# Supplementary material for: Carotenoid cleavage enzymes evolved convergently to generate the visual chromophore
Source: Nat Chem Biol. 2024 Feb 14;20(6):779–88. doi: 10.1038/s41589-024-01554-z (PMC11142922; doi:10.1038/s41589-024-01554-z)
Supplement: Supplementary file 5 — Statistical source data. [file 41589_2024_1554_MOESM5_ESM.xlsx]

## Sheet: Fig 1
	Zeaxanthin_1d											BetaCarotene_1b											lutein_1f
TnNinaB		BSA		Zeaxanthin_Spectra		3OH atRAL oxime_Spectra		3OH 11cRAL oxime_Spectra			TnNinaB		BSA		BetaCarotene_Spectra		atRAL oxime_Spectra		11cRAL oxime_Spectra			TnNinaB		BSA		Lutein_Spectra		atRAL alpha oxime_Spectra		11cRAL oxime_Spectra		3OH atRAL oxime_Spectra
Time	Absorbance	Time	Absorbance	Wavelength	Absorbance	Wavelength	Absorbance	Wavelength	Absorbance		Time	Absorbance	Time	Absorbance	Wavelength	Absorbance	Wavelength	Absorbance	Wavelength	Absorbance		Time	Absorbance	Time	Absorbance	Wavelength	Absorbance	Wavelength	Absorbance	Wavelength	Absorbance	Wavelength	Absorbance
0.00166667	0.152111	0.000416667	0.0219345	210	6.66195	210	3.70986	210	0.096172		0.000833333	-0.0486374	0.000416667	-0.0357628	210	21.5538	210	-0.654349	210	4.71839		0.00166667	0.201702	0.000416667	0.0801086	210	13.0997	210	-6.42159	210	2.57764	210	2.01783
0.00333333	0.145912	0.00208333	0.0252724	212	7.82753	212	-9.12043	212	2.15533		0.00166667	-0.0457764	0.00125	-0.0362396	211	22.832	211	9.34389	211	-4.88242		0.00333333	0.206947	0.00208333	0.0700951	212	7.94884	212	-0.916268	212	0.178339	212	-1.20699
0.005	0.141621	0.00375	0.0271797	214	-0.751218	214	2.61848	214	1.32934		0.0025	-0.043869	0.00208333	-0.0338554	212	17.2931	212	3.83451	212	-2.69845		0.005	0.205994	0.00375	0.064373	214	14.1924	214	-0.502234	214	-1.76317	214	-3.72374
0.00666667	0.136375	0.00541667	0.026226	216	4.44004	216	2.77352	216	0.195768		0.00333333	-0.0414848	0.00291667	-0.0281334	213	19.2675	213	0.373136	213	-1.20898		0.00666667	0.200272	0.00541667	0.0619888	216	10.9502	216	-4.21415	216	-3.05428	216	-8.86527
0.00833333	0.127316	0.00708333	0.0238419	218	9.06193	218	0.305765	218	-2.8889		0.00416667	-0.0371933	0.00375	-0.023365	214	19.4335	214	8.36193	214	4.18266		0.00833333	0.192642	0.00708333	0.0629425	218	4.84762	218	0.450015	218	9.56054	218	4.61224
0.01	0.119686	0.00875	0.0214577	220	13.5287	220	-2.27274	220	-1.35099		0.005	-0.0295639	0.00458333	-0.0219345	215	23.2884	215	-2.38692	215	6.76022		0.01	0.185013	0.00875	0.0696182	220	12.9503	220	0.377006	220	-3.88042	220	4.84733
0.0116667	0.115871	0.0104167	0.0185966	222	8.28775	222	4.16501	222	5.66917		0.00583333	-0.020504	0.00541667	-0.023365	216	12.7192	216	0.364491	216	6.07767		0.0116667	0.181198	0.0104167	0.0796318	222	9.92888	222	-4.04895	222	0.557164	222	1.45491
0.0133333	0.117302	0.0120833	0.0162125	224	6.81771	224	0.34092	224	1.61422		0.00666667	-0.014782	0.00625	-0.023365	217	16.4329	217	5.04651	217	5.15712		0.0133333	0.180244	0.0120833	0.087738	224	11.2741	224	6.65599	224	4.24683	224	1.43251
0.015	0.123024	0.01375	0.0152588	226	11.2804	226	0.0667479	226	-4.97059		0.0075	-0.014782	0.00708333	-0.0209808	218	16.1863	218	9.07795	218	-0.454956		0.015	0.181198	0.01375	0.0915527	226	3.07372	226	-2.08489	226	2.98736	226	-3.47815
0.0166667	0.130653	0.0154167	0.0162125	228	10.7466	228	-0.841627	228	2.28927		0.00833333	-0.020504	0.00791667	-0.0209808	219	8.08728	219	4.06576	219	0.960056		0.0166667	0.184059	0.0154167	0.0963211	228	8.67076	228	-2.73412	228	-0.568022	228	0.74186
0.0183333	0.141144	0.0170833	0.017643	230	5.3649	230	-0.0442804	230	-1.52118		0.00916667	-0.0286102	0.00875	-0.026226	220	13.474	220	6.08183	220	8.03084		0.0183333	0.189304	0.0170833	0.101089	230	12.5659	230	-4.86596	230	-3.97745	230	1.78504
0.02	0.151634	0.01875	0.0200272	232	8.18614	232	-0.0914592	232	1.3176		0.01	-0.038147	0.00958333	-0.0343323	221	11.7937	221	6.51674	221	0.258427		0.02	0.198364	0.01875	0.102997	232	5.64767	232	-2.3363	232	-9.55194	232	0.368311
0.0216667	0.157356	0.0204167	0.023365	234	6.00491	234	0.636662	234	-0.249928		0.0108333	-0.0495911	0.0104167	-0.0400543	222	14.525	222	6.73532	222	8.01594		0.0216667	0.208378	0.0204167	0.102043	234	19.1837	234	-0.974336	234	1.86276	234	-5.06213
0.0233333	0.157833	0.0220833	0.0247955	236	5.14805	236	-0.190454	236	9.59657		0.0116667	-0.0591278	0.01125	-0.043869	223	20.4035	223	3.05645	223	13.3837		0.0233333	0.219822	0.0220833	0.10252	236	10.7336	236	2.42478	236	0.166918	236	3.65102
0.025	0.155449	0.02375	0.0238419	238	12.3557	238	-2.02271	238	-2.72402		0.0125	-0.0629425	0.0120833	-0.0462532	224	15.6987	224	6.97587	224	2.72412		0.025	0.228882	0.02375	0.102997	238	21.8019	238	-3.40973	238	-0.588263	238	-3.38116
0.0266667	0.154018	0.0254167	0.0209808	240	13.4292	240	3.8436	240	-1.63035		0.0133333	-0.0619888	0.0129167	-0.0448227	225	23.6446	225	-1.56967	225	-2.36268		0.0266667	0.235558	0.0254167	0.0991821	240	14.2272	240	3.17402	240	-3.37835	240	-1.1208
0.0283333	0.151634	0.0270833	0.0162125	242	9.41213	242	3.65506	242	4.44969		0.0141667	-0.0596046	0.01375	-0.0371933	226	19.1953	226	-3.34895	226	3.5124		0.0283333	0.239372	0.0270833	0.0905991	242	10.2804	242	3.2581	242	1.42915	242	0.177759
0.03	0.148296	0.02875	0.0128746	244	12.302	244	2.06511	244	3.11338		0.015	-0.0596046	0.0145833	-0.0267029	227	17.8467	227	8.29598	227	3.05491		0.03	0.236988	0.02875	0.0829697	244	17.2679	244	2.40624	244	1.95074	244	10.8572
0.0316667	0.148296	0.0304167	0.0119209	246	8.3176	246	3.83292	246	1.05034		0.0158333	-0.0581741	0.0154167	-0.017643	228	17.9022	228	12.4618	228	-2.20071		0.0316667	0.230312	0.0304167	0.0782013	246	16.2827	246	-4.45317	246	-3.0499	246	0.0414231
0.0333333	0.152588	0.0320833	0.0166893	248	9.78815	248	0.334272	248	2.28839		0.0166667	-0.0524521	0.01625	-0.0123978	229	20.6736	229	-5.11991	229	11.6796		0.0333333	0.22316	0.0320833	0.0767708	248	19.2072	248	1.9679	248	3.58061	248	-1.43984
0.035	0.15831	0.03375	0.0214577	250	12.3935	250	0.819029	250	3.92551		0.0175	-0.0452995	0.0170833	-0.0100136	230	20.8192	230	9.34226	230	12.3734		0.035	0.218868	0.03375	0.0786781	250	20.4361	250	1.05268	250	4.50366	250	-0.468711
0.0366667	0.160217	0.0354167	0.023365	252	13.6415	252	0.981088	252	4.76645		0.0183333	-0.0391006	0.0179167	-0.0109673	231	28.719	231	-5.09245	231	9.48773		0.0366667	0.21553	0.0354167	0.0839233	252	22.1136	252	1.19678	252	4.33996	252	-0.294658
0.0383333	0.163078	0.0370833	0.0257492	254	15.0435	254	0.972953	254	4.8304		0.0191667	-0.0309944	0.01875	-0.0157356	232	23.3666	232	-2.17462	232	2.09345		0.0383333	0.207901	0.0370833	0.0910759	254	23.5735	254	0.939009	254	4.2757	254	-0.140931
0.04	0.169754	0.03875	0.0295639	256	16.3948	256	1.08842	256	4.73937		0.02	-0.0181198	0.0195833	-0.0238419	233	33.9512	233	-0.691501	233	-6.11022		0.04	0.197887	0.03875	0.0977516	256	25.36	256	0.838657	256	4.25787	256	-0.0765114
0.0416667	0.174999	0.0404167	0.0338554	258	17.803	258	1.00428	258	4.45736		0.0208333	-0.0038147	0.0204167	-0.0333786	234	28.6315	234	9.15662	234	5.00678		0.0416667	0.188351	0.0404167	0.102997	258	27.3555	258	0.721751	258	4.03706	258	0.107073
0.0433333	0.175476	0.0420833	0.0362396	260	19.2706	260	1.04117	260	4.31779		0.0216667	0.00667572	0.02125	-0.0424385	235	18.9707	235	-1.3331	235	4.69002		0.0433333	0.184059	0.0420833	0.101566	260	29.4596	260	0.691372	260	3.79212	260	0.079701
0.045	0.174522	0.04375	0.0357628	262	20.7676	262	1.04383	262	4.18965		0.0225	0.0128746	0.0220833	-0.0486374	236	25.9516	236	-5.23478	236	-3.645		0.045	0.185013	0.04375	0.0953674	262	31.8905	262	0.669782	262	3.67844	262	0.0963088
0.0466667	0.178337	0.0454167	0.0343323	264	22.3765	264	1.0405	264	4.19292		0.0233333	0.0152588	0.0229167	-0.0510216	237	33.8179	237	-2.21863	237	3.78735		0.0466667	0.191212	0.0454167	0.0882149	264	34.1213	264	0.611097	264	3.63339	264	0.105408
0.0483333	0.182629	0.0470833	0.0319481	266	23.6554	266	1.00619	266	3.99491		0.0241667	0.0152588	0.02375	-0.0481606	238	27.7201	238	-4.76437	238	-5.63257		0.0483333	0.201702	0.0470833	0.0839233	266	36.1323	266	0.553181	266	3.56427	266	0.095113
0.05	0.182152	0.04875	0.0305176	268	24.6565	268	1.01219	268	3.89067		0.025	0.0157356	0.0245833	-0.0414848	239	43.4218	239	-10.0841	239	4.32294		0.05	0.216007	0.04875	0.0829697	268	37.747	268	0.599836	268	3.44634	268	0.107056
0.0516667	0.178814	0.0504167	0.0305176	270	25.4042	270	1.06181	270	3.8084		0.0258333	0.017643	0.0254167	-0.0352859	240	48.97	240	6.25487	240	7.19675		0.0516667	0.23222	0.0504167	0.0805855	270	39.0139	270	0.720149	270	3.3277	270	0.188363
0.0533333	0.17643	0.0520833	0.0300407	272	25.8856	272	0.998114	272	3.7008		0.0266667	0.0185966	0.02625	-0.0290871	241	47.0925	241	-2.96803	241	-1.95386		0.0533333	0.244141	0.0520833	0.0786781	272	39.6243	272	0.738709	272	3.21645	272	0.182026
0.055	0.171185	0.05375	0.0314713	274	26.1025	274	1.02024	274	3.53651		0.0275	0.014782	0.0270833	-0.0247955	242	50.4134	242	-6.34152	242	2.99176		0.055	0.25177	0.05375	0.0782013	274	40.0707	274	0.846109	274	3.11096	274	0.179565
0.0566667	0.160217	0.0554167	0.0319481	276	26.0112	276	1.10658	276	3.35583		0.0283333	0.00953674	0.0279167	-0.0219345	243	48.3641	243	2.05436	243	1.59358		0.0566667	0.256062	0.0554167	0.0824928	276	39.9465	276	1.01646	276	3.08431	276	0.114878
0.0583333	0.14925	0.0570833	0.0309944	278	25.7081	278	1.11048	278	3.17581		0.0291667	0.0038147	0.02875	-0.0209808	244	58.2238	244	2.07306	244	2.2895		0.0583333	0.259399	0.0570833	0.0886917	278	39.5377	278	1.14313	278	2.86417	278	0.163765
0.06	0.146866	0.05875	0.0267029	280	25.0456	280	1.13972	280	2.92203		0.03	-0.00190735	0.0295833	-0.0224113	245	61.3257	245	1.49983	245	2.19232		0.06	0.263691	0.05875	0.0920296	280	38.7118	280	1.36619	280	2.65048	280	0.116188
0.0616667	0.150204	0.0604167	0.0185966	282	24.1537	282	1.1342	282	2.78813		0.0308333	-0.00715256	0.0304167	-0.023365	246	65.0278	246	1.08655	246	2.84199		0.0616667	0.267506	0.0604167	0.0882149	282	37.2608	282	1.46893	282	2.50123	282	0.0987251
0.0633333	0.154972	0.0620833	0.0109673	284	22.8106	284	1.14476	284	2.57432		0.0316667	-0.0104904	0.03125	-0.0247955	247	67.2738	247	1.90623	247	2.98099		0.0633333	0.273705	0.0620833	0.0786781	284	35.1838	284	1.72239	284	2.2604	284	0.129401
0.065	0.161648	0.06375	0.00429153	286	21.1401	286	1.27076	286	2.4519		0.0325	-0.0128746	0.0320833	-0.026226	248	69.5508	248	1.78906	248	2.79815		0.065	0.279903	0.06375	0.0724792	286	32.5521	286	1.98941	286	2.16588	286	0.0755404
0.0666667	0.172138	0.0654167	0	288	19.206	288	1.36471	288	2.39363		0.0333333	-0.0166893	0.0329167	-0.0290871	249	72.0482	249	1.86697	249	2.76867		0.0666667	0.283718	0.0654167	0.0705719	288	29.7227	288	2.31143	288	2.18658	288	0.209082
0.0683333	0.181675	0.0670833	-0.00143051	290	17.3928	290	1.57085	290	2.40729		0.0341667	-0.0185966	0.03375	-0.0309944	250	74.2653	250	1.94982	250	2.96515		0.0683333	0.284672	0.0670833	0.0715256	290	26.8493	290	2.81095	290	2.12133	290	0.161334
0.07	0.184536	0.06875	-0.00238419	292	15.412	292	1.77077	292	2.52821		0.035	-0.0181198	0.0345833	-0.0300407	251	76.6563	251	2.00639	251	3.04315		0.07	0.284195	0.06875	0.0686646	292	23.7117	292	3.19128	292	2.22947	292	0.236133
0.0716667	0.183105	0.0704167	-0.00238419	294	13.5682	294	2.00089	294	2.66545		0.0358333	-0.0200272	0.0354167	-0.0281334	252	79.628	252	2.02557	252	3.08452		0.0716667	0.283718	0.0704167	0.0696182	294	20.8525	294	3.56684	294	2.38342	294	0.178779
0.0733333	0.179768	0.0720833	-0.00286102	296	11.8004	296	2.28017	296	2.76032		0.0366667	-0.0247955	0.03625	-0.0300407	253	82.9297	253	2.05248	253	3.03855		0.0733333	0.281334	0.0720833	0.0762939	296	18.2878	296	3.87361	296	2.50933	296	0.188099
0.075	0.176907	0.07375	-0.0038147	298	10.3478	298	2.52251	298	3.0808		0.0375	-0.0309944	0.0370833	-0.0357628	254	86.066	254	2.12612	254	3.06034		0.075	0.277519	0.07375	0.0834465	298	15.7836	298	4.44018	298	2.76599	298	0.269843
0.0766667	0.171661	0.0754167	-0.00476837	300	9.00369	300	2.90399	300	3.38482		0.0383333	-0.0357628	0.0379167	-0.0419617	255	89.7093	255	2.16694	255	3.05727		0.0766667	0.272274	0.0754167	0.0834465	300	13.8387	300	5.12648	300	2.96652	300	0.259659
0.0783333	0.169754	0.0770833	-0.000953674	302	8.06337	302	3.27083	302	3.52201		0.0391667	-0.0395775	0.03875	-0.04673	256	93.3488	256	2.19281	256	2.97486		0.0783333	0.266552	0.0770833	0.0762939	302	12.2144	302	6.07468	302	3.31702	302	0.390754
0.08	0.174046	0.07875	0.00762939	304	7.29877	304	3.74878	304	3.95819		0.04	-0.0414848	0.0395833	-0.0481606	257	97.2826	257	2.13515	257	2.90815		0.08	0.26226	0.07875	0.0743866	304	11.1841	304	6.99175	304	3.60408	304	0.432509
0.0816667	0.180721	0.0804167	0.014782	306	6.86509	306	4.26409	306	4.251		0.0408333	-0.0400543	0.0404167	-0.0462532	258	101.269	258	2.24843	258	2.87819		0.0816667	0.259399	0.0804167	0.0767708	306	10.4555	306	7.85476	306	3.79954	306	0.483118
0.0833333	0.18549	0.0820833	0.0185966	308	6.532	308	4.85115	308	4.61481		0.0416667	-0.0333786	0.04125	-0.0405312	259	105.281	259	2.24823	259	2.78582		0.0833333	0.255585	0.0820833	0.0829697	308	9.93735	308	8.45233	308	4.15105	308	0.529331
0.085	0.18692	0.08375	0.0214577	310	6.53011	310	5.30169	310	5.06756		0.0425	-0.023365	0.0420833	-0.0314713	260	109.703	260	2.26202	260	2.65376		0.085	0.252724	0.08375	0.0863075	310	9.81378	310	8.78971	310	4.53322	310	0.573895
0.0866667	0.189304	0.0854167	0.0286102	312	6.59512	312	5.82914	312	5.41981		0.0433333	-0.0123978	0.0429167	-0.0209808	261	113.887	261	2.33119	261	2.56401		0.0866667	0.253677	0.0854167	0.0905991	312	9.76948	312	9.4712	312	4.86197	312	0.649185
0.0883333	0.189304	0.0870833	0.0343323	314	6.55415	314	6.46402	314	5.81089		0.0441667	-0.00286102	0.04375	-0.0114441	262	117.959	262	2.32994	262	2.49372		0.0883333	0.26083	0.0870833	0.0977516	314	9.94827	314	10.6398	314	5.23534	314	0.724288
0.09	0.183105	0.08875	0.0314713	316	6.73938	316	7.30318	316	6.29861		0.045	0.00286102	0.0445833	-0.00524521	263	122.183	263	2.29978	263	2.5155		0.09	0.26989	0.08875	0.102043	316	10.1769	316	12.4326	316	5.63247	316	0.77237
0.0916667	0.174046	0.0904167	0.0247955	318	6.91845	318	8.11716	318	6.78158		0.0458333	0.00619888	0.0454167	-0.0038147	264	126.052	264	2.41849	264	2.44493		0.0916667	0.275612	0.0904167	0.105381	318	10.5155	318	14.2285	318	6.04797	318	0.911278
0.0933333	0.16737	0.0920833	0.0209808	320	7.1535	320	8.99782	320	7.29266		0.0466667	0.00667572	0.04625	-0.00572205	265	129.607	265	2.44861	265	2.39404		0.0933333	0.277996	0.0920833	0.106335	320	10.9138	320	15.8383	320	6.56977	320	0.935256
0.095	0.163555	0.09375	0.0190735	322	7.39455	322	9.82724	322	7.77169		0.0475	0.00333786	0.0470833	-0.0100136	266	133.256	266	2.35528	266	2.35558		0.095	0.276089	0.09375	0.106335	322	11.241	322	16.5851	322	7.01809	322	1.09889
0.0966667	0.159264	0.0954167	0.0162125	324	7.68254	324	10.5455	324	8.19294		0.0483333	-0.000953674	0.0479167	-0.017643	267	136.134	267	2.46612	267	2.391		0.0966667	0.272751	0.0954167	0.102997	324	11.7058	324	16.6887	324	7.37789	324	1.17829
0.0983333	0.154495	0.0970833	0.0138283	326	8.05761	326	11.1988	326	8.60824		0.0491667	-0.00715256	0.04875	-0.0281334	268	138.461	268	2.41687	268	2.31981		0.0983333	0.26989	0.0970833	0.0972748	326	12.1647	326	16.0932	326	7.81765	326	1.25046
0.1	0.152588	0.09875	0.0162125	328	8.25169	328	11.7709	328	8.98498		0.05	-0.0162125	0.0495833	-0.0357628	269	140.445	269	2.4383	269	2.25772		0.1	0.270367	0.09875	0.0948906	328	12.6225	328	16.1393	328	8.1679	328	1.15979
0.101667	0.154018	0.100417	0.0228882	330	8.55419	330	12.5072	330	9.37048		0.0508333	-0.0276566	0.0504167	-0.0367165	270	141.855	270	2.45249	270	2.27789		0.101667	0.276566	0.100417	0.0944138	330	13.0397	330	17.0982	330	8.48079	330	1.36303
0.103333	0.156403	0.102083	0.0286102	332	8.87078	332	13.3793	332	9.69034		0.0516667	-0.0371933	0.05125	-0.0329018	271	143.014	271	2.5492	271	2.17325		0.103333	0.287056	0.102083	0.0934601	332	13.392	332	19.5455	332	8.93247	332	1.53366
0.105	0.15831	0.10375	0.0343323	334	9.04471	334	14.331	334	10.1332		0.0525	-0.0386238	0.0520833	-0.0276566	272	143.574	272	2.42133	272	2.04293		0.105	0.299931	0.10375	0.0929832	334	13.8146	334	22.5771	334	9.29579	334	1.68886
0.106667	0.160694	0.105417	0.0391006	336	9.30411	336	15.3448	336	10.5324		0.0533333	-0.0309944	0.0529167	-0.0224113	273	143.889	273	2.55342	273	2.05316		0.106667	0.309944	0.105417	0.0939369	336	14.0589	336	25.0007	336	9.67532	336	1.75804
0.108333	0.1688	0.107083	0.0419617	338	9.54763	338	16.1588	338	10.9656		0.0541667	-0.0200272	0.05375	-0.017643	274	143.679	274	2.48932	274	2.0551		0.108333	0.314713	0.107083	0.0944138	338	14.3835	338	25.6685	338	10.1679	338	1.93107
0.11	0.180244	0.10875	0.0400543	340	9.62515	340	16.8344	340	11.107		0.055	-0.0138283	0.0545833	-0.0138283	275	143.062	275	2.5077	275	2.03007		0.11	0.313282	0.10875	0.0905991	340	14.6544	340	24.4839	340	10.4744	340	1.87443
0.111667	0.191689	0.110417	0.0367165	342	9.76346	342	17.0207	342	11.3087		0.0558333	-0.0128746	0.0554167	-0.0123978	276	142.358	276	2.45067	276	2.0438		0.111667	0.301361	0.110417	0.0839233	342	14.6982	342	22.019	342	10.521	342	1.87309
0.113333	0.199318	0.112083	0.0338554	344	9.86787	344	17.1723	344	11.2906		0.0566667	-0.0162125	0.05625	-0.0114441	277	141.412	277	2.36998	277	1.93033		0.113333	0.285625	0.112083	0.0772476	344	14.8219	344	19.3122	344	10.7247	344	1.97005
0.115	0.203133	0.11375	0.0300407	346	9.85786	346	17.0669	346	11.2928		0.0575	-0.0214577	0.0570833	-0.0104904	278	139.974	278	2.40215	278	1.91555		0.115	0.273228	0.11375	0.0743866	346	15.0594	346	17.2861	346	10.7759	346	1.91181
0.116667	0.20504	0.115417	0.0247955	348	10.0324	348	17.0957	348	11.197		0.0583333	-0.0286102	0.0579167	-0.0100136	279	138.322	279	2.39738	279	1.86716		0.116667	0.268936	0.115417	0.0782013	348	15.0836	348	17.0657	348	10.6894	348	1.93207
0.118333	0.203609	0.117083	0.0200272	350	10.1946	350	17.2409	350	11.0513		0.0591667	-0.0352859	0.05875	-0.00905991	280	136.118	280	2.41492	280	1.78654		0.118333	0.268936	0.117083	0.0839233	350	15.1906	350	18.6271	350	10.7205	350	1.99159
0.12	0.200748	0.11875	0.0152588	352	10.1724	352	17.4778	352	10.918		0.06	-0.0367165	0.0595833	-0.00810623	281	133.286	281	2.38725	281	1.68232		0.12	0.272274	0.11875	0.0891685	352	15.501	352	21.2611	352	10.7719	352	2.02535
0.121667	0.199318	0.120417	0.0128746	354	10.4008	354	17.7798	354	10.9851		0.0608333	-0.0305176	0.0604167	-0.00905991	282	129.937	282	2.33779	282	1.65004		0.121667	0.281334	0.120417	0.0929832	354	15.9057	354	23.4463	354	10.7432	354	2.13312
0.123333	0.200272	0.122083	0.0128746	356	10.7919	356	17.832	356	10.781		0.0616667	-0.020504	0.06125	-0.0128746	283	126.488	283	2.41425	283	1.64903		0.123333	0.294209	0.122083	0.0953674	356	16.4072	356	23.7431	356	10.6907	356	2.04032
0.125	0.199795	0.12375	0.0128746	358	11.2434	358	17.6517	358	10.5193		0.0625	-0.0157356	0.0620833	-0.0185966	284	122.093	284	2.47858	284	1.68887		0.125	0.308037	0.12375	0.0925064	358	16.9756	358	21.6104	358	10.4826	358	2.10831
0.126667	0.197887	0.125417	0.00953674	360	11.7207	360	17.128	360	10.2814		0.0633333	-0.0171661	0.0629167	-0.0243187	285	117.38	285	2.47021	285	1.64113		0.126667	0.317097	0.125417	0.0863075	360	17.8193	360	17.7045	360	10.2047	360	2.0464
0.128333	0.196457	0.127083	0.00429153	362	12.2923	362	16.3873	362	9.77635		0.0641667	-0.0171661	0.06375	-0.0281334	286	112.681	286	2.50754	286	1.49323		0.128333	0.319958	0.127083	0.0815392	362	18.7844	362	13.8465	362	9.91538	362	2.04238
0.13	0.19598	0.12875	0.000953674	364	13.0678	364	15.62	364	9.37383		0.065	-0.0119209	0.0645833	-0.0305176	287	107.358	287	2.62281	287	1.59413		0.13	0.318527	0.12875	0.0805855	364	19.9088	364	10.3556	364	9.34398	364	1.89028
0.131667	0.197411	0.130417	-0.00286102	366	14.0103	366	14.5162	366	8.78307		0.0658333	-0.0100136	0.0654167	-0.0300407	288	101.904	288	2.74014	288	1.57523		0.131667	0.317097	0.130417	0.0829697	366	21.4625	366	7.3578	366	8.97016	366	1.86051
0.133333	0.200272	0.132083	-0.0119209	368	15.2944	368	13.5804	368	8.3285		0.0666667	-0.014782	0.06625	-0.026226	289	96.3959	289	2.80084	289	1.51943		0.133333	0.315666	0.132083	0.0834465	368	23.3602	368	5.28033	368	8.39754	368	1.63787
0.135	0.207901	0.13375	-0.0214577	370	16.7588	370	12.4265	370	7.60088		0.0675	-0.0200272	0.0670833	-0.0228882	290	91.178	290	3.00625	290	1.64192		0.135	0.311852	0.13375	0.0839233	370	25.5042	370	3.86846	370	7.74736	370	1.58018
0.136667	0.219345	0.135417	-0.026226	372	18.2404	372	11.3199	372	6.97113		0.0683333	-0.0209808	0.0679167	-0.0219345	291	85.7563	291	3.22009	291	1.56423		0.136667	0.307083	0.135417	0.0839233	372	27.9118	372	2.85816	372	7.17367	372	1.44784
0.138333	0.230312	0.137083	-0.0238419	374	20.0209	374	10.2677	374	6.44679		0.0691667	-0.0257492	0.06875	-0.0247955	292	80.3933	292	3.31945	292	1.60904		0.138333	0.305176	0.137083	0.0834465	374	30.6831	374	2.20126	374	6.51906	374	1.30289
0.14	0.234604	0.13875	-0.020504	376	21.8403	376	9.22638	376	5.77733		0.07	-0.038147	0.0695833	-0.0300407	293	75.5144	293	3.44857	293	1.67344		0.14	0.308514	0.13875	0.0805855	376	33.4564	376	1.65274	376	5.8912	376	1.16258
0.141667	0.230789	0.140417	-0.017643	378	23.6645	378	8.27748	378	5.12138		0.0708333	-0.0495911	0.0704167	-0.0371933	294	70.3749	294	3.65595	294	1.7704		0.141667	0.310898	0.140417	0.0743866	378	36.1992	378	1.24059	378	5.3247	378	1.10085
0.143333	0.224113	0.142083	-0.0114441	380	25.5539	380	7.4197	380	4.62997		0.0716667	-0.0534058	0.07125	-0.0457764	295	65.3903	295	3.70455	295	1.73934		0.143333	0.309944	0.142083	0.0715256	380	39.1577	380	1.10913	380	4.75017	380	0.966744
0.145	0.221252	0.14375	-0.00286102	382	27.3841	382	6.62534	382	4.12301		0.0725	-0.0534058	0.0720833	-0.0534058	296	60.6472	296	4.09053	296	1.77558		0.145	0.306129	0.14375	0.0772476	382	42.1676	382	0.745122	382	4.13761	382	0.888928
0.146667	0.221729	0.145417	0.00715256	384	29.728	384	5.83347	384	3.62165		0.0733333	-0.0562668	0.0729167	-0.0567436	297	56.3716	297	4.20862	297	1.8873		0.146667	0.303745	0.145417	0.0891685	384	45.6338	384	0.691891	384	3.61921	384	0.785257
0.148333	0.22459	0.147083	0.0152588	386	32.088	386	5.04744	386	3.122		0.0741667	-0.0591278	0.07375	-0.0543594	298	52.0574	298	4.46988	298	2.00885		0.148333	0.301838	0.147083	0.100136	386	49.495	386	0.6349	386	3.11111	386	0.660004
0.15	0.229836	0.14875	0.020504	388	35.0267	388	4.40524	388	2.67257		0.075	-0.0576973	0.0745833	-0.0457764	299	48.085	299	4.67911	299	2.12004		0.15	0.297546	0.14875	0.107288	388	53.8568	388	0.575653	388	2.71767	388	0.568933
0.151667	0.237942	0.150417	0.0243187	390	37.9991	390	3.66402	390	2.3028		0.0758333	-0.0524521	0.0754167	-0.0357628	300	44.5526	300	4.99704	300	2.1057		0.151667	0.289917	0.150417	0.11301	390	58.732	390	0.402947	390	2.27253	390	0.4381
0.153333	0.246048	0.152083	0.0267029	392	41.7079	392	2.99368	392	1.9694		0.0766667	-0.04673	0.07625	-0.0295639	301	41.2316	301	5.26182	301	2.24165		0.153333	0.282288	0.152083	0.116825	392	64.3807	392	0.371592	392	1.83591	392	0.294438
0.155	0.248909	0.15375	0.0276566	394	45.3721	394	2.37543	394	1.57729		0.0775	-0.041008	0.0770833	-0.0281334	302	38.605	302	5.66025	302	2.24164		0.155	0.277996	0.15375	0.115871	394	69.807	394	0.255452	394	1.47283	394	0.292044
0.156667	0.246048	0.155417	0.0247955	396	48.727	396	2.00632	396	1.28801		0.0783333	-0.0329018	0.0779167	-0.0271797	303	36.1292	303	5.97559	303	2.41665		0.156667	0.276089	0.155417	0.108719	396	75.3925	396	0.256552	396	1.13479	396	0.314446
0.158333	0.237465	0.157083	0.0185966	398	52.5313	398	1.53642	398	1.06739		0.0791667	-0.0238419	0.07875	-0.0247955	304	34.0198	304	6.30367	304	2.57354		0.158333	0.275135	0.157083	0.099659	398	81.0046	398	0.196357	398	0.839708	398	0.156178
0.16	0.227451	0.15875	0.0119209	400	55.6194	400	1.26424	400	0.831858		0.08	-0.0157356	0.0795833	-0.0257492	305	32.3052	305	6.67113	305	2.63583		0.16	0.275135	0.15875	0.0958443	400	85.8003	400	0.11255	400	0.808638	400	0.115876
0.161667	0.220776	0.160417	0.0038147	402	58.7136	402	1.03631	402	0.680161		0.0808333	-0.0100136	0.0804167	-0.0295639	306	30.895	306	7.07286	306	2.76152		0.161667	0.279427	0.160417	0.0987053	402	90.5834	402	0.192967	402	0.689972	402	0.0781988
0.163333	0.216007	0.162083	-0.0038147	404	61.8836	404	0.844666	404	0.593748		0.0816667	-0.00762939	0.08125	-0.0314713	307	29.7045	307	7.38281	307	2.91327		0.163333	0.286579	0.162083	0.102997	404	95.5737	404	0.142779	404	0.361246	404	0.185727
0.165	0.210285	0.16375	-0.0104904	406	65.2749	406	0.714386	406	0.411861		0.0825	-0.00619888	0.0820833	-0.026226	308	28.7632	308	7.85517	308	3.02111		0.165	0.291348	0.16375	0.108719	406	100.652	406	0.111705	406	0.381312	406	0.102525
0.166667	0.206947	0.165417	-0.0133514	408	68.9662	408	0.671957	408	0.408742		0.0833333	-0.0038147	0.0829167	-0.017643	309	28.095	309	8.20427	309	3.09336		0.166667	0.290394	0.165417	0.114918	408	106.414	408	-0.00073189	408	0.250469	408	0.0606596
0.168333	0.209808	0.167083	-0.0123978	410	73.262	410	0.475453	410	0.275198		0.0841667	-0.00190735	0.08375	-0.0109673	310	27.658	310	8.55085	310	3.22342		0.168333	0.285149	0.167083	0.12064	410	113.111	410	0.0543539	410	0.228895	410	0.0685385
0.17	0.216007	0.16875	-0.0100136	412	78.3162	412	0.507579	412	0.344195		0.085	-0.00524521	0.0845833	-0.00619888	311	27.287	311	9.04043	311	3.37338		0.17	0.280857	0.16875	0.123501	412	121.21	412	0.111125	412	0.130979	412	0.0837677
0.171667	0.217915	0.170417	-0.00810623	414	83.9305	414	0.478623	414	0.205225		0.0858333	-0.0152588	0.0854167	-0.00429153	312	27.0849	312	9.38823	312	3.48635		0.171667	0.278473	0.170417	0.124454	414	129.688	414	0.120124	414	0.18079	414	0.0611167
0.173333	0.214577	0.172083	-0.0100136	416	89.6813	416	0.40821	416	0.209308		0.0866667	-0.0252724	0.08625	-0.00286102	313	26.9912	313	9.81747	313	3.57857		0.173333	0.275135	0.172083	0.127316	416	138.837	416	0.0939868	416	0.0682702	416	0.0157134
0.175	0.212193	0.17375	-0.0100136	418	95.6387	418	0.372718	418	0.219872		0.0875	-0.0338554	0.0870833	-0.00286102	314	26.9809	314	10.4007	314	3.74606		0.175	0.270367	0.17375	0.13113	418	147.861	418	0.0759474	418	0.126115	418	-0.0359901
0.176667	0.208378	0.175417	-0.00762939	420	101.502	420	0.284045	420	0.144227		0.0883333	-0.041008	0.0879167	-0.00333786	315	27.0051	315	10.9502	315	3.93055		0.176667	0.265598	0.175417	0.133038	420	157.057	420	0.0120568	420	0.000512489	420	0.0505447
0.178333	0.201702	0.177083	-0.0038147	422	106.293	422	0.320687	422	0.18116		0.0891667	-0.0462532	0.08875	-0.00476837	316	27.2386	316	11.5405	316	4.09073		0.178333	0.263691	0.177083	0.131607	422	164.344	422	0.0258712	422	0.0945474	422	0.0367338
0.18	0.19455	0.17875	0.00143051	424	109.816	424	0.32381	424	0.207338		0.09	-0.0448227	0.0895833	-0.00715256	317	27.4638	317	12.159	317	4.21135		0.18	0.266075	0.17875	0.128269	424	169.858	424	-0.00993596	424	0.0816171	424	-0.0319086
0.181667	0.191212	0.180417	0.00953674	426	112.684	426	0.253902	426	0.142415		0.0908333	-0.0376701	0.0904167	-0.00715256	318	27.8023	318	12.9042	318	4.40654		0.181667	0.26989	0.180417	0.123024	426	174.071	426	0.0375149	426	0.0701017	426	-0.0166201
0.183333	0.19455	0.182083	0.0200272	428	114.716	428	0.262419	428	0.194575		0.0916667	-0.0290871	0.09125	-0.00572205	319	28.0557	319	13.4641	319	4.55929		0.183333	0.277042	0.182083	0.114918	428	177.285	428	0.00766821	428	0.0282738	428	0.0051365
0.185	0.200748	0.18375	0.0247955	430	116.367	430	0.20562	430	0.118155		0.0925	-0.0185966	0.0920833	-0.00524521	320	28.4197	320	14.1227	320	4.65731		0.185	0.286579	0.18375	0.107288	430	180.008	430	0.0289651	430	-0.0254863	430	-0.079066
0.186667	0.206947	0.185417	0.0200272	432	118.122	432	0.258857	432	0.163133		0.0933333	-0.00810623	0.0929167	-0.00524521	321	28.9112	321	14.695	321	4.85133		0.186667	0.298023	0.185417	0.100613	432	182.612	432	0.00201824	432	0.0324338	432	0.00955404
0.188333	0.211716	0.187083	0.00858307	434	120.541	434	0.243308	434	0.0992472		0.0941667	-0.00143051	0.09375	-0.00619888	322	29.3182	322	15.275	322	4.95074		0.188333	0.30899	0.187083	0.0977516	434	186.688	434	0.0717141	434	0.0258673	434	-0.0492254
0.19	0.218391	0.18875	-0.000953674	436	124.102	436	0.26069	436	0.163524		0.095	-0.000476837	0.0945833	-0.00762939	323	29.8689	323	15.8731	323	5.15664		0.19	0.315189	0.18875	0.104904	436	192.393	436	-0.0130548	436	-0.0260433	436	0.0274342
0.191667	0.227928	0.190417	-0.0119209	438	129.035	438	0.27592	438	0.104467		0.0958333	-0.00238419	0.0954167	-0.00762939	324	30.4183	324	16.3805	324	5.29724		0.191667	0.320435	0.190417	0.120163	438	199.768	438	0.0528513	438	-0.0279707	438	0.00283138
0.193333	0.236034	0.192083	-0.0238419	440	135.085	440	0.197336	440	0.137844		0.0966667	-0.00476837	0.09625	-0.00524521	325	30.9528	325	16.8953	325	5.49358		0.193333	0.326157	0.192083	0.136375	440	209.178	440	-0.0295223	440	-0.0155663	440	0.00131933
0.195	0.238895	0.19375	-0.0319481	442	141.415	442	0.214081	442	0.144375		0.0975	-0.00953674	0.0970833	-0.00238419	326	31.5003	326	17.3849	326	5.56134		0.195	0.333786	0.19375	0.148296	442	219.164	442	0.0349644	442	-0.0680629	442	0.00186782
0.196667	0.241756	0.195417	-0.0314713	444	147.848	444	0.244459	444	0.172525		0.0983333	-0.0162125	0.0979167	-0.00429153	327	31.9946	327	17.8192	327	5.55647		0.196667	0.341892	0.195417	0.156879	444	229.129	444	-0.0496022	444	-0.0111901	444	0.00074861
0.198333	0.249863	0.197083	-0.0247955	446	153.553	446	0.193343	446	0.142881		0.0991667	-0.0228882	0.09875	-0.0109673	328	32.6604	328	18.3615	328	5.76173		0.198333	0.350475	0.197083	0.164986	446	237.77	446	0.0640403	446	-0.0333184	446	-0.0189104
0.2	0.258446	0.19875	-0.0190735	448	157.942	448	0.140153	448	0.13004		0.1	-0.0290871	0.0995833	-0.0185966	329	33.1957	329	18.8609	329	5.98002		0.2	0.361443	0.19875	0.164509	448	244.59	448	0.0365002	448	0.0132668	448	-0.0491118
0.201667	0.261307	0.200417	-0.0123978	450	160.558	450	0.116666	450	0.110269		0.100833	-0.0343323	0.100417	-0.0281334	330	33.7116	330	19.4881	330	6.09975		0.201667	0.372887	0.200417	0.154972	450	248.594	450	-0.00832524	450	0.00200093	450	0.0178036
0.203333	0.257015	0.202083	-0.0038147	452	160.973	452	0.152317	452	0.141375		0.101667	-0.0376701	0.10125	-0.0405312	331	34.1743	331	20.2361	331	6.20499		0.203333	0.381947	0.202083	0.138283	452	249.387	452	0.00397272	452	-0.020192	452	-0.0332427
0.205	0.255108	0.20375	0.0038147	454	159.368	454	0.127203	454	0.156564		0.1025	-0.0338554	0.102083	-0.0505447	332	34.6997	332	20.9737	332	6.38514		0.205	0.388145	0.20375	0.123024	454	246.625	454	-0.0470184	454	-0.0583279	454	-0.0217047
0.206667	0.257492	0.205417	0.00524521	456	155.684	456	0.104727	456	0.0937269		0.103333	-0.0247955	0.102917	-0.0543594	333	35.2971	333	21.7502	333	6.42514		0.206667	0.392914	0.205417	0.110149	456	240.979	456	0.00903218	456	-0.0648565	456	-0.0186387
0.208333	0.259876	0.207083	0.00333786	458	150.66	458	0.147735	458	0.0954977		0.104167	-0.0143051	0.10375	-0.0519753	334	35.7852	334	22.5523	334	6.52236		0.208333	0.397682	0.207083	0.0967979	458	233.182	458	-0.0665132	458	-0.0146104	458	-0.0707004
0.21	0.257492	0.20875	0.00333786	460	145.236	460	0.105138	460	0.138379		0.105	-0.00286102	0.104583	-0.0500679	335	36.1227	335	23.249	335	6.70978		0.21	0.39959	0.20875	0.0815392	460	224.892	460	0.0526877	460	-0.080971	460	0.0236911
0.211667	0.255585	0.210417	0.00762939	462	139.869	462	0.167557	462	0.181341		0.105833	0.00810623	0.105417	-0.0476837	336	36.5538	336	23.9286	336	6.8653		0.211667	0.399113	0.210417	0.067234	462	216.434	462	-0.0557151	462	-0.0216493	462	0.0358838
0.213333	0.258923	0.212083	0.0166893	464	135.307	464	0.0885328	464	0.0938802		0.106667	0.0162125	0.10625	-0.0424385	337	37.0078	337	24.6615	337	7.02524		0.213333	0.39959	0.212083	0.0610352	464	209.481	464	-0.0513598	464	-0.0431604	464	-0.0413934
0.215	0.261307	0.21375	0.0257492	466	132.324	466	0.0655324	466	0.0948969		0.1075	0.0171661	0.107083	-0.0376701	338	37.3998	338	25.2553	338	7.0778		0.215	0.400543	0.21375	0.0610352	466	205.123	466	0.0314934	466	-0.0414447	466	-0.0100259
0.216667	0.256538	0.215417	0.0314713	468	131.217	468	0.149381	468	0.0958506		0.108333	0.0123978	0.107917	-0.038147	339	37.8497	339	25.8126	339	7.2542		0.216667	0.397682	0.215417	0.0619888	468	203.407	468	-0.0288708	468	0.0167472	468	0.00726374
0.218333	0.247955	0.217083	0.0300407	470	131.762	470	0.135599	470	0.0980415		0.109167	0.00858307	0.10875	-0.043869	340	38.2244	340	26.2469	340	7.26029		0.218333	0.389576	0.217083	0.0619888	470	204.29	470	-0.0124698	470	-0.0408364	470	0.0647535
0.22	0.244617	0.21875	0.023365	472	133.82	472	0.10353	472	0.124415		0.11	0.00619888	0.109583	-0.0495911	341	38.5263	341	26.552	341	7.35577		0.22	0.378132	0.21875	0.0629425	472	207.297	472	0.0146905	472	-0.00596269	472	-0.0271748
0.221667	0.246048	0.220417	0.0109673	474	136.466	474	0.128952	474	0.114246		0.110833	0.00286102	0.110417	-0.0534058	342	38.9377	342	26.7046	342	7.46175		0.221667	0.366211	0.220417	0.0634193	474	211.7	474	-0.00804524	474	-0.0123844	474	-0.0038987
0.223333	0.247002	0.222083	-0.00572205	476	139.074	476	0.0492545	476	0.0900382		0.111667	-0.00286102	0.11125	-0.0572205	343	39.5269	343	26.877	343	7.49398		0.223333	0.355244	0.222083	0.0662804	476	215.414	476	0.0572343	476	-0.016774	476	0.032289
0.225	0.247002	0.22375	-0.0200272	478	140.436	478	0.0584827	478	0.107374		0.1125	-0.00762939	0.112083	-0.0600815	344	39.9342	344	26.9822	344	7.55857		0.225	0.347614	0.22375	0.0734329	478	217.604	478	-0.00439411	478	0.0548853	478	0.00632242
0.226667	0.250816	0.225417	-0.0271797	480	140.175	480	0.0881214	480	0.107505		0.113333	-0.00762939	0.112917	-0.0581741	345	40.5786	345	26.9908	345	7.4323		0.226667	0.347137	0.225417	0.0882149	480	217.119	480	0.00254221	480	0.00655763	480	0.0355602
0.228333	0.258446	0.227083	-0.026226	482	137.521	482	0.0695154	482	0.109397		0.114167	-0.00429153	0.11375	-0.0505447	346	40.9764	346	26.9376	346	7.44348		0.228333	0.35429	0.227083	0.104427	482	213.028	482	0.00843336	482	0.00376345	482	0.0691439
0.23	0.263691	0.22875	-0.0247955	484	131.655	484	0.0198869	484	0.0913637		0.115	-0.000953674	0.114583	-0.041008	347	41.6574	347	27.3397	347	7.44765		0.23	0.365734	0.22875	0.118256	484	203.858	484	-0.0624241	484	-0.0169857	484	-0.0318789
0.231667	0.267029	0.230417	-0.0257492	486	124.936	486	0.0260016	486	0.0621527		0.115833	0.0038147	0.115417	-0.0314713	348	42.2603	348	27.3634	348	7.4883		0.231667	0.376701	0.230417	0.128746	486	193.465	486	-0.0159297	486	-0.0462911	486	-0.0167165
0.233333	0.272274	0.232083	-0.0286102	488	116.464	488	-0.0144921	488	0.0859882		0.116667	0.00810623	0.11625	-0.023365	349	42.9322	349	27.5715	349	7.37887		0.233333	0.383377	0.232083	0.135422	488	180	488	-0.0683845	488	-0.000472381	488	0.00498085
0.235	0.281811	0.23375	-0.0267029	490	105.312	490	0.00277688	490	0.056584		0.1175	0.00667572	0.117083	-0.0171661	350	43.6214	350	27.745	350	7.40119		0.235	0.387192	0.23375	0.133991	490	162.789	490	-0.004846	490	-0.0748657	490	-0.00618159
0.236667	0.292301	0.235417	-0.0190735	492	92.3099	492	0.0329298	492	0.0778526		0.118333	-0.00333786	0.117917	-0.0133514	351	44.6989	351	28.0199	351	7.38052		0.236667	0.39053	0.235417	0.123024	492	142.893	492	-0.00767652	492	0.0179393	492	0.0255194
0.238333	0.29707	0.237083	-0.00762939	494	80.287	494	0.0142677	494	0.0766679		0.119167	-0.0157356	0.11875	-0.0143051	352	45.62	352	28.2763	352	7.34287		0.238333	0.391483	0.237083	0.110149	494	124.014	494	0.0277619	494	0.00928273	494	0.0634218
0.24	0.296593	0.23875	0.00810623	496	68.0118	496	0.0035342	496	0.036769		0.12	-0.0243187	0.119583	-0.0181198	353	46.6243	353	28.5875	353	7.38198		0.24	0.386238	0.23875	0.100136	496	105.28	496	-0.0015719	496	-0.0371888	496	-0.072709
0.241667	0.294685	0.240417	0.0281334	498	56.7144	498	-0.0094526	498	0.0580775		0.120833	-0.0290871	0.120417	-0.023365	354	47.8808	354	28.7039	354	7.34843		0.241667	0.377655	0.240417	0.0944138	498	87.6648	498	-0.0476255	498	-0.0331268	498	0.0531315
0.243333	0.292778	0.242083	0.04673	500	46.5656	500	-0.0158011	500	0.0360359		0.121667	-0.0338554	0.12125	-0.0290871	355	49.2188	355	28.8532	355	7.33973		0.243333	0.375271	0.242083	0.0896454	500	72.0385	500	-0.0210529	500	0.0405423	500	-0.0527733
0.245	0.288963	0.24375	0.0538826	502	37.679	502	0.000934975	502	0.023657		0.1225	-0.0371933	0.122083	-0.0376701	356	50.6744	356	28.8814	356	7.26712		0.245	0.379562	0.24375	0.0863075	502	58.2138	502	0.0923983	502	-0.0393992	502	-0.0152291
0.246667	0.282764	0.245417	0.0491142	504	30.136	504	0.0222711	504	0.104585		0.123333	-0.038147	0.122917	-0.04673	357	52.1714	357	28.8174	357	7.19758		0.246667	0.387192	0.245417	0.084877	504	46.6035	504	-0.0494552	504	-0.0308785	504	0.0691686
0.248333	0.278473	0.247083	0.0395775	506	23.7988	506	-0.050124	506	0.05767		0.124167	-0.0386238	0.12375	-0.0529289	358	53.8077	358	28.5688	358	7.15153		0.248333	0.394344	0.247083	0.082016	506	36.8424	506	-0.0270827	506	0.047218	506	-0.00881284
0.25	0.281811	0.24875	0.0290871	508	18.7205	508	-0.00140246	508	0.0413903		0.125	-0.0395775	0.124583	-0.0529289	359	55.7226	359	28.204	359	7.14603		0.25	0.402451	0.24875	0.0782013	508	29.0127	508	-0.0358875	508	-0.00739543	508	0.0472044
0.251667	0.28801	0.250417	0.0185966	510	14.7441	510	0.00356225	510	0.0538637		0.125833	-0.0405312	0.125417	-0.0495911	360	57.4215	360	27.7583	360	6.92038		0.251667	0.408173	0.250417	0.0767708	510	22.6737	510	-0.00983615	510	0.0766817	510	-0.0230414
0.253333	0.296116	0.252083	0.0104904	512	11.5164	512	-0.00271143	512	0.0389368		0.126667	-0.0367165	0.12625	-0.0457764	361	59.5103	361	27.3091	361	6.76716		0.253333	0.408649	0.252083	0.0801086	512	17.8285	512	-0.0570597	512	-0.0108024	512	-0.0827201
0.255	0.304222	0.25375	0.00953674	514	9.0287	514	-0.00469357	514	0.027499		0.1275	-0.0286102	0.127083	-0.0452995	362	61.5317	362	26.7066	362	6.74883		0.255	0.403881	0.25375	0.087738	514	13.9769	514	-0.0188129	514	-0.0253459	514	0.0435676
0.256667	0.309944	0.255417	0.0119209	516	7.17979	516	-0.00572205	516	0.0395712		0.128333	-0.0209808	0.127917	-0.0481606	363	63.8842	363	26.1753	363	6.58546		0.256667	0.397205	0.255417	0.0991821	516	11.0984	516	0.0142691	516	-0.0407963	516	0.00052378
0.258333	0.311375	0.257083	0.0133514	518	5.72447	518	-0.0287318	518	0.0329039		0.129167	-0.0181198	0.12875	-0.0505447	364	66.7312	364	25.4752	364	6.32065		0.258333	0.391483	0.257083	0.113964	518	8.85372	518	-0.0159158	518	-0.029584	518	0.00226559
0.26	0.308037	0.25875	0.0128746	520	4.64247	520	-0.0258801	520	0.0252136		0.13	-0.0162125	0.129583	-0.0534058	365	69.6658	365	24.7929	365	6.19413		0.26	0.39053	0.25875	0.129223	520	7.1952	520	0.0230656	520	0.0159094	520	-0.00498579
0.261667	0.304222	0.260417	0.0128746	522	3.77968	522	-0.0109579	522	-0.00474737		0.130833	-0.0100136	0.130417	-0.0553131	366	72.9683	366	24.0027	366	6.00927		0.261667	0.396252	0.260417	0.140667	522	5.84841	522	0.0204264	522	0.00621002	522	0.0515824
0.263333	0.303745	0.262083	0.0123978	524	3.19361	524	-0.0310318	524	0.0209199		0.131667	-0.0038147	0.13125	-0.0543594	367	76.5268	367	23.1498	367	5.65418		0.263333	0.409126	0.262083	0.147343	524	4.88646	524	0.0221896	524	-0.027358	524	-0.0377541
0.265	0.304699	0.26375	0.0104904	526	2.68009	526	-0.0167547	526	0.0315448		0.1325	-0.00238419	0.132083	-0.0472069	368	80.3217	368	22.2733	368	5.60274		0.265	0.425339	0.26375	0.149727	526	4.14691	526	0.0322641	526	0.0297622	526	-0.0325608
0.266667	0.303745	0.265417	0.00762939	528	2.23849	528	0.00104717	528	0.0342903		0.133333	-0.00429153	0.132917	-0.0367165	369	84.6773	369	21.5512	369	5.36625		0.266667	0.439167	0.265417	0.149727	528	3.57941	528	-0.0345069	528	-0.0306201	528	0.054525
0.268333	0.300884	0.267083	0.00572205	530	1.97103	530	-0.0162312	530	0.0281544		0.134167	-0.00238419	0.13375	-0.0290871	370	88.9288	370	20.6069	370	5.07697		0.268333	0.449181	0.267083	0.148773	530	3.04546	530	-0.00935654	530	0.0247398	530	-0.0159432
0.27	0.296116	0.26875	0.00524521	532	1.77215	532	-0.00382405	532	-0.00804321		0.135	-0.00143051	0.134583	-0.0257492	371	93.5183	371	19.7386	371	4.97381		0.27	0.454903	0.26875	0.147343	532	2.74403	532	-0.0198775	532	0.0157713	532	0.024756
0.271667	0.291348	0.270417	0.00572205	534	1.54614	534	-0.0327896	534	0.0307045		0.135833	-0.00762939	0.135417	-0.0257492	372	98.2934	372	18.8223	372	4.74077		0.271667	0.45681	0.270417	0.144482	534	2.39379	534	0.0254415	534	-0.00327324	534	-0.0216726
0.273333	0.285625	0.272083	0.00715256	536	1.38329	536	-0.0017297	536	0.00748235		0.136667	-0.0162125	0.13625	-0.0267029	373	103.338	373	17.9818	373	4.54258		0.273333	0.452518	0.272083	0.14019	536	2.13879	536	-0.0335865	536	-0.0162125	536	0.00235207
0.275	0.283718	0.27375	0.0119209	538	1.23473	538	-0.0228601	538	0.0161179		0.1375	-0.0200272	0.137083	-0.0286102	374	108.427	374	17.0233	374	4.19417		0.275	0.441551	0.27375	0.133991	538	1.91263	538	0.00303291	538	0.0236614	538	-0.000575664
0.276667	0.28944	0.275417	0.020504	540	1.15515	540	0.00407649	540	-0.0150886		0.138333	-0.0190735	0.137917	-0.0314713	375	113.553	375	16.1753	375	4.01955		0.276667	0.428677	0.275417	0.127792	540	1.67496	540	-0.0475423	540	-0.0109004	540	-0.0183422
0.278333	0.298977	0.277083	0.0305176	542	1.00686	542	-0.0018793	542	0.0109084		0.139167	-0.0190735	0.13875	-0.0319481	376	118.935	376	15.3754	376	3.75877		0.278333	0.419617	0.277083	0.125408	542	1.52299	542	-0.0262843	542	-0.0299405	542	-0.0359283
0.28	0.30756	0.27875	0.0371933	544	0.935081	544	-0.00537611	544	-0.00330635		0.14	-0.0181198	0.139583	-0.0267029	377	124.216	377	14.5936	377	3.62511		0.28	0.416279	0.27875	0.124454	544	1.42111	544	0.0220981	544	-0.00348047	544	0.0095071
0.281667	0.310898	0.280417	0.0386238	546	0.855223	546	-0.00856437	546	0.00234848		0.140833	-0.0138283	0.140417	-0.017643	378	129.319	378	13.8221	378	3.42067		0.281667	0.415325	0.280417	0.12064	546	1.35794	546	0.00080397	546	0.00507141	546	-0.015034
0.283333	0.310898	0.282083	0.0357628	548	0.787937	548	-0.0192231	548	0.0196112		0.141667	-0.00858307	0.14125	-0.0104904	379	134.544	379	13.0374	379	3.24891		0.283333	0.417709	0.282083	0.114918	548	1.16646	548	-0.0150869	548	-0.0518638	548	-0.0342927
0.285	0.309944	0.28375	0.0305176	550	0.727445	550	0.0038147	550	-0.00804952		0.1425	-0.00715256	0.142083	-0.00715256	380	140.195	380	12.3621	380	3.0444		0.285	0.422955	0.28375	0.110626	550	1.09824	550	-0.0166616	550	0.0288175	550	-0.0302211
0.286667	0.30899	0.285417	0.023365	552	0.661802	552	-0.0223739	552	-0.0256358		0.143333	-0.00762939	0.142917	-0.00476837	381	145.851	381	11.6276	381	2.83195		0.286667	0.425816	0.285417	0.109196	552	1.02732	552	0.0318372	552	-0.0294815	552	-0.00956392
0.288333	0.308514	0.287083	0.0152588	554	0.648039	554	0.00486187	554	0.00274339		0.144167	-0.00619888	0.14375	-0.00190735	382	151.821	382	11.0341	382	2.70289		0.288333	0.424385	0.287083	0.108242	554	0.947631	554	-0.0314934	554	-0.00422469	554	0.00662631
0.29	0.30756	0.28875	0.00953674	556	0.544541	556	-0.0188023	556	0.00840872		0.145	-0.00619888	0.144583	-0.00429153	383	158.226	383	10.3764	383	2.44353		0.29	0.42057	0.28875	0.107288	556	0.851571	556	-0.000831693	556	0.0184897	556	-0.0460704
0.291667	0.306606	0.290417	0.00810623	558	0.531425	558	-0.00129961	558	0.00021006		0.145833	-0.0104904	0.145417	-0.0123978	384	164.852	384	9.77591	384	2.33659		0.291667	0.418663	0.290417	0.113487	558	0.845616	558	0.0189875	558	0.00190958	558	-0.00543051
0.293333	0.307083	0.292083	0.00953674	560	0.455853	560	-0.0223552	560	0.00990225		0.146667	-0.0162125	0.14625	-0.017643	385	172.177	385	9.16743	385	2.23731		0.293333	0.420094	0.292083	0.126839	560	0.769489	560	0.00425827	560	-0.00760934	560	0.0252995
0.295	0.30899	0.29375	0.00810623	562	0.47921	562	-0.0106026	562	-0.00223294		0.1475	-0.017643	0.147083	-0.0181198	386	180.108	386	8.48588	386	2.07313		0.295	0.423908	0.29375	0.140667	562	0.701829	562	-0.0105958	562	-0.013679	562	0.026226
0.296667	0.311375	0.295417	0.00143051	564	0.445607	564	-0.00261793	564	0.0202561		0.148333	-0.014782	0.147917	-0.0181198	387	188.245	387	8.01834	387	1.89316		0.296667	0.434399	0.295417	0.14782	564	0.658927	564	0.0118766	564	-0.000494663	564	-0.0144706
0.298333	0.317097	0.297083	-0.00858307	566	0.418388	566	-0.0270488	566	0.00152504		0.149167	-0.0152588	0.14875	-0.0200272	388	196.692	388	7.34021	388	1.74447		0.298333	0.449181	0.297083	0.149727	566	0.625315	566	0.0214078	566	0.046193	566	-0.0144188
0.3	0.330925	0.29875	-0.0157356	568	0.358106	568	-0.0173157	568	0.0121079		0.15	-0.0195503	0.149583	-0.0209808	389	205.643	389	6.66646	389	1.72084		0.3	0.465393	0.29875	0.14925	568	0.570861	568	-0.0223476	568	-0.00719044	568	0.0309252
0.301667	0.347614	0.300417	-0.0181198	570	0.382898	570	-0.00989203	570	0.023155		0.150833	-0.0228882	0.150417	-0.0185966	390	215.556	390	6.2182	390	1.45774		0.301667	0.475407	0.300417	0.147343	570	0.540693	570	-0.0294669	570	0.00535439	570	0.012719
0.303333	0.356197	0.302083	-0.0195503	572	0.358338	572	-0.0109766	572	-0.0119797		0.151667	-0.0209808	0.15125	-0.014782	391	225.888	391	5.64393	391	1.47471		0.303333	0.47636	0.302083	0.142574	572	0.503515	572	-0.000573868	572	-0.00364313	572	-0.0138283
0.305	0.351906	0.30375	-0.0181198	574	0.313272	574	-0.0177739	574	-0.00509186		0.1525	-0.0181198	0.152083	-0.0138283	392	236.207	392	5.05894	392	1.11843		0.305	0.471115	0.30375	0.136375	574	0.471807	574	-0.00266696	574	-0.0254595	574	0.0281309
0.306667	0.341415	0.305417	-0.0128746	576	0.291571	576	0.00701231	576	0.0038147		0.153333	-0.0166893	0.152917	-0.0143051	393	246.48	393	4.5741	393	1.02682		0.306667	0.460148	0.305417	0.131607	576	0.477374	576	0.0111086	576	-0.00188507	576	0.00376281
0.308333	0.330448	0.307083	-0.00238419	578	0.297308	578	-0.010425	578	0.0105471		0.154167	-0.0143051	0.15375	-0.014782	394	256.764	394	4.12715	394	1.00993		0.308333	0.448704	0.307083	0.129223	578	0.428106	578	0.00294142	578	-0.0153167	578	0.00683878
0.31	0.317574	0.30875	0.0100136	580	0.255817	580	-0.00285167	580	-0.0131414		0.155	-0.00858307	0.154583	-0.0171661	395	267.234	395	3.61933	395	0.867707		0.31	0.43726	0.30875	0.1297	580	0.400361	580	-0.00194339	580	0.0154304	580	0.00664854
0.311667	0.303268	0.310417	0.0190735	582	0.232451	582	-0.00325371	582	0.00667782		0.155833	-0.00476837	0.155417	-0.0219345	396	277.478	396	3.22275	396	0.749818		0.311667	0.427723	0.310417	0.128269	582	0.397327	582	-0.0180006	582	0.012986	582	-0.00204571
0.313333	0.293255	0.312083	0.0276566	584	0.238178	584	-0.0228695	584	-0.000481038		0.156667	-0.00476837	0.15625	-0.026226	397	287.694	397	2.9098	397	0.614099		0.313333	0.424385	0.312083	0.127316	584	0.379154	584	0.000399213	584	-0.00801933	584	0.00463496
0.315	0.293732	0.31375	0.0367165	586	0.200765	586	-0.0110888	586	0.0117865		0.1575	-0.00810623	0.157083	-0.0276566	398	297.243	398	2.60721	398	0.59872		0.315	0.426292	0.31375	0.126839	586	0.315011	586	-0.00635136	586	-0.0171817	586	-0.00465966
0.316667	0.300407	0.315417	0.0462532	588	0.226015	588	-0.000112197	588	0.00226445		0.158333	-0.0133514	0.157917	-0.0267029	399	306.289	399	2.29228	399	0.576901		0.316667	0.42963	0.315417	0.123501	588	0.342378	588	-0.0218347	588	-0.0133915	588	-0.032457
0.318333	0.306129	0.317083	0.0500679	590	0.205525	590	-0.0155393	590	0.00548888		0.159167	-0.0162125	0.15875	-0.0247955	400	315.325	400	2.12191	400	0.548293		0.318333	0.429153	0.317083	0.117302	590	0.311598	590	-0.00547531	590	0.0331335	590	0.0322569
0.32	0.310421	0.31875	0.0476837	592	0.201931	592	-0.0173812	592	-0.00263416		0.16	-0.0128746	0.159583	-0.0238419	401	324.144	401	1.90221	401	0.376506		0.32	0.428677	0.31875	0.109673	592	0.270442	592	-0.00106179	592	0.00470598	592	-0.0248993
0.321667	0.311852	0.320417	0.0414848	594	0.184507	594	-0.0100603	594	-0.00688368		0.160833	-0.00572205	0.160417	-0.0267029	402	332.588	402	1.78264	402	0.296759		0.321667	0.42963	0.320417	0.106335	594	0.291556	594	-0.0205955	594	0.00193409	594	0.0179246
0.323333	0.311375	0.322083	0.0319481	596	0.204076	596	-0.0160068	596	-0.00421801		0.161667	-0.00143051	0.16125	-0.0357628	403	341.653	403	1.42241	403	0.357526		0.323333	0.42963	0.322083	0.103474	596	0.234787	596	-0.0165978	596	0.0191604	596	-0.00477331
0.325	0.310421	0.32375	0.0214577	598	0.16663	598	-0.00146791	598	-0.0136791		0.1625	-0.00190735	0.162083	-0.043869	404	351.544	404	1.3995	404	0.268428		0.325	0.430107	0.32375	0.101089	598	0.230598	598	0.0340634	598	0.0213151	598	0.00312044
0.326667	0.308514	0.325417	0.0114441	600	0.121826	600	-0.0136319	600	0.00911872		0.163333	-0.00143051	0.162917	-0.0457764	405	360.792	405	1.2839	405	0.19099		0.326667	0.436306	0.325417	0.102997	600	0.200745	600	0.0202489	600	-0.00843601	600	-0.0317751
0.328333	0.306129	0.327083	0.00572205								0.164167	0.00238419	0.16375	-0.0443459	406	369.668	406	1.0858	406	0.28314		0.328333	0.44775	0.327083	0.112057
0.33	0.306129	0.32875	0.0038147								0.165	0.00619888	0.164583	-0.0433922	407	380.194	407	0.995641	407	0.134485		0.33	0.45681	0.32875	0.124931
0.331667	0.313759	0.330417	0.00572205								0.165833	0.0104904	0.165417	-0.0400543	408	391.997	408	1.02377	408	0.158091		0.331667	0.462055	0.330417	0.134468
0.333333	0.328064	0.332083	0.0123978								0.166667	0.0143051	0.16625	-0.0300407	409	404.735	409	0.77948	409	0.171363		0.333333	0.462532	0.332083	0.14019
0.335	0.341415	0.33375	0.0190735								0.1675	0.0181198	0.167083	-0.0200272	410	418.033	410	0.721751	410	0.0653242		0.335	0.458241	0.33375	0.142574
0.336667	0.349998	0.335417	0.0228882								0.168333	0.0181198	0.167917	-0.0185966	411	432.614	411	0.665947	411	0.127942		0.336667	0.450611	0.335417	0.14019
0.338333	0.355244	0.337083	0.0238419								0.169167	0.0162125	0.16875	-0.0209808	412	448.943	412	0.585696	412	0.077538		0.338333	0.443935	0.337083	0.133038
0.34	0.354767	0.33875	0.0228882								0.17	0.0157356	0.169583	-0.0209808	413	464.251	413	0.510372	413	0.0142569		0.34	0.443459	0.33875	0.125885
0.341667	0.348568	0.340417	0.0195503								0.170833	0.0162125	0.170417	-0.0166893	414	479.667	414	0.612753	414	0.0822341		0.341667	0.44775	0.340417	0.12064
0.343333	0.338078	0.342083	0.0162125								0.171667	0.0181198	0.17125	-0.0157356	415	496.145	415	0.498522	415	0.0663057		0.343333	0.455856	0.342083	0.117302
0.345	0.32711	0.34375	0.017643								0.1725	0.0209808	0.172083	-0.0200272	416	512.911	416	0.408421	416	0.0492055		0.345	0.4673	0.34375	0.116348
0.346667	0.320911	0.345417	0.0228882								0.173333	0.023365	0.172917	-0.0267029	417	529.022	417	0.375774	417	0.00259217		0.346667	0.479698	0.345417	0.121593
0.348333	0.319958	0.347083	0.0276566								0.174167	0.0214577	0.17375	-0.0286102	418	546.234	418	0.416775	418	-0.0541096		0.348333	0.490665	0.347083	0.130177
0.35	0.324249	0.34875	0.0309944								0.175	0.0138283	0.174583	-0.0228882	419	563.484	419	0.382755	419	0.0662258		0.35	0.496864	0.34875	0.133991
0.351667	0.329494	0.350417	0.0343323								0.175833	0.0038147	0.175417	-0.0157356	420	578.271	420	0.380303	420	-0.00402902		0.351667	0.497818	0.350417	0.132561
0.353333	0.333786	0.352083	0.0348091								0.176667	-0.0038147	0.17625	-0.0143051	421	594.315	421	0.390157	421	0.0490356		0.353333	0.496387	0.352083	0.133038
0.355	0.339031	0.35375	0.0314713								0.1775	-0.00715256	0.177083	-0.0181198	422	604.634	422	0.277776	422	0.0687001		0.355	0.494957	0.35375	0.136375
0.356667	0.343323	0.355417	0.0257492								0.178333	-0.00810623	0.177917	-0.0238419	423	614.986	423	0.243704	423	-0.014399		0.356667	0.494003	0.355417	0.135422
0.358333	0.342369	0.357083	0.0219345								0.179167	-0.0104904	0.17875	-0.0290871	424	624.005	424	0.132582	424	0.0416484		0.358333	0.492573	0.357083	0.129223
0.36	0.339508	0.35875	0.0200272								0.18	-0.014782	0.179583	-0.0357628	425	631.01	425	0.221303	425	0.021535		0.36	0.489712	0.35875	0.124454
0.361667	0.339031	0.360417	0.0200272								0.180833	-0.0219345	0.180417	-0.0395775	426	638.257	426	0.266172	426	-0.0494681		0.361667	0.488281	0.360417	0.12207
0.363333	0.343323	0.362083	0.0214577								0.181667	-0.0319481	0.18125	-0.0376701	427	644.942	427	0.0783209	427	0.00416472		0.363333	0.488281	0.362083	0.120163
0.365	0.346184	0.36375	0.0243187								0.1825	-0.0433922	0.182083	-0.0271797	428	649.668	428	0.177004	428	0.0675752		0.365	0.489712	0.36375	0.118732
0.366667	0.348568	0.365417	0.0314713								0.183333	-0.0514984	0.182917	-0.0138283	429	655.606	429	0.140927	429	-0.00410131		0.366667	0.489235	0.365417	0.116825
0.368333	0.353336	0.367083	0.0395775								0.184167	-0.0510216	0.18375	-0.00572205	430	661.277	430	0.101303	430	0.00183506		0.368333	0.486374	0.367083	0.117779
0.37	0.356674	0.36875	0.0462532								0.185	-0.0443459	0.184583	-0.00715256	431	664.973	431	0.140854	431	0.0483964		0.37	0.486374	0.36875	0.116825
0.371667	0.355244	0.370417	0.0500679								0.185833	-0.0329018	0.185417	-0.0171661	432	671.602	432	0.128762	432	0.0137547		0.371667	0.488281	0.370417	0.113964
0.373333	0.349998	0.372083	0.0529289								0.186667	-0.0171661	0.18625	-0.0295639	433	678.457	433	0.13134	433	0.114128		0.373333	0.492096	0.372083	0.109196
0.375	0.349045	0.37375	0.0534058								0.1875	0	0.187083	-0.0391006	434	686.722	434	0.0726197	434	-0.0425653		0.375	0.494003	0.37375	0.105381
0.376667	0.352383	0.375417	0.0476837								0.188333	0.0123978	0.187917	-0.043869	435	697.842	435	0.0395081	435	-0.00178687		0.376667	0.495434	0.375417	0.105381
0.378333	0.357628	0.377083	0.0395775								0.189167	0.0138283	0.18875	-0.0424385	436	709.377	436	0.0397578	436	0.0497027		0.378333	0.497818	0.377083	0.105858
0.38	0.363827	0.37875	0.0352859								0.19	0.00476837	0.189583	-0.0343323	437	723.07	437	0.0252204	437	0.00384133		0.38	0.500679	0.37875	0.108242
0.381667	0.370502	0.380417	0.0333786								0.190833	-0.00810623	0.190417	-0.0224113	438	737.541	438	0.0820229	438	-0.00660597		0.381667	0.503063	0.380417	0.113964
0.383333	0.377655	0.382083	0.0281334								0.191667	-0.0214577	0.19125	-0.00905991	439	754.296	439	0.0547028	439	-0.00921716		0.383333	0.504017	0.382083	0.122547
0.385	0.380993	0.38375	0.0200272								0.1925	-0.0319481	0.192083	0.00333786	440	771.253	440	0.0954403	440	0.0129659		0.385	0.503063	0.38375	0.133514
0.386667	0.379562	0.385417	0.0152588								0.193333	-0.0391006	0.192917	0.0128746	441	788.035	441	0.0530486	441	-0.0436522		0.386667	0.503063	0.385417	0.144005
0.388333	0.37241	0.387083	0.0152588								0.194167	-0.0400543	0.19375	0.0166893	442	807.275	442	0.0281386	442	-0.0458804		0.388333	0.505924	0.387083	0.154495
0.39	0.362396	0.38875	0.0143051								0.195	-0.0338554	0.194583	0.0143051	443	824.296	443	-0.00484467	443	0.032851		0.39	0.509739	0.38875	0.162125
0.391667	0.353813	0.390417	0.0128746								0.195833	-0.023365	0.195417	0.0109673	444	837.562	444	0.000126579	444	0.0131815		0.391667	0.509739	0.390417	0.164986
0.393333	0.348568	0.392083	0.0128746								0.196667	-0.0123978	0.19625	0.00905991	445	853.411	445	0.0457105	445	-0.0251988		0.393333	0.505924	0.392083	0.164032
0.395	0.348091	0.39375	0.0138283								0.1975	-0.00429153	0.197083	0.00572205	446	865.6	446	0.0181926	446	0.0147515		0.395	0.500679	0.39375	0.160217
0.396667	0.352383	0.395417	0.0123978								0.198333	0.00238419	0.197917	0.000953674	447	875.572	447	0.0480947	447	0.0240029		0.396667	0.498772	0.395417	0.157833
0.398333	0.360012	0.397083	0.00715256								0.199167	0.00667572	0.19875	-0.000953674	448	882.791	448	0.0408866	448	-0.0715281		0.398333	0.499249	0.397083	0.155449
0.4	0.369072	0.39875	0.000476837								0.2	0.00429153	0.199583	0.000476837	449	888.99	449	0.0550981	449	0.0463699		0.4	0.500679	0.39875	0.155449
0.401667	0.374794	0.400417	-0.00619888								0.200833	-0.00667572	0.200417	0.00143051	450	892.577	450	0.0549854	450	0.0233397		0.401667	0.504017	0.400417	0.157356
0.403333	0.377178	0.402083	-0.0114441								0.201667	-0.0247955	0.20125	0.00190735	451	888.053	451	-0.0429674	451	-0.0529936		0.403333	0.507832	0.402083	0.162125
0.405	0.374794	0.40375	-0.0181198								0.2025	-0.0429153	0.202083	0.00429153	452	882.347	452	-0.0570939	452	0.00823559		0.405	0.510216	0.40375	0.164986
0.406667	0.367165	0.405417	-0.0219345								0.203333	-0.0557899	0.202917	0.00858307	453	876.282	453	0.0781909	453	0.0528465		0.406667	0.512123	0.405417	0.15974
0.408333	0.354767	0.407083	-0.0200272								0.204167	-0.0619888	0.20375	0.00858307	454	869.613	454	-0.0223316	454	0.0570467		0.408333	0.5126	0.407083	0.151157
0.41	0.34523	0.40875	-0.0143051								0.205	-0.0605583	0.204583	0.00476837	455	856.732	455	0.023854	455	0.0931481		0.41	0.51403	0.40875	0.142574
0.411667	0.344753	0.410417	-0.0100136								0.205833	-0.0529289	0.205417	0	456	843.791	456	0.0847418	456	0.0216352		0.411667	0.517368	0.410417	0.136852
0.413333	0.348568	0.412083	-0.00667572								0.206667	-0.0414848	0.20625	-0.00429153	457	831.764	457	0.0155553	457	0.0428266		0.413333	0.522614	0.412083	0.129223
0.415	0.350952	0.41375	-0.000476837								0.2075	-0.0305176	0.207083	-0.0104904	458	818.486	458	-0.050139	458	-0.0648879		0.415	0.525951	0.41375	0.122547
0.416667	0.356674	0.415417	0.00524521								0.208333	-0.0252724	0.207917	-0.0181198	459	804.105	459	0.0868728	459	0.0203391		0.416667	0.525951	0.415417	0.122547
0.418333	0.368595	0.417083	0.00476837								0.209167	-0.0257492	0.20875	-0.0228882	460	788.248	460	0.0611167	460	-0.0576998		0.418333	0.525475	0.417083	0.129223
0.42	0.381947	0.41875	-0.000953674								0.21	-0.0267029	0.209583	-0.0219345	461	774.164	461	-0.0511638	461	-0.0527057		0.42	0.526428	0.41875	0.141621
0.421667	0.386715	0.420417	-0.00429153								0.210833	-0.0252724	0.210417	-0.0190735	462	761.215	462	-0.000724792	462	-0.0167692		0.421667	0.525475	0.420417	0.152111
0.423333	0.385761	0.422083	-0.00286102								0.211667	-0.0228882	0.21125	-0.0181198	463	750.394	463	-0.0662162	463	0.0787289		0.423333	0.522614	0.422083	0.160694
0.425	0.383377	0.42375	0								0.2125	-0.0195503	0.212083	-0.0209808	464	743.618	464	-0.0162177	464	0.032236		0.425	0.522137	0.42375	0.165462
0.426667	0.380039	0.425417	0.00238419								0.213333	-0.014782	0.212917	-0.0228882	465	737.579	465	0.0177869	465	0.0604784		0.426667	0.52309	0.425417	0.165462
0.428333	0.374794	0.427083	0.00333786								0.214167	-0.00810623	0.21375	-0.0228882	466	734.58	466	-0.0329278	466	-0.0104093		0.428333	0.520706	0.427083	0.161171
0.43	0.370502	0.42875	0.00524521								0.215	-0.00238419	0.214583	-0.0228882	467	730.466	467	-0.00112187	467	-0.0215845		0.43	0.514507	0.42875	0.155449
0.431667	0.370026	0.430417	0.00667572								0.215833	0.00286102	0.215417	-0.0257492	468	730.226	468	0.0467907	468	0.0636096		0.431667	0.511646	0.430417	0.153542
0.433333	0.372887	0.432083	0.00762939								0.216667	0.00572205	0.21625	-0.0290871	469	730.697	469	0.0935659	469	0.0102406		0.433333	0.513554	0.432083	0.155449
0.435	0.377178	0.43375	0.00667572								0.2175	0.00572205	0.217083	-0.0300407	470	732.848	470	-0.0477843	470	-0.0177774		0.435	0.515461	0.43375	0.162125
0.436667	0.384808	0.435417	0.00429153								0.218333	0.0038147	0.217917	-0.0286102	471	737.913	471	0.00667572	471	-0.0123965		0.436667	0.51403	0.435417	0.166416
0.438333	0.394821	0.437083	0.00238419								0.219167	0.00238419	0.21875	-0.0257492	472	745.794	472	0.0240725	472	0.0489494		0.438333	0.509739	0.437083	0.16737
0.44	0.406265	0.43875	0.00286102								0.22	0.00190735	0.219583	-0.0228882	473	752.825	473	-0.00510302	473	0.0109		0.44	0.507355	0.43875	0.165462
0.441667	0.415802	0.440417	0.00810623								0.220833	-0.000476837	0.220417	-0.0224113	474	757.556	474	-0.0146034	474	-0.0138194		0.441667	0.509262	0.440417	0.160217
0.443333	0.42057	0.442083	0.0133514								0.221667	-0.00429153	0.22125	-0.0238419	475	762.965	475	0.0383481	475	0.0111385		0.443333	0.514984	0.442083	0.154495
0.445	0.42057	0.44375	0.017643								0.2225	-0.00333786	0.222083	-0.0243187	476	768	476	0.0211074	476	0.0991834		0.445	0.522137	0.44375	0.146389
0.446667	0.41914	0.445417	0.0224113								0.223333	0.00143051	0.222917	-0.0214577	477	772.017	477	0.0193683	477	0.0796787		0.446667	0.532627	0.445417	0.140667
0.448333	0.415802	0.447083	0.0290871								0.224167	0.000953674	0.22375	-0.017643	478	772.71	478	-0.0120805	478	0.026519		0.448333	0.542641	0.447083	0.139236
0.45	0.408173	0.44875	0.0319481								0.225	-0.00667572	0.224583	-0.0157356	479	771.773	479	-0.0133185	479	0.0894184		0.45	0.544548	0.44875	0.140667
0.451667	0.398159	0.450417	0.0257492								0.225833	-0.0157356	0.225417	-0.0152588	480	768.943	480	-0.0401653	480	-0.00988423		0.451667	0.536919	0.450417	0.145912
0.453333	0.39196	0.452083	0.0171661								0.226667	-0.0195503	0.22625	-0.0119209	481	761.694	481	0.0325914	481	-0.00461112		0.453333	0.524521	0.452083	0.152588
0.455	0.39196	0.45375	0.0119209								0.2275	-0.0200272	0.227083	-0.00858307	482	752.272	482	0.0719088	482	-0.0371717		0.455	0.516415	0.45375	0.160217
0.456667	0.393391	0.455417	0.0119209								0.228333	-0.0195503	0.227917	-0.00953674	483	737.056	483	0.005781	483	0.0314218		0.456667	0.514507	0.455417	0.166416
0.458333	0.393867	0.457083	0.0133514								0.229167	-0.0171661	0.22875	-0.0143051	484	720.128	484	-0.021319	484	-0.101171		0.458333	0.519276	0.457083	0.170231
0.46	0.396729	0.45875	0.0181198								0.23	-0.0138283	0.229583	-0.0185966	485	705.445	485	-0.00135248	485	0.00772324		0.46	0.528336	0.45875	0.172615
0.461667	0.402451	0.460417	0.026226								0.230833	-0.00762939	0.230417	-0.020504	486	687.186	486	0.00312112	486	0.0904405		0.461667	0.536919	0.460417	0.171185
0.463333	0.404835	0.462083	0.0309944								0.231667	-0.00333786	0.23125	-0.0219345	487	663.394	487	-0.0146398	487	-0.0436598		0.463333	0.545979	0.462083	0.166893
0.465	0.401497	0.46375	0.0295639								0.2325	-0.00238419	0.232083	-0.0228882	488	631.595	488	0.00804381	488	0.0136609		0.465	0.552654	0.46375	0.15974
0.466667	0.392914	0.465417	0.0238419								0.233333	-0.00572205	0.232917	-0.0228882	489	598.856	489	0.101076	489	-0.0873804		0.466667	0.555038	0.465417	0.152111
0.468333	0.383854	0.467083	0.0152588								0.234167	-0.0119209	0.23375	-0.0247955	490	566.153	490	0.0248718	490	0.0179981		0.468333	0.553608	0.467083	0.142574
0.47	0.374317	0.46875	0.00667572								0.235	-0.0171661	0.234583	-0.0281334	491	528.778	491	0.00028957	491	-0.019038		0.47	0.553608	0.46875	0.130653
0.471667	0.366688	0.470417	0								0.235833	-0.0214577	0.235417	-0.0295639	492	493.294	492	-0.0195312	492	0.0184204		0.471667	0.55933	0.470417	0.118732
0.473333	0.366688	0.472083	-0.000476837								0.236667	-0.023365	0.23625	-0.0276566	493	457.772	493	-0.0348785	493	0.0380227		0.473333	0.566483	0.472083	0.109196
0.475	0.373363	0.47375	0.000953674								0.2375	-0.023365	0.237083	-0.0252724	494	423.663	494	0.0738387	494	-0.026557		0.475	0.569344	0.47375	0.106335
0.476667	0.383377	0.475417	0.00143051								0.238333	-0.0185966	0.237917	-0.0219345	495	389.536	495	0.0890558	495	-0.0129431		0.476667	0.566959	0.475417	0.112057
0.478333	0.390053	0.477083	0.00333786								0.239167	-0.00858307	0.23875	-0.014782	496	357.314	496	0.0416496	496	0.0388293		0.478333	0.562668	0.477083	0.123024
0.48	0.393391	0.47875	0.00667572								0.24	0.00333786	0.239583	-0.00524521	497	325.226	497	0.0740537	497	-0.047042		0.48	0.555515	0.47875	0.134468
0.481667	0.394821	0.480417	0.0104904								0.240833	0.0100136	0.240417	0.000476837	498	296.166	498	-0.0789001	498	-0.00928057		0.481667	0.545502	0.480417	0.143528
0.483333	0.391483	0.482083	0.0133514								0.241667	0.0100136	0.24125	0.00333786	499	267.356	499	0.101679	499	0.0490876		0.483333	0.535965	0.482083	0.153065
0.485	0.385284	0.48375	0.017643								0.2425	0.00667572	0.242083	0.00715256	500	241.337	500	0.0179863	500	-0.0102875		0.485	0.528336	0.48375	0.161171
0.486667	0.380993	0.485417	0.0257492								0.243333	0.000476837	0.242917	0.0100136	501	216.33	501	0.0672496	501	-0.0958443		0.486667	0.524998	0.485417	0.164986
0.488333	0.383854	0.487083	0.0329018								0.244167	-0.00810623	0.24375	0.00953674	502	194.336	502	0.0518001	502	-0.000475569		0.488333	0.526905	0.487083	0.164509
0.49	0.392914	0.48875	0.0343323								0.245	-0.0181198	0.244583	0.00619888	503	173.108	503	-0.0107037	503	-0.0232255		0.49	0.532627	0.48875	0.161171
0.491667	0.402927	0.490417	0.0305176								0.245833	-0.0224113	0.245417	0.00429153	504	154.496	504	0.000476837	504	-0.00439299		0.491667	0.540257	0.490417	0.156403
0.493333	0.410557	0.492083	0.0271797								0.246667	-0.0181198	0.24625	0.00333786	505	136.812	505	-0.00397942	505	-0.00882276		0.493333	0.549793	0.492083	0.14925
0.495	0.414848	0.49375	0.0252724								0.2475	-0.00858307	0.247083	-0.000953674	506	121.627	506	-0.00245701	506	0.0398616		0.495	0.56076	0.49375	0.142574
0.496667	0.416279	0.495417	0.0267029								0.248333	0.00190735	0.247917	-0.00524521	507	107.243	507	-0.0072722	507	-0.0131993		0.496667	0.573635	0.495417	0.138283
0.498333	0.416756	0.497083	0.0319481								0.249167	0.0109673	0.24875	-0.00762939	508	94.9672	508	0.0176933	508	0.0487972		0.498333	0.582218	0.497083	0.136375
0.5	0.418663	0.49875	0.041008								0.25	0.0224113	0.249583	-0.00667572	509	83.4637	509	-0.000617287	509	0.0498878		0.5	0.585556	0.49875	0.137329
0.501667	0.422478	0.500417	0.0476837								0.250833	0.0324249	0.250417	-0.00572205	510	73.9209	510	0.0462723	510	0.0375661		0.501667	0.582695	0.500417	0.140667
0.503333	0.427723	0.502083	0.04673								0.251667	0.0348091	0.25125	-0.00762939	511	65.1545	511	0.0074716	511	0.0323222		0.503333	0.576019	0.502083	0.143051
0.505	0.432968	0.50375	0.0386238								0.2525	0.0314713	0.252083	-0.00810623	512	57.671	512	0.0186053	512	-0.0029815		0.505	0.567913	0.50375	0.142097
0.506667	0.440598	0.505417	0.0252724								0.253333	0.0267029	0.252917	-0.00810623	513	50.9488	513	0.0191428	513	0.0417118		0.506667	0.558376	0.505417	0.139236
0.508333	0.44775	0.507083	0.00905991								0.254167	0.0238419	0.25375	-0.00762939	514	45.0065	514	-0.0168107	514	-0.0407734		0.508333	0.547886	0.507083	0.14019
0.51	0.448227	0.50875	-0.00524521								0.255	0.0185966	0.254583	-0.0104904	515	40.1422	515	0.0301795	515	0.0200652		0.51	0.540733	0.50875	0.147343
0.511667	0.443459	0.510417	-0.0100136								0.255833	0.0123978	0.255417	-0.0171661	516	35.6839	516	-0.0114788	516	-0.0132589		0.511667	0.54121	0.510417	0.158787
0.513333	0.439644	0.512083	-0.00190735								0.256667	0.00762939	0.25625	-0.0214577	517	31.9868	517	-0.0522683	517	-0.0208819		0.513333	0.548363	0.512083	0.172138
0.515	0.437737	0.51375	0.0133514								0.2575	0.00286102	0.257083	-0.0228882	518	28.6662	518	-0.011158	518	0.0269781		0.515	0.558853	0.51375	0.184059
0.516667	0.432014	0.515417	0.0281334								0.258333	-0.00333786	0.257917	-0.0214577	519	25.831	519	0.0326053	519	0.0286293		0.516667	0.568867	0.515417	0.188351
0.518333	0.422955	0.517083	0.0371933								0.259167	-0.0109673	0.25875	-0.020504	520	23.3015	520	0.0636846	520	-0.00917785		0.518333	0.581264	0.517083	0.183105
0.52	0.417233	0.51875	0.0395775								0.26	-0.0152588	0.259583	-0.0166893	521	21.2368	521	0.0147906	521	0.0212611		0.52	0.590801	0.51875	0.172615
0.521667	0.417233	0.520417	0.0367165								0.260833	-0.0157356	0.260417	-0.00715256	522	19.24	522	0.0375696	522	-0.0795785		0.521667	0.594139	0.520417	0.157833
0.523333	0.416279	0.522083	0.0305176								0.261667	-0.0128746	0.26125	0.0038147	523	17.478	523	-0.0155553	523	-0.00615196		0.523333	0.592709	0.522083	0.141621
0.525	0.413895	0.52375	0.0238419								0.2625	-0.00762939	0.262083	0.0133514	524	16.2275	524	0.0216328	524	-0.000404551		0.525	0.590801	0.52375	0.128746
0.526667	0.412464	0.525417	0.020504								0.263333	-0.00286102	0.262917	0.0166893	525	14.8414	525	-0.0178719	525	-0.0317236		0.526667	0.592232	0.525417	0.127316
0.528333	0.409603	0.527083	0.0200272								0.264167	0.000953674	0.26375	0.0128746	526	13.8213	526	-0.0246083	526	-0.0303337		0.528333	0.597477	0.527083	0.136375
0.53	0.402927	0.52875	0.017643								0.265	0.000953674	0.264583	0.0038147	527	12.7612	527	0.0139791	527	-0.00949236		0.53	0.607491	0.52875	0.148296
0.531667	0.395775	0.530417	0.0133514								0.265833	-0.00143051	0.265417	-0.00619888	528	11.8463	528	0.012996	528	-0.0227563		0.531667	0.618458	0.530417	0.158787
0.533333	0.391483	0.532083	0.00953674								0.266667	-0.00762939	0.26625	-0.0119209	529	11.0862	529	0.0224356	529	0.0140084		0.533333	0.626087	0.532083	0.1688
0.535	0.387669	0.53375	0.00619888								0.2675	-0.0157356	0.267083	-0.0157356	530	10.3646	530	0.0370095	530	0.014527		0.535	0.630379	0.53375	0.179768
0.536667	0.384808	0.535417	0.00238419								0.268333	-0.0219345	0.267917	-0.0200272	531	9.76986	531	-0.0406889	531	0.00686214		0.536667	0.628471	0.535417	0.185966
0.538333	0.385761	0.537083	0.000476837								0.269167	-0.0252724	0.26875	-0.0238419	532	9.19122	532	-0.0432864	532	-0.00958113		0.538333	0.621319	0.537083	0.186443
0.54	0.394821	0.53875	0.00715256								0.27	-0.0271797	0.269583	-0.0228882	533	8.5912	533	0.00951073	533	-0.0354622		0.54	0.612736	0.53875	0.184536
0.541667	0.407219	0.540417	0.020504								0.270833	-0.0286102	0.270417	-0.0185966	534	8.17648	534	0.0248632	534	0.0638962		0.541667	0.608444	0.540417	0.183582
0.543333	0.418186	0.542083	0.0343323								0.271667	-0.0271797	0.27125	-0.0162125	535	7.73158	535	0.0516978	535	0.0414125		0.543333	0.610828	0.542083	0.183582
0.545	0.426292	0.54375	0.0429153								0.2725	-0.0247955	0.272083	-0.014782	536	7.33525	536	0.0407462	536	0.0175415		0.545	0.615597	0.54375	0.179768
0.546667	0.431061	0.545417	0.0457764								0.273333	-0.020504	0.272917	-0.0114441	537	6.98889	537	0.0150004	537	-0.0213828		0.546667	0.621319	0.545417	0.176907
0.548333	0.432491	0.547083	0.0457764								0.274167	-0.0114441	0.27375	-0.00476837	538	6.68225	538	-0.0298656	538	0.031787		0.548333	0.626564	0.547083	0.174522
0.55	0.42963	0.54875	0.0400543								0.275	-0.000476837	0.274583	0.00190735	539	6.33299	539	-0.0169477	539	0.0409636		0.55	0.627518	0.54875	0.172615
0.551667	0.425816	0.550417	0.0290871								0.275833	0.00572205	0.275417	0.00762939	540	6.02916	540	-0.00350952	540	-0.0628347		0.551667	0.62418	0.550417	0.170708
0.553333	0.424862	0.552083	0.0166893								0.276667	0.00190735	0.27625	0.0100136	541	5.74565	541	0.00531977	541	0.0117028		0.553333	0.619411	0.552083	0.170708
0.555	0.429153	0.55375	0.0100136								0.2775	-0.00810623	0.277083	0.00667572	542	5.54001	542	-0.0337913	542	-0.0202694		0.555	0.614643	0.55375	0.174046
0.556667	0.436306	0.555417	0.0104904								0.278333	-0.0200272	0.277917	-0.000476837	543	5.33084	543	0.0208612	543	0.00237404		0.556667	0.612259	0.555417	0.175953
0.558333	0.441074	0.557083	0.0162125								0.279167	-0.0329018	0.27875	-0.00810623	544	5.11243	544	-0.0220784	544	0.044914		0.558333	0.610352	0.557083	0.178814
0.56	0.442982	0.55875	0.0243187								0.28	-0.04673	0.279583	-0.0143051	545	4.86457	545	0.0140728	545	0.0325074		0.56	0.611782	0.55875	0.183582
0.561667	0.440598	0.560417	0.0314713								0.280833	-0.0538826	0.280417	-0.0171661	546	4.69902	546	-0.00147559	546	-0.0048787		0.561667	0.614166	0.560417	0.190735
0.563333	0.433445	0.562083	0.0343323								0.281667	-0.0500679	0.28125	-0.014782	547	4.46633	547	0.00442158	547	0.0570036		0.563333	0.61512	0.562083	0.19455
0.565	0.423908	0.56375	0.0343323								0.2825	-0.0391006	0.282083	-0.00858307	548	4.32265	548	-0.0293593	548	-0.01491		0.565	0.617981	0.56375	0.193596
0.566667	0.415802	0.565417	0.0324249								0.283333	-0.0329018	0.282917	-0.00476837	549	4.20935	549	-0.0198122	549	-0.00884812		0.566667	0.622749	0.565417	0.191212
0.568333	0.410557	0.567083	0.0281334								0.284167	-0.0333786	0.28375	-0.00572205	550	4.07727	550	-0.00436783	550	-0.0121162		0.568333	0.630379	0.567083	0.187397
0.57	0.407696	0.56875	0.0228882								0.285	-0.0376701	0.284583	-0.00905991	551	3.87788	551	-0.00149987	551	0.0222566		0.57	0.635147	0.56875	0.183582
0.571667	0.403881	0.570417	0.0214577								0.285833	-0.0448227	0.285417	-0.014782	552	3.75934	552	-0.0237777	552	-0.0102279		0.571667	0.635624	0.570417	0.182629
0.573333	0.40102	0.572083	0.0228882								0.286667	-0.0534058	0.28625	-0.0238419	553	3.62772	553	-0.045277	553	-0.00718173		0.573333	0.63324	0.572083	0.187874
0.575	0.39959	0.57375	0.0219345								0.2875	-0.0619888	0.287083	-0.0324249	554	3.53871	554	-0.017695	554	-0.0224431		0.575	0.62418	0.57375	0.197411
0.576667	0.400543	0.575417	0.017643								0.288333	-0.0658035	0.287917	-0.0371933	555	3.46408	555	0.0253712	555	0.0322144		0.576667	0.610352	0.575417	0.205517
0.578333	0.403881	0.577083	0.0152588								0.289167	-0.0634193	0.28875	-0.0357628	556	3.32111	556	0.0218183	556	0.0289805		0.578333	0.597477	0.577083	0.212193
0.58	0.41008	0.57875	0.0157356								0.29	-0.0572205	0.289583	-0.0305176	557	3.2173	557	-0.0328047	557	0.000948602		0.58	0.592232	0.57875	0.213146
0.581667	0.420094	0.580417	0.0166893								0.290833	-0.0472069	0.290417	-0.0271797	558	3.12287	558	0.0333283	558	0.0149557		0.581667	0.595093	0.580417	0.208378
0.583333	0.431538	0.582083	0.014782								0.291667	-0.0386238	0.29125	-0.026226	559	3.0552	559	0.0404254	559	-0.0248805		0.583333	0.600815	0.582083	0.198841
0.585	0.443459	0.58375	0.0133514								0.2925	-0.0305176	0.292083	-0.023365	560	2.96143	560	0.00432621	560	-0.0277263		0.585	0.607967	0.58375	0.188351
0.586667	0.450611	0.585417	0.0162125								0.293333	-0.0209808	0.292917	-0.0190735	561	2.89352	561	-0.0139132	561	0.0169899		0.586667	0.616074	0.585417	0.179291
0.588333	0.451565	0.587083	0.0228882								0.294167	-0.0119209	0.29375	-0.0152588	562	2.81037	562	-0.0193336	562	-0.00443991		0.588333	0.623703	0.587083	0.169754
0.59	0.446796	0.58875	0.0290871								0.295	-0.00429153	0.294583	-0.0162125	563	2.63367	563	-0.00635494	563	0.0114378		0.59	0.627041	0.58875	0.164986
0.591667	0.436783	0.590417	0.0343323								0.295833	-0.000953674	0.295417	-0.0200272	564	2.62207	564	0.0242389	564	0.0279089		0.591667	0.626087	0.590417	0.164509
0.593333	0.425816	0.592083	0.041008								0.296667	0.00190735	0.29625	-0.0228882	565	2.59595	565	-0.00250383	565	0.0314142		0.593333	0.626087	0.592083	0.163555
0.595	0.414848	0.59375	0.04673								0.2975	0.00476837	0.297083	-0.0257492	566	2.46722	566	-0.046815	566	0.0454263		0.595	0.628948	0.59375	0.160217
0.596667	0.407696	0.595417	0.0486374								0.298333	0.00619888	0.297917	-0.0271797	567	2.46285	567	0.0101974	567	-0.00844357		0.596667	0.631809	0.595417	0.159264
0.598333	0.406742	0.597083	0.0429153								0.299167	0.00524521	0.29875	-0.0276566	568	2.40057	568	-0.00899228	568	0.0174008		0.598333	0.63324	0.597083	0.168324
0.6	0.413418	0.59875	0.0324249								0.3	0.00476837	0.299583	-0.023365	569	2.29246	569	-0.0151825	569	-0.0257112		0.6	0.632763	0.59875	0.178337
0.601667	0.423908	0.600417	0.0224113								0.300833	0.00667572	0.300417	-0.0181198	570	2.27795	570	-0.0101991	570	0.0331579		0.601667	0.631332	0.600417	0.183582
0.603333	0.432968	0.602083	0.0152588								0.301667	0.0109673	0.30125	-0.0138283	571	2.25949	571	-0.00506488	571	-0.0373036		0.603333	0.62561	0.602083	0.183582
0.605	0.441074	0.60375	0.0128746								0.3025	0.0133514	0.302083	-0.00953674	572	2.20716	572	0.0199578	572	0.000856024		0.605	0.616074	0.60375	0.185013
0.606667	0.448227	0.605417	0.0138283								0.303333	0.0114441	0.302917	-0.0038147	573	2.12249	573	0.024291	573	-0.00847908		0.606667	0.605106	0.605417	0.185966
0.608333	0.452042	0.607083	0.0190735								0.304167	0.00762939	0.30375	0.00524521	574	2.07682	574	-0.0312493	574	-0.00297516		0.608333	0.594616	0.607083	0.180244
0.61	0.451565	0.60875	0.0290871								0.305	0.00476837	0.304583	0.0133514	575	2.01965	575	0.00371066	575	-0.0276946		0.61	0.58651	0.60875	0.171185
0.611667	0.448227	0.610417	0.0376701								0.305833	0	0.305417	0.0181198	576	1.98132	576	0.0169771	576	0.000767251		0.611667	0.583649	0.610417	0.165939
0.613333	0.445843	0.612083	0.0395775								0.306667	-0.00476837	0.30625	0.0181198	577	1.96678	577	-0.01078	577	-0.0199511		0.613333	0.588417	0.612083	0.168324
0.615	0.444889	0.61375	0.0343323								0.3075	-0.00572205	0.307083	0.0138283	578	1.90501	578	0.00833165	578	0.00570936		0.615	0.597	0.61375	0.172615
0.616667	0.447273	0.615417	0.0295639								0.308333	0.00190735	0.307917	0.00953674	579	1.87548	579	0.0145236	579	0.00339493		0.616667	0.60606	0.615417	0.17786
0.618333	0.452042	0.617083	0.026226								0.309167	0.0133514	0.30875	0.00572205	580	1.79897	580	0.00762939	580	0.0119425		0.618333	0.61512	0.617083	0.18692
0.62	0.45681	0.61875	0.0195503								0.31	0.0209808	0.309583	0.000476837	581	1.81145	581	-0.033363	581	-0.00518814		0.62	0.625134	0.61875	0.199318
0.621667	0.459194	0.620417	0.0123978								0.310833	0.0243187	0.310417	-0.00476837	582	1.75622	582	-0.0137919	582	0.0175567		0.621667	0.632286	0.620417	0.20647
0.623333	0.462055	0.622083	0.00810623								0.311667	0.026226	0.31125	-0.00810623	583	1.73463	583	-0.025047	583	-0.0248146		0.623333	0.630379	0.622083	0.205517
0.625	0.464916	0.62375	0.00858307								0.3125	0.0271797	0.312083	-0.00715256	584	1.65212	584	0.0365379	584	-0.0377931		0.625	0.622272	0.62375	0.199318
0.626667	0.464439	0.625417	0.00667572								0.313333	0.0238419	0.312917	-0.00762939	585	1.68143	585	0.0190284	585	0.0198534		0.626667	0.613689	0.625417	0.193119
0.628333	0.460625	0.627083	0.000476837								0.314167	0.0157356	0.31375	-0.0114441	586	1.61386	586	0.029094	586	0.0100199		0.628333	0.606537	0.627083	0.189304
0.63	0.458241	0.62875	-0.0038147								0.315	0.00429153	0.314583	-0.0157356	587	1.59356	587	-0.0238384	587	0.00449698		0.63	0.596046	0.62875	0.181198
0.631667	0.458717	0.630417	-0.00333786								0.315833	-0.00333786	0.315417	-0.0166893	588	1.53347	588	-0.0230702	588	-0.0013075		0.631667	0.584126	0.630417	0.174046
0.633333	0.459671	0.632083	0.000953674								0.316667	-0.00715256	0.31625	-0.0138283	589	1.49128	589	-0.0170153	589	0.00622678		0.633333	0.580311	0.632083	0.174522
0.635	0.460148	0.63375	0.00476837								0.3175	-0.0104904	0.317083	-0.0123978	590	1.48564	590	0.00807155	590	-0.000432451		0.635	0.586987	0.63375	0.180244
0.636667	0.461102	0.635417	0.00858307								0.318333	-0.0166893	0.317917	-0.0138283	591	1.47495	591	-0.012429	591	0.00039821		0.636667	0.597954	0.635417	0.179768
0.638333	0.459671	0.637083	0.0138283								0.319167	-0.0219345	0.31875	-0.0166893	592	1.38871	592	-0.00813397	592	0.00831421		0.638333	0.607014	0.637083	0.1688
0.64	0.453472	0.63875	0.0166893								0.32	-0.0195503	0.319583	-0.0166893	593	1.36216	593	-0.0275803	593	-0.000821783		0.64	0.613689	0.63875	0.157833
0.641667	0.44632	0.640417	0.0162125								0.320833	-0.0133514	0.320417	-0.0162125	594	1.34236	594	0.0169511	594	-0.000902947		0.641667	0.617981	0.640417	0.154018
0.643333	0.441074	0.642083	0.0133514								0.321667	-0.0119209	0.32125	-0.017643	595	1.29292	595	-0.0230737	595	-0.022055		0.643333	0.619888	0.642083	0.154972
0.645	0.436783	0.64375	0.0104904								0.3225	-0.0152588	0.322083	-0.0200272	596	1.31437	596	0.0234014	596	0.0229922		0.645	0.619411	0.64375	0.156403
0.646667	0.429153	0.645417	0.0100136								0.323333	-0.0190735	0.322917	-0.0195503	597	1.2528	597	-0.00341069	597	0.0289958		0.646667	0.617981	0.645417	0.159264
0.648333	0.423908	0.647083	0.0109673								0.324167	-0.0200272	0.32375	-0.0166893	598	1.24166	598	0.0103794	598	0.0196771		0.648333	0.61655	0.647083	0.164986
0.65	0.426292	0.64875	0.0119209								0.325	-0.0224113	0.324583	-0.014782	599	1.23	599	0.0186677	599	-0.0446363		0.65	0.617504	0.64875	0.172615
0.651667	0.433445	0.650417	0.00953674								0.325833	-0.0286102	0.325417	-0.0138283	600	1.20457	600	-0.00173049	600	-0.0583631		0.651667	0.621796	0.650417	0.17643
0.653333	0.438213	0.652083	0.00619888								0.326667	-0.0343323	0.32625	-0.0143051								0.653333	0.626564	0.652083	0.17643
0.655	0.439644	0.65375	0.00333786								0.3275	-0.0367165	0.327083	-0.0152588								0.655	0.628471	0.65375	0.176907
0.656667	0.443935	0.655417	0.00286102								0.328333	-0.0343323	0.327917	-0.0162125								0.656667	0.627518	0.655417	0.179291
0.658333	0.450611	0.657083	0.00572205								0.329167	-0.0295639	0.32875	-0.0181198								0.658333	0.627995	0.657083	0.182629
0.66	0.451088	0.65875	0.0133514								0.33	-0.0247955	0.329583	-0.0224113								0.66	0.628471	0.65875	0.183582
0.661667	0.443935	0.660417	0.0243187								0.330833	-0.0238419	0.330417	-0.0309944								0.661667	0.625134	0.660417	0.182152
0.663333	0.435352	0.662083	0.0352859								0.331667	-0.0247955	0.33125	-0.0376701								0.663333	0.617981	0.662083	0.178814
0.665	0.42963	0.66375	0.0448227								0.3325	-0.026226	0.332083	-0.041008								0.665	0.609875	0.66375	0.170231
0.666667	0.424862	0.665417	0.0514984								0.333333	-0.0276566	0.332917	-0.0424385								0.666667	0.603199	0.665417	0.157833
0.668333	0.419617	0.667083	0.0529289								0.334167	-0.0295639	0.33375	-0.0452995								0.668333	0.596046	0.667083	0.14782
0.67	0.418663	0.66875	0.0491142								0.335	-0.0295639	0.334583	-0.0457764								0.67	0.58794	0.66875	0.144005
0.671667	0.423908	0.670417	0.0443459								0.335833	-0.0243187	0.335417	-0.0414848								0.671667	0.581741	0.670417	0.147343
0.673333	0.4282	0.672083	0.0419617								0.336667	-0.0171661	0.33625	-0.0338554								0.673333	0.580788	0.672083	0.153542
0.675	0.430107	0.67375	0.0400543								0.3375	-0.0133514	0.337083	-0.0252724								0.675	0.582218	0.67375	0.160694
0.676667	0.430584	0.675417	0.0371933								0.338333	-0.0157356	0.337917	-0.0185966								0.676667	0.582695	0.675417	0.169754
0.678333	0.430584	0.677083	0.0333786								0.339167	-0.0190735	0.33875	-0.0133514								0.678333	0.581741	0.677083	0.181675
0.68	0.4282	0.67875	0.0295639								0.34	-0.0181198	0.339583	-0.0109673								0.68	0.581741	0.67875	0.193119
0.681667	0.424862	0.680417	0.023365								0.340833	-0.0138283	0.340417	-0.0128746								0.681667	0.585079	0.680417	0.198364
0.683333	0.424862	0.682083	0.0162125								0.341667	-0.00810623	0.34125	-0.0157356								0.683333	0.589371	0.682083	0.202656
0.685	0.428677	0.68375	0.0114441								0.3425	-0.00333786	0.342083	-0.0190735								0.685	0.590801	0.68375	0.209808
0.686667	0.435829	0.685417	0.00953674								0.343333	0.00143051	0.342917	-0.0224113								0.686667	0.591755	0.685417	0.218391
0.688333	0.442028	0.687083	0.00715256								0.344167	0.00238419	0.34375	-0.0238419								0.688333	0.597	0.687083	0.219822
0.69	0.444412	0.68875	0.00429153								0.345	-0.00333786	0.344583	-0.0181198								0.69	0.600815	0.68875	0.2141
0.691667	0.441551	0.690417	0.00333786								0.345833	-0.0143051	0.345417	-0.00619888								0.691667	0.596523	0.690417	0.206947
0.693333	0.433445	0.692083	0.00524521								0.346667	-0.0247955	0.34625	0.0038147								0.693333	0.587463	0.692083	0.199318
0.695	0.423431	0.69375	0.00667572								0.3475	-0.0290871	0.347083	0.00715256								0.695	0.579834	0.69375	0.189304
0.696667	0.416756	0.695417	0.00762939								0.348333	-0.0267029	0.347917	0.00762939								0.696667	0.575066	0.695417	0.17786
0.698333	0.415802	0.697083	0.0123978								0.349167	-0.020504	0.34875	0.00619888								0.698333	0.569344	0.697083	0.171185
0.7	0.41914	0.69875	0.0214577								0.35	-0.0119209	0.349583	0.00143051								0.7	0.565052	0.69875	0.171661
0.701667	0.424385	0.700417	0.0295639								0.350833	-0.00286102	0.350417	-0.00429153								0.701667	0.565052	0.700417	0.176907
0.703333	0.429153	0.702083	0.0348091								0.351667	0.000953674	0.35125	-0.00715256								0.703333	0.56839	0.702083	0.183105
0.705	0.432491	0.70375	0.0371933								0.3525	-0.0038147	0.352083	-0.00619888								0.705	0.572205	0.70375	0.190735
0.706667	0.431538	0.705417	0.0362396								0.353333	-0.0138283	0.352917	-0.00333786								0.706667	0.576973	0.705417	0.199795
0.708333	0.425816	0.707083	0.0338554								0.354167	-0.0247955	0.35375	-0.00238419								0.708333	0.583172	0.707083	0.208855
0.71	0.417233	0.70875	0.0338554								0.355	-0.0352859	0.354583	-0.000953674								0.71	0.589848	0.70875	0.214577
0.711667	0.409603	0.710417	0.0352859								0.355833	-0.0457764	0.355417	0.00143051								0.711667	0.596046	0.710417	0.216484
0.713333	0.407219	0.712083	0.0362396								0.356667	-0.0538826	0.35625	0.00286102								0.713333	0.599861	0.712083	0.213146
0.715	0.408649	0.71375	0.0367165								0.3575	-0.0572205	0.357083	0.0038147								0.715	0.600338	0.71375	0.207424
0.716667	0.41151	0.715417	0.0357628								0.358333	-0.0567436	0.357917	0.00524521								0.716667	0.597954	0.715417	0.204086
0.718333	0.414371	0.717083	0.0314713								0.359167	-0.0543594	0.35875	0.0104904								0.718333	0.597477	0.717083	0.20504
0.72	0.421047	0.71875	0.0228882								0.36	-0.0524521	0.359583	0.0166893								0.72	0.599384	0.71875	0.205517
0.721667	0.431061	0.720417	0.0133514								0.360833	-0.0510216	0.360417	0.0185966								0.721667	0.602722	0.720417	0.204086
0.723333	0.438213	0.722083	0.00524521								0.361667	-0.0476837	0.36125	0.0162125								0.723333	0.605106	0.722083	0.199795
0.725	0.43869	0.72375	0.000476837								0.3625	-0.0405312	0.362083	0.0138283								0.725	0.60606	0.72375	0.194073
0.726667	0.432491	0.725417	0.00238419								0.363333	-0.0333786	0.362917	0.0109673								0.726667	0.60463	0.725417	0.18549
0.728333	0.428677	0.727083	0.0100136								0.364167	-0.0309944	0.36375	0.00429153								0.728333	0.602245	0.727083	0.176907
0.73	0.426292	0.72875	0.0185966								0.365	-0.0314713	0.364583	-0.00667572								0.73	0.597477	0.72875	0.173092
0.731667	0.425816	0.730417	0.0267029								0.365833	-0.0295639	0.365417	-0.017643								0.731667	0.592709	0.730417	0.176907
0.733333	0.428677	0.732083	0.0352859								0.366667	-0.0281334	0.36625	-0.0267029								0.733333	0.588417	0.732083	0.184059
0.735	0.436306	0.73375	0.0457764								0.3675	-0.0281334	0.367083	-0.0329018								0.735	0.586987	0.73375	0.193596
0.736667	0.445843	0.735417	0.0543594								0.368333	-0.0276566	0.367917	-0.0343323								0.736667	0.58794	0.735417	0.202179
0.738333	0.450134	0.737083	0.058651								0.369167	-0.0243187	0.36875	-0.0324249								0.738333	0.58794	0.737083	0.209808
0.74	0.450134	0.73875	0.0591278								0.37	-0.0209808	0.369583	-0.0295639								0.74	0.586987	0.73875	0.215054
0.741667	0.446796	0.740417	0.0600815								0.370833	-0.020504	0.370417	-0.0290871								0.741667	0.589371	0.740417	0.21553
0.743333	0.441551	0.742083	0.0605583								0.371667	-0.0219345	0.37125	-0.0290871								0.743333	0.595093	0.742083	0.215054
0.745	0.436783	0.74375	0.0567436								0.3725	-0.0271797	0.372083	-0.0267029								0.745	0.601768	0.74375	0.213146
0.746667	0.433922	0.745417	0.0486374								0.373333	-0.0333786	0.372917	-0.0243187								0.746667	0.605583	0.745417	0.210285
0.748333	0.433445	0.747083	0.041008								0.374167	-0.038147	0.37375	-0.023365								0.748333	0.60463	0.747083	0.20504
0.75	0.432968	0.74875	0.0362396								0.375	-0.041008	0.374583	-0.0209808								0.75	0.599861	0.74875	0.200272
0.751667	0.433445	0.750417	0.0290871								0.375833	-0.0419617	0.375417	-0.017643								0.751667	0.590324	0.750417	0.196934
0.753333	0.432968	0.752083	0.0214577								0.376667	-0.041008	0.37625	-0.0157356								0.753333	0.581741	0.752083	0.19598
0.755	0.429153	0.75375	0.0162125								0.3775	-0.0348091	0.377083	-0.017643								0.755	0.576973	0.75375	0.19598
0.756667	0.421047	0.755417	0.017643								0.378333	-0.0257492	0.377917	-0.0190735								0.756667	0.573635	0.755417	0.196934
0.758333	0.415325	0.757083	0.023365								0.379167	-0.0171661	0.37875	-0.0171661								0.758333	0.571251	0.757083	0.196934
0.76	0.41151	0.75875	0.0319481								0.38	-0.0114441	0.379583	-0.0162125								0.76	0.569344	0.75875	0.196457
0.761667	0.41008	0.760417	0.0419617								0.380833	-0.00858307	0.380417	-0.0157356								0.761667	0.568867	0.760417	0.192165
0.763333	0.411034	0.762083	0.0510216								0.381667	-0.00667572	0.38125	-0.014782								0.763333	0.566483	0.762083	0.184536
0.765	0.413895	0.76375	0.0576973								0.3825	-0.0100136	0.382083	-0.0143051								0.765	0.56076	0.76375	0.176907
0.766667	0.41914	0.765417	0.0600815								0.383333	-0.0190735	0.382917	-0.0162125								0.766667	0.555992	0.765417	0.170231
0.768333	0.422001	0.767083	0.0562668								0.384167	-0.0290871	0.38375	-0.0214577								0.768333	0.555515	0.767083	0.164509
0.77	0.422001	0.76875	0.0491142								0.385	-0.0343323	0.384583	-0.0243187								0.77	0.562191	0.76875	0.160694
0.771667	0.418186	0.770417	0.0405312								0.385833	-0.0343323	0.385417	-0.023365								0.771667	0.572205	0.770417	0.165462
0.773333	0.411987	0.772083	0.0319481								0.386667	-0.0333786	0.38625	-0.0219345								0.773333	0.580788	0.772083	0.176907
0.775	0.405312	0.77375	0.0243187								0.3875	-0.0300407	0.387083	-0.020504								0.775	0.585556	0.77375	0.190735
0.776667	0.398159	0.775417	0.0195503								0.388333	-0.0214577	0.387917	-0.0195503								0.776667	0.586033	0.775417	0.203133
0.778333	0.391483	0.777083	0.0190735								0.389167	-0.0104904	0.38875	-0.0214577								0.778333	0.582218	0.777083	0.214577
0.78	0.385761	0.77875	0.0228882								0.39	-0.00238419	0.389583	-0.0257492								0.78	0.574589	0.77875	0.22316
0.781667	0.383377	0.780417	0.0305176								0.390833	0.000476837	0.390417	-0.0309944								0.781667	0.566006	0.780417	0.22316
0.783333	0.385761	0.782083	0.0414848								0.391667	0.00190735	0.39125	-0.0352859								0.783333	0.563622	0.782083	0.218868
0.785	0.394344	0.78375	0.0524521								0.3925	0.00286102	0.392083	-0.0386238								0.785	0.566959	0.78375	0.217438
0.786667	0.405312	0.785417	0.0605583								0.393333	0.00238419	0.392917	-0.0414848								0.786667	0.573158	0.785417	0.221252
0.788333	0.414371	0.787083	0.0624657								0.394167	-0.00476837	0.39375	-0.0400543								0.788333	0.579834	0.787083	0.225067
0.79	0.421524	0.78875	0.0619888								0.395	-0.0166893	0.394583	-0.0343323								0.79	0.585556	0.78875	0.226498
0.791667	0.425339	0.790417	0.0610352								0.395833	-0.0281334	0.395417	-0.0247955								0.791667	0.588894	0.790417	0.226021
0.793333	0.424862	0.792083	0.0581741								0.396667	-0.0338554	0.39625	-0.0162125								0.793333	0.587463	0.792083	0.226498
0.795	0.418186	0.79375	0.0519753								0.3975	-0.038147	0.397083	-0.0109673								0.795	0.581741	0.79375	0.222206
0.796667	0.408649	0.795417	0.0452995								0.398333	-0.0419617	0.397917	-0.00905991								0.796667	0.574112	0.795417	0.213623
0.798333	0.401974	0.797083	0.0414848								0.399167	-0.0419617	0.39875	-0.0100136								0.798333	0.565529	0.797083	0.20504
0.8	0.396729	0.79875	0.038147								0.4	-0.0338554	0.399583	-0.0157356								0.8	0.558853	0.79875	0.199795
0.801667	0.39196	0.800417	0.0333786								0.400833	-0.0238419	0.400417	-0.0276566								0.801667	0.554085	0.800417	0.199795
0.803333	0.387669	0.802083	0.0290871								0.401667	-0.017643	0.40125	-0.0414848								0.803333	0.554562	0.802083	0.203133
0.805	0.384808	0.80375	0.0276566								0.4025	-0.0128746	0.402083	-0.0495911								0.805	0.559807	0.80375	0.208855
0.806667	0.3829	0.805417	0.0286102								0.403333	-0.00429153	0.402917	-0.0486374								0.806667	0.56982	0.805417	0.211239
0.808333	0.380516	0.807083	0.0309944								0.404167	0.00619888	0.40375	-0.0419617								0.808333	0.583649	0.807083	0.208855
0.81	0.377655	0.80875	0.0305176								0.405	0.0114441	0.404583	-0.0309944								0.81	0.594616	0.80875	0.202656
0.811667	0.375271	0.810417	0.0238419								0.405833	0.0104904	0.405417	-0.0171661								0.811667	0.599861	0.810417	0.193596
0.813333	0.372887	0.812083	0.0133514								0.406667	0.00667572	0.40625	-0.00286102								0.813333	0.599384	0.812083	0.184536
0.815	0.374317	0.81375	0.00572205								0.4075	0.00143051	0.407083	0.00715256								0.815	0.598907	0.81375	0.179768
0.816667	0.380039	0.815417	0.00572205								0.408333	-0.00667572	0.407917	0.0104904								0.816667	0.597	0.815417	0.185966
0.818333	0.386715	0.817083	0.00858307								0.409167	-0.0185966	0.40875	0.00905991								0.818333	0.590324	0.817083	0.198841
0.82	0.390053	0.81875	0.0128746								0.41	-0.0286102	0.409583	0.00810623								0.82	0.582695	0.81875	0.210762
0.821667	0.391483	0.820417	0.0214577								0.410833	-0.0305176	0.410417	0.0104904								0.821667	0.576019	0.820417	0.217438
0.823333	0.39196	0.822083	0.0305176								0.411667	-0.0271797	0.41125	0.0152588								0.823333	0.56839	0.822083	0.221252
0.825	0.391006	0.82375	0.0333786								0.4125	-0.0252724	0.412083	0.0185966								0.825	0.557423	0.82375	0.220299
0.826667	0.389099	0.825417	0.0295639								0.413333	-0.0267029	0.412917	0.0200272								0.826667	0.547409	0.825417	0.2141
0.828333	0.390053	0.827083	0.0224113								0.414167	-0.026226	0.41375	0.0190735								0.828333	0.54121	0.827083	0.206947
0.83	0.396729	0.82875	0.0190735								0.415	-0.0243187	0.414583	0.014782								0.83	0.539303	0.82875	0.206947
0.831667	0.405788	0.830417	0.0219345								0.415833	-0.0214577	0.415417	0.00429153								0.831667	0.542641	0.830417	0.213146
0.833333	0.412941	0.832083	0.0290871								0.416667	-0.0157356	0.41625	-0.00715256								0.833333	0.548363	0.832083	0.218868
0.835	0.418186	0.83375	0.0391006								0.4175	-0.00524521	0.417083	-0.0157356								0.835	0.554085	0.83375	0.225544
0.836667	0.421047	0.835417	0.0443459								0.418333	0.00762939	0.417917	-0.0195503								0.836667	0.557423	0.835417	0.232697
0.838333	0.42057	0.837083	0.043869								0.419167	0.0166893	0.41875	-0.0200272								0.838333	0.561237	0.837083	0.236034
0.84	0.418186	0.83875	0.0386238								0.42	0.0219345	0.419583	-0.0190735								0.84	0.563622	0.83875	0.235081
0.841667	0.417709	0.840417	0.0290871								0.420833	0.0219345	0.420417	-0.0166893								0.841667	0.561714	0.840417	0.231266
0.843333	0.419617	0.842083	0.0181198								0.421667	0.0152588	0.42125	-0.0152588								0.843333	0.556946	0.842083	0.228405
0.845	0.416279	0.84375	0.00572205								0.4225	0.00238419	0.422083	-0.0152588								0.845	0.553131	0.84375	0.224113
0.846667	0.406742	0.845417	-0.00190735								0.423333	-0.0123978	0.422917	-0.0152588								0.846667	0.548363	0.845417	0.217915
0.848333	0.396729	0.847083	-0.00143051								0.424167	-0.0209808	0.42375	-0.0162125								0.848333	0.540733	0.847083	0.217438
0.85	0.389576	0.84875	0.00524521								0.425	-0.0228882	0.424583	-0.017643								0.85	0.534534	0.84875	0.219345
0.851667	0.382423	0.850417	0.0152588								0.425833	-0.0214577	0.425417	-0.0166893								0.851667	0.533581	0.850417	0.222206
0.853333	0.375271	0.852083	0.0247955								0.426667	-0.0209808	0.42625	-0.0100136								0.853333	0.535965	0.852083	0.225544
0.855	0.372887	0.85375	0.0352859								0.4275	-0.0219345	0.427083	-0.000953674								0.855	0.538349	0.85375	0.229359
0.856667	0.377178	0.855417	0.0457764								0.428333	-0.023365	0.427917	0.00667572								0.856667	0.542164	0.855417	0.231743
0.858333	0.380993	0.857083	0.0557899								0.429167	-0.0257492	0.42875	0.0128746								0.858333	0.54884	0.857083	0.226498
0.86	0.380516	0.85875	0.0610352								0.43	-0.0286102	0.429583	0.0181198								0.86	0.553131	0.85875	0.218391
0.861667	0.378132	0.860417	0.0610352								0.430833	-0.0314713	0.430417	0.0219345								0.861667	0.552654	0.860417	0.212669
0.863333	0.377655	0.862083	0.058651								0.431667	-0.0295639	0.43125	0.0185966								0.863333	0.552177	0.862083	0.208378
0.865	0.378609	0.86375	0.0557899								0.4325	-0.0238419	0.432083	0.00905991								0.865	0.552654	0.86375	0.202179
0.866667	0.378132	0.865417	0.0529289								0.433333	-0.0195503	0.432917	-0.00286102								0.866667	0.554085	0.865417	0.19455
0.868333	0.377178	0.867083	0.04673								0.434167	-0.020504	0.43375	-0.0123978								0.868333	0.556469	0.867083	0.192165
0.87	0.377655	0.86875	0.0400543								0.435	-0.0238419	0.434583	-0.0152588								0.87	0.559807	0.86875	0.197887
0.871667	0.376701	0.870417	0.0343323								0.435833	-0.0271797	0.435417	-0.0123978								0.871667	0.55933	0.870417	0.204086
0.873333	0.37384	0.872083	0.0314713								0.436667	-0.0309944	0.43625	-0.00476837								0.873333	0.551701	0.872083	0.208378
0.875	0.370979	0.87375	0.0343323								0.4375	-0.0329018	0.437083	0.00572205								0.875	0.540733	0.87375	0.212669
0.876667	0.370502	0.875417	0.0362396								0.438333	-0.0319481	0.437917	0.0152588								0.876667	0.529289	0.875417	0.218868
0.878333	0.370026	0.877083	0.0343323								0.439167	-0.0276566	0.43875	0.0214577								0.878333	0.516415	0.877083	0.22316
0.88	0.369549	0.87875	0.0290871								0.44	-0.0252724	0.439583	0.0228882								0.88	0.504017	0.87875	0.219345
0.881667	0.367165	0.880417	0.0257492								0.440833	-0.023365	0.440417	0.0190735								0.881667	0.500679	0.880417	0.208855
0.883333	0.363827	0.882083	0.026226								0.441667	-0.0209808	0.44125	0.0114441								0.883333	0.506878	0.882083	0.197411
0.885	0.359535	0.88375	0.0257492								0.4425	-0.0181198	0.442083	0.00190735								0.885	0.514984	0.88375	0.188828
0.886667	0.355244	0.885417	0.0290871								0.443333	-0.0138283	0.442917	-0.00810623								0.886667	0.520229	0.885417	0.187397
0.888333	0.353813	0.887083	0.0391006								0.444167	-0.0109673	0.44375	-0.0185966								0.888333	0.525475	0.887083	0.192165
0.89	0.354767	0.88875	0.0519753								0.445	-0.0100136	0.444583	-0.0295639								0.89	0.529289	0.88875	0.202179
0.891667	0.359535	0.890417	0.0600815								0.445833	-0.0128746	0.445417	-0.0371933								0.891667	0.528336	0.890417	0.215054
0.893333	0.365257	0.892083	0.0653267								0.446667	-0.0171661	0.44625	-0.0395775								0.893333	0.522614	0.892083	0.227451
0.895	0.370026	0.89375	0.0686646								0.4475	-0.020504	0.447083	-0.0367165								0.895	0.516891	0.89375	0.235558
0.896667	0.370502	0.895417	0.0691414								0.448333	-0.0228882	0.447917	-0.0276566								0.896667	0.51403	0.895417	0.235558
0.898333	0.366688	0.897083	0.0653267								0.449167	-0.0252724	0.44875	-0.014782								0.898333	0.513077	0.897083	0.229836
0.9	0.362873	0.89875	0.0619888								0.45	-0.0276566	0.449583	-0.0038147								0.9	0.513077	0.89875	0.225544
0.901667	0.361443	0.900417	0.0610352								0.450833	-0.0300407	0.450417	0.000476837								0.901667	0.514984	0.900417	0.221252
0.903333	0.360012	0.902083	0.061512								0.451667	-0.0314713	0.45125	-0.000953674								0.903333	0.519276	0.902083	0.219345
0.905	0.358105	0.90375	0.0629425								0.4525	-0.0300407	0.452083	-0.00429153								0.905	0.526905	0.90375	0.218391
0.906667	0.355721	0.905417	0.0662804								0.453333	-0.0271797	0.452917	-0.0100136								0.906667	0.531673	0.905417	0.221252
0.908333	0.355721	0.907083	0.0705719								0.454167	-0.0247955	0.45375	-0.0181198								0.908333	0.531673	0.907083	0.224113
0.91	0.355721	0.90875	0.0729561								0.455	-0.023365	0.454583	-0.0267029								0.91	0.526428	0.90875	0.220776
0.911667	0.35429	0.910417	0.0729561								0.455833	-0.020504	0.455417	-0.0309944								0.911667	0.517368	0.910417	0.213623
0.913333	0.351429	0.912083	0.0715256								0.456667	-0.0190735	0.45625	-0.0329018								0.913333	0.505447	0.912083	0.208378
0.915	0.349522	0.91375	0.0681877								0.4575	-0.020504	0.457083	-0.0329018								0.915	0.490189	0.91375	0.209332
0.916667	0.351429	0.915417	0.0648499								0.458333	-0.0238419	0.457917	-0.0329018								0.916667	0.475407	0.915417	0.215054
0.918333	0.356674	0.917083	0.0638962								0.459167	-0.0267029	0.45875	-0.0352859								0.918333	0.464439	0.917083	0.223637
0.92	0.361919	0.91875	0.0662804								0.46	-0.0286102	0.459583	-0.0376701								0.92	0.459194	0.91875	0.236988
0.921667	0.364304	0.920417	0.0696182								0.460833	-0.0305176	0.460417	-0.0400543								0.921667	0.459194	0.920417	0.252724
0.923333	0.364304	0.922083	0.0710487								0.461667	-0.0338554	0.46125	-0.0433922								0.923333	0.461578	0.922083	0.260353
0.925	0.358105	0.92375	0.0720024								0.4625	-0.0391006	0.462083	-0.0476837								0.925	0.464916	0.92375	0.256062
0.926667	0.34523	0.925417	0.0724792								0.463333	-0.0429153	0.462917	-0.0514984								0.926667	0.466824	0.925417	0.244617
0.928333	0.329971	0.927083	0.0715256								0.464167	-0.0414848	0.46375	-0.0510216								0.928333	0.46587	0.927083	0.230789
0.93	0.316143	0.92875	0.0700951								0.465	-0.0362396	0.464583	-0.0481606								0.93	0.463009	0.92875	0.216484
0.931667	0.30756	0.930417	0.0691414								0.465833	-0.0309944	0.465417	-0.0472069								0.931667	0.458241	0.930417	0.205994
0.933333	0.305176	0.932083	0.0658035								0.466667	-0.0290871	0.46625	-0.0486374								0.933333	0.453949	0.932083	0.20504
0.935	0.309467	0.93375	0.0581741								0.4675	-0.0271797	0.467083	-0.0500679								0.935	0.450134	0.93375	0.211239
0.936667	0.317574	0.935417	0.0491142								0.468333	-0.026226	0.467917	-0.0495911								0.936667	0.44775	0.935417	0.21553
0.938333	0.324726	0.937083	0.0457764								0.469167	-0.0247955	0.46875	-0.0491142								0.938333	0.449181	0.937083	0.218391
0.94	0.329018	0.93875	0.0476837								0.47	-0.0247955	0.469583	-0.0510216								0.94	0.453949	0.93875	0.220776
0.941667	0.332355	0.940417	0.0562668								0.470833	-0.026226	0.470417	-0.0510216								0.941667	0.459671	0.940417	0.221729
0.943333	0.335693	0.942083	0.0700951								0.471667	-0.0276566	0.47125	-0.0462532								0.943333	0.463009	0.942083	0.219345
0.945	0.337601	0.94375	0.0867844								0.4725	-0.0300407	0.472083	-0.0367165								0.945	0.464916	0.94375	0.217438
0.946667	0.339985	0.945417	0.100136								0.473333	-0.0329018	0.472917	-0.0300407								0.946667	0.465393	0.945417	0.217438
0.948333	0.343323	0.947083	0.101089								0.474167	-0.0376701	0.47375	-0.026226								0.948333	0.463486	0.947083	0.216484
0.95	0.34523	0.94875	0.0872612								0.475	-0.0414848	0.474583	-0.020504								0.95	0.461102	0.94875	0.21553
0.951667	0.339508	0.950417	0.0638962								0.475833	-0.0419617	0.475417	-0.0100136								0.951667	0.457764	0.950417	0.218868
0.953333	0.32711	0.952083	0.0400543								0.476667	-0.038147	0.47625	0.00143051								0.953333	0.454426	0.952083	0.226021
0.955	0.315189	0.95375	0.0214577								0.4775	-0.0338554	0.477083	0.00715256								0.955	0.453472	0.95375	0.232697
0.956667	0.30899	0.955417	0.0109673								0.478333	-0.0281334	0.477917	0.00715256								0.956667	0.454903	0.955417	0.239372
0.958333	0.307083	0.957083	0.0100136								0.479167	-0.020504	0.47875	0.00619888								0.958333	0.458717	0.957083	0.248432
0.96	0.306606	0.95875	0.0171661								0.48	-0.0128746	0.479583	0.0038147								0.96	0.458241	0.95875	0.261784
0.961667	0.311852	0.960417	0.0290871								0.480833	-0.00524521	0.480417	-0.0038147								0.961667	0.455379	0.960417	0.273228
0.963333	0.321865	0.962083	0.0405312								0.481667	0.000953674	0.48125	-0.0157356								0.963333	0.450611	0.962083	0.281811
0.965	0.333309	0.96375	0.0472069								0.4825	0.00762939	0.482083	-0.0243187								0.965	0.442505	0.96375	0.287533
0.966667	0.339985	0.965417	0.0500679								0.483333	0.0128746	0.482917	-0.0271797								0.966667	0.433445	0.965417	0.292778
0.968333	0.3438	0.967083	0.0534058								0.484167	0.0138283	0.48375	-0.0295639								0.968333	0.424385	0.967083	0.293732
0.97	0.346184	0.96875	0.0548363								0.485	0.0109673	0.484583	-0.0300407								0.97	0.421524	0.96875	0.286579
0.971667	0.344276	0.970417	0.0529289								0.485833	0.00238419	0.485417	-0.0252724								0.971667	0.426769	0.970417	0.272751
0.973333	0.337601	0.972083	0.0486374								0.486667	-0.00810623	0.48625	-0.0138283								0.973333	0.439167	0.972083	0.258923
0.975	0.328541	0.97375	0.04673								0.4875	-0.0181198	0.487083	-0.00286102								0.975	0.454426	0.97375	0.246525
0.976667	0.321865	0.975417	0.0472069								0.488333	-0.0267029	0.487917	0.00333786								0.976667	0.466824	0.975417	0.23365
0.978333	0.31662	0.977083	0.04673								0.489167	-0.0324249	0.48875	0.00619888								0.978333	0.472546	0.977083	0.221729
0.98	0.312328	0.97875	0.04673								0.49	-0.0348091	0.489583	0.00715256								0.98	0.471115	0.97875	0.218868
0.981667	0.310421	0.980417	0.04673								0.490833	-0.0329018	0.490417	0.00619888								0.981667	0.463009	0.980417	0.223637
0.983333	0.310898	0.982083	0.0472069								0.491667	-0.0286102	0.49125	0.0038147								0.983333	0.448227	0.982083	0.231266
0.985	0.315189	0.98375	0.0481606								0.4925	-0.0252724	0.492083	0.0038147								0.985	0.433445	0.98375	0.235558
0.986667	0.320435	0.985417	0.0486374								0.493333	-0.0224113	0.492917	0.00715256								0.986667	0.422955	0.985417	0.238895
0.988333	0.32711	0.987083	0.0514984								0.494167	-0.020504	0.49375	0.0143051								0.988333	0.417233	0.987083	0.239849
0.99	0.331402	0.98875	0.0553131								0.495	-0.0185966	0.494583	0.0219345								0.99	0.413418	0.98875	0.23365
0.991667	0.332832	0.990417	0.0591278								0.495833	-0.0157356	0.495417	0.0252724								0.991667	0.41008	0.990417	0.221252
0.993333	0.330925	0.992083	0.0619888								0.496667	-0.0128746	0.49625	0.0224113								0.993333	0.410557	0.992083	0.207424
0.995	0.323296	0.99375	0.0605583								0.4975	-0.0138283	0.497083	0.0128746								0.995	0.416756	0.99375	0.199318
0.996667	0.310898	0.995417	0.058651								0.498333	-0.020504	0.497917	-0.000476837								0.996667	0.424862	0.995417	0.198841
0.998333	0.299454	0.997083	0.058651								0.499167	-0.0295639	0.49875	-0.0143051								0.998333	0.429153	0.997083	0.203133
1	0.294209	0.99875	0.061512								0.5	-0.0357628	0.499583	-0.0286102								1	0.430584	0.99875	0.209332
1.00167	0.292301	1.00042	0.0653267								0.500833	-0.0400543	0.500417	-0.0386238								1.00167	0.433445	1.00042	0.213623
1.00333	0.291824	1.00208	0.0677109								0.501667	-0.043869	0.50125	-0.0433922								1.00333	0.43726	1.00208	0.218391
1.005	0.293732	1.00375	0.0700951								0.5025	-0.0443459	0.502083	-0.0386238								1.005	0.43726	1.00375	0.226498
1.00667	0.300407	1.00542	0.0681877								0.503333	-0.0367165	0.502917	-0.0276566								1.00667	0.433445	1.00542	0.234127
1.00833	0.30756	1.00708	0.0610352								0.504167	-0.0238419	0.50375	-0.0162125								1.00833	0.432014	1.00708	0.237942
1.01	0.309944	1.00875	0.0514984								0.505	-0.0143051	0.504583	-0.00762939								1.01	0.432968	1.00875	0.236034
1.01167	0.308037	1.01042	0.0462532								0.505833	-0.0123978	0.505417	-0.000953674								1.01167	0.432968	1.01042	0.230789
1.01333	0.302315	1.01208	0.0452995								0.506667	-0.0128746	0.50625	0.00286102								1.01333	0.42963	1.01208	0.223637
1.015	0.293255	1.01375	0.0462532								0.5075	-0.0143051	0.507083	0.00190735								1.015	0.421524	1.01375	0.214577
1.01667	0.280857	1.01542	0.0457764								0.508333	-0.0185966	0.507917	-0.00238419								1.01667	0.41008	1.01542	0.209808
1.01833	0.267029	1.01708	0.0448227								0.509167	-0.0276566	0.50875	-0.00572205								1.01833	0.396252	1.01708	0.209332
1.02	0.256538	1.01875	0.0448227								0.51	-0.0352859	0.509583	-0.00619888								1.02	0.383377	1.01875	0.214577
1.02167	0.249863	1.02042	0.0419617								0.510833	-0.0357628	0.510417	-0.00810623								1.02167	0.37384	1.02042	0.22459
1.02333	0.247478	1.02208	0.0352859								0.511667	-0.0305176	0.51125	-0.0114441								1.02333	0.370979	1.02208	0.234604
1.025	0.249863	1.02375	0.0276566								0.5125	-0.0238419	0.512083	-0.0162125								1.025	0.376701	1.02375	0.236988
1.02667	0.253201	1.02542	0.0267029								0.513333	-0.0195503	0.512917	-0.0209808								1.02667	0.386715	1.02542	0.227928
1.02833	0.248909	1.02708	0.0319481								0.514167	-0.0190735	0.51375	-0.0257492								1.02833	0.395775	1.02708	0.217438
1.03	0.236988	1.02875	0.0395775								0.515	-0.0228882	0.514583	-0.0314713								1.03	0.400543	1.02875	0.2141
1.03167	0.225544	1.03042	0.0495911								0.515833	-0.0300407	0.515417	-0.0376701								1.03167	0.401497	1.03042	0.216484
1.03333	0.222206	1.03208	0.0634193								0.516667	-0.0391006	0.51625	-0.0448227								1.03333	0.395298	1.03208	0.217438
1.035	0.224113	1.03375	0.079155								0.5175	-0.0462532	0.517083	-0.0495911								1.035	0.384808	1.03375	0.218391
1.03667	0.224113	1.03542	0.0886917								0.518333	-0.0514984	0.517917	-0.0486374								1.03667	0.375271	1.03542	0.226021
1.03833	0.224113	1.03708	0.0905991								0.519167	-0.0510216	0.51875	-0.0395775								1.03833	0.371456	1.03708	0.237942
1.04	0.226498	1.03875	0.0872612								0.52	-0.0462532	0.519583	-0.0247955								1.04	0.373363	1.03875	0.248432
1.04167	0.229359	1.04042	0.0829697								0.520833	-0.0414848	0.520417	-0.0104904								1.04167	0.375271	1.04042	0.251293
1.04333	0.228882	1.04208	0.0758171								0.521667	-0.0405312	0.52125	0.000953674								1.04333	0.375271	1.04208	0.251293
1.045	0.224113	1.04375	0.0653267								0.5225	-0.0429153	0.522083	0.00810623								1.045	0.374317	1.04375	0.254154
1.04667	0.226021	1.04542	0.0572205								0.523333	-0.0433922	0.522917	0.00905991								1.04667	0.37384	1.04542	0.255108
1.04833	0.237942	1.04708	0.0543594								0.524167	-0.0405312	0.52375	0.00572205								1.04833	0.373363	1.04708	0.248432
1.05	0.255108	1.04875	0.058651								0.525	-0.0343323	0.524583	0.00286102								1.05	0.369072	1.04875	0.234127
1.05167	0.268459	1.05042	0.0686646								0.525833	-0.0281334	0.525417	0.00429153								1.05167	0.366211	1.05042	0.221252
1.05333	0.274181	1.05208	0.0815392								0.526667	-0.0228882	0.52625	0.00762939								1.05333	0.369072	1.05208	0.21553
1.055	0.279427	1.05375	0.0948906								0.5275	-0.0219345	0.527083	0.00858307								1.055	0.374317	1.05375	0.2141
1.05667	0.283241	1.05542	0.10252								0.528333	-0.0267029	0.527917	0.00715256								1.05667	0.378609	1.05542	0.21553
1.05833	0.281811	1.05708	0.102043								0.529167	-0.0352859	0.52875	0.00572205								1.05833	0.380993	1.05708	0.224113
1.06	0.275612	1.05875	0.0948906								0.53	-0.0457764	0.529583	0.00524521								1.06	0.384331	1.05875	0.235558
1.06167	0.27132	1.06042	0.0824928								0.530833	-0.0538826	0.530417	0.00476837								1.06167	0.385284	1.06042	0.243187
1.06333	0.272274	1.06208	0.0696182								0.531667	-0.0572205	0.53125	0.00476837								1.06333	0.379086	1.06208	0.246048
1.065	0.275612	1.06375	0.0591278								0.5325	-0.0548363	0.532083	0.00715256								1.065	0.367641	1.06375	0.246048
1.06667	0.275612	1.06542	0.0548363								0.533333	-0.0476837	0.532917	0.00858307								1.06667	0.355721	1.06542	0.242233
1.06833	0.270844	1.06708	0.0572205								0.534167	-0.0391006	0.53375	0.00572205								1.06833	0.346661	1.06708	0.234127
1.07	0.264645	1.06875	0.0648499								0.535	-0.0324249	0.534583	-0.00333786								1.07	0.340939	1.06875	0.227451
1.07167	0.257492	1.07042	0.0739098								0.535833	-0.0276566	0.535417	-0.0157356								1.07167	0.339031	1.07042	0.229836
1.07333	0.248432	1.07208	0.0805855								0.536667	-0.0238419	0.53625	-0.0271797								1.07333	0.342369	1.07208	0.235081
1.075	0.237942	1.07375	0.0853539								0.5375	-0.0185966	0.537083	-0.0319481								1.075	0.347614	1.07375	0.237942
1.07667	0.231743	1.07542	0.0891685								0.538333	-0.0133514	0.537917	-0.0276566								1.07667	0.349998	1.07542	0.239849
1.07833	0.233173	1.07708	0.0925064								0.539167	-0.0104904	0.53875	-0.0185966								1.07833	0.349522	1.07708	0.24271
1.08	0.236988	1.07875	0.0920296								0.54	-0.00810623	0.539583	-0.0123978								1.08	0.348568	1.07875	0.245094
1.08167	0.235081	1.08042	0.0886917								0.540833	-0.00667572	0.540417	-0.00953674								1.08167	0.349045	1.08042	0.244617
1.08333	0.229836	1.08208	0.0863075								0.541667	-0.00619888	0.54125	-0.00619888								1.08333	0.349522	1.08208	0.243187
1.085	0.225544	1.08375	0.0863075								0.5425	-0.00762939	0.542083	-0.00190735								1.085	0.347614	1.08375	0.241756
1.08667	0.224113	1.08542	0.0882149								0.543333	-0.00762939	0.542917	0.000476837								1.08667	0.344753	1.08542	0.239849
1.08833	0.221252	1.08708	0.0896454								0.544167	-0.00524521	0.54375	-0.00286102								1.08833	0.342846	1.08708	0.24128
1.09	0.217438	1.08875	0.0905991								0.545	-0.00190735	0.544583	-0.0038147								1.09	0.338554	1.08875	0.246525
1.09167	0.219822	1.09042	0.0915527								0.545833	0.000953674	0.545417	-0.000476837								1.09167	0.328064	1.09042	0.253677
1.09333	0.227451	1.09208	0.0929832								0.546667	0.00333786	0.54625	0.00190735								1.09333	0.312805	1.09208	0.258446
1.095	0.234604	1.09375	0.0948906								0.5475	0.0038147	0.547083	-0.00333786								1.095	0.299931	1.09375	0.260353
1.09667	0.234127	1.09542	0.0963211								0.548333	-0.000953674	0.547917	-0.0157356								1.09667	0.293732	1.09542	0.26226
1.09833	0.228882	1.09708	0.0977516								0.549167	-0.00953674	0.54875	-0.0257492								1.09833	0.291824	1.09708	0.259876
1.1	0.221729	1.09875	0.100136								0.55	-0.0185966	0.549583	-0.0314713								1.1	0.290394	1.09875	0.249863
1.10167	0.21553	1.10042	0.104904								0.550833	-0.023365	0.550417	-0.0333786								1.10167	0.290871	1.10042	0.237465
1.10333	0.209808	1.10208	0.110626								0.551667	-0.0243187	0.55125	-0.0319481								1.10333	0.297546	1.10208	0.229359
1.105	0.201702	1.10375	0.114441								0.5525	-0.0243187	0.552083	-0.0276566								1.105	0.307083	1.10375	0.23222
1.10667	0.195026	1.10542	0.115871								0.553333	-0.023365	0.552917	-0.0219345								1.10667	0.314236	1.10542	0.238895
1.10833	0.191212	1.10708	0.114441								0.554167	-0.020504	0.55375	-0.0195503								1.10833	0.31662	1.10708	0.244617
1.11	0.195026	1.10875	0.112534								0.555	-0.014782	0.554583	-0.0224113								1.11	0.318527	1.10875	0.246525
1.11167	0.20504	1.11042	0.11301								0.555833	-0.0109673	0.555417	-0.0295639								1.11167	0.321388	1.11042	0.247478
1.11333	0.218868	1.11208	0.116348								0.556667	-0.0114441	0.55625	-0.0357628								1.11333	0.319958	1.11208	0.248432
1.115	0.233173	1.11375	0.116348								0.5575	-0.0109673	0.557083	-0.0348091								1.115	0.311375	1.11375	0.244141
1.11667	0.244141	1.11542	0.109673								0.558333	-0.00810623	0.557917	-0.0290871								1.11667	0.301361	1.11542	0.236034
1.11833	0.249863	1.11708	0.101089								0.559167	-0.00619888	0.55875	-0.0209808								1.11833	0.294685	1.11708	0.229836
1.12	0.247002	1.11875	0.0939369								0.56	-0.00953674	0.559583	-0.0100136								1.12	0.288486	1.11875	0.23365
1.12167	0.236511	1.12042	0.0872612								0.560833	-0.0143051	0.560417	0.00238419								1.12167	0.281811	1.12042	0.242233
1.12333	0.221729	1.12208	0.0782013								0.561667	-0.017643	0.56125	0.0109673								1.12333	0.275612	1.12208	0.247955
1.125	0.211716	1.12375	0.0734329								0.5625	-0.0228882	0.562083	0.00953674								1.125	0.269413	1.12375	0.247955
1.12667	0.208378	1.12542	0.0782013								0.563333	-0.0314713	0.562917	0.00572205								1.12667	0.264168	1.12542	0.246048
1.12833	0.210285	1.12708	0.087738								0.564167	-0.0400543	0.56375	0.00429153								1.12833	0.259876	1.12708	0.245571
1.13	0.213146	1.12875	0.0958443								0.565	-0.0414848	0.564583	0.00333786								1.13	0.259876	1.12875	0.245571
1.13167	0.215054	1.13042	0.100613								0.565833	-0.0376701	0.565417	-0.00143051								1.13167	0.266552	1.13042	0.243664
1.13333	0.213623	1.13208	0.105381								0.566667	-0.0333786	0.56625	-0.00619888								1.13333	0.278473	1.13208	0.241756
1.135	0.207901	1.13375	0.108719								0.5675	-0.0286102	0.567083	-0.00858307								1.135	0.293255	1.13375	0.24128
1.13667	0.200748	1.13542	0.109673								0.568333	-0.0252724	0.567917	-0.0109673								1.13667	0.305176	1.13542	0.243187
1.13833	0.195503	1.13708	0.112534								0.569167	-0.0247955	0.56875	-0.0133514								1.13833	0.309944	1.13708	0.243187
1.14	0.194073	1.13875	0.117779								0.57	-0.0290871	0.569583	-0.0138283								1.14	0.306606	1.13875	0.238895
1.14167	0.196457	1.14042	0.121117								0.570833	-0.0357628	0.570417	-0.0109673								1.14167	0.297546	1.14042	0.23365
1.14333	0.200748	1.14208	0.12064								0.571667	-0.043869	0.57125	-0.00476837								1.14333	0.285625	1.14208	0.234127
1.145	0.204563	1.14375	0.118256								0.5725	-0.0529289	0.572083	0.00190735								1.145	0.275135	1.14375	0.239849
1.14667	0.205994	1.14542	0.113487								0.573333	-0.0605583	0.572917	0.0100136								1.14667	0.267982	1.14542	0.247478
1.14833	0.20647	1.14708	0.103951								0.574167	-0.0629425	0.57375	0.017643								1.14833	0.266075	1.14708	0.252724
1.15	0.205994	1.14875	0.0944138								0.575	-0.0557899	0.574583	0.0209808								1.15	0.265121	1.14875	0.257015
1.15167	0.200748	1.15042	0.0929832								0.575833	-0.0429153	0.575417	0.020504								1.15167	0.261307	1.15042	0.261307
1.15333	0.190258	1.15208	0.099659								0.576667	-0.0300407	0.57625	0.0171661								1.15333	0.255585	1.15208	0.265121
1.155	0.178814	1.15375	0.108719								0.5775	-0.0143051	0.577083	0.0109673								1.155	0.25034	1.15375	0.267029
1.15667	0.171185	1.15542	0.116348								0.578333	0.00524521	0.577917	0.000953674								1.15667	0.248432	1.15542	0.268459
1.15833	0.163555	1.15708	0.119686								0.579167	0.0209808	0.57875	-0.0100136								1.15833	0.25034	1.15708	0.268936
1.16	0.155926	1.15875	0.118256								0.58	0.0243187	0.579583	-0.0162125								1.16	0.255585	1.15875	0.269413
1.16167	0.152111	1.16042	0.110626								0.580833	0.0152588	0.580417	-0.0200272								1.16167	0.266075	1.16042	0.270844
1.16333	0.153542	1.16208	0.100136								0.581667	0.00524521	0.58125	-0.026226								1.16333	0.276089	1.16208	0.271797
1.165	0.153065	1.16375	0.0915527								0.5825	-0.00238419	0.582083	-0.0329018								1.165	0.279427	1.16375	0.273705
1.16667	0.144958	1.16542	0.0886917								0.583333	-0.0123978	0.582917	-0.0362396								1.16667	0.276089	1.16542	0.275612
1.16833	0.133991	1.16708	0.0944138								0.584167	-0.0228882	0.58375	-0.0367165								1.16833	0.268936	1.16708	0.277042
1.17	0.125885	1.16875	0.10252								0.585	-0.0319481	0.584583	-0.0352859								1.17	0.261307	1.16875	0.277519
1.17167	0.122547	1.17042	0.110626								0.585833	-0.0400543	0.585417	-0.0338554								1.17167	0.256538	1.17042	0.274658
1.17333	0.124454	1.17208	0.115395								0.586667	-0.0486374	0.58625	-0.0267029								1.17333	0.258923	1.17208	0.268936
1.175	0.132084	1.17375	0.117302								0.5875	-0.0567436	0.587083	-0.0123978								1.175	0.267506	1.17375	0.264168
1.17667	0.142097	1.17542	0.119686								0.588333	-0.0619888	0.587917	0.00619888								1.17667	0.27895	1.17542	0.26083
1.17833	0.151634	1.17708	0.124931								0.589167	-0.0662804	0.58875	0.020504								1.17833	0.28944	1.17708	0.259399
1.18	0.15831	1.17875	0.135899								0.59	-0.0691414	0.589583	0.0267029								1.18	0.296593	1.17875	0.26083
1.18167	0.160694	1.18042	0.14925								0.590833	-0.0653267	0.590417	0.0286102								1.18167	0.295162	1.18042	0.266075
1.18333	0.158787	1.18208	0.15831								0.591667	-0.0567436	0.59125	0.0295639								1.18333	0.282288	1.18208	0.271797
1.185	0.154972	1.18375	0.161171								0.5925	-0.0491142	0.592083	0.0271797								1.185	0.264168	1.18375	0.272751
1.18667	0.151634	1.18542	0.15831								0.593333	-0.0448227	0.592917	0.020504								1.18667	0.249386	1.18542	0.272274
1.18833	0.14925	1.18708	0.14925								0.594167	-0.0395775	0.59375	0.0123978								1.18833	0.243187	1.18708	0.270367
1.19	0.147343	1.18875	0.130177								0.595	-0.0309944	0.594583	0.00619888								1.19	0.24271	1.18875	0.264645
1.19167	0.146866	1.19042	0.108719								0.595833	-0.0247955	0.595417	0.00143051								1.19167	0.246525	1.19042	0.252724
1.19333	0.150204	1.19208	0.0953674								0.596667	-0.023365	0.59625	-0.00619888								1.19333	0.253677	1.19208	0.236034
1.195	0.158787	1.19375	0.0944138								0.5975	-0.0252724	0.597083	-0.0185966								1.195	0.259399	1.19375	0.222683
1.19667	0.170708	1.19542	0.099659								0.598333	-0.0295639	0.597917	-0.0290871								1.19667	0.258923	1.19542	0.216007
1.19833	0.181198	1.19708	0.107288								0.599167	-0.0338554	0.59875	-0.0305176								1.19833	0.251293	1.19708	0.216484
1.2	0.18692	1.19875	0.118256								0.6	-0.038147	0.599583	-0.0224113								1.2	0.238895	1.19875	0.220299
1.20167	0.189781	1.20042	0.128746								0.600833	-0.0405312	0.600417	-0.00953674								1.20167	0.227451	1.20042	0.226021
1.20333	0.187874	1.20208	0.136375								0.601667	-0.041008	0.60125	0.00333786								1.20333	0.220776	1.20208	0.235081
1.205	0.180244	1.20375	0.13876								0.6025	-0.0395775	0.602083	0.0166893								1.205	0.219822	1.20375	0.244617
1.20667	0.169754	1.20542	0.139713								0.603333	-0.0357628	0.602917	0.0271797								1.20667	0.219822	1.20542	0.248909
1.20833	0.163555	1.20708	0.142097								0.604167	-0.0300407	0.60375	0.0300407								1.20833	0.218868	1.20708	0.247478
1.21	0.163555	1.20875	0.144958								0.605	-0.0238419	0.604583	0.0238419								1.21	0.216484	1.20875	0.24271
1.21167	0.164986	1.21042	0.146389								0.605833	-0.020504	0.605417	0.0133514								1.21167	0.214577	1.21042	0.241756
1.21333	0.163555	1.21208	0.145435								0.606667	-0.0190735	0.60625	0.00524521								1.21333	0.212669	1.21208	0.24128
1.215	0.159264	1.21375	0.145912								0.6075	-0.0157356	0.607083	0.000476837								1.215	0.209808	1.21375	0.240803
1.21667	0.154495	1.21542	0.148296								0.608333	-0.00953674	0.607917	-0.00333786								1.21667	0.208855	1.21542	0.24128
1.21833	0.150204	1.21708	0.148773								0.609167	-0.00286102	0.60875	-0.00715256								1.21833	0.210762	1.21708	0.24128
1.22	0.146389	1.21875	0.14782								0.61	-0.000953674	0.609583	-0.0100136								1.22	0.216007	1.21875	0.243664
1.22167	0.142097	1.22042	0.147343								0.610833	-0.00190735	0.610417	-0.0119209								1.22167	0.220776	1.22042	0.245094
1.22333	0.142097	1.22208	0.146866								0.611667	-0.000953674	0.61125	-0.0138283								1.22333	0.220776	1.22208	0.246048
1.225	0.144005	1.22375	0.146866								0.6125	0.000953674	0.612083	-0.0157356								1.225	0.220299	1.22375	0.245094
1.22667	0.144958	1.22542	0.145435								0.613333	0.000953674	0.612917	-0.0143051								1.22667	0.221252	1.22542	0.242233
1.22833	0.142097	1.22708	0.142574								0.614167	0.000476837	0.61375	-0.0114441								1.22833	0.221729	1.22708	0.243187
1.23	0.135422	1.22875	0.137806								0.615	0.00190735	0.614583	-0.0100136								1.23	0.218868	1.22875	0.246048
1.23167	0.130177	1.23042	0.135422								0.615833	0.00524521	0.615417	-0.0104904								1.23167	0.212669	1.23042	0.249863
1.23333	0.128269	1.23208	0.136375								0.616667	0.00667572	0.61625	-0.0114441								1.23333	0.207424	1.23208	0.251293
1.235	0.130653	1.23375	0.135899								0.6175	0.00619888	0.617083	-0.0133514								1.235	0.203133	1.23375	0.25177
1.23667	0.134945	1.23542	0.135422								0.618333	0.00286102	0.617917	-0.0133514								1.23667	0.200272	1.23542	0.255108
1.23833	0.14019	1.23708	0.138283								0.619167	-0.00476837	0.61875	-0.00953674								1.23833	0.197887	1.23708	0.259876
1.24	0.144958	1.23875	0.144958								0.62	-0.0157356	0.619583	-0.0038147								1.24	0.19598	1.23875	0.265121
1.24167	0.146866	1.24042	0.151157								0.620833	-0.0243187	0.620417	0.00238419								1.24167	0.198364	1.24042	0.270844
1.24333	0.143051	1.24208	0.155926								0.621667	-0.0257492	0.62125	0.00858307								1.24333	0.204563	1.24208	0.275612
1.245	0.134468	1.24375	0.162601								0.6225	-0.0219345	0.622083	0.0143051								1.245	0.209808	1.24375	0.27895
1.24667	0.125408	1.24542	0.169754								0.623333	-0.0138283	0.622917	0.0157356								1.24667	0.211239	1.24542	0.27895
1.24833	0.116825	1.24708	0.176907								0.624167	-0.00429153	0.62375	0.0128746								1.24833	0.208855	1.24708	0.277042
1.25	0.110149	1.24875	0.182629								0.625	0.00524521	0.624583	0.00858307								1.25	0.206947	1.24875	0.272274
1.25167	0.107288	1.25042	0.185966								0.625833	0.0123978	0.625417	0.00524521								1.25167	0.20504	1.25042	0.265121
1.25333	0.106335	1.25208	0.188828								0.626667	0.0162125	0.62625	0.000953674								1.25333	0.202656	1.25208	0.256538
1.255	0.107765	1.25375	0.193119								0.6275	0.0162125	0.627083	-0.00572205								1.255	0.199318	1.25375	0.249386
1.25667	0.111103	1.25542	0.19598								0.628333	0.0128746	0.627917	-0.0119209								1.25667	0.195026	1.25542	0.246525
1.25833	0.113964	1.25708	0.197411								0.629167	0.00715256	0.62875	-0.014782								1.25833	0.192642	1.25708	0.244617
1.26	0.113964	1.25875	0.198841								0.63	0.00143051	0.629583	-0.0166893								1.26	0.188828	1.25875	0.242233
1.26167	0.109673	1.26042	0.202656								0.630833	-0.00429153	0.630417	-0.0195503								1.26167	0.181675	1.26042	0.238895
1.26333	0.105858	1.26208	0.20504								0.631667	-0.00953674	0.63125	-0.023365								1.26333	0.172615	1.26208	0.237465
1.265	0.103474	1.26375	0.201702								0.6325	-0.0133514	0.632083	-0.0286102								1.265	0.166416	1.26375	0.238419
1.26667	0.102043	1.26542	0.19455								0.633333	-0.0138283	0.632917	-0.0348091								1.26667	0.166893	1.26542	0.239849
1.26833	0.102997	1.26708	0.187874								0.634167	-0.0114441	0.63375	-0.0443459								1.26833	0.169277	1.26708	0.237465
1.27	0.107288	1.26875	0.184059								0.635	-0.0104904	0.634583	-0.0529289								1.27	0.173092	1.26875	0.234604
1.27167	0.117302	1.27042	0.180244								0.635833	-0.0109673	0.635417	-0.0576973								1.27167	0.175953	1.27042	0.232697
1.27333	0.125885	1.27208	0.176907								0.636667	-0.0133514	0.63625	-0.0576973								1.27333	0.180721	1.27208	0.232697
1.275	0.128746	1.27375	0.173569								0.6375	-0.0162125	0.637083	-0.0524521								1.275	0.182152	1.27375	0.234604
1.27667	0.127792	1.27542	0.169754								0.638333	-0.0195503	0.637917	-0.0424385								1.27667	0.177383	1.27542	0.238895
1.27833	0.12207	1.27708	0.165939								0.639167	-0.0209808	0.63875	-0.0286102								1.27833	0.169754	1.27708	0.247478
1.28	0.11158	1.27875	0.162601								0.64	-0.020504	0.639583	-0.014782								1.28	0.163078	1.27875	0.254154
1.28167	0.0977516	1.28042	0.15974								0.640833	-0.0200272	0.640417	-0.00476837								1.28167	0.159264	1.28042	0.258446
1.28333	0.0858307	1.28208	0.154972								0.641667	-0.0224113	0.64125	0.00143051								1.28333	0.155449	1.28208	0.259876
1.285	0.0786781	1.28375	0.151157								0.6425	-0.0276566	0.642083	0.00286102								1.285	0.153542	1.28375	0.259876
1.28667	0.0758171	1.28542	0.153065								0.643333	-0.0338554	0.642917	0.000476837								1.28667	0.154018	1.28542	0.255585
1.28833	0.0758171	1.28708	0.160217								0.644167	-0.0376701	0.64375	-0.00572205								1.28833	0.156403	1.28708	0.245571
1.29	0.0796318	1.28875	0.167847								0.645	-0.038147	0.644583	-0.0109673								1.29	0.158787	1.28875	0.238895
1.29167	0.0824928	1.29042	0.172138								0.645833	-0.0362396	0.645417	-0.0104904								1.29167	0.164509	1.29042	0.239849
1.29333	0.0844002	1.29208	0.17643								0.646667	-0.0348091	0.64625	-0.0038147								1.29333	0.171661	1.29208	0.247478
1.295	0.084877	1.29375	0.181675								0.6475	-0.0348091	0.647083	0.0038147								1.295	0.174522	1.29375	0.257969
1.29667	0.0829697	1.29542	0.184536								0.648333	-0.0357628	0.647917	0.00572205								1.29667	0.170708	1.29542	0.26989
1.29833	0.079155	1.29708	0.182152								0.649167	-0.0343323	0.64875	0.00238419								1.29833	0.165462	1.29708	0.279903
1.3	0.0720024	1.29875	0.17786								0.65	-0.0305176	0.649583	-0.00333786								1.3	0.161171	1.29875	0.285149
1.30167	0.0658035	1.30042	0.175953								0.650833	-0.0238419	0.650417	-0.0100136								1.30167	0.154972	1.30042	0.287056
1.30333	0.061512	1.30208	0.176907								0.651667	-0.0143051	0.65125	-0.0185966								1.30333	0.144482	1.30208	0.285625
1.305	0.058651	1.30375	0.180721								0.6525	-0.000953674	0.652083	-0.0271797								1.305	0.134468	1.30375	0.28038
1.30667	0.0596046	1.30542	0.185013								0.653333	0.0104904	0.652917	-0.0290871								1.30667	0.128269	1.30542	0.272274
1.30833	0.0653267	1.30708	0.188828								0.654167	0.0133514	0.65375	-0.0243187								1.30833	0.123501	1.30708	0.265121
1.31	0.0753403	1.30875	0.189781								0.655	0.00762939	0.654583	-0.0181198								1.31	0.116825	1.30875	0.261784
1.31167	0.087738	1.31042	0.189781								0.655833	-0.00429153	0.655417	-0.0166893								1.31167	0.108719	1.31042	0.258446
1.31333	0.099659	1.31208	0.188828								0.656667	-0.0171661	0.65625	-0.0181198								1.31333	0.104427	1.31208	0.252724
1.315	0.107288	1.31375	0.189304								0.6575	-0.0290871	0.657083	-0.017643								1.315	0.106335	1.31375	0.247478
1.31667	0.109196	1.31542	0.191212								0.658333	-0.0367165	0.657917	-0.0162125								1.31667	0.112057	1.31542	0.245571
1.31833	0.106812	1.31708	0.193596								0.659167	-0.0386238	0.65875	-0.0109673								1.31833	0.119209	1.31708	0.246525
1.32	0.101089	1.31875	0.199795								0.66	-0.0357628	0.659583	0								1.32	0.125885	1.31875	0.248909
1.32167	0.0953674	1.32042	0.208855								0.660833	-0.0314713	0.660417	0.0162125								1.32167	0.133991	1.32042	0.255585
1.32333	0.0896454	1.32208	0.2141								0.661667	-0.026226	0.66125	0.0300407								1.32333	0.141144	1.32208	0.264645
1.325	0.084877	1.32375	0.213623								0.6625	-0.0214577	0.662083	0.0357628								1.325	0.144958	1.32375	0.272274
1.32667	0.0815392	1.32542	0.211716								0.663333	-0.0200272	0.662917	0.0329018								1.32667	0.146389	1.32542	0.276566
1.32833	0.0834465	1.32708	0.2141								0.664167	-0.0252724	0.66375	0.0190735								1.32833	0.145435	1.32708	0.275612
1.33	0.087738	1.32875	0.21553								0.665	-0.0324249	0.664583	-0.00476837								1.33	0.143051	1.32875	0.275135
1.33167	0.0882149	1.33042	0.211239								0.665833	-0.0338554	0.665417	-0.0319481								1.33167	0.137329	1.33042	0.277042
1.33333	0.0867844	1.33208	0.209808								0.666667	-0.0314713	0.66625	-0.0543594								1.33333	0.13113	1.33208	0.277996
1.335	0.0872612	1.33375	0.217438								0.6675	-0.0300407	0.667083	-0.0686646								1.335	0.126362	1.33375	0.277996
1.33667	0.087738	1.33542	0.226974								0.668333	-0.0295639	0.667917	-0.0724792								1.33667	0.124454	1.33542	0.277519
1.33833	0.0834465	1.33708	0.231743								0.669167	-0.0252724	0.66875	-0.0658035								1.33833	0.124931	1.33708	0.280857
1.34	0.0758171	1.33875	0.235558								0.67	-0.017643	0.669583	-0.0519753								1.34	0.127792	1.33875	0.284195
1.34167	0.0700951	1.34042	0.244617								0.670833	-0.0119209	0.670417	-0.0386238								1.34167	0.133514	1.34042	0.282288
1.34333	0.0653267	1.34208	0.252724								0.671667	-0.00858307	0.67125	-0.0276566								1.34333	0.138283	1.34208	0.277519
1.345	0.058651	1.34375	0.253677								0.6725	-0.00858307	0.672083	-0.0185966								1.345	0.135422	1.34375	0.276089
1.34667	0.0505447	1.34542	0.25177								0.673333	-0.0104904	0.672917	-0.0133514								1.34667	0.123978	1.34542	0.279427
1.34833	0.0443459	1.34708	0.253677								0.674167	-0.0152588	0.67375	-0.0109673								1.34833	0.108719	1.34708	0.282288
1.35	0.0405312	1.34875	0.254154								0.675	-0.0214577	0.674583	-0.00905991								1.35	0.0948906	1.34875	0.282764
1.35167	0.0362396	1.35042	0.249863								0.675833	-0.0286102	0.675417	-0.0038147								1.35167	0.0844002	1.35042	0.283718
1.35333	0.0352859	1.35208	0.245094								0.676667	-0.0338554	0.67625	0.00333786								1.35333	0.0796318	1.35208	0.286579
1.355	0.0395775	1.35375	0.245571								0.6775	-0.0367165	0.677083	0.00810623								1.355	0.0834465	1.35375	0.287056
1.35667	0.0476837	1.35542	0.249863								0.678333	-0.0352859	0.677917	0.00905991								1.35667	0.0939369	1.35542	0.284195
1.35833	0.0557899	1.35708	0.254631								0.679167	-0.0314713	0.67875	0.00619888								1.35833	0.106335	1.35708	0.282288
1.36	0.0634193	1.35875	0.261784								0.68	-0.0271797	0.679583	-0.000953674								1.36	0.116348	1.35875	0.281334
1.36167	0.0710487	1.36042	0.270844								0.680833	-0.0224113	0.680417	-0.0100136								1.36167	0.123978	1.36042	0.279903
1.36333	0.0729561	1.36208	0.278473								0.681667	-0.017643	0.68125	-0.0171661								1.36333	0.128269	1.36208	0.277519
1.365	0.067234	1.36375	0.27895								0.6825	-0.0114441	0.682083	-0.0219345								1.365	0.127316	1.36375	0.273228
1.36667	0.0600815	1.36542	0.275135								0.683333	-0.00667572	0.682917	-0.0238419								1.36667	0.12207	1.36542	0.267029
1.36833	0.0581741	1.36708	0.271797								0.684167	-0.00619888	0.68375	-0.0247955								1.36833	0.114441	1.36708	0.260353
1.37	0.0581741	1.36875	0.268459								0.685	-0.00762939	0.684583	-0.0276566								1.37	0.107288	1.36875	0.256538
1.37167	0.0562668	1.37042	0.264645								0.685833	-0.00858307	0.685417	-0.0348091								1.37167	0.10252	1.37042	0.253677
1.37333	0.0567436	1.37208	0.259876								0.686667	-0.00810623	0.68625	-0.0433922								1.37333	0.099659	1.37208	0.248909
1.375	0.0624657	1.37375	0.253201								0.6875	-0.00905991	0.687083	-0.0486374								1.375	0.099659	1.37375	0.243187
1.37667	0.0705719	1.37542	0.243664								0.688333	-0.0119209	0.687917	-0.0514984								1.37667	0.0987053	1.37542	0.239372
1.37833	0.0734329	1.37708	0.23365								0.689167	-0.0128746	0.68875	-0.0529289								1.37833	0.0963211	1.37708	0.237465
1.38	0.0715256	1.37875	0.226021								0.69	-0.0119209	0.689583	-0.0510216								1.38	0.0901222	1.37875	0.238895
1.38167	0.0710487	1.38042	0.220776								0.690833	-0.0157356	0.690417	-0.0433922								1.38167	0.0786781	1.38042	0.244617
1.38333	0.0729561	1.38208	0.218868								0.691667	-0.0238419	0.69125	-0.0343323								1.38333	0.0677109	1.38208	0.254631
1.385	0.0739098	1.38375	0.22316								0.6925	-0.0319481	0.692083	-0.0295639								1.385	0.0610352	1.38375	0.261784
1.38667	0.0705719	1.38542	0.229836								0.693333	-0.0348091	0.692917	-0.0257492								1.38667	0.0619888	1.38542	0.26226
1.38833	0.0653267	1.38708	0.232697								0.694167	-0.0352859	0.69375	-0.0185966								1.38833	0.067234	1.38708	0.259399
1.39	0.061512	1.38875	0.230789								0.695	-0.0357628	0.694583	-0.00953674								1.39	0.079155	1.38875	0.254631
1.39167	0.0596046	1.39042	0.228405								0.695833	-0.0352859	0.695417	-0.00143051								1.39167	0.0948906	1.39042	0.248909
1.39333	0.0567436	1.39208	0.227928								0.696667	-0.0357628	0.69625	0.0038147								1.39333	0.107288	1.39208	0.241756
1.395	0.0553131	1.39375	0.228405								0.6975	-0.0371933	0.697083	0.00524521								1.395	0.109673	1.39375	0.24128
1.39667	0.0591278	1.39542	0.23222								0.698333	-0.0371933	0.697917	0.00476837								1.39667	0.104904	1.39542	0.247955
1.39833	0.0653267	1.39708	0.24128								0.699167	-0.0333786	0.69875	0.00238419								1.39833	0.0987053	1.39708	0.254631
1.4	0.0677109	1.39875	0.25034								0.7	-0.026226	0.699583	-0.000953674								1.4	0.0925064	1.39875	0.256062
1.40167	0.0658035	1.40042	0.257492								0.700833	-0.0171661	0.700417	-0.00762939								1.40167	0.084877	1.40042	0.255585
1.40333	0.0624657	1.40208	0.263214								0.701667	-0.00429153	0.70125	-0.0166893								1.40333	0.0796318	1.40208	0.256538
1.405	0.0596046	1.40375	0.269413								0.7025	0.00905991	0.702083	-0.0224113								1.405	0.0758171	1.40375	0.256062
1.40667	0.0548363	1.40542	0.273705								0.703333	0.014782	0.702917	-0.0247955								1.40667	0.0739098	1.40542	0.254154
1.40833	0.0495911	1.40708	0.275612								0.704167	0.0119209	0.70375	-0.0276566								1.40833	0.0724792	1.40708	0.254154
1.41	0.04673	1.40875	0.278473								0.705	0.0038147	0.704583	-0.0333786								1.41	0.0739098	1.40875	0.258923
1.41167	0.0472069	1.41042	0.285149								0.705833	-0.00667572	0.705417	-0.038147								1.41167	0.0777245	1.41042	0.264168
1.41333	0.0505447	1.41208	0.292301								0.706667	-0.0181198	0.70625	-0.0386238								1.41333	0.0810623	1.41208	0.268936
1.415	0.0534058	1.41375	0.299931								0.7075	-0.0286102	0.707083	-0.0367165								1.415	0.0853539	1.41375	0.274181
1.41667	0.0534058	1.41542	0.30756								0.708333	-0.0333786	0.707917	-0.0352859								1.41667	0.0872612	1.41542	0.27895
1.41833	0.0534058	1.41708	0.316143								0.709167	-0.0314713	0.70875	-0.0324249								1.41833	0.0853539	1.41708	0.284672
1.42	0.0553131	1.41875	0.322819								0.71	-0.0247955	0.709583	-0.0257492								1.42	0.0796318	1.41875	0.290871
1.42167	0.0576973	1.42042	0.32711								0.710833	-0.0157356	0.710417	-0.0181198								1.42167	0.0724792	1.42042	0.296116
1.42333	0.0572205	1.42208	0.330448								0.711667	-0.00858307	0.71125	-0.0119209								1.42333	0.0653267	1.42208	0.296593
1.425	0.0524521	1.42375	0.332355								0.7125	-0.0038147	0.712083	-0.00953674								1.425	0.0576973	1.42375	0.28944
1.42667	0.0481606	1.42542	0.329971								0.713333	-0.00190735	0.712917	-0.0114441								1.42667	0.0553131	1.42542	0.277996
1.42833	0.0457764	1.42708	0.322819								0.714167	-0.00476837	0.71375	-0.0162125								1.42833	0.0591278	1.42708	0.262737
1.43	0.0457764	1.42875	0.312328								0.715	-0.0119209	0.714583	-0.0219345								1.43	0.0653267	1.42875	0.244141
1.43167	0.0448227	1.43042	0.302315								0.715833	-0.0214577	0.715417	-0.0243187								1.43167	0.0700951	1.43042	0.229359
1.43333	0.0457764	1.43208	0.293255								0.716667	-0.0286102	0.71625	-0.023365								1.43333	0.0720024	1.43208	0.223637
1.435	0.0476837	1.43375	0.285625								0.7175	-0.0329018	0.717083	-0.0214577								1.435	0.0772476	1.43375	0.231266
1.43667	0.0448227	1.43542	0.280857								0.718333	-0.0357628	0.717917	-0.0200272								1.43667	0.0829697	1.43542	0.247478
1.43833	0.0333786	1.43708	0.282764								0.719167	-0.0362396	0.71875	-0.017643								1.43833	0.0867844	1.43708	0.268459
1.44	0.0190735	1.43875	0.289917								0.72	-0.0343323	0.719583	-0.014782								1.44	0.0858307	1.43875	0.288963
1.44167	0.00953674	1.44042	0.298023								0.720833	-0.0290871	0.720417	-0.0133514								1.44167	0.0815392	1.44042	0.304222
1.44333	0.000476837	1.44208	0.303745								0.721667	-0.0228882	0.72125	-0.0133514								1.44333	0.0796318	1.44208	0.313282
1.445	-0.00810623	1.44375	0.308037								0.7225	-0.0166893	0.722083	-0.0138283								1.445	0.0762939	1.44375	0.315189
1.44667	-0.0104904	1.44542	0.313759								0.723333	-0.0133514	0.722917	-0.0133514								1.44667	0.0691414	1.44542	0.314236
1.44833	-0.00429153	1.44708	0.319481								0.724167	-0.0157356	0.72375	-0.014782								1.44833	0.061512	1.44708	0.310898
1.45	0.00572205	1.44875	0.326633								0.725	-0.020504	0.724583	-0.020504								1.45	0.0581741	1.44875	0.305176
1.45167	0.0123978	1.45042	0.335217								0.725833	-0.023365	0.725417	-0.0271797								1.45167	0.0600815	1.45042	0.299454
1.45333	0.0185966	1.45208	0.341415								0.726667	-0.023365	0.72625	-0.0314713								1.45333	0.0624657	1.45208	0.294685
1.455	0.023365	1.45375	0.341892								0.7275	-0.0224113	0.727083	-0.0338554								1.455	0.064373	1.45375	0.293732
1.45667	0.0267029	1.45542	0.338078								0.728333	-0.017643	0.727917	-0.0348091								1.45667	0.0648499	1.45542	0.293732
1.45833	0.0238419	1.45708	0.332355								0.729167	-0.00762939	0.72875	-0.0343323								1.45833	0.061512	1.45708	0.291348
1.46	0.0162125	1.45875	0.323772								0.73	0.00429153	0.729583	-0.0324249								1.46	0.0538826	1.45875	0.288486
1.46167	0.00905991	1.46042	0.316143								0.730833	0.0100136	0.730417	-0.0333786								1.46167	0.0448227	1.46042	0.284195
1.46333	0.00333786	1.46208	0.313759								0.731667	0.0100136	0.73125	-0.038147								1.46333	0.0376701	1.46208	0.279427
1.465	0.00190735	1.46375	0.31805								0.7325	0.00905991	0.732083	-0.0448227								1.465	0.0362396	1.46375	0.272751
1.46667	0.00286102	1.46542	0.323296								0.733333	0.00762939	0.732917	-0.0486374								1.46667	0.041008	1.46542	0.261784
1.46833	0.00667572	1.46708	0.32711								0.734167	0.0038147	0.73375	-0.0476837								1.46833	0.0495911	1.46708	0.25177
1.47	0.0104904	1.46875	0.329018								0.735	-0.00190735	0.734583	-0.043869								1.47	0.0562668	1.46875	0.246525
1.47167	0.0123978	1.47042	0.328064								0.735833	-0.00572205	0.735417	-0.0367165								1.47167	0.0581741	1.47042	0.245094
1.47333	0.0128746	1.47208	0.32711								0.736667	-0.00667572	0.73625	-0.0276566								1.47333	0.0567436	1.47208	0.244617
1.475	0.0119209	1.47375	0.326633								0.7375	-0.00858307	0.737083	-0.0166893								1.475	0.0524521	1.47375	0.245571
1.47667	0.0123978	1.47542	0.329494								0.738333	-0.0109673	0.737917	-0.00572205								1.47667	0.0448227	1.47542	0.252724
1.47833	0.0123978	1.47708	0.33474								0.739167	-0.0114441	0.73875	0.00238419								1.47833	0.0333786	1.47708	0.264168
1.48	0.0138283	1.47875	0.342846								0.74	-0.0109673	0.739583	0.00572205								1.48	0.0228882	1.47875	0.275135
1.48167	0.0152588	1.48042	0.353336								0.740833	-0.0109673	0.740417	0.0038147								1.48167	0.0181198	1.48042	0.282288
1.48333	0.0157356	1.48208	0.362396								0.741667	-0.0133514	0.74125	-0.00143051								1.48333	0.0200272	1.48208	0.284672
1.485	0.0123978	1.48375	0.368118								0.7425	-0.0157356	0.742083	-0.00524521								1.485	0.023365	1.48375	0.283241
1.48667	0.00476837	1.48542	0.369072								0.743333	-0.0195503	0.742917	-0.00762939								1.48667	0.0267029	1.48542	0.278473
1.48833	-0.000953674	1.48708	0.36478								0.744167	-0.0243187	0.74375	-0.0100136								1.48833	0.0324249	1.48708	0.273228
1.49	-0.00286102	1.48875	0.358105								0.745	-0.0281334	0.744583	-0.0123978								1.49	0.0405312	1.48875	0.270367
1.49167	-0.00238419	1.49042	0.353813								0.745833	-0.0281334	0.745417	-0.0114441								1.49167	0.043869	1.49042	0.269413
1.49333	-0.00143051	1.49208	0.355244								0.746667	-0.0276566	0.74625	-0.00667572								1.49333	0.0405312	1.49208	0.26989
1.495	0.00286102	1.49375	0.363827								0.7475	-0.0276566	0.747083	-0.00190735								1.495	0.0343323	1.49375	0.270367
1.49667	0.00810623	1.49542	0.377178								0.748333	-0.0257492	0.747917	0.000476837								1.49667	0.0314713	1.49542	0.26989
1.49833	0.0123978	1.49708	0.391483								0.749167	-0.0171661	0.74875	0.0038147								1.49833	0.0305176	1.49708	0.267029
1.5	0.0152588	1.49875	0.403404								0.75	-0.00524521	0.749583	0.0104904								1.5	0.0257492	1.49875	0.26226
1.50167	0.020504	1.50042	0.411987								0.750833	0.00238419	0.750417	0.0166893								1.50167	0.0214577	1.50042	0.255108
1.50333	0.026226	1.50208	0.417709								0.751667	0.00286102	0.75125	0.0171661								1.50333	0.020504	1.50208	0.245571
1.505	0.0267029	1.50375	0.420094								0.7525	-0.00190735	0.752083	0.0128746								1.505	0.0228882	1.50375	0.242233
1.50667	0.0243187	1.50542	0.41914								0.753333	-0.00905991	0.752917	0.00572205								1.50667	0.0247955	1.50542	0.248432
1.50833	0.0228882	1.50708	0.416756								0.754167	-0.0200272	0.75375	-0.00333786								1.50833	0.0252724	1.50708	0.258446
1.51	0.0214577	1.50875	0.412464								0.755	-0.0333786	0.754583	-0.014782								1.51	0.0257492	1.50875	0.265598
1.51167	0.0166893	1.51042	0.404835								0.755833	-0.041008	0.755417	-0.0224113								1.51167	0.0238419	1.51042	0.269413
1.51333	0.0100136	1.51208	0.392914								0.756667	-0.0391006	0.75625	-0.0238419								1.51333	0.0209808	1.51208	0.277996
1.515	0.00858307	1.51375	0.376701								0.7575	-0.0305176	0.757083	-0.0224113								1.515	0.0190735	1.51375	0.287533
1.51667	0.0123978	1.51542	0.361443								0.758333	-0.0200272	0.757917	-0.020504								1.51667	0.0209808	1.51542	0.290394
1.51833	0.0152588	1.51708	0.35429								0.759167	-0.0104904	0.75875	-0.0181198								1.51833	0.026226	1.51708	0.284672
1.52	0.0157356	1.51875	0.360012								0.76	-0.00238419	0.759583	-0.0152588								1.52	0.0324249	1.51875	0.278473
1.52167	0.0157356	1.52042	0.37384								0.760833	0.000953674	0.760417	-0.0152588								1.52167	0.0395775	1.52042	0.277996
1.52333	0.0171661	1.52208	0.390053								0.761667	0.00238419	0.76125	-0.0200272								1.52333	0.0457764	1.52208	0.27895
1.525	0.0157356	1.52375	0.405788								0.7625	0.00429153	0.762083	-0.0257492								1.525	0.0495911	1.52375	0.276566
1.52667	0.0100136	1.52542	0.420094								0.763333	0.00905991	0.762917	-0.0290871								1.52667	0.0500679	1.52542	0.272274
1.52833	0.00429153	1.52708	0.430107								0.764167	0.014782	0.76375	-0.0309944								1.52833	0.0472069	1.52708	0.27132
1.53	0.00238419	1.52875	0.432968								0.765	0.0209808	0.764583	-0.0329018								1.53	0.043869	1.52875	0.270844
1.53167	0.000953674	1.53042	0.430107								0.765833	0.0247955	0.765417	-0.0343323								1.53167	0.041008	1.53042	0.268936
1.53333	-0.000476837	1.53208	0.427246								0.766667	0.0224113	0.76625	-0.0329018								1.53333	0.0395775	1.53208	0.267029
1.535	-0.000953674	1.53375	0.427246								0.7675	0.0143051	0.767083	-0.0319481								1.535	0.0376701	1.53375	0.267506
1.53667	0.00333786	1.53542	0.428677								0.768333	0.00190735	0.767917	-0.0319481								1.53667	0.0357628	1.53542	0.268459
1.53833	0.00858307	1.53708	0.429153								0.769167	-0.0119209	0.76875	-0.0290871								1.53833	0.0362396	1.53708	0.266075
1.54	0.00905991	1.53875	0.42963								0.77	-0.0224113	0.769583	-0.0224113								1.54	0.0371933	1.53875	0.264168
1.54167	0.00429153	1.54042	0.428677								0.770833	-0.0276566	0.770417	-0.0143051								1.54167	0.0333786	1.54042	0.265598
1.54333	-0.00238419	1.54208	0.427723								0.771667	-0.0267029	0.77125	-0.0114441								1.54333	0.0257492	1.54208	0.267982
1.545	-0.00953674	1.54375	0.426292								0.7725	-0.0224113	0.772083	-0.0133514								1.545	0.0190735	1.54375	0.266552
1.54667	-0.0171661	1.54542	0.424385								0.773333	-0.0171661	0.772917	-0.0190735								1.54667	0.014782	1.54542	0.266075
1.54833	-0.0267029	1.54708	0.423908								0.774167	-0.0104904	0.77375	-0.026226								1.54833	0.00905991	1.54708	0.272751
1.55	-0.0367165	1.54875	0.425339								0.775	-0.00810623	0.774583	-0.0305176								1.55	0.00238419	1.54875	0.284672
1.55167	-0.0429153	1.55042	0.428677								0.775833	-0.0100136	0.775417	-0.0319481								1.55167	0	1.55042	0.294209
1.55333	-0.0457764	1.55208	0.433445								0.776667	-0.0152588	0.77625	-0.0276566								1.55333	0.00190735	1.55208	0.299931
1.555	-0.0452995	1.55375	0.43726								0.7775	-0.0209808	0.777083	-0.017643								1.555	0.00190735	1.55375	0.306129
1.55667	-0.0443459	1.55542	0.43869								0.778333	-0.023365	0.777917	-0.00190735								1.55667	-0.00429153	1.55542	0.313282
1.55833	-0.041008	1.55708	0.43726								0.779167	-0.0224113	0.77875	0.0123978								1.55833	-0.014782	1.55708	0.312328
1.56	-0.0357628	1.55875	0.437737								0.78	-0.0171661	0.779583	0.0195503								1.56	-0.0243187	1.55875	0.300884
1.56167	-0.0305176	1.56042	0.438213								0.780833	-0.00858307	0.780417	0.0195503								1.56167	-0.0319481	1.56042	0.283718
1.56333	-0.0257492	1.56208	0.439644								0.781667	0.000953674	0.78125	0.0162125								1.56333	-0.0352859	1.56208	0.270367
1.565	-0.0219345	1.56375	0.443459								0.7825	0.00810623	0.782083	0.0157356								1.565	-0.0333786	1.56375	0.26226
1.56667	-0.0181198	1.56542	0.449181								0.783333	0.00953674	0.782917	0.0185966								1.56667	-0.0290871	1.56542	0.255108
1.56833	-0.0162125	1.56708	0.453949								0.784167	0.00572205	0.78375	0.0214577								1.56833	-0.0252724	1.56708	0.250816
1.57	-0.014782	1.56875	0.454426								0.785	-0.00476837	0.784583	0.0224113								1.57	-0.0209808	1.56875	0.254154
1.57167	-0.0123978	1.57042	0.452518								0.785833	-0.0171661	0.785417	0.0238419								1.57167	-0.0133514	1.57042	0.260353
1.57333	-0.0109673	1.57208	0.452518								0.786667	-0.0247955	0.78625	0.0257492								1.57333	-0.00667572	1.57208	0.264645
1.575	-0.0119209	1.57375	0.454903								0.7875	-0.0252724	0.787083	0.0214577								1.575	-0.00476837	1.57375	0.267029
1.57667	-0.014782	1.57542	0.458717								0.788333	-0.0214577	0.787917	0.00619888								1.57667	-0.00333786	1.57542	0.272751
1.57833	-0.0171661	1.57708	0.463009								0.789167	-0.0157356	0.78875	-0.014782								1.57833	0.000953674	1.57708	0.282764
1.58	-0.0157356	1.57875	0.467777								0.79	-0.00810623	0.789583	-0.0333786								1.58	0.00762939	1.57875	0.293732
1.58167	-0.0100136	1.58042	0.472546								0.790833	-0.00190735	0.790417	-0.04673								1.58167	0.00905991	1.58042	0.304699
1.58333	-0.0038147	1.58208	0.474453								0.791667	-0.00143051	0.79125	-0.0543594								1.58333	0.00476837	1.58208	0.314713
1.585	0.000953674	1.58375	0.474453								0.7925	-0.00524521	0.792083	-0.0534058								1.585	0	1.58375	0.320435
1.58667	0.00572205	1.58542	0.475883								0.793333	-0.0100136	0.792917	-0.0443459								1.58667	-0.0038147	1.58542	0.31662
1.58833	0.0114441	1.58708	0.479221								0.794167	-0.0128746	0.79375	-0.0338554								1.58833	-0.00476837	1.58708	0.306129
1.59	0.014782	1.58875	0.481606								0.795	-0.0152588	0.794583	-0.0286102								1.59	-0.00667572	1.58875	0.291824
1.59167	0.0109673	1.59042	0.483036								0.795833	-0.0195503	0.795417	-0.0290871								1.59167	-0.00905991	1.59042	0.277042
1.59333	0.00143051	1.59208	0.484943								0.796667	-0.0238419	0.79625	-0.0343323								1.59333	-0.0114441	1.59208	0.26226
1.595	-0.00762939	1.59375	0.487804								0.7975	-0.0267029	0.797083	-0.0433922								1.595	-0.0138283	1.59375	0.25034
1.59667	-0.0162125	1.59542	0.489712								0.798333	-0.0309944	0.797917	-0.0524521								1.59667	-0.0166893	1.59542	0.243187
1.59833	-0.0257492	1.59708	0.493526								0.799167	-0.0348091	0.79875	-0.0591278								1.59833	-0.0209808	1.59708	0.243664
1.6	-0.0338554	1.59875	0.504017								0.8	-0.0338554	0.799583	-0.0619888								1.6	-0.0252724	1.59875	0.249386
1.60167	-0.0362396	1.60042	0.516891								0.800833	-0.0228882	0.800417	-0.0610352								1.60167	-0.0257492	1.60042	0.254631
1.60333	-0.0319481	1.60208	0.527859								0.801667	-0.00715256	0.80125	-0.0562668								1.60333	-0.0209808	1.60208	0.259399
1.605	-0.0228882	1.60375	0.534534								0.8025	0.00476837	0.802083	-0.0481606								1.605	-0.0119209	1.60375	0.263691
1.60667	-0.0123978	1.60542	0.537872								0.803333	0.0114441	0.802917	-0.0400543								1.60667	-0.00333786	1.60542	0.269413
1.60833	-0.000476837	1.60708	0.538826								0.804167	0.0109673	0.80375	-0.0314713								1.60833	0.00286102	1.60708	0.274658
1.61	0.00953674	1.60875	0.534534								0.805	0.00476837	0.804583	-0.0200272								1.61	0.00476837	1.60875	0.28038
1.61167	0.0138283	1.61042	0.526428								0.805833	-0.00762939	0.805417	-0.00858307								1.61167	0.0038147	1.61042	0.288963
1.61333	0.0123978	1.61208	0.519753								0.806667	-0.0219345	0.80625	-0.00143051								1.61333	0.000476837	1.61208	0.295639
1.615	0.00619888	1.61375	0.516891								0.8075	-0.0324249	0.807083	0.000476837								1.615	-0.00619888	1.61375	0.294685
1.61667	-0.00143051	1.61542	0.517368								0.808333	-0.0352859	0.807917	0.00190735								1.61667	-0.0123978	1.61542	0.286102
1.61833	-0.00858307	1.61708	0.52166								0.809167	-0.0286102	0.80875	0.00190735								1.61833	-0.0138283	1.61708	0.274658
1.62	-0.0152588	1.61875	0.53072								0.81	-0.017643	0.809583	-0.00333786								1.62	-0.00762939	1.61875	0.263691
1.62167	-0.0190735	1.62042	0.540257								0.810833	-0.00858307	0.810417	-0.0109673								1.62167	-0.00286102	1.62042	0.255585
1.62333	-0.0200272	1.62208	0.545979								0.811667	-0.00143051	0.81125	-0.0157356								1.62333	-0.00810623	1.62208	0.254154
1.625	-0.0200272	1.62375	0.549316								0.8125	0.00429153	0.812083	-0.0185966								1.625	-0.0209808	1.62375	0.261307
1.62667	-0.0224113	1.62542	0.551701								0.813333	0.00715256	0.812917	-0.023365								1.62667	-0.0352859	1.62542	0.272751
1.62833	-0.0281334	1.62708	0.552654								0.814167	0.00524521	0.81375	-0.0286102								1.62833	-0.0457764	1.62708	0.278473
1.63	-0.0367165	1.62875	0.552177								0.815	0.00190735	0.814583	-0.0271797								1.63	-0.0548363	1.62875	0.278473
1.63167	-0.0457764	1.63042	0.552177								0.815833	0.00238419	0.815417	-0.020504								1.63167	-0.0596046	1.63042	0.277042
1.63333	-0.0510216	1.63208	0.557423								0.816667	0.00524521	0.81625	-0.0162125								1.63333	-0.0562668	1.63208	0.275135
1.635	-0.0534058	1.63375	0.564098								0.8175	0.00762939	0.817083	-0.0157356								1.635	-0.04673	1.63375	0.273228
1.63667	-0.0548363	1.63542	0.56839								0.818333	0.0114441	0.817917	-0.0157356								1.63667	-0.0357628	1.63542	0.268459
1.63833	-0.0567436	1.63708	0.571251								0.819167	0.0152588	0.81875	-0.0138283								1.63833	-0.0295639	1.63708	0.265598
1.64	-0.0548363	1.63875	0.574112								0.82	0.0152588	0.819583	-0.0128746								1.64	-0.0281334	1.63875	0.264645
1.64167	-0.0514984	1.64042	0.579834								0.820833	0.00953674	0.820417	-0.0166893								1.64167	-0.0276566	1.64042	0.264168
1.64333	-0.0524521	1.64208	0.58651								0.821667	-0.00190735	0.82125	-0.0219345								1.64333	-0.0286102	1.64208	0.262737
1.645	-0.0581741	1.64375	0.592232								0.8225	-0.0143051	0.822083	-0.0247955								1.645	-0.0290871	1.64375	0.261784
1.64667	-0.064373	1.64542	0.597								0.823333	-0.026226	0.822917	-0.0252724								1.64667	-0.0305176	1.64542	0.267029
1.64833	-0.0624657	1.64708	0.597954								0.824167	-0.0348091	0.82375	-0.0267029								1.64833	-0.0333786	1.64708	0.274658
1.65	-0.0524521	1.64875	0.594616								0.825	-0.0391006	0.824583	-0.0276566								1.65	-0.0376701	1.64875	0.277519
1.65167	-0.0386238	1.65042	0.58651								0.825833	-0.0371933	0.825417	-0.0271797								1.65167	-0.0414848	1.65042	0.272751
1.65333	-0.0271797	1.65208	0.57888								0.826667	-0.0314713	0.82625	-0.0238419								1.65333	-0.0424385	1.65208	0.263214
1.655	-0.0190735	1.65375	0.575542								0.8275	-0.0238419	0.827083	-0.0181198								1.655	-0.041008	1.65375	0.253201
1.65667	-0.0138283	1.65542	0.576973								0.828333	-0.0166893	0.827917	-0.0128746								1.65667	-0.0362396	1.65542	0.246525
1.65833	-0.0157356	1.65708	0.583172								0.829167	-0.0104904	0.82875	-0.00905991								1.65833	-0.0271797	1.65708	0.246525
1.66	-0.0276566	1.65875	0.592709								0.83	-0.00667572	0.829583	-0.00715256								1.66	-0.0157356	1.65875	0.255108
1.66167	-0.0457764	1.66042	0.604153								0.830833	-0.00572205	0.830417	-0.00715256								1.66167	-0.00429153	1.66042	0.268936
1.66333	-0.058651	1.66208	0.614166								0.831667	-0.0038147	0.83125	-0.0133514								1.66333	0.00476837	1.66208	0.282764
1.665	-0.0600815	1.66375	0.618458								0.8325	-0.00143051	0.832083	-0.0267029								1.665	0.0109673	1.66375	0.291348
1.66667	-0.0519753	1.66542	0.617981								0.833333	-0.000476837	0.832917	-0.0424385								1.66667	0.0133514	1.66542	0.290394
1.66833	-0.0376701	1.66708	0.613689								0.834167	-0.000476837	0.83375	-0.0534058								1.66833	0.0114441	1.66708	0.284672
1.67	-0.0238419	1.66875	0.608921								0.835	-0.00190735	0.834583	-0.0572205								1.67	0.00858307	1.66875	0.280857
1.67167	-0.0133514	1.67042	0.605106								0.835833	-0.00238419	0.835417	-0.0576973								1.67167	0.00238419	1.67042	0.281334
1.67333	-0.00619888	1.67208	0.600815								0.836667	-0.00238419	0.83625	-0.0548363								1.67333	-0.00572205	1.67208	0.281811
1.675	-0.00143051	1.67375	0.596046								0.8375	-0.00333786	0.837083	-0.0476837								1.675	-0.0171661	1.67375	0.282288
1.67667	-0.00190735	1.67542	0.591278								0.838333	-0.00476837	0.837917	-0.0371933								1.67667	-0.0271797	1.67542	0.282288
1.67833	-0.00905991	1.67708	0.589848								0.839167	-0.00715256	0.83875	-0.0300407								1.67833	-0.0343323	1.67708	0.279903
1.68	-0.0162125	1.67875	0.590801								0.84	-0.00619888	0.839583	-0.0267029								1.68	-0.0419617	1.67875	0.270367
1.68167	-0.0190735	1.68042	0.592232								0.840833	-0.00333786	0.840417	-0.0228882								1.68167	-0.0491142	1.68042	0.258923
1.68333	-0.0209808	1.68208	0.59557								0.841667	0.000953674	0.84125	-0.0166893								1.68333	-0.0543594	1.68208	0.25177
1.685	-0.0267029	1.68375	0.601292								0.8425	0.00572205	0.842083	-0.0114441								1.685	-0.0567436	1.68375	0.25177
1.68667	-0.0329018	1.68542	0.610828								0.843333	0.0119209	0.842917	-0.00905991								1.68667	-0.0596046	1.68542	0.257015
1.68833	-0.0357628	1.68708	0.620842								0.844167	0.0190735	0.84375	-0.0100136								1.68833	-0.0634193	1.68708	0.264168
1.69	-0.0324249	1.68875	0.629902								0.845	0.0228882	0.844583	-0.0128746								1.69	-0.064373	1.68875	0.274181
1.69167	-0.0276566	1.69042	0.639915								0.845833	0.0224113	0.845417	-0.0185966								1.69167	-0.0605583	1.69042	0.283718
1.69333	-0.0247955	1.69208	0.649452								0.846667	0.0185966	0.84625	-0.0247955								1.69333	-0.0553131	1.69208	0.288963
1.695	-0.0243187	1.69375	0.658989								0.8475	0.0143051	0.847083	-0.0276566								1.695	-0.0505447	1.69375	0.288963
1.69667	-0.026226	1.69542	0.664711								0.848333	0.0104904	0.847917	-0.026226								1.69667	-0.0429153	1.69542	0.28944
1.69833	-0.0305176	1.69708	0.668049								0.849167	0.00762939	0.84875	-0.023365								1.69833	-0.0343323	1.69708	0.293255
1.7	-0.0376701	1.69875	0.667095								0.85	0.00572205	0.849583	-0.0252724								1.7	-0.0300407	1.69875	0.300884
1.70167	-0.0452995	1.70042	0.66185								0.850833	0.00333786	0.850417	-0.0333786								1.70167	-0.0305176	1.70042	0.308037
1.70333	-0.0524521	1.70208	0.655651								0.851667	-0.000953674	0.85125	-0.043869								1.70333	-0.0343323	1.70208	0.311375
1.705	-0.0562668	1.70375	0.654221								0.8525	-0.00858307	0.852083	-0.0534058								1.705	-0.0391006	1.70375	0.312328
1.70667	-0.0572205	1.70542	0.661373								0.853333	-0.0157356	0.852917	-0.0567436								1.70667	-0.0457764	1.70542	0.307083
1.70833	-0.0553131	1.70708	0.670433								0.854167	-0.0190735	0.85375	-0.0495911								1.70833	-0.0519753	1.70708	0.296116
1.71	-0.0524521	1.70875	0.679016								0.855	-0.017643	0.854583	-0.0300407								1.71	-0.0553131	1.70875	0.28038
1.71167	-0.0481606	1.71042	0.688076								0.855833	-0.0133514	0.855417	-0.00333786								1.71167	-0.0534058	1.71042	0.266552
1.71333	-0.0443459	1.71208	0.695229								0.856667	-0.00572205	0.85625	0.0195503								1.71333	-0.0472069	1.71208	0.261784
1.715	-0.0419617	1.71375	0.696659								0.8575	0.00572205	0.857083	0.0319481								1.715	-0.0391006	1.71375	0.265121
1.71667	-0.0395775	1.71542	0.688553								0.858333	0.0162125	0.857917	0.0300407								1.71667	-0.0338554	1.71542	0.273228
1.71833	-0.038147	1.71708	0.680447								0.859167	0.0200272	0.85875	0.0157356								1.71833	-0.0333786	1.71708	0.283241
1.72	-0.0362396	1.71875	0.678062								0.86	0.0143051	0.859583	-0.00333786								1.72	-0.0371933	1.71875	0.292301
1.72167	-0.0348091	1.72042	0.678062								0.860833	0.00238419	0.860417	-0.0181198								1.72167	-0.043869	1.72042	0.296116
1.72333	-0.0324249	1.72208	0.679016								0.861667	-0.0114441	0.86125	-0.0247955								1.72333	-0.0524521	1.72208	0.293255
1.725	-0.026226	1.72375	0.680923								0.8625	-0.0252724	0.862083	-0.0247955								1.725	-0.061512	1.72375	0.286579
1.72667	-0.0195503	1.72542	0.688553								0.863333	-0.0386238	0.862917	-0.0195503								1.72667	-0.067234	1.72542	0.27895
1.72833	-0.0138283	1.72708	0.699043								0.864167	-0.0486374	0.86375	-0.0123978								1.72833	-0.0677109	1.72708	0.269413
1.73	-0.0114441	1.72875	0.70858								0.865	-0.0510216	0.864583	-0.00524521								1.73	-0.0619888	1.72875	0.261784
1.73167	-0.00762939	1.73042	0.714302								0.865833	-0.043869	0.865417	0.000476837								1.73167	-0.0524521	1.73042	0.259876
1.73333	-0.00143051	1.73208	0.717163								0.866667	-0.0309944	0.86625	0.00476837								1.73333	-0.0452995	1.73208	0.266552
1.735	0.00429153	1.73375	0.720024								0.8675	-0.0181198	0.867083	0.00762939								1.735	-0.0395775	1.73375	0.275612
1.73667	0.00619888	1.73542	0.721455								0.868333	-0.00905991	0.867917	0.0114441								1.73667	-0.0362396	1.73542	0.281334
1.73833	0.00429153	1.73708	0.71764								0.869167	-0.00143051	0.86875	0.0181198								1.73833	-0.0371933	1.73708	0.286579
1.74	0.00143051	1.73875	0.708103								0.87	0.00476837	0.869583	0.0238419								1.74	-0.0429153	1.73875	0.291348
1.74167	-0.00238419	1.74042	0.697613								0.870833	0.0109673	0.870417	0.0252724								1.74167	-0.0476837	1.74042	0.293255
1.74333	-0.0100136	1.74208	0.689507								0.871667	0.0162125	0.87125	0.0209808								1.74333	-0.0457764	1.74208	0.291824
1.745	-0.0185966	1.74375	0.686169								0.8725	0.0209808	0.872083	0.0138283								1.745	-0.0362396	1.74375	0.288963
1.74667	-0.0247955	1.74542	0.688553								0.873333	0.0252724	0.872917	0.00429153								1.74667	-0.023365	1.74542	0.289917
1.74833	-0.0286102	1.74708	0.694275								0.874167	0.0276566	0.87375	-0.00619888								1.74833	-0.0114441	1.74708	0.292778
1.75	-0.0324249	1.74875	0.69952								0.875	0.0276566	0.874583	-0.017643								1.75	-0.00667572	1.74875	0.293255
1.75167	-0.0386238	1.75042	0.705719								0.875833	0.023365	0.875417	-0.0271797								1.75167	-0.00858307	1.75042	0.290871
1.75333	-0.0429153	1.75208	0.712395								0.876667	0.0171661	0.87625	-0.0300407								1.75333	-0.014782	1.75208	0.286102
1.755	-0.0448227	1.75375	0.719547								0.8775	0.0104904	0.877083	-0.0290871								1.755	-0.0252724	1.75375	0.277996
1.75667	-0.0462532	1.75542	0.721931								0.878333	0.00333786	0.877917	-0.0314713								1.75667	-0.0391006	1.75542	0.267982
1.75833	-0.0481606	1.75708	0.720024								0.879167	-0.00286102	0.87875	-0.0405312								1.75833	-0.0500679	1.75708	0.261307
1.76	-0.0495911	1.75875	0.718117								0.88	-0.00667572	0.879583	-0.0495911								1.76	-0.0543594	1.75875	0.259399
1.76167	-0.0486374	1.76042	0.718117								0.880833	-0.00667572	0.880417	-0.0543594								1.76167	-0.0557899	1.76042	0.258923
1.76333	-0.0500679	1.76208	0.718117								0.881667	-0.00762939	0.88125	-0.0557899								1.76333	-0.0596046	1.76208	0.262737
1.765	-0.0519753	1.76375	0.711441								0.8825	-0.00953674	0.882083	-0.0548363								1.765	-0.0638962	1.76375	0.27132
1.76667	-0.0514984	1.76542	0.701904								0.883333	-0.0100136	0.882917	-0.0514984								1.76667	-0.064373	1.76542	0.285625
1.76833	-0.04673	1.76708	0.693321								0.884167	-0.00619888	0.88375	-0.0452995								1.76833	-0.0634193	1.76708	0.298023
1.77	-0.0405312	1.76875	0.690937								0.885	0.000476837	0.884583	-0.0386238								1.77	-0.064373	1.76875	0.304699
1.77167	-0.0348091	1.77042	0.694275								0.885833	0.00286102	0.885417	-0.0324249								1.77167	-0.0638962	1.77042	0.308514
1.77333	-0.0281334	1.77208	0.701904								0.886667	0.00238419	0.88625	-0.0271797								1.77333	-0.0605583	1.77208	0.308037
1.775	-0.0247955	1.77375	0.713348								0.8875	0.00190735	0.887083	-0.0252724								1.775	-0.0572205	1.77375	0.306606
1.77667	-0.0257492	1.77542	0.72813								0.888333	-0.000476837	0.887917	-0.0238419								1.77667	-0.0538826	1.77542	0.303268
1.77833	-0.0290871	1.77708	0.744343								0.889167	-0.00762939	0.88875	-0.020504								1.77833	-0.0486374	1.77708	0.301838
1.78	-0.0324249	1.77875	0.753403								0.89	-0.0190735	0.889583	-0.0171661								1.78	-0.0433922	1.77875	0.303268
1.78167	-0.0324249	1.78042	0.752449								0.890833	-0.0281334	0.890417	-0.0157356								1.78167	-0.041008	1.78042	0.306606
1.78333	-0.0309944	1.78208	0.747204								0.891667	-0.0329018	0.89125	-0.0152588								1.78333	-0.0424385	1.78208	0.313759
1.785	-0.0281334	1.78375	0.744343								0.8925	-0.038147	0.892083	-0.0123978								1.785	-0.0452995	1.78375	0.317574
1.78667	-0.0219345	1.78542	0.743389								0.893333	-0.0429153	0.892917	-0.00524521								1.78667	-0.0495911	1.78542	0.317574
1.78833	-0.0143051	1.78708	0.743389								0.894167	-0.0433922	0.89375	0.00333786								1.78833	-0.0562668	1.78708	0.313282
1.79	-0.00572205	1.78875	0.74625								0.895	-0.0395775	0.894583	0.00953674								1.79	-0.0581741	1.78875	0.307083
1.79167	-0.00238419	1.79042	0.756741								0.895833	-0.0348091	0.895417	0.0100136								1.79167	-0.0534058	1.79042	0.301361
1.79333	-0.00524521	1.79208	0.769615								0.896667	-0.0290871	0.89625	0.00858307								1.79333	-0.0472069	1.79208	0.29707
1.795	-0.00953674	1.79375	0.777245								0.8975	-0.0195503	0.897083	0.00762939								1.795	-0.0429153	1.79375	0.294685
1.79667	-0.0128746	1.79542	0.776768								0.898333	-0.00619888	0.897917	0.00619888								1.79667	-0.041008	1.79542	0.291824
1.79833	-0.0171661	1.79708	0.772476								0.899167	0.00667572	0.89875	0.00143051								1.79833	-0.0386238	1.79708	0.288486
1.8	-0.0247955	1.79875	0.767708								0.9	0.0138283	0.899583	-0.00715256								1.8	-0.0352859	1.79875	0.286579
1.80167	-0.0305176	1.80042	0.761986								0.900833	0.0143051	0.900417	-0.0152588								1.80167	-0.0348091	1.80042	0.286579
1.80333	-0.0329018	1.80208	0.755787								0.901667	0.0109673	0.90125	-0.0219345								1.80333	-0.0362396	1.80208	0.285625
1.805	-0.0343323	1.80375	0.752926								0.9025	0.00905991	0.902083	-0.026226								1.805	-0.0371933	1.80375	0.282288
1.80667	-0.0362396	1.80542	0.756264								0.903333	0.00905991	0.902917	-0.0286102								1.80667	-0.0367165	1.80542	0.276566
1.80833	-0.0362396	1.80708	0.765324								0.904167	0.00953674	0.90375	-0.0290871								1.80833	-0.0338554	1.80708	0.273228
1.81	-0.0352859	1.80875	0.776768								0.905	0.0104904	0.904583	-0.0271797								1.81	-0.0319481	1.80875	0.270844
1.81167	-0.0319481	1.81042	0.788212								0.905833	0.0114441	0.905417	-0.0243187								1.81167	-0.0314713	1.81042	0.267506
1.81333	-0.0276566	1.81208	0.795841								0.906667	0.0114441	0.90625	-0.0238419								1.81333	-0.0324249	1.81208	0.261784
1.815	-0.0243187	1.81375	0.799656								0.9075	0.00905991	0.907083	-0.0286102								1.815	-0.0348091	1.81375	0.258923
1.81667	-0.0228882	1.81542	0.80061								0.908333	0.000476837	0.907917	-0.0376701								1.81667	-0.0371933	1.81542	0.262737
1.81833	-0.0219345	1.81708	0.80061								0.909167	-0.0114441	0.90875	-0.0491142								1.81833	-0.0424385	1.81708	0.263691
1.82	-0.0171661	1.81875	0.799656								0.91	-0.0224113	0.909583	-0.0581741								1.82	-0.0514984	1.81875	0.258923
1.82167	-0.00953674	1.82042	0.796795								0.910833	-0.0271797	0.910417	-0.0600815								1.82167	-0.0600815	1.82042	0.248432
1.82333	-0.00190735	1.82208	0.798225								0.911667	-0.0243187	0.91125	-0.0553131								1.82333	-0.064373	1.82208	0.24271
1.825	0.00333786	1.82375	0.803471								0.9125	-0.0166893	0.912083	-0.0448227								1.825	-0.0629425	1.82375	0.243187
1.82667	0.00715256	1.82542	0.812054								0.913333	-0.00810623	0.912917	-0.0309944								1.82667	-0.061512	1.82542	0.247002
1.82833	0.00905991	1.82708	0.818729								0.914167	0	0.91375	-0.0128746								1.82833	-0.0610352	1.82708	0.253201
1.83	0.00762939	1.82875	0.823498								0.915	0.00619888	0.914583	0.00333786								1.83	-0.0605583	1.82875	0.264168
1.83167	0.000953674	1.83042	0.831604								0.915833	0.0119209	0.915417	0.0123978								1.83167	-0.0634193	1.83042	0.281811
1.83333	-0.00810623	1.83208	0.83971								0.916667	0.0157356	0.91625	0.0119209								1.83333	-0.0681877	1.83208	0.298023
1.835	-0.0152588	1.83375	0.844479								0.9175	0.0171661	0.917083	0.00429153								1.835	-0.0724792	1.83375	0.306606
1.83667	-0.0190735	1.83542	0.843048								0.918333	0.0171661	0.917917	-0.00429153								1.83667	-0.0715256	1.83542	0.306606
1.83833	-0.0214577	1.83708	0.841141								0.919167	0.0166893	0.91875	-0.00905991								1.83833	-0.0681877	1.83708	0.305653
1.84	-0.0238419	1.83875	0.840664								0.92	0.017643	0.919583	-0.0109673								1.84	-0.064373	1.83875	0.303745
1.84167	-0.0267029	1.84042	0.836849								0.920833	0.0190735	0.920417	-0.0128746								1.84167	-0.0596046	1.84042	0.2985
1.84333	-0.0300407	1.84208	0.831127								0.921667	0.017643	0.92125	-0.014782								1.84333	-0.0553131	1.84208	0.290871
1.845	-0.0357628	1.84375	0.826359								0.9225	0.0166893	0.922083	-0.0143051								1.845	-0.0553131	1.84375	0.282288
1.84667	-0.043869	1.84542	0.827312								0.923333	0.0185966	0.922917	-0.0133514								1.84667	-0.0610352	1.84542	0.275135
1.84833	-0.0524521	1.84708	0.832081								0.924167	0.0219345	0.92375	-0.0166893								1.84833	-0.0677109	1.84708	0.265121
1.85	-0.0591278	1.84875	0.837803								0.925	0.0209808	0.924583	-0.0209808								1.85	-0.0700951	1.84875	0.255108
1.85167	-0.061512	1.85042	0.846386								0.925833	0.014782	0.925417	-0.0195503								1.85167	-0.0686646	1.85042	0.248909
1.85333	-0.0576973	1.85208	0.854015								0.926667	0.00762939	0.92625	-0.0128746								1.85333	-0.0624657	1.85208	0.243664
1.855	-0.0500679	1.85375	0.854969								0.9275	0.00333786	0.927083	-0.00715256								1.855	-0.0524521	1.85375	0.239372
1.85667	-0.0395775	1.85542	0.849724								0.928333	-0.000953674	0.927917	-0.00619888								1.85667	-0.0405312	1.85542	0.236988
1.85833	-0.0295639	1.85708	0.842094								0.929167	-0.00715256	0.92875	-0.00619888								1.85833	-0.0305176	1.85708	0.243187
1.86	-0.023365	1.85875	0.835419								0.93	-0.0138283	0.929583	-0.00715256								1.86	-0.0267029	1.85875	0.254154
1.86167	-0.0243187	1.86042	0.825882								0.930833	-0.017643	0.930417	-0.0109673								1.86167	-0.0286102	1.86042	0.263214
1.86333	-0.0290871	1.86208	0.815868								0.931667	-0.0166893	0.93125	-0.0185966								1.86333	-0.0362396	1.86208	0.272751
1.865	-0.0314713	1.86375	0.811577								0.9325	-0.0138283	0.932083	-0.0257492								1.865	-0.0457764	1.86375	0.283241
1.86667	-0.0314713	1.86542	0.815392								0.933333	-0.00858307	0.932917	-0.0271797								1.86667	-0.0529289	1.86542	0.292778
1.86833	-0.0314713	1.86708	0.823021								0.934167	0.000476837	0.93375	-0.0271797								1.86833	-0.0562668	1.86708	0.296593
1.87	-0.0305176	1.86875	0.831127								0.935	0.0133514	0.934583	-0.0286102								1.87	-0.0572205	1.86875	0.290394
1.87167	-0.0243187	1.87042	0.841141								0.935833	0.0252724	0.935417	-0.0290871								1.87167	-0.0572205	1.87042	0.277042
1.87333	-0.0138283	1.87208	0.850201								0.936667	0.0314713	0.93625	-0.0238419								1.87333	-0.0524521	1.87208	0.256538
1.875	-0.0100136	1.87375	0.851631								0.9375	0.0281334	0.937083	-0.0162125								1.875	-0.0433922	1.87375	0.236511
1.87667	-0.0157356	1.87542	0.844002								0.938333	0.014782	0.937917	-0.0128746								1.87667	-0.0324249	1.87542	0.218868
1.87833	-0.0252724	1.87708	0.832081								0.939167	-0.00143051	0.93875	-0.0123978								1.87833	-0.0243187	1.87708	0.205994
1.88	-0.0357628	1.87875	0.820637								0.94	-0.0128746	0.939583	-0.0123978								1.88	-0.0209808	1.87875	0.199795
1.88167	-0.0452995	1.88042	0.812054								0.940833	-0.0195503	0.940417	-0.0128746								1.88167	-0.0200272	1.88042	0.20504
1.88333	-0.0543594	1.88208	0.807285								0.941667	-0.0252724	0.94125	-0.0138283								1.88333	-0.0228882	1.88208	0.22316
1.885	-0.0591278	1.88375	0.808239								0.9425	-0.0286102	0.942083	-0.0152588								1.885	-0.0329018	1.88375	0.241756
1.88667	-0.0581741	1.88542	0.815392								0.943333	-0.026226	0.942917	-0.0114441								1.88667	-0.0476837	1.88542	0.254154
1.88833	-0.0543594	1.88708	0.824451								0.944167	-0.0200272	0.94375	-0.00524521								1.88833	-0.0653267	1.88708	0.258923
1.89	-0.0529289	1.88875	0.832558								0.945	-0.0157356	0.944583	-0.00238419								1.89	-0.0801086	1.88875	0.26083
1.89167	-0.0538826	1.89042	0.834942								0.945833	-0.0166893	0.945417	-0.00619888								1.89167	-0.0882149	1.89042	0.259876
1.89333	-0.0534058	1.89208	0.833035								0.946667	-0.0190735	0.94625	-0.0138283								1.89333	-0.087738	1.89208	0.256538
1.895	-0.0500679	1.89375	0.832081								0.9475	-0.0200272	0.947083	-0.0185966								1.895	-0.0801086	1.89375	0.253201
1.89667	-0.0452995	1.89542	0.833511								0.948333	-0.0171661	0.947917	-0.0228882								1.89667	-0.0700951	1.89542	0.253677
1.89833	-0.0405312	1.89708	0.840664								0.949167	-0.0138283	0.94875	-0.0267029								1.89833	-0.0596046	1.89708	0.259399
1.9	-0.0357628	1.89875	0.851154								0.95	-0.0123978	0.949583	-0.0271797								1.9	-0.0491142	1.89875	0.267982
1.90167	-0.0324249	1.90042	0.864983								0.950833	-0.0123978	0.950417	-0.0224113								1.90167	-0.041008	1.90042	0.276089
1.90333	-0.0319481	1.90208	0.879765								0.951667	-0.0128746	0.95125	-0.017643								1.90333	-0.0371933	1.90208	0.280857
1.905	-0.0338554	1.90375	0.891209								0.9525	-0.0138283	0.952083	-0.0185966								1.905	-0.0386238	1.90375	0.282288
1.90667	-0.038147	1.90542	0.900269								0.953333	-0.017643	0.952917	-0.0214577								1.90667	-0.0405312	1.90542	0.284195
1.90833	-0.0433922	1.90708	0.905991								0.954167	-0.023365	0.95375	-0.0209808								1.90833	-0.0395775	1.90708	0.286579
1.91	-0.0491142	1.90875	0.908375								0.955	-0.0300407	0.954583	-0.0171661								1.91	-0.0376701	1.90875	0.286579
1.91167	-0.0524521	1.91042	0.904083								0.955833	-0.0391006	0.955417	-0.0138283								1.91167	-0.041008	1.91042	0.281811
1.91333	-0.0524521	1.91208	0.8955								0.956667	-0.0495911	0.95625	-0.0119209								1.91333	-0.0476837	1.91208	0.274181
1.915	-0.0510216	1.91375	0.887871								0.9575	-0.0581741	0.957083	-0.0104904								1.915	-0.0524521	1.91375	0.266075
1.91667	-0.0462532	1.91542	0.881672								0.958333	-0.0629425	0.957917	-0.0123978								1.91667	-0.0548363	1.91542	0.257015
1.91833	-0.0405312	1.91708	0.874996								0.959167	-0.0624657	0.95875	-0.0181198								1.91833	-0.0576973	1.91708	0.246525
1.92	-0.0343323	1.91875	0.86689								0.96	-0.0591278	0.959583	-0.0228882								1.92	-0.0634193	1.91875	0.236511
1.92167	-0.0319481	1.92042	0.863075								0.960833	-0.0505447	0.960417	-0.0267029								1.92167	-0.0667572	1.92042	0.232697
1.92333	-0.0333786	1.92208	0.865459								0.961667	-0.0395775	0.96125	-0.0314713								1.92333	-0.0677109	1.92208	0.234604
1.925	-0.0362396	1.92375	0.869751								0.9625	-0.0281334	0.962083	-0.0362396								1.925	-0.0691414	1.92375	0.239849
1.92667	-0.0400543	1.92542	0.867844								0.963333	-0.0219345	0.962917	-0.0371933								1.92667	-0.0710487	1.92542	0.246048
1.92833	-0.0414848	1.92708	0.858784								0.964167	-0.023365	0.96375	-0.0319481								1.92833	-0.0715256	1.92708	0.250816
1.93	-0.0405312	1.92875	0.84734								0.965	-0.0267029	0.964583	-0.0271797								1.93	-0.0667572	1.92875	0.255108
1.93167	-0.0376701	1.93042	0.836372								0.965833	-0.0286102	0.965417	-0.0247955								1.93167	-0.0605583	1.93042	0.258923
1.93333	-0.0357628	1.93208	0.825882								0.966667	-0.026226	0.96625	-0.0214577								1.93333	-0.0567436	1.93208	0.26083
1.935	-0.0352859	1.93375	0.817776								0.9675	-0.0228882	0.967083	-0.0152588								1.935	-0.0572205	1.93375	0.261307
1.93667	-0.0343323	1.93542	0.817299								0.968333	-0.0190735	0.967917	-0.0104904								1.93667	-0.0624657	1.93542	0.260353
1.93833	-0.0329018	1.93708	0.827312								0.969167	-0.0143051	0.96875	-0.0109673								1.93833	-0.0710487	1.93708	0.263214
1.94	-0.0290871	1.93875	0.842094								0.97	-0.00953674	0.969583	-0.0133514								1.94	-0.0815392	1.93875	0.267029
1.94167	-0.026226	1.94042	0.856876								0.970833	-0.00715256	0.970417	-0.0114441								1.94167	-0.087738	1.94042	0.269413
1.94333	-0.0276566	1.94208	0.870228								0.971667	-0.00667572	0.97125	-0.00953674								1.94333	-0.0886917	1.94208	0.270844
1.945	-0.0305176	1.94375	0.879288								0.9725	-0.00762939	0.972083	-0.0114441								1.945	-0.0824928	1.94375	0.273228
1.94667	-0.0329018	1.94542	0.881672								0.973333	-0.00953674	0.972917	-0.0128746								1.94667	-0.0686646	1.94542	0.277519
1.94833	-0.0329018	1.94708	0.880241								0.974167	-0.0104904	0.97375	-0.0123978								1.94833	-0.0514984	1.94708	0.277042
1.95	-0.0329018	1.94875	0.880241								0.975	-0.00905991	0.974583	-0.0133514								1.95	-0.0367165	1.94875	0.272274
1.95167	-0.0324249	1.95042	0.880718								0.975833	-0.0100136	0.975417	-0.0181198								1.95167	-0.0286102	1.95042	0.266075
1.95333	-0.0271797	1.95208	0.877857								0.976667	-0.0152588	0.97625	-0.0228882								1.95333	-0.0247955	1.95208	0.26226
1.955	-0.0214577	1.95375	0.873089								0.9775	-0.0228882	0.977083	-0.0209808								1.955	-0.0243187	1.95375	0.255585
1.95667	-0.0224113	1.95542	0.872612								0.978333	-0.0295639	0.977917	-0.014782								1.95667	-0.0295639	1.95542	0.247002
1.95833	-0.0290871	1.95708	0.874519								0.979167	-0.0333786	0.97875	-0.00953674								1.95833	-0.038147	1.95708	0.243187
1.96	-0.0348091	1.95875	0.874519								0.98	-0.0348091	0.979583	-0.00667572								1.96	-0.043869	1.95875	0.246525
1.96167	-0.0338554	1.96042	0.873089								0.980833	-0.0324249	0.980417	-0.0038147								1.96167	-0.0476837	1.96042	0.252247
1.96333	-0.0305176	1.96208	0.875473								0.981667	-0.0252724	0.98125	-0.00190735								1.96333	-0.0505447	1.96208	0.254154
1.965	-0.0286102	1.96375	0.883579								0.9825	-0.0166893	0.982083	-0.00476837								1.965	-0.0514984	1.96375	0.255108
1.96667	-0.0281334	1.96542	0.887394								0.983333	-0.0100136	0.982917	-0.0128746								1.96667	-0.0500679	1.96542	0.254631
1.96833	-0.0295639	1.96708	0.885487								0.984167	-0.00524521	0.98375	-0.0228882								1.96833	-0.0486374	1.96708	0.252724
1.97	-0.0338554	1.96875	0.881195								0.985	-0.00190735	0.984583	-0.0319481								1.97	-0.0491142	1.96875	0.246525
1.97167	-0.0400543	1.97042	0.87595								0.985833	0.00238419	0.985417	-0.0367165								1.97167	-0.0472069	1.97042	0.235081
1.97333	-0.0429153	1.97208	0.868797								0.986667	0.00667572	0.98625	-0.0391006								1.97333	-0.0433922	1.97208	0.221729
1.975	-0.0386238	1.97375	0.860214								0.9875	0.0104904	0.987083	-0.0395775								1.975	-0.0433922	1.97375	0.209808
1.97667	-0.0290871	1.97542	0.856876								0.988333	0.0133514	0.987917	-0.0391006								1.97667	-0.0476837	1.97542	0.205517
1.97833	-0.017643	1.97708	0.861645								0.989167	0.0138283	0.98875	-0.0357628								1.97833	-0.0524521	1.97708	0.210762
1.98	-0.00715256	1.97875	0.870705								0.99	0.00810623	0.989583	-0.0290871								1.98	-0.0548363	1.97875	0.223637
1.98167	0.000476837	1.98042	0.881195								0.990833	-0.00190735	0.990417	-0.023365								1.98167	-0.0576973	1.98042	0.239849
1.98333	0.00572205	1.98208	0.890732								0.991667	-0.0138283	0.99125	-0.0228882								1.98333	-0.0610352	1.98208	0.253677
1.985	0.00810623	1.98375	0.895977								0.9925	-0.0247955	0.992083	-0.0276566								1.985	-0.0629425	1.98375	0.26226
1.98667	0.00810623	1.98542	0.895023								0.993333	-0.0324249	0.992917	-0.0333786								1.98667	-0.0610352	1.98542	0.264168
1.98833	0.00810623	1.98708	0.88644								0.994167	-0.0362396	0.99375	-0.038147								1.98833	-0.0567436	1.98708	0.261307
1.99	0.00810623	1.98875	0.873566								0.995	-0.0343323	0.994583	-0.041008								1.99	-0.0529289	1.98875	0.253201
1.99167	0.00572205	1.99042	0.862122								0.995833	-0.0286102	0.995417	-0.0395775								1.99167	-0.0495911	1.99042	0.244617
1.99333	0	1.99208	0.854969								0.996667	-0.0224113	0.99625	-0.0324249								1.99333	-0.0452995	1.99208	0.240803
1.995	-0.00619888	1.99375	0.853062								0.9975	-0.0181198	0.997083	-0.0238419								1.995	-0.0395775	1.99375	0.243664
1.99667	-0.0114441	1.99542	0.855446								0.998333	-0.017643	0.997917	-0.017643								1.99667	-0.0324249	1.99542	0.249386
1.99833	-0.014782	1.99708	0.863075								0.999167	-0.0181198	0.99875	-0.0157356								1.99833	-0.0257492	1.99708	0.255108
2	-0.014782	1.99875	0.874519								1	-0.0185966	0.999583	-0.0166893								2	-0.0224113	1.99875	0.26083
2.00167	-0.00953674	2.00042	0.884533								1.00083	-0.0181198	1.00042	-0.0190735								2.00167	-0.0247955	2.00042	0.266552
2.00333	-0.00429153	2.00208	0.890255								1.00167	-0.017643	1.00125	-0.020504								2.00333	-0.0324249	2.00208	0.268459
2.005	-0.00524521	2.00375	0.891685								1.0025	-0.0171661	1.00208	-0.0181198								2.005	-0.0429153	2.00375	0.264645
2.00667	-0.00810623	2.00542	0.890732								1.00333	-0.0166893	1.00292	-0.0138283								2.00667	-0.0548363	2.00542	0.257492
2.00833	-0.0104904	2.00708	0.887394								1.00417	-0.0190735	1.00375	-0.0104904								2.00833	-0.0667572	2.00708	0.248432
2.01	-0.0123978	2.00875	0.883102								1.005	-0.0243187	1.00458	-0.0104904								2.01	-0.0729561	2.00875	0.236034
2.01167	-0.0185966	2.01042	0.880718								1.00583	-0.0295639	1.00542	-0.0143051								2.01167	-0.0710487	2.01042	0.222683
2.01333	-0.0247955	2.01208	0.881672								1.00667	-0.0329018	1.00625	-0.0214577								2.01333	-0.0667572	2.01208	0.2141
2.015	-0.0238419	2.01375	0.884056								1.0075	-0.0357628	1.00708	-0.0333786								2.015	-0.0638962	2.01375	0.2141
2.01667	-0.0166893	2.01542	0.88644								1.00833	-0.038147	1.00792	-0.043869								2.01667	-0.0629425	2.01542	0.220776
2.01833	-0.00858307	2.01708	0.889778								1.00917	-0.0362396	1.00875	-0.0491142								2.01833	-0.061512	2.01708	0.231743
2.02	-0.00333786	2.01875	0.890732								1.01	-0.0305176	1.00958	-0.0491142								2.02	-0.0605583	2.01875	0.246525
2.02167	0.000953674	2.02042	0.892639								1.01083	-0.026226	1.01042	-0.0462532								2.02167	-0.0619888	2.02042	0.264168
2.02333	0.00429153	2.02208	0.896931								1.01167	-0.026226	1.01125	-0.0424385								2.02333	-0.0653267	2.02208	0.28038
2.025	0.00476837	2.02375	0.90313								1.0125	-0.0286102	1.01208	-0.0367165								2.025	-0.0686646	2.02375	0.291348
2.02667	0.00190735	2.02542	0.907421								1.01333	-0.0329018	1.01292	-0.0319481								2.02667	-0.067234	2.02542	0.293732
2.02833	-0.00333786	2.02708	0.910282								1.01417	-0.0405312	1.01375	-0.0329018								2.02833	-0.0610352	2.02708	0.28801
2.03	-0.00667572	2.02875	0.912666								1.015	-0.0476837	1.01458	-0.0386238								2.03	-0.0529289	2.02875	0.274658
2.03167	-0.00953674	2.03042	0.910282								1.01583	-0.0524521	1.01542	-0.0457764								2.03167	-0.0452995	2.03042	0.258446
2.03333	-0.014782	2.03208	0.900745								1.01667	-0.0514984	1.01625	-0.0491142								2.03333	-0.0400543	2.03208	0.242233
2.035	-0.0238419	2.03375	0.889778								1.0175	-0.0433922	1.01708	-0.04673								2.035	-0.0367165	2.03375	0.229359
2.03667	-0.0329018	2.03542	0.882149								1.01833	-0.0295639	1.01792	-0.0376701								2.03667	-0.0362396	2.03542	0.221252
2.03833	-0.0376701	2.03708	0.879765								1.01917	-0.0166893	1.01875	-0.0243187								2.03833	-0.0391006	2.03708	0.221729
2.04	-0.0371933	2.03875	0.879288								1.02	-0.0109673	1.01958	-0.0114441								2.04	-0.0462532	2.03875	0.228882
2.04167	-0.0329018	2.04042	0.878334								1.02083	-0.0119209	1.02042	-0.000476837								2.04167	-0.0519753	2.04042	0.236034
2.04333	-0.0257492	2.04208	0.87738								1.02167	-0.0138283	1.02125	0.00715256								2.04333	-0.0495911	2.04208	0.24128
2.045	-0.0162125	2.04375	0.87595								1.0225	-0.0133514	1.02208	0.00810623								2.045	-0.043869	2.04375	0.246525
2.04667	-0.00905991	2.04542	0.875473								1.02333	-0.00905991	1.02292	0.00429153								2.04667	-0.0414848	2.04542	0.247955
2.04833	-0.00762939	2.04708	0.874043								1.02417	-0.00429153	1.02375	0.00143051								2.04833	-0.043869	2.04708	0.24271
2.05	-0.0109673	2.04875	0.867844								1.025	-0.00286102	1.02458	0.00333786								2.05	-0.0429153	2.04875	0.232697
2.05167	-0.0143051	2.05042	0.863552								1.02583	-0.00572205	1.02542	0.00238419								2.05167	-0.0391006	2.05042	0.227451
2.05333	-0.0152588	2.05208	0.864506								1.02667	-0.0119209	1.02625	-0.00524521								2.05333	-0.0386238	2.05208	0.227451
2.055	-0.0143051	2.05375	0.872612								1.0275	-0.0209808	1.02708	-0.0128746								2.055	-0.0405312	2.05375	0.227451
2.05667	-0.0123978	2.05542	0.878811								1.02833	-0.0338554	1.02792	-0.0157356								2.05667	-0.0414848	2.05542	0.226498
2.05833	-0.0123978	2.05708	0.876904								1.02917	-0.0462532	1.02875	-0.0162125								2.05833	-0.0386238	2.05708	0.22459
2.06	-0.0157356	2.05875	0.871181								1.03	-0.0524521	1.02958	-0.017643								2.06	-0.0371933	2.05875	0.225544
2.06167	-0.0209808	2.06042	0.865459								1.03083	-0.0505447	1.03042	-0.0162125								2.06167	-0.0371933	2.06042	0.226498
2.06333	-0.0238419	2.06208	0.859737								1.03167	-0.0448227	1.03125	-0.0128746								2.06333	-0.0348091	2.06208	0.226974
2.065	-0.0238419	2.06375	0.849247								1.0325	-0.0414848	1.03208	-0.0119209								2.065	-0.0290871	2.06375	0.228405
2.06667	-0.0228882	2.06542	0.837803								1.03333	-0.0376701	1.03292	-0.017643								2.06667	-0.020504	2.06542	0.236511
2.06833	-0.020504	2.06708	0.833035								1.03417	-0.0333786	1.03375	-0.0276566								2.06833	-0.0138283	2.06708	0.249386
2.07	-0.0128746	2.06875	0.837803								1.035	-0.0300407	1.03458	-0.0395775								2.07	-0.0109673	2.06875	0.26226
2.07167	-0.00238419	2.07042	0.845432								1.03583	-0.0286102	1.03542	-0.0491142								2.07167	-0.0128746	2.07042	0.26989
2.07333	0.00762939	2.07208	0.850201								1.03667	-0.0295639	1.03625	-0.0514984								2.07333	-0.0181198	2.07208	0.271797
2.075	0.0157356	2.07375	0.855923								1.0375	-0.0314713	1.03708	-0.0472069								2.075	-0.023365	2.07375	0.270367
2.07667	0.0238419	2.07542	0.867844								1.03833	-0.0343323	1.03792	-0.0429153								2.07667	-0.0252724	2.07542	0.268936
2.07833	0.0314713	2.07708	0.884533								1.03917	-0.0348091	1.03875	-0.0414848								2.07833	-0.020504	2.07708	0.268936
2.08	0.038147	2.07875	0.900269								1.04	-0.0286102	1.03958	-0.0367165								2.08	-0.0104904	2.07875	0.27132
2.08167	0.0429153	2.08042	0.917912								1.04083	-0.0200272	1.04042	-0.0267029								2.08167	0.000476837	2.08042	0.275612
2.08333	0.0448227	2.08208	0.936508								1.04167	-0.00905991	1.04125	-0.017643								2.08333	0.0114441	2.08208	0.28038
2.085	0.0448227	2.08375	0.953674								1.0425	0.0038147	1.04208	-0.0114441								2.085	0.023365	2.08375	0.284672
2.08667	0.0500679	2.08542	0.963211								1.04333	0.0166893	1.04292	-0.00572205								2.08667	0.0371933	2.08542	0.28801
2.08833	0.064373	2.08708	0.969887								1.04417	0.0243187	1.04375	-0.00190735								2.08833	0.0534058	2.08708	0.291348
2.09	0.0858307	2.08875	0.981808								1.045	0.0228882	1.04458	-0.00333786								2.09	0.0748634	2.08875	0.296593
2.09167	0.111103	2.09042	0.99802								1.04583	0.0171661	1.04542	-0.0100136								2.09167	0.10252	2.09042	0.306606
2.09333	0.138283	2.09208	1.02043								1.04667	0.00953674	1.04625	-0.0166893								2.09333	0.134468	2.09208	0.324726
2.095	0.1688	2.09375	1.04952								1.0475	-0.000476837	1.04708	-0.0195503								2.095	0.166416	2.09375	0.347614
2.09667	0.197411	2.09542	1.08147								1.04833	-0.0109673	1.04792	-0.0171661								2.09667	0.196457	2.09542	0.366688
2.09833	0.219822	2.09708	1.11246								1.04917	-0.0200272	1.04875	-0.00858307								2.09833	0.22316	2.09708	0.3829
2.1	0.236988	2.09875	1.13916								1.05	-0.0247955	1.04958	0.0038147								2.1	0.245094	2.09875	0.398159
2.10167	0.255108	2.10042	1.1673								1.05083	-0.0267029	1.05042	0.0138283								2.10167	0.262737	2.10042	0.410557
2.10333	0.274181	2.10208	1.19638								1.05167	-0.0300407	1.05125	0.0181198								2.10333	0.277996	2.10208	0.413895
2.105	0.291824	2.10375	1.22404								1.0525	-0.0352859	1.05208	0.0162125								2.105	0.293255	2.10375	0.411987
2.10667	0.306606	2.10542	1.2517								1.05333	-0.0400543	1.05292	0.00858307								2.10667	0.305176	2.10542	0.411987
2.10833	0.319958	2.10708	1.27745								1.05417	-0.038147	1.05375	-0.000953674								2.10833	0.311852	2.10708	0.415325
2.11	0.330925	2.10875	1.29652								1.055	-0.0309944	1.05458	-0.00572205								2.11	0.31662	2.10875	0.417233
2.11167	0.338554	2.11042	1.30081								1.05583	-0.0224113	1.05542	-0.000476837								2.11167	0.323772	2.11042	0.418186
2.11333	0.342846	2.11208	1.28937								1.05667	-0.0138283	1.05625	0.00953674								2.11333	0.329971	2.11208	0.416756
2.115	0.342846	2.11375	1.26886								1.0575	-0.00667572	1.05708	0.017643								2.115	0.326633	2.11375	0.411034
2.11667	0.335217	2.11542	1.24216								1.05833	-0.00286102	1.05792	0.023365								2.11667	0.310898	2.11542	0.398636
2.11833	0.31805	2.11708	1.21069								1.05917	-0.00667572	1.05875	0.0257492								2.11833	0.287533	2.11708	0.379086
2.12	0.293255	2.11875	1.17731								1.06	-0.0138283	1.05958	0.0228882								2.12	0.259876	2.11875	0.35429
2.12167	0.26226	2.12042	1.14584								1.06083	-0.0209808	1.06042	0.0152588								2.12167	0.227451	2.12042	0.330448
2.12333	0.226498	2.12208	1.11771								1.06167	-0.0271797	1.06125	0.00858307								2.12333	0.190735	2.12208	0.314713
2.125	0.187874	2.12375	1.08814								1.0625	-0.0333786	1.06208	0.00667572								2.125	0.154495	2.12375	0.308037
2.12667	0.151634	2.12542	1.05286								1.06333	-0.0376701	1.06292	0.0100136								2.12667	0.123024	2.12542	0.306129
2.12833	0.12207	2.12708	1.01614								1.06417	-0.0357628	1.06375	0.0185966								2.12833	0.0972748	2.12708	0.306606
2.13	0.0982285	2.12875	0.977516								1.065	-0.0314713	1.06458	0.0247955								2.13	0.0753403	2.12875	0.306606
2.13167	0.0767708	2.13042	0.939846								1.06583	-0.0286102	1.06542	0.0238419								2.13167	0.0553131	2.13042	0.301361
2.13333	0.0557899	2.13208	0.90313								1.06667	-0.0281334	1.06625	0.0162125								2.13333	0.0348091	2.13208	0.291824
2.135	0.0329018	2.13375	0.873089								1.0675	-0.0267029	1.06708	0.00905991								2.135	0.0143051	2.13375	0.279427
2.13667	0.0114441	2.13542	0.851631								1.06833	-0.0267029	1.06792	0.0038147								2.13667	-0.00572205	2.13542	0.268459
2.13833	-0.00619888	2.13708	0.834465								1.06917	-0.0314713	1.06875	-0.00286102								2.13833	-0.0247955	2.13708	0.256538
2.14	-0.020504	2.13875	0.817299								1.07	-0.0357628	1.06958	-0.00953674								2.14	-0.0429153	2.13875	0.244617
2.14167	-0.0329018	2.14042	0.797272								1.07083	-0.0362396	1.07042	-0.0128746								2.14167	-0.0610352	2.14042	0.236034
2.14333	-0.0429153	2.14208	0.778198								1.07167	-0.0338554	1.07125	-0.0123978								2.14333	-0.0777245	2.14208	0.228882
2.145	-0.0495911	2.14375	0.758171								1.0725	-0.0348091	1.07208	-0.0128746								2.145	-0.0925064	2.14375	0.222206
2.14667	-0.0562668	2.14542	0.740528								1.07333	-0.0376701	1.07292	-0.0166893								2.14667	-0.106335	2.14542	0.211716
2.14833	-0.0634193	2.14708	0.722408								1.07417	-0.0386238	1.07375	-0.0224113								2.14833	-0.119686	2.14708	0.202179
2.15	-0.0705719	2.14875	0.705719								1.075	-0.0386238	1.07458	-0.0267029								2.15	-0.130653	2.14875	0.197411
2.15167	-0.0801086	2.15042	0.690937								1.07583	-0.0391006	1.07542	-0.0281334								2.15167	-0.139236	2.15042	0.194073
2.15333	-0.0934601	2.15208	0.673294								1.07667	-0.0391006	1.07625	-0.0276566								2.15333	-0.14782	2.15208	0.189304
2.155	-0.108242	2.15375	0.649452								1.0775	-0.0348091	1.07708	-0.0271797								2.155	-0.156879	2.15375	0.182152
2.15667	-0.121593	2.15542	0.617981								1.07833	-0.026226	1.07792	-0.0286102								2.15667	-0.165939	2.15542	0.17643
2.15833	-0.139236	2.15708	0.585079								1.07917	-0.017643	1.07875	-0.0309944								2.15833	-0.177383	2.15708	0.172138
2.16	-0.168324	2.15875	0.551701								1.08	-0.0119209	1.07958	-0.0333786								2.16	-0.195503	2.15875	0.171185
2.16167	-0.204563	2.16042	0.514984								1.08083	-0.0100136	1.08042	-0.0357628								2.16167	-0.222206	2.16042	0.172138
2.16333	-0.240326	2.16208	0.474453								1.08167	-0.0114441	1.08125	-0.0391006								2.16333	-0.252247	2.16208	0.175953
2.165	-0.274658	2.16375	0.430584								1.0825	-0.0123978	1.08208	-0.0405312								2.165	-0.286102	2.16375	0.184059
2.16667	-0.310421	2.16542	0.38147								1.08333	-0.0114441	1.08292	-0.0405312								2.16667	-0.324726	2.16542	0.195026
2.16833	-0.348091	2.16708	0.326633								1.08417	-0.00953674	1.08375	-0.0405312								2.16833	-0.370979	2.16708	0.205517
2.17	-0.383854	2.16875	0.269413								1.085	-0.0123978	1.08458	-0.0386238								2.17	-0.419617	2.16875	0.213146
2.17167	-0.418186	2.17042	0.2141								1.08583	-0.0219345	1.08542	-0.0329018								2.17167	-0.466347	2.17042	0.217915
2.17333	-0.455379	2.17208	0.160694								1.08667	-0.0319481	1.08625	-0.0238419								2.17333	-0.510216	2.17208	0.222206
2.175	-0.492573	2.17375	0.111103								1.0875	-0.0371933	1.08708	-0.0157356								2.175	-0.551224	2.17375	0.227451
2.17667	-0.526428	2.17542	0.0700951								1.08833	-0.0386238	1.08792	-0.00953674								2.17667	-0.590324	2.17542	0.231743
2.17833	-0.555515	2.17708	0.0419617								1.08917	-0.0395775	1.08875	-0.00333786								2.17833	-0.623226	2.17708	0.234604
2.18	-0.582695	2.17875	0.0295639								1.09	-0.0391006	1.08958	0.000476837								2.18	-0.645161	2.17875	0.235558
2.18167	-0.602722	2.18042	0.0324249								1.09083	-0.0338554	1.09042	-0.00286102								2.18167	-0.655174	2.18042	0.237942
2.18333	-0.611782	2.18208	0.0495911								1.09167	-0.026226	1.09125	-0.0119209								2.18333	-0.657558	2.18208	0.241756
2.185	-0.609875	2.18375	0.082016								1.0925	-0.0214577	1.09208	-0.0209808								2.185	-0.649452	2.18375	0.248432
2.18667	-0.600815	2.18542	0.128269								1.09333	-0.0219345	1.09292	-0.0247955								2.18667	-0.625134	2.18542	0.257492
2.18833	-0.581264	2.18708	0.185013								1.09417	-0.0257492	1.09375	-0.0276566								2.18833	-0.585079	2.18708	0.267982
2.19	-0.548363	2.18875	0.247955								1.095	-0.0276566	1.09458	-0.0290871								2.19	-0.535965	2.18875	0.275135
2.19167	-0.503063	2.19042	0.312805								1.09583	-0.0243187	1.09542	-0.0271797								2.19167	-0.488758	2.19042	0.27895
2.19333	-0.450611	2.19208	0.378609								1.09667	-0.020504	1.09625	-0.0238419								2.19333	-0.443459	2.19208	0.277519
2.195	-0.396252	2.19375	0.440598								1.0975	-0.0185966	1.09708	-0.0214577								2.195	-0.395775	2.19375	0.273228
2.19667	-0.342369	2.19542	0.497818								1.09833	-0.0171661	1.09792	-0.0214577								2.19667	-0.347137	2.19542	0.264168
2.19833	-0.295162	2.19708	0.54884								1.09917	-0.014782	1.09875	-0.020504								2.19833	-0.303745	2.19708	0.250816
2.2	-0.255108	2.19875	0.594139								1.1	-0.0138283	1.09958	-0.0190735								2.2	-0.266075	2.19875	0.235558
2.20167	-0.221252	2.20042	0.633717								1.10083	-0.0162125	1.10042	-0.0214577								2.20167	-0.230789	2.20042	0.218868
2.20333	-0.190258	2.20208	0.666142								1.10167	-0.0195503	1.10125	-0.0257492								2.20333	-0.193119	2.20208	0.200272
2.205	-0.162601	2.20375	0.695705								1.1025	-0.023365	1.10208	-0.0295639								2.205	-0.15974	2.20375	0.176907
2.20667	-0.135422	2.20542	0.723362								1.10333	-0.0243187	1.10292	-0.0348091								2.20667	-0.133991	2.20542	0.155449
2.20833	-0.107765	2.20708	0.748158								1.10417	-0.0214577	1.10375	-0.0429153								2.20833	-0.110626	2.20708	0.14019
2.21	-0.082016	2.20875	0.770092								1.105	-0.017643	1.10458	-0.0519753								2.21	-0.0872612	2.20875	0.132084
2.21167	-0.0591278	2.21042	0.788689								1.10583	-0.0157356	1.10542	-0.0567436								2.21167	-0.0662804	2.21042	0.128269
2.21333	-0.0376701	2.21208	0.806332								1.10667	-0.0162125	1.10625	-0.0562668								2.21333	-0.0534058	2.21208	0.127316
2.215	-0.017643	2.21375	0.823021								1.1075	-0.0152588	1.10708	-0.0534058								2.215	-0.0476837	2.21375	0.127316
2.21667	-0.00143051	2.21542	0.836849								1.10833	-0.0138283	1.10792	-0.0500679								2.21667	-0.0452995	2.21542	0.125885
2.21833	0.00858307	2.21708	0.848293								1.10917	-0.0104904	1.10875	-0.0462532								2.21833	-0.0433922	2.21708	0.118256
2.22	0.0152588	2.21875	0.8564								1.11	-0.00524521	1.10958	-0.0400543								2.22	-0.0414848	2.21875	0.105381
2.22167	0.0162125	2.22042	0.863075								1.11083	0.00286102	1.11042	-0.0333786								2.22167	-0.0352859	2.22042	0.0896454
2.22333	0.00905991	2.22208	0.868797								1.11167	0.0104904	1.11125	-0.0267029								2.22333	-0.0224113	2.22208	0.0739098
2.225	-0.00333786	2.22375	0.874996								1.1125	0.014782	1.11208	-0.0181198								2.225	-0.00429153	2.22375	0.0596046
2.22667	-0.0143051	2.22542	0.882626								1.11333	0.0143051	1.11292	-0.00810623								2.22667	0.0166893	2.22542	0.04673
2.22833	-0.0185966	2.22708	0.892639								1.11417	0.00810623	1.11375	0.00238419								2.22833	0.0348091	2.22708	0.038147
2.23	-0.0152588	2.22875	0.908375								1.115	0	1.11458	0.0100136								2.23	0.0491142	2.22875	0.0329018
2.23167	-0.00238419	2.23042	0.927448								1.11583	-0.00858307	1.11542	0.0133514								2.23167	0.0591278	2.23042	0.0329018
2.23333	0.0181198	2.23208	0.948429								1.11667	-0.0162125	1.11625	0.0109673								2.23333	0.0696182	2.23208	0.0357628
2.235	0.0443459	2.23375	0.967503								1.1175	-0.0209808	1.11708	0.00429153								2.235	0.0824928	2.23375	0.0367165
2.23667	0.0743866	2.23542	0.983715								1.11833	-0.0214577	1.11792	-0.00476837								2.23667	0.0958443	2.23542	0.0338554
2.23833	0.101566	2.23708	0.997066								1.11917	-0.0171661	1.11875	-0.0128746								2.23833	0.107288	2.23708	0.0271797
2.24	0.121117	2.23875	1.00803								1.12	-0.0109673	1.11958	-0.0195503								2.24	0.114918	2.23875	0.0200272
2.24167	0.131607	2.24042	1.01709								1.12083	-0.0038147	1.12042	-0.0267029								2.24167	0.121117	2.24042	0.00858307
2.24333	0.137329	2.24208	1.0252								1.12167	0.0038147	1.12125	-0.0319481								2.24333	0.1297	2.24208	-0.00476837
2.245	0.141144	2.24375	1.03188								1.1225	0.00953674	1.12208	-0.0324249								2.245	0.142574	2.24375	-0.0171661
2.24667	0.142097	2.24542	1.03807								1.12333	0.0119209	1.12292	-0.0267029								2.24667	0.157833	2.24542	-0.0267029
2.24833	0.144005	2.24708	1.04189								1.12417	0.00762939	1.12375	-0.0190735								2.24833	0.173569	2.24708	-0.0319481
2.25	0.14925	2.24875	1.04094								1.125	-0.000476837	1.12458	-0.0123978								2.25	0.190735	2.24875	-0.0333786
2.25167	0.160694	2.25042	1.03283								1.12583	-0.00858307	1.12542	-0.00619888								2.25167	0.20647	2.25042	-0.0309944
2.25333	0.173569	2.25208	1.02186								1.12667	-0.0138283	1.12625	-0.00143051								2.25333	0.211716	2.25208	-0.0276566
2.255	0.185966	2.25375	1.01376								1.1275	-0.0171661	1.12708	-0.000953674								2.255	0.205994	2.25375	-0.0238419
2.25667	0.198841	2.25542	1.00899								1.12833	-0.020504	1.12792	-0.00762939								2.25667	0.196934	2.25542	-0.0162125
2.25833	0.207901	2.25708	1.00327								1.12917	-0.0252724	1.12875	-0.0171661								2.25833	0.193119	2.25708	-0.00524521
2.26	0.213623	2.25875	0.997066								1.13	-0.0314713	1.12958	-0.0214577								2.26	0.198364	2.25875	0.00429153
2.26167	0.218391	2.26042	0.994682								1.13083	-0.0391006	1.13042	-0.020504								2.26167	0.210285	2.26042	0.00858307
2.26333	0.22316	2.26208	0.99659								1.13167	-0.0472069	1.13125	-0.0209808								2.26333	0.230789	2.26208	0.0104904
2.265	0.229359	2.26375	0.99659								1.1325	-0.0548363	1.13208	-0.023365								2.265	0.254154	2.26375	0.0166893
2.26667	0.236034	2.26542	0.991344								1.13333	-0.0610352	1.13292	-0.0247955								2.26667	0.272751	2.26542	0.026226
2.26833	0.246048	2.26708	0.983238								1.13417	-0.0648499	1.13375	-0.0252724								2.26833	0.281811	2.26708	0.0352859
2.27	0.257969	2.26875	0.975609								1.135	-0.067234	1.13458	-0.0300407								2.27	0.282288	2.26875	0.0419617
2.27167	0.265598	2.27042	0.967503								1.13583	-0.0681877	1.13542	-0.0362396								2.27167	0.275612	2.27042	0.0510216
2.27333	0.266552	2.27208	0.956059								1.13667	-0.0681877	1.13625	-0.0367165								2.27333	0.263691	2.27208	0.0619888
2.275	0.261784	2.27375	0.945091								1.1375	-0.0662804	1.13708	-0.0305176								2.275	0.249386	2.27375	0.0705719
2.27667	0.256062	2.27542	0.936985								1.13833	-0.0653267	1.13792	-0.0243187								2.27667	0.235558	2.27542	0.0772476
2.27833	0.249386	2.27708	0.93174								1.13917	-0.0667572	1.13875	-0.020504								2.27833	0.219822	2.27708	0.0853539
2.28	0.238895	2.27875	0.926971								1.14	-0.067234	1.13958	-0.0171661								2.28	0.203609	2.27875	0.0953674
2.28167	0.227928	2.28042	0.920296								1.14083	-0.0634193	1.14042	-0.0138283								2.28167	0.193119	2.28042	0.106335
2.28333	0.220299	2.28208	0.911713								1.14167	-0.0572205	1.14125	-0.0138283								2.28333	0.192642	2.28208	0.116348
2.285	0.217438	2.28375	0.901699								1.1425	-0.0524521	1.14208	-0.0181198								2.285	0.201702	2.28375	0.128746
2.28667	0.216961	2.28542	0.889778								1.14333	-0.04673	1.14292	-0.0247955								2.28667	0.2141	2.28542	0.14019
2.28833	0.218391	2.28708	0.876427								1.14417	-0.0376701	1.14375	-0.0305176								2.28833	0.227451	2.28708	0.149727
2.29	0.226021	2.28875	0.861168								1.145	-0.0271797	1.14458	-0.0343323								2.29	0.239849	2.28875	0.160217
2.29167	0.239849	2.29042	0.849247								1.14583	-0.0190735	1.14542	-0.0362396								2.29167	0.248909	2.29042	0.174046
2.29333	0.256538	2.29208	0.843048								1.14667	-0.0133514	1.14625	-0.0352859								2.29333	0.251293	2.29208	0.188351
2.295	0.267506	2.29375	0.841618								1.1475	-0.00858307	1.14708	-0.0286102								2.295	0.244141	2.29375	0.198364
2.29667	0.270844	2.29542	0.844479								1.14833	-0.00667572	1.14792	-0.0166893								2.29667	0.233173	2.29542	0.20647
2.29833	0.271797	2.29708	0.850201								1.14917	-0.00905991	1.14875	-0.00524521								2.29833	0.226021	2.29708	0.21553
2.3	0.270844	2.29875	0.854492								1.15	-0.0166893	1.14958	0.000953674								2.3	0.22316	2.29875	0.226021
2.30167	0.263691	2.30042	0.854015								1.15083	-0.0276566	1.15042	0.00190735								2.30167	0.220299	2.30042	0.235558
2.30333	0.250816	2.30208	0.848293								1.15167	-0.0395775	1.15125	0.000953674								2.30333	0.213146	2.30208	0.244617
2.305	0.24128	2.30375	0.83828								1.1525	-0.0500679	1.15208	-0.00429153								2.305	0.20504	2.30375	0.254154
2.30667	0.236034	2.30542	0.824928								1.15333	-0.0572205	1.15292	-0.0143051								2.30667	0.198841	2.30542	0.261784
2.30833	0.228882	2.30708	0.808716								1.15417	-0.0581741	1.15375	-0.0214577								2.30833	0.195503	2.30708	0.268459
2.31	0.216007	2.30875	0.791073								1.155	-0.0543594	1.15458	-0.0247955								2.31	0.192165	2.30875	0.272751
2.31167	0.205517	2.31042	0.776291								1.15583	-0.0486374	1.15542	-0.0276566								2.31167	0.190735	2.31042	0.275612
2.31333	0.201702	2.31208	0.760078								1.15667	-0.0433922	1.15625	-0.0324249								2.31333	0.193119	2.31208	0.276566
2.315	0.199795	2.31375	0.743389								1.1575	-0.0400543	1.15708	-0.0367165								2.315	0.199318	2.31375	0.278473
2.31667	0.196934	2.31542	0.729561								1.15833	-0.0343323	1.15792	-0.0386238								2.31667	0.205994	2.31542	0.279427
2.31833	0.193119	2.31708	0.720024								1.15917	-0.0252724	1.15875	-0.0424385								2.31833	0.204086	2.31708	0.277042
2.32	0.193119	2.31875	0.715733								1.16	-0.014782	1.15958	-0.0491142								2.32	0.195503	2.31875	0.272751
2.32167	0.192642	2.32042	0.713825								1.16083	-0.00858307	1.16042	-0.0548363								2.32167	0.180244	2.32042	0.26989
2.32333	0.184059	2.32208	0.716686								1.16167	-0.00810623	1.16125	-0.0591278								2.32333	0.162125	2.32208	0.267029
2.325	0.164509	2.32375	0.718594								1.1625	-0.0104904	1.16208	-0.0624657								2.325	0.141621	2.32375	0.26226
2.32667	0.137806	2.32542	0.716209								1.16333	-0.0152588	1.16292	-0.0658035								2.32667	0.119686	2.32542	0.256538
2.32833	0.115871	2.32708	0.70858								1.16417	-0.020504	1.16375	-0.0648499								2.32833	0.100136	2.32708	0.25034
2.33	0.100613	2.32875	0.69809								1.165	-0.0252724	1.16458	-0.0600815								2.33	0.0844002	2.32875	0.245571
2.33167	0.0915527	2.33042	0.684261								1.16583	-0.0257492	1.16542	-0.0548363								2.33167	0.0743866	2.33042	0.241756
2.33333	0.0901222	2.33208	0.667572								1.16667	-0.023365	1.16625	-0.0481606								2.33333	0.0700951	2.33208	0.239849
2.335	0.100613	2.33375	0.653267								1.1675	-0.0214577	1.16708	-0.0424385								2.335	0.0710487	2.33375	0.238895
2.33667	0.114918	2.33542	0.642776								1.16833	-0.0238419	1.16792	-0.0395775								2.33667	0.0753403	2.33542	0.240326
2.33833	0.120163	2.33708	0.63467								1.16917	-0.0290871	1.16875	-0.0376701								2.33833	0.0815392	2.33708	0.242233
2.34	0.110149	2.33875	0.627995								1.17	-0.0371933	1.16958	-0.0319481								2.34	0.0886917	2.33875	0.240803
2.34167	0.0896454	2.34042	0.622749								1.17083	-0.0452995	1.17042	-0.0238419								2.34167	0.0929832	2.34042	0.237942
2.34333	0.0700951	2.34208	0.617027								1.17167	-0.0500679	1.17125	-0.0181198								2.34333	0.0934601	2.34208	0.23365
2.345	0.0553131	2.34375	0.608921								1.1725	-0.0519753	1.17208	-0.0133514								2.345	0.0901222	2.34375	0.231743
2.34667	0.0500679	2.34542	0.599384								1.17333	-0.0534058	1.17292	-0.00715256								2.34667	0.0882149	2.34542	0.228405
2.34833	0.0524521	2.34708	0.590801								1.17417	-0.0567436	1.17375	-0.00333786								2.34833	0.0891685	2.34708	0.221729
2.35	0.0610352	2.34875	0.583172								1.175	-0.0605583	1.17458	-0.00572205								2.35	0.0915527	2.34875	0.212669
2.35167	0.0715256	2.35042	0.576973								1.17583	-0.0619888	1.17542	-0.00858307								2.35167	0.0920296	2.35042	0.201225
2.35333	0.0801086	2.35208	0.571728								1.17667	-0.0634193	1.17625	-0.00762939								2.35333	0.0867844	2.35208	0.192165
2.355	0.0815392	2.35375	0.56839								1.1775	-0.0648499	1.17708	-0.00476837								2.355	0.0720024	2.35375	0.187397
2.35667	0.0743866	2.35542	0.566959								1.17833	-0.0653267	1.17792	-0.00286102								2.35667	0.0500679	2.35542	0.188351
2.35833	0.0653267	2.35708	0.565529								1.17917	-0.0624657	1.17875	-0.000476837								2.35833	0.0295639	2.35708	0.194073
2.36	0.0619888	2.35875	0.561714								1.18	-0.0576973	1.17958	0.00476837								2.36	0.0157356	2.35875	0.201225
2.36167	0.0634193	2.36042	0.555992								1.18083	-0.0572205	1.18042	0.00810623								2.36167	0.0114441	2.36042	0.207901
2.36333	0.0653267	2.36208	0.552177								1.18167	-0.0600815	1.18125	0.00619888								2.36333	0.0166893	2.36208	0.212193
2.365	0.0667572	2.36375	0.547409								1.1825	-0.0624657	1.18208	0.0038147								2.365	0.0300407	2.36375	0.213146
2.36667	0.0720024	2.36542	0.543118								1.18333	-0.0629425	1.18292	0.00524521								2.36667	0.0476837	2.36542	0.213623
2.36833	0.0801086	2.36708	0.539303								1.18417	-0.064373	1.18375	0.00953674								2.36833	0.0634193	2.36708	0.216484
2.37	0.0829697	2.36875	0.535488								1.185	-0.0667572	1.18458	0.00953674								2.37	0.0748634	2.36875	0.222206
2.37167	0.0782013	2.37042	0.531673								1.18583	-0.0662804	1.18542	0.00524521								2.37167	0.0824928	2.37042	0.229359
2.37333	0.0691414	2.37208	0.526428								1.18667	-0.0605583	1.18625	0.00333786								2.37333	0.0882149	2.37208	0.232697
2.375	0.0605583	2.37375	0.52309								1.1875	-0.0534058	1.18708	0.0038147								2.375	0.0925064	2.37375	0.230789
2.37667	0.0534058	2.37542	0.520229								1.18833	-0.0491142	1.18792	0.00238419								2.37667	0.0958443	2.37542	0.225067
2.37833	0.0486374	2.37708	0.515938								1.18917	-0.0472069	1.18875	-0.00143051								2.37833	0.0987053	2.37708	0.218391
2.38	0.0543594	2.37875	0.511169								1.19	-0.0448227	1.18958	-0.00238419								2.38	0.0977516	2.37875	0.212193
2.38167	0.0696182	2.38042	0.507832								1.19083	-0.0419617	1.19042	0.00286102								2.38167	0.0929832	2.38042	0.208855
2.38333	0.0872612	2.38208	0.505924								1.19167	-0.0405312	1.19125	0.00858307								2.38333	0.087738	2.38208	0.211716
2.385	0.101089	2.38375	0.504494								1.1925	-0.041008	1.19208	0.00810623								2.385	0.0853539	2.38375	0.217438
2.38667	0.110149	2.38542	0.503063								1.19333	-0.0386238	1.19292	0.00476837								2.38667	0.084877	2.38542	0.219345
2.38833	0.118256	2.38708	0.500679								1.19417	-0.0314713	1.19375	0.000953674								2.38833	0.0824928	2.38708	0.216484
2.39	0.12064	2.38875	0.501156								1.195	-0.0247955	1.19458	-0.00524521								2.39	0.0786781	2.38875	0.212193
2.39167	0.115395	2.39042	0.505924								1.19583	-0.020504	1.19542	-0.0152588								2.39167	0.0734329	2.39042	0.208855
2.39333	0.103474	2.39208	0.513554								1.19667	-0.0185966	1.19625	-0.0228882								2.39333	0.0681877	2.39208	0.203609
2.395	0.0886917	2.39375	0.518799								1.1975	-0.0152588	1.19708	-0.0252724								2.395	0.0624657	2.39375	0.195026
2.39667	0.0748634	2.39542	0.519276								1.19833	-0.0128746	1.19792	-0.026226								2.39667	0.0557899	2.39542	0.188351
2.39833	0.061512	2.39708	0.518322								1.19917	-0.014782	1.19875	-0.0257492								2.39833	0.0534058	2.39708	0.184536
2.4	0.0491142	2.39875	0.51403								1.2	-0.023365	1.19958	-0.0224113								2.4	0.0567436	2.39875	0.182629
2.40167	0.0433922	2.40042	0.504971								1.20083	-0.0352859	1.20042	-0.0185966								2.40167	0.0634193	2.40042	0.184059
2.40333	0.0452995	2.40208	0.491619								1.20167	-0.0452995	1.20125	-0.017643								2.40333	0.0662804	2.40208	0.189304
2.405	0.0524521	2.40375	0.483036								1.2025	-0.0529289	1.20208	-0.020504								2.405	0.0634193	2.40375	0.198364
2.40667	0.0605583	2.40542	0.482559								1.20333	-0.0596046	1.20292	-0.0224113								2.40667	0.0591278	2.40542	0.209332
2.40833	0.067234	2.40708	0.486851								1.20417	-0.0619888	1.20375	-0.0219345								2.40833	0.0534058	2.40708	0.217438
2.41	0.0724792	2.40875	0.490189								1.205	-0.0553131	1.20458	-0.0195503								2.41	0.043869	2.40875	0.221252
2.41167	0.0772476	2.41042	0.490189								1.20583	-0.0433922	1.20542	-0.0171661								2.41167	0.0300407	2.41042	0.218391
2.41333	0.0824928	2.41208	0.487328								1.20667	-0.0324249	1.20625	-0.0162125								2.41333	0.017643	2.41208	0.213146
2.415	0.087738	2.41375	0.480175								1.2075	-0.0257492	1.20708	-0.0157356								2.415	0.0119209	2.41375	0.209332
2.41667	0.0901222	2.41542	0.469208								1.20833	-0.0209808	1.20792	-0.0152588								2.41667	0.00953674	2.41542	0.207424
2.41833	0.0910759	2.41708	0.457764								1.20917	-0.0185966	1.20875	-0.0157356								2.41833	0.0038147	2.41708	0.208378
2.42	0.0920296	2.41875	0.448227								1.21	-0.0185966	1.20958	-0.0162125								2.42	-0.00190735	2.41875	0.211239
2.42167	0.0953674	2.42042	0.440121								1.21083	-0.0195503	1.21042	-0.0143051								2.42167	-0.00524521	2.42042	0.214577
2.42333	0.0953674	2.42208	0.432968								1.21167	-0.0228882	1.21125	-0.00810623								2.42333	-0.0038147	2.42208	0.216007
2.425	0.0891685	2.42375	0.428677								1.2125	-0.0257492	1.21208	-0.00238419								2.425	-0.00333786	2.42375	0.216007
2.42667	0.0767708	2.42542	0.424862								1.21333	-0.023365	1.21292	0.000476837								2.42667	-0.00524521	2.42542	0.216007
2.42833	0.061512	2.42708	0.417709								1.21417	-0.0166893	1.21375	0.00190735								2.42833	-0.00476837	2.42708	0.21553
2.43	0.0472069	2.42875	0.408173								1.215	-0.0114441	1.21458	0.00333786								2.43	0.000953674	2.42875	0.215054
2.43167	0.0314713	2.43042	0.40102								1.21583	-0.0128746	1.21542	0.00524521								2.43167	0.0114441	2.43042	0.214577
2.43333	0.0181198	2.43208	0.395298								1.21667	-0.0157356	1.21625	0.00429153								2.43333	0.0243187	2.43208	0.216484
2.435	0.0133514	2.43375	0.388145								1.2175	-0.0166893	1.21708	0.00286102								2.435	0.0376701	2.43375	0.216961
2.43667	0.0195503	2.43542	0.379086								1.21833	-0.0185966	1.21792	0.00476837								2.43667	0.0495911	2.43542	0.212193
2.43833	0.0305176	2.43708	0.374794								1.21917	-0.023365	1.21875	0.00762939								2.43833	0.0562668	2.43708	0.205517
2.44	0.0367165	2.43875	0.378609								1.22	-0.0271797	1.21958	0.00762939								2.44	0.0553131	2.43875	0.201225
2.44167	0.0391006	2.44042	0.383854								1.22083	-0.0252724	1.22042	0.00238419								2.44167	0.0491142	2.44042	0.196457
2.44333	0.0405312	2.44208	0.385284								1.22167	-0.0209808	1.22125	-0.00333786								2.44333	0.0400543	2.44208	0.183582
2.445	0.0414848	2.44375	0.383377								1.2225	-0.0185966	1.22208	-0.00524521								2.445	0.0314713	2.44375	0.169277
2.44667	0.041008	2.44542	0.3829								1.22333	-0.0162125	1.22292	-0.00476837								2.44667	0.0267029	2.44542	0.162601
2.44833	0.041008	2.44708	0.379086								1.22417	-0.0133514	1.22375	-0.00429153								2.44833	0.0257492	2.44708	0.163555
2.45	0.0452995	2.44875	0.370502								1.225	-0.00810623	1.22458	-0.00429153								2.45	0.0295639	2.44875	0.163078
2.45167	0.0529289	2.45042	0.364304								1.22583	-0.00333786	1.22542	-0.00238419								2.45167	0.0338554	2.45042	0.15831
2.45333	0.0610352	2.45208	0.36478								1.22667	0.00429153	1.22625	0.000953674								2.45333	0.0376701	2.45208	0.154972
2.455	0.067234	2.45375	0.366688								1.2275	0.014782	1.22708	0.00238419								2.455	0.038147	2.45375	0.151634
2.45667	0.0696182	2.45542	0.360489								1.22833	0.0252724	1.22792	0								2.45667	0.0333786	2.45542	0.146389
2.45833	0.0677109	2.45708	0.349998								1.22917	0.0314713	1.22875	-0.00190735								2.45833	0.0238419	2.45708	0.14019
2.46	0.0629425	2.45875	0.340939								1.23	0.0338554	1.22958	0.00286102								2.46	0.0133514	2.45875	0.139236
2.46167	0.058651	2.46042	0.333309								1.23083	0.0371933	1.23042	0.0133514								2.46167	0.00762939	2.46042	0.148773
2.46333	0.0553131	2.46208	0.327587								1.23167	0.041008	1.23125	0.0238419								2.46333	0.00524521	2.46208	0.164509
2.465	0.0534058	2.46375	0.326633								1.2325	0.0424385	1.23208	0.0319481								2.465	0.00476837	2.46375	0.183582
2.46667	0.0538826	2.46542	0.33474								1.23333	0.041008	1.23292	0.0391006								2.46667	0.00858307	2.46542	0.201702
2.46833	0.0567436	2.46708	0.349998								1.23417	0.038147	1.23375	0.043869								2.46833	0.0171661	2.46708	0.215054
2.47	0.058651	2.46875	0.36478								1.235	0.0343323	1.23458	0.043869								2.47	0.0252724	2.46875	0.220299
2.47167	0.0553131	2.47042	0.375271								1.23583	0.0267029	1.23542	0.0400543								2.47167	0.026226	2.47042	0.215054
2.47333	0.0486374	2.47208	0.381947								1.23667	0.0123978	1.23625	0.0333786								2.47333	0.0190735	2.47208	0.204086
2.475	0.043869	2.47375	0.384331								1.2375	-0.00524521	1.23708	0.0271797								2.475	0.0114441	2.47375	0.190735
2.47667	0.0424385	2.47542	0.382423								1.23833	-0.0200272	1.23792	0.0224113								2.47667	0.00476837	2.47542	0.17643
2.47833	0.0419617	2.47708	0.374794								1.23917	-0.026226	1.23875	0.0185966								2.47833	0.000476837	2.47708	0.164509
2.48	0.0405312	2.47875	0.36335								1.24	-0.0276566	1.23958	0.014782								2.48	-0.00238419	2.47875	0.156403
2.48167	0.0391006	2.48042	0.348091								1.24083	-0.0281334	1.24042	0.0109673								2.48167	-0.000953674	2.48042	0.153542
2.48333	0.0391006	2.48208	0.332355								1.24167	-0.0257492	1.24125	0.00905991								2.48333	0.00810623	2.48208	0.155449
2.485	0.0414848	2.48375	0.322819								1.2425	-0.0200272	1.24208	0.00619888								2.485	0.0195503	2.48375	0.160217
2.48667	0.0452995	2.48542	0.31662								1.24333	-0.0171661	1.24292	0.00143051								2.48667	0.0271797	2.48542	0.164509
2.48833	0.0486374	2.48708	0.309467								1.24417	-0.0224113	1.24375	-0.0038147								2.48833	0.0305176	2.48708	0.165939
2.49	0.0519753	2.48875	0.301361								1.245	-0.0348091	1.24458	-0.00858307								2.49	0.0338554	2.48875	0.166893
2.49167	0.0538826	2.49042	0.298023								1.24583	-0.0443459	1.24542	-0.0123978								2.49167	0.0367165	2.49042	0.171185
2.49333	0.0514984	2.49208	0.299931								1.24667	-0.04673	1.24625	-0.0157356								2.49333	0.0343323	2.49208	0.17643
2.495	0.0448227	2.49375	0.301361								1.2475	-0.0433922	1.24708	-0.0157356								2.495	0.0281334	2.49375	0.17643
2.49667	0.0343323	2.49542	0.301361								1.24833	-0.038147	1.24792	-0.0133514								2.49667	0.0257492	2.49542	0.1688
2.49833	0.0219345	2.49708	0.304222								1.24917	-0.0314713	1.24875	-0.0109673								2.49833	0.0276566	2.49708	0.155926
2.5	0.0128746	2.49875	0.309944								1.25	-0.023365	1.24958	-0.0100136								2.5	0.0281334	2.49875	0.143051
2.50167	0.0119209	2.50042	0.315189								1.25083	-0.017643	1.25042	-0.0133514								2.50167	0.0247955	2.50042	0.132084
2.50333	0.0166893	2.50208	0.319004								1.25167	-0.0162125	1.25125	-0.0190735								2.50333	0.0200272	2.50208	0.124454
2.505	0.0214577	2.50375	0.32568								1.2525	-0.0185966	1.25208	-0.0247955								2.505	0.0166893	2.50375	0.12207
2.50667	0.0243187	2.50542	0.333786								1.25333	-0.0209808	1.25292	-0.0276566								2.50667	0.0143051	2.50542	0.128746
2.50833	0.0290871	2.50708	0.337601								1.25417	-0.020504	1.25375	-0.0267029								2.50833	0.0123978	2.50708	0.143528
2.51	0.0314713	2.50875	0.332832								1.255	-0.0171661	1.25458	-0.0238419								2.51	0.0128746	2.50875	0.15831
2.51167	0.0271797	2.51042	0.322342								1.25583	-0.0128746	1.25542	-0.0214577								2.51167	0.0162125	2.51042	0.166893
2.51333	0.0214577	2.51208	0.309944								1.25667	-0.0100136	1.25625	-0.0214577								2.51333	0.023365	2.51208	0.170708
2.515	0.0209808	2.51375	0.298023								1.2575	-0.0104904	1.25708	-0.0214577								2.515	0.0309944	2.51375	0.172138
2.51667	0.0243187	2.51542	0.286102								1.25833	-0.0138283	1.25792	-0.0209808								2.51667	0.0362396	2.51542	0.174522
2.51833	0.0305176	2.51708	0.277519								1.25917	-0.0171661	1.25875	-0.0195503								2.51833	0.0400543	2.51708	0.175953
2.52	0.0391006	2.51875	0.277519								1.26	-0.0195503	1.25958	-0.0181198								2.52	0.0400543	2.51875	0.176907
2.52167	0.0505447	2.52042	0.283718								1.26083	-0.0209808	1.26042	-0.0138283								2.52167	0.0362396	2.52042	0.179291
2.52333	0.061512	2.52208	0.286102								1.26167	-0.0219345	1.26125	-0.00333786								2.52333	0.0286102	2.52208	0.183105
2.525	0.0686646	2.52375	0.27895								1.2625	-0.020504	1.26208	0.00762939								2.525	0.0214577	2.52375	0.186443
2.52667	0.0739098	2.52542	0.27132								1.26333	-0.0157356	1.26292	0.0138283								2.52667	0.0138283	2.52542	0.187397
2.52833	0.0748634	2.52708	0.270844								1.26417	-0.00953674	1.26375	0.0157356								2.52833	0.00858307	2.52708	0.185966
2.53	0.0743866	2.52875	0.276566								1.265	-0.00476837	1.26458	0.0162125								2.53	0.00762939	2.52875	0.182629
2.53167	0.0715256	2.53042	0.283718								1.26583	-0.0038147	1.26542	0.0152588								2.53167	0.00762939	2.53042	0.179768
2.53333	0.0648499	2.53208	0.290394								1.26667	-0.00619888	1.26625	0.00905991								2.53333	0.00667572	2.53208	0.177383
2.535	0.0562668	2.53375	0.295162								1.2675	-0.00810623	1.26708	0.000953674								2.535	0.00572205	2.53375	0.17643
2.53667	0.0491142	2.53542	0.296593								1.26833	-0.0119209	1.26792	-0.00333786								2.53667	0.00667572	2.53542	0.174522
2.53833	0.0472069	2.53708	0.297546								1.26917	-0.0195503	1.26875	-0.00715256								2.53833	0.00715256	2.53708	0.172615
2.54	0.0476837	2.53875	0.300407								1.27	-0.0309944	1.26958	-0.0138283								2.54	0.00619888	2.53875	0.170708
2.54167	0.0514984	2.54042	0.307083								1.27083	-0.0400543	1.27042	-0.0200272								2.54167	0.0109673	2.54042	0.169754
2.54333	0.0591278	2.54208	0.313282								1.27167	-0.041008	1.27125	-0.0190735								2.54333	0.0185966	2.54208	0.166893
2.545	0.0653267	2.54375	0.317097								1.2725	-0.0371933	1.27208	-0.0119209								2.545	0.0238419	2.54375	0.163078
2.54667	0.0662804	2.54542	0.315666								1.27333	-0.0348091	1.27292	-0.00858307								2.54667	0.0257492	2.54542	0.160217
2.54833	0.0629425	2.54708	0.308514								1.27417	-0.0348091	1.27375	-0.0100136								2.54833	0.0290871	2.54708	0.158787
2.55	0.0591278	2.54875	0.294685								1.275	-0.0329018	1.27458	-0.0123978								2.55	0.0319481	2.54875	0.155449
2.55167	0.0557899	2.55042	0.277519								1.27583	-0.0300407	1.27542	-0.0162125								2.55167	0.0324249	2.55042	0.149727
2.55333	0.0538826	2.55208	0.263214								1.27667	-0.0329018	1.27625	-0.0257492								2.55333	0.0357628	2.55208	0.145912
2.555	0.0534058	2.55375	0.255585								1.2775	-0.0433922	1.27708	-0.0414848								2.555	0.0443459	2.55375	0.144958
2.55667	0.0548363	2.55542	0.255108								1.27833	-0.0538826	1.27792	-0.0553131								2.55667	0.0519753	2.55542	0.145912
2.55833	0.0557899	2.55708	0.255585								1.27917	-0.0576973	1.27875	-0.0638962								2.55833	0.0534058	2.55708	0.146389
2.56	0.0534058	2.55875	0.252724								1.28	-0.0557899	1.27958	-0.0700951								2.56	0.0519753	2.55875	0.14925
2.56167	0.0472069	2.56042	0.246525								1.28083	-0.0519753	1.28042	-0.0762939								2.56167	0.0529289	2.56042	0.153542
2.56333	0.0400543	2.56208	0.239372								1.28167	-0.0472069	1.28125	-0.0786781								2.56333	0.0529289	2.56208	0.154972
2.565	0.0352859	2.56375	0.234127								1.2825	-0.0395775	1.28208	-0.0739098								2.565	0.0514984	2.56375	0.151634
2.56667	0.0333786	2.56542	0.230312								1.28333	-0.0305176	1.28292	-0.0653267								2.56667	0.0486374	2.56542	0.146389
2.56833	0.0329018	2.56708	0.231743								1.28417	-0.0243187	1.28375	-0.0548363								2.56833	0.04673	2.56708	0.144958
2.57	0.0329018	2.56875	0.237942								1.285	-0.0209808	1.28458	-0.0414848								2.57	0.0443459	2.56875	0.145435
2.57167	0.0319481	2.57042	0.244617								1.28583	-0.0185966	1.28542	-0.0243187								2.57167	0.0414848	2.57042	0.147343
2.57333	0.0290871	2.57208	0.247478								1.28667	-0.0166893	1.28625	-0.00810623								2.57333	0.0391006	2.57208	0.150204
2.575	0.026226	2.57375	0.244617								1.2875	-0.017643	1.28708	0.000476837								2.575	0.0367165	2.57375	0.153065
2.57667	0.023365	2.57542	0.24128								1.28833	-0.023365	1.28792	0.00190735								2.57667	0.0333786	2.57542	0.154018
2.57833	0.020504	2.57708	0.236034								1.28917	-0.0300407	1.28875	0.00143051								2.57833	0.0295639	2.57708	0.152111
2.58	0.0195503	2.57875	0.23222								1.29	-0.0348091	1.28958	0.00476837								2.58	0.0281334	2.57875	0.151634
2.58167	0.0247955	2.58042	0.230312								1.29083	-0.0386238	1.29042	0.0114441								2.58167	0.0257492	2.58042	0.155926
2.58333	0.0333786	2.58208	0.230789								1.29167	-0.0433922	1.29125	0.0200272								2.58333	0.020504	2.58208	0.161648
2.585	0.0371933	2.58375	0.234604								1.2925	-0.0457764	1.29208	0.0267029								2.585	0.0138283	2.58375	0.164032
2.58667	0.0386238	2.58542	0.238419								1.29333	-0.0395775	1.29292	0.0281334								2.58667	0.0123978	2.58542	0.161648
2.58833	0.0443459	2.58708	0.239372								1.29417	-0.0271797	1.29375	0.0214577								2.58833	0.0171661	2.58708	0.15831
2.59	0.0553131	2.58875	0.232697								1.295	-0.0185966	1.29458	0.00762939								2.59	0.0243187	2.58875	0.154495
2.59167	0.0662804	2.59042	0.22459								1.29583	-0.0185966	1.29542	-0.0100136								2.59167	0.0309944	2.59042	0.150681
2.59333	0.0724792	2.59208	0.220299								1.29667	-0.0209808	1.29625	-0.0252724								2.59333	0.0371933	2.59208	0.146389
2.595	0.0777245	2.59375	0.217438								1.2975	-0.020504	1.29708	-0.0333786								2.595	0.0429153	2.59375	0.144005
2.59667	0.0853539	2.59542	0.211716								1.29833	-0.0209808	1.29792	-0.0314713								2.59667	0.0481606	2.59542	0.144005
2.59833	0.0934601	2.59708	0.20504								1.29917	-0.0243187	1.29875	-0.0209808								2.59833	0.0510216	2.59708	0.142574
2.6	0.0977516	2.59875	0.20504								1.3	-0.0286102	1.29958	-0.0104904								2.6	0.0534058	2.59875	0.141621
2.60167	0.0982285	2.60042	0.21553								1.30083	-0.0309944	1.30042	-0.00524521								2.60167	0.0567436	2.60042	0.14019
2.60333	0.0972748	2.60208	0.227928								1.30167	-0.0290871	1.30125	-0.00429153								2.60333	0.0629425	2.60208	0.142574
2.605	0.0948906	2.60375	0.238419								1.3025	-0.0267029	1.30208	-0.00286102								2.605	0.0724792	2.60375	0.148296
2.60667	0.0910759	2.60542	0.248909								1.30333	-0.0276566	1.30292	-0.00143051								2.60667	0.0844002	2.60542	0.157356
2.60833	0.084877	2.60708	0.259399								1.30417	-0.0305176	1.30375	-0.00333786								2.60833	0.0972748	2.60708	0.167847
2.61	0.0801086	2.60875	0.264645								1.305	-0.0305176	1.30458	-0.00238419								2.61	0.108242	2.60875	0.179291
2.61167	0.0796318	2.61042	0.257492								1.30583	-0.023365	1.30542	0.00429153								2.61167	0.117302	2.61042	0.189304
2.61333	0.0867844	2.61208	0.240803								1.30667	-0.0152588	1.30625	0.0152588								2.61333	0.125885	2.61208	0.19598
2.615	0.101089	2.61375	0.22316								1.3075	-0.00953674	1.30708	0.023365								2.615	0.133514	2.61375	0.196934
2.61667	0.115395	2.61542	0.209332								1.30833	-0.00143051	1.30792	0.0271797								2.61667	0.137329	2.61542	0.19455
2.61833	0.124931	2.61708	0.200272								1.30917	0.0104904	1.30875	0.0290871								2.61833	0.138283	2.61708	0.190258
2.62	0.127316	2.61875	0.198841								1.31	0.0209808	1.30958	0.0286102								2.62	0.137806	2.61875	0.185966
2.62167	0.124931	2.62042	0.208378								1.31083	0.0214577	1.31042	0.0238419								2.62167	0.137806	2.62042	0.179291
2.62333	0.122547	2.62208	0.220776								1.31167	0.0138283	1.31125	0.0123978								2.62333	0.138283	2.62208	0.171661
2.625	0.123024	2.62375	0.229836								1.3125	0.0038147	1.31208	0.00143051								2.625	0.137806	2.62375	0.168324
2.62667	0.129223	2.62542	0.232697								1.31333	-0.00572205	1.31292	-0.0038147								2.62667	0.137329	2.62542	0.167847
2.62833	0.14019	2.62708	0.231266								1.31417	-0.0138283	1.31375	-0.00476837								2.62833	0.133514	2.62708	0.165939
2.63	0.153542	2.62875	0.226498								1.315	-0.0190735	1.31458	-0.0038147								2.63	0.127792	2.62875	0.157833
2.63167	0.166893	2.63042	0.21553								1.31583	-0.0195503	1.31542	-0.00238419								2.63167	0.124931	2.63042	0.150204
2.63333	0.176907	2.63208	0.201702								1.31667	-0.0157356	1.31625	0.00286102								2.63333	0.125408	2.63208	0.145912
2.635	0.180721	2.63375	0.191212								1.3175	-0.0119209	1.31708	0.00858307								2.635	0.127792	2.63375	0.146389
2.63667	0.179291	2.63542	0.189781								1.31833	-0.00715256	1.31792	0.0133514								2.63667	0.132084	2.63542	0.154495
2.63833	0.173569	2.63708	0.193119								1.31917	-0.00143051	1.31875	0.0138283								2.63833	0.140667	2.63708	0.169754
2.64	0.166893	2.63875	0.195503								1.32	0.00667572	1.31958	0.00858307								2.64	0.153065	2.63875	0.191689
2.64167	0.159264	2.64042	0.198364								1.32083	0.0162125	1.32042	0.000953674								2.64167	0.164986	2.64042	0.212193
2.64333	0.150204	2.64208	0.204563								1.32167	0.0257492	1.32125	-0.00715256								2.64333	0.173569	2.64208	0.227928
2.645	0.142574	2.64375	0.212193								1.3225	0.0314713	1.32208	-0.0138283								2.645	0.180721	2.64375	0.234604
2.64667	0.136375	2.64542	0.2141								1.32333	0.0286102	1.32292	-0.0238419								2.64667	0.185966	2.64542	0.23365
2.64833	0.133038	2.64708	0.215054								1.32417	0.0181198	1.32375	-0.0309944								2.64833	0.191689	2.64708	0.229836
2.65	0.134468	2.64875	0.220299								1.325	0.00429153	1.32458	-0.0300407								2.65	0.195503	2.64875	0.22316
2.65167	0.135899	2.65042	0.227451								1.32583	-0.0114441	1.32542	-0.0219345								2.65167	0.195026	2.65042	0.21553
2.65333	0.137806	2.65208	0.232697								1.32667	-0.0257492	1.32625	-0.0114441								2.65333	0.190258	2.65208	0.205994
2.655	0.138283	2.65375	0.237465								1.3275	-0.0362396	1.32708	-0.00429153								2.655	0.182629	2.65375	0.19598
2.65667	0.137806	2.65542	0.246048								1.32833	-0.0400543	1.32792	0.0038147								2.65667	0.176907	2.65542	0.181198
2.65833	0.134945	2.65708	0.255585								1.32917	-0.0400543	1.32875	0.0119209								2.65833	0.174522	2.65708	0.164509
2.66	0.129223	2.65875	0.261784								1.33	-0.0391006	1.32958	0.017643								2.66	0.174522	2.65875	0.154018
2.66167	0.123978	2.66042	0.264168								1.33083	-0.0376701	1.33042	0.0181198								2.66167	0.176907	2.66042	0.151634
2.66333	0.118256	2.66208	0.267506								1.33167	-0.0319481	1.33125	0.0143051								2.66333	0.180244	2.66208	0.153542
2.665	0.116825	2.66375	0.272751								1.3325	-0.0228882	1.33208	0.0119209								2.665	0.182629	2.66375	0.158787
2.66667	0.120163	2.66542	0.27895								1.33333	-0.0123978	1.33292	0.0123978								2.66667	0.180244	2.66542	0.171185
2.66833	0.123501	2.66708	0.284195								1.33417	-0.00286102	1.33375	0.0181198								2.66833	0.17643	2.66708	0.185966
2.67	0.122547	2.66875	0.285149								1.335	0.00715256	1.33458	0.0267029								2.67	0.174522	2.66875	0.195026
2.67167	0.118732	2.67042	0.282764								1.33583	0.017643	1.33542	0.0333786								2.67167	0.173092	2.67042	0.194073
2.67333	0.115871	2.67208	0.28038								1.33667	0.0243187	1.33625	0.0338554								2.67333	0.168324	2.67208	0.189781
2.675	0.110626	2.67375	0.281334								1.3375	0.026226	1.33708	0.0276566								2.675	0.15831	2.67375	0.185013
2.67667	0.100136	2.67542	0.284195								1.33833	0.0224113	1.33792	0.0224113								2.67667	0.145912	2.67542	0.179768
2.67833	0.0886917	2.67708	0.282764								1.33917	0.0181198	1.33875	0.0209808								2.67833	0.133514	2.67708	0.173092
2.68	0.0853539	2.67875	0.279427								1.34	0.0133514	1.33958	0.0214577								2.68	0.120163	2.67875	0.16737
2.68167	0.0925064	2.68042	0.277996								1.34083	0.0104904	1.34042	0.0238419								2.68167	0.108719	2.68042	0.163078
2.68333	0.106812	2.68208	0.279427								1.34167	0.00905991	1.34125	0.0252724								2.68333	0.103951	2.68208	0.157833
2.685	0.121593	2.68375	0.275612								1.3425	0.00762939	1.34208	0.0243187								2.685	0.110626	2.68375	0.152588
2.68667	0.133038	2.68542	0.267982								1.34333	0.00476837	1.34292	0.0181198								2.68667	0.124931	2.68542	0.14782
2.68833	0.140667	2.68708	0.263691								1.34417	-0.000953674	1.34375	0.00715256								2.68833	0.137329	2.68708	0.144482
2.69	0.143528	2.68875	0.267029								1.345	-0.00905991	1.34458	-0.00572205								2.69	0.142097	2.68875	0.144958
2.69167	0.13876	2.69042	0.274658								1.34583	-0.0185966	1.34542	-0.014782								2.69167	0.139236	2.69042	0.148773
2.69333	0.127792	2.69208	0.277996								1.34667	-0.0290871	1.34625	-0.0162125								2.69333	0.133991	2.69208	0.156879
2.695	0.117302	2.69375	0.278473								1.3475	-0.0376701	1.34708	-0.00858307								2.695	0.127316	2.69375	0.166416
2.69667	0.11158	2.69542	0.277042								1.34833	-0.041008	1.34792	0.00333786								2.69667	0.118732	2.69542	0.172615
2.69833	0.109673	2.69708	0.272274								1.34917	-0.0405312	1.34875	0.0114441								2.69833	0.109196	2.69708	0.174046
2.7	0.110626	2.69875	0.263691								1.35	-0.0386238	1.34958	0.0128746								2.7	0.101089	2.69875	0.1688
2.70167	0.112534	2.70042	0.252724								1.35083	-0.0367165	1.35042	0.00810623								2.70167	0.0977516	2.70042	0.161648
2.70333	0.11158	2.70208	0.243664								1.35167	-0.0324249	1.35125	0.00190735								2.70333	0.0977516	2.70208	0.153542
2.705	0.105858	2.70375	0.239372								1.3525	-0.0243187	1.35208	-0.00190735								2.705	0.0958443	2.70375	0.145435
2.70667	0.0972748	2.70542	0.238895								1.35333	-0.0171661	1.35292	-0.00238419								2.70667	0.0929832	2.70542	0.14019
2.70833	0.0901222	2.70708	0.240803								1.35417	-0.0133514	1.35375	-0.00238419								2.70833	0.0915527	2.70708	0.138283
2.71	0.0853539	2.70875	0.242233								1.355	-0.00953674	1.35458	-0.0038147								2.71	0.0910759	2.70875	0.139713
2.71167	0.0810623	2.71042	0.243187								1.35583	-0.00524521	1.35542	-0.00429153								2.71167	0.0882149	2.71042	0.140667
2.71333	0.0772476	2.71208	0.24271								1.35667	-0.0038147	1.35625	-0.0038147								2.71333	0.0839233	2.71208	0.142574
2.715	0.0753403	2.71375	0.237942								1.3575	-0.00524521	1.35708	-0.00524521								2.715	0.0815392	2.71375	0.143528
2.71667	0.0767708	2.71542	0.227928								1.35833	-0.00524521	1.35792	-0.0100136								2.71667	0.0829697	2.71542	0.141144
2.71833	0.079155	2.71708	0.216484								1.35917	-0.00190735	1.35875	-0.0152588								2.71833	0.0886917	2.71708	0.138283
2.72	0.0786781	2.71875	0.204563								1.36	0.000476837	1.35958	-0.0190735								2.72	0.0982285	2.71875	0.134945
2.72167	0.0743866	2.72042	0.189781								1.36083	0	1.36042	-0.0190735								2.72167	0.108242	2.72042	0.133514
2.72333	0.0720024	2.72208	0.172138								1.36167	-0.00286102	1.36125	-0.0166893								2.72333	0.11301	2.72208	0.131607
2.725	0.0734329	2.72375	0.155449								1.3625	-0.00858307	1.36208	-0.0114441								2.725	0.113487	2.72375	0.132561
2.72667	0.0739098	2.72542	0.140667								1.36333	-0.017643	1.36292	-0.00619888								2.72667	0.112534	2.72542	0.134945
2.72833	0.0743866	2.72708	0.127316								1.36417	-0.0295639	1.36375	-0.00143051								2.72833	0.110149	2.72708	0.134468
2.73	0.0772476	2.72875	0.12064								1.365	-0.038147	1.36458	0.00190735								2.73	0.108242	2.72875	0.13113
2.73167	0.0844002	2.73042	0.121593								1.36583	-0.0395775	1.36542	0.000953674								2.73167	0.107288	2.73042	0.124931
2.73333	0.0886917	2.73208	0.126839								1.36667	-0.0357628	1.36625	-0.00238419								2.73333	0.108719	2.73208	0.116348
2.735	0.0882149	2.73375	0.131607								1.3675	-0.0286102	1.36708	-0.00715256								2.735	0.107765	2.73375	0.105381
2.73667	0.087738	2.73542	0.137329								1.36833	-0.0228882	1.36792	-0.0100136								2.73667	0.103951	2.73542	0.0953674
2.73833	0.0896454	2.73708	0.145435								1.36917	-0.0181198	1.36875	-0.0119209								2.73833	0.101089	2.73708	0.0915527
2.74	0.0948906	2.73875	0.150204								1.37	-0.0157356	1.36958	-0.0109673								2.74	0.100136	2.73875	0.0925064
2.74167	0.0991821	2.74042	0.14782								1.37083	-0.0157356	1.37042	-0.0038147								2.74167	0.102997	2.74042	0.0934601
2.74333	0.10252	2.74208	0.143528								1.37167	-0.0185966	1.37125	0.00953674								2.74333	0.110626	2.74208	0.0925064
2.745	0.105858	2.74375	0.142574								1.3725	-0.0228882	1.37208	0.0224113								2.745	0.124931	2.74375	0.0915527
2.74667	0.106812	2.74542	0.140667								1.37333	-0.0252724	1.37292	0.0309944								2.74667	0.140667	2.74542	0.0925064
2.74833	0.106812	2.74708	0.137329								1.37417	-0.0276566	1.37375	0.0357628								2.74833	0.14782	2.74708	0.0925064
2.75	0.106335	2.74875	0.13113								1.375	-0.0333786	1.37458	0.0376701								2.75	0.144958	2.74875	0.0901222
2.75167	0.110149	2.75042	0.128746								1.37583	-0.0414848	1.37542	0.0362396								2.75167	0.135899	2.75042	0.0886917
2.75333	0.119686	2.75208	0.13113								1.37667	-0.0448227	1.37625	0.0271797								2.75333	0.126362	2.75208	0.0886917
2.755	0.133038	2.75375	0.132084								1.3775	-0.041008	1.37708	0.0143051								2.755	0.115871	2.75375	0.0920296
2.75667	0.143528	2.75542	0.127792								1.37833	-0.0329018	1.37792	0.00429153								2.75667	0.104904	2.75542	0.0944138
2.75833	0.148773	2.75708	0.120163								1.37917	-0.0295639	1.37875	-0.000953674								2.75833	0.0977516	2.75708	0.0972748
2.76	0.14782	2.75875	0.114441								1.38	-0.0290871	1.37958	-0.00238419								2.76	0.0944138	2.75875	0.101566
2.76167	0.142574	2.76042	0.107288								1.38083	-0.0271797	1.38042	-0.0038147								2.76167	0.0920296	2.76042	0.105858
2.76333	0.136375	2.76208	0.0953674								1.38167	-0.0243187	1.38125	-0.00476837								2.76333	0.0896454	2.76208	0.110626
2.765	0.126362	2.76375	0.0863075								1.3825	-0.0271797	1.38208	-0.00667572								2.765	0.0896454	2.76375	0.112057
2.76667	0.114918	2.76542	0.0867844								1.38333	-0.0371933	1.38292	-0.0114441								2.76667	0.0934601	2.76542	0.108242
2.76833	0.103474	2.76708	0.0944138								1.38417	-0.0452995	1.38375	-0.0200272								2.76833	0.100136	2.76708	0.103474
2.77	0.0944138	2.76875	0.104427								1.385	-0.04673	1.38458	-0.0300407								2.77	0.109673	2.76875	0.099659
2.77167	0.0891685	2.77042	0.117302								1.38583	-0.0424385	1.38542	-0.0362396								2.77167	0.120163	2.77042	0.0991821
2.77333	0.0858307	2.77208	0.133038								1.38667	-0.0367165	1.38625	-0.0400543								2.77333	0.126362	2.77208	0.0987053
2.775	0.0867844	2.77375	0.144958								1.3875	-0.0329018	1.38708	-0.0405312								2.775	0.125885	2.77375	0.0987053
2.77667	0.0915527	2.77542	0.149727								1.38833	-0.0286102	1.38792	-0.0400543								2.77667	0.121117	2.77542	0.10252
2.77833	0.0982285	2.77708	0.14782								1.38917	-0.0209808	1.38875	-0.0371933								2.77833	0.114441	2.77708	0.108719
2.78	0.105381	2.77875	0.143051								1.39	-0.0119209	1.38958	-0.0305176								2.78	0.105858	2.77875	0.117302
2.78167	0.111103	2.78042	0.139713								1.39083	-0.00715256	1.39042	-0.0243187								2.78167	0.0987053	2.78042	0.123978
2.78333	0.114441	2.78208	0.137806								1.39167	-0.00858307	1.39125	-0.0185966								2.78333	0.0958443	2.78208	0.125408
2.785	0.115871	2.78375	0.142097								1.3925	-0.0109673	1.39208	-0.0157356								2.785	0.0987053	2.78375	0.122547
2.78667	0.118256	2.78542	0.154972								1.39333	-0.0109673	1.39292	-0.0119209								2.78667	0.103474	2.78542	0.116825
2.78833	0.122547	2.78708	0.174522								1.39417	-0.0138283	1.39375	-0.00810623								2.78833	0.108719	2.78708	0.108719
2.79	0.125408	2.78875	0.196457								1.395	-0.0219345	1.39458	-0.00905991								2.79	0.118256	2.78875	0.0953674
2.79167	0.124931	2.79042	0.216007								1.39583	-0.0333786	1.39542	-0.0143051								2.79167	0.129223	2.79042	0.079155
2.79333	0.123501	2.79208	0.235558								1.39667	-0.0433922	1.39625	-0.020504								2.79333	0.137806	2.79208	0.0681877
2.795	0.123501	2.79375	0.254154								1.3975	-0.0495911	1.39708	-0.0238419								2.795	0.138283	2.79375	0.0677109
2.79667	0.122547	2.79542	0.272751								1.39833	-0.0505447	1.39792	-0.0247955								2.79667	0.133038	2.79542	0.0743866
2.79833	0.115395	2.79708	0.28944								1.39917	-0.0452995	1.39875	-0.026226								2.79833	0.126362	2.79708	0.0805855
2.8	0.104904	2.79875	0.308037								1.4	-0.0376701	1.39958	-0.0281334								2.8	0.117779	2.79875	0.0853539
2.80167	0.0958443	2.80042	0.331402								1.40083	-0.0286102	1.40042	-0.0286102								2.80167	0.109673	2.80042	0.0896454
2.80333	0.0915527	2.80208	0.358582								1.40167	-0.0166893	1.40125	-0.0252724								2.80333	0.105381	2.80208	0.0939369
2.805	0.0896454	2.80375	0.386715								1.4025	-0.00429153	1.40208	-0.0195503								2.805	0.108719	2.80375	0.0967979
2.80667	0.087738	2.80542	0.413895								1.40333	0.00238419	1.40292	-0.0128746								2.80667	0.117302	2.80542	0.0977516
2.80833	0.0896454	2.80708	0.442982								1.40417	0.00333786	1.40375	-0.00715256								2.80833	0.123978	2.80708	0.099659
2.81	0.0982285	2.80875	0.473499								1.405	0.00429153	1.40458	-0.00286102								2.81	0.123978	2.80875	0.105381
2.81167	0.105858	2.81042	0.506401								1.40583	0.00572205	1.40542	0.000476837								2.81167	0.121117	2.81042	0.116825
2.81333	0.107765	2.81208	0.544548								1.40667	0.0038147	1.40625	0.00143051								2.81333	0.119209	2.81208	0.131607
2.815	0.104904	2.81375	0.588417								1.4075	-0.00143051	1.40708	0.000953674								2.815	0.121117	2.81375	0.141144
2.81667	0.104427	2.81542	0.638485								1.40833	-0.00715256	1.40792	-0.00143051								2.81667	0.12207	2.81542	0.142574
2.81833	0.105381	2.81708	0.691891								1.40917	-0.0119209	1.40875	-0.00429153								2.81833	0.12207	2.81708	0.142574
2.82	0.10252	2.81875	0.749588								1.41	-0.014782	1.40958	-0.00667572								2.82	0.127316	2.81875	0.148296
2.82167	0.0967979	2.82042	0.808239								1.41083	-0.0200272	1.41042	-0.00905991								2.82167	0.134945	2.82042	0.152111
2.82333	0.0896454	2.82208	0.863075								1.41167	-0.0286102	1.41125	-0.0123978								2.82333	0.13876	2.82208	0.146389
2.825	0.0829697	2.82375	0.911713								1.4125	-0.0386238	1.41208	-0.0209808								2.825	0.133038	2.82375	0.136852
2.82667	0.0772476	2.82542	0.952721								1.41333	-0.0424385	1.41292	-0.0338554								2.82667	0.12207	2.82542	0.130653
2.82833	0.0743866	2.82708	0.988007								1.41417	-0.0395775	1.41375	-0.0472069								2.82833	0.112534	2.82708	0.122547
2.83	0.0748634	2.82875	1.01662								1.415	-0.0329018	1.41458	-0.0543594								2.83	0.10252	2.82875	0.107288
2.83167	0.0796318	2.83042	1.04284								1.41583	-0.023365	1.41542	-0.0534058								2.83167	0.0915527	2.83042	0.0905991
2.83333	0.0882149	2.83208	1.06955								1.41667	-0.0100136	1.41625	-0.0500679								2.83333	0.0810623	2.83208	0.0824928
2.835	0.0977516	2.83375	1.09577								1.4175	0.00190735	1.41708	-0.0457764								2.835	0.0729561	2.83375	0.0839233
2.83667	0.102043	2.83542	1.12247								1.41833	0.00715256	1.41792	-0.0391006								2.83667	0.0696182	2.83542	0.0872612
2.83833	0.099659	2.83708	1.14679								1.41917	0.00762939	1.41875	-0.0290871								2.83833	0.0700951	2.83708	0.0910759
2.84	0.0939369	2.83875	1.16968								1.42	0.00667572	1.41958	-0.0219345								2.84	0.0705719	2.83875	0.0939369
2.84167	0.0824928	2.84042	1.1878								1.42083	0.00286102	1.42042	-0.0224113								2.84167	0.0677109	2.84042	0.0982285
2.84333	0.0658035	2.84208	1.20068								1.42167	-0.00333786	1.42125	-0.0267029								2.84333	0.0624657	2.84208	0.102997
2.845	0.0481606	2.84375	1.21069								1.4225	-0.00476837	1.42208	-0.0276566								2.845	0.0591278	2.84375	0.105381
2.84667	0.038147	2.84542	1.21737								1.42333	0.000476837	1.42292	-0.0243187								2.84667	0.0605583	2.84542	0.106812
2.84833	0.0376701	2.84708	1.2188								1.42417	0.00572205	1.42375	-0.0224113								2.84833	0.0638962	2.84708	0.106812
2.85	0.0405312	2.84875	1.2126								1.425	0.00524521	1.42458	-0.0228882								2.85	0.0681877	2.84875	0.108242
2.85167	0.0472069	2.85042	1.2002								1.42583	0.00286102	1.42542	-0.020504								2.85167	0.0720024	2.85042	0.107288
2.85333	0.0600815	2.85208	1.17874								1.42667	0.00286102	1.42625	-0.0123978								2.85333	0.0758171	2.85208	0.10252
2.855	0.0739098	2.85375	1.1487								1.4275	0.00143051	1.42708	-0.00286102								2.855	0.0767708	2.85375	0.0939369
2.85667	0.0824928	2.85542	1.11485								1.42833	-0.00429153	1.42792	0.00238419								2.85667	0.0772476	2.85542	0.0863075
2.85833	0.0839233	2.85708	1.08528								1.42917	-0.0109673	1.42875	0.00572205								2.85833	0.0786781	2.85708	0.084877
2.86	0.0839233	2.85875	1.05476								1.43	-0.014782	1.42958	0.0109673								2.86	0.082016	2.85875	0.084877
2.86167	0.0844002	2.86042	1.01757								1.43083	-0.0152588	1.43042	0.017643								2.86167	0.0886917	2.86042	0.0815392
2.86333	0.0824928	2.86208	0.976562								1.43167	-0.0162125	1.43125	0.0214577								2.86333	0.0982285	2.86208	0.0743866
2.865	0.0824928	2.86375	0.936985								1.4325	-0.0185966	1.43208	0.0214577								2.865	0.106335	2.86375	0.0715256
2.86667	0.0853539	2.86542	0.899792								1.43333	-0.0224113	1.43292	0.0190735								2.86667	0.113487	2.86542	0.0748634
2.86833	0.0896454	2.86708	0.861168								1.43417	-0.0286102	1.43375	0.0171661								2.86833	0.117779	2.86708	0.0767708
2.87	0.0925064	2.86875	0.823021								1.435	-0.0367165	1.43458	0.017643								2.87	0.119686	2.86875	0.0762939
2.87167	0.0948906	2.87042	0.789642								1.43583	-0.0481606	1.43542	0.0200272								2.87167	0.118256	2.87042	0.0786781
2.87333	0.100136	2.87208	0.760555								1.43667	-0.0557899	1.43625	0.0209808								2.87333	0.112534	2.87208	0.0867844
2.875	0.10252	2.87375	0.730515								1.4375	-0.0562668	1.43708	0.0195503								2.875	0.106335	2.87375	0.0972748
2.87667	0.100613	2.87542	0.693321								1.43833	-0.0510216	1.43792	0.0171661								2.87667	0.101566	2.87542	0.106335
2.87833	0.100136	2.87708	0.649929								1.43917	-0.0429153	1.43875	0.0133514								2.87833	0.0982285	2.87708	0.113964
2.88	0.105381	2.87875	0.603676								1.44	-0.0348091	1.43958	0.00810623								2.88	0.0987053	2.87875	0.117779
2.88167	0.113487	2.88042	0.561237								1.44083	-0.023365	1.44042	0.00190735								2.88167	0.100136	2.88042	0.117302
2.88333	0.118732	2.88208	0.525951								1.44167	-0.0143051	1.44125	-0.00476837								2.88333	0.104427	2.88208	0.11158
2.885	0.121117	2.88375	0.496864								1.4425	-0.0143051	1.44208	-0.0104904								2.885	0.110626	2.88375	0.102043
2.88667	0.118732	2.88542	0.473022								1.44333	-0.0200272	1.44292	-0.0166893								2.88667	0.112534	2.88542	0.0882149
2.88833	0.109196	2.88708	0.450611								1.44417	-0.0257492	1.44375	-0.0224113								2.88833	0.107288	2.88708	0.0777245
2.89	0.0967979	2.88875	0.429153								1.445	-0.0276566	1.44458	-0.0276566								2.89	0.0977516	2.88875	0.0739098
2.89167	0.0858307	2.89042	0.41008								1.44583	-0.0267029	1.44542	-0.0309944								2.89167	0.0925064	2.89042	0.0758171
2.89333	0.0758171	2.89208	0.391483								1.44667	-0.0247955	1.44625	-0.0305176								2.89333	0.0925064	2.89208	0.0815392
2.895	0.0681877	2.89375	0.371933								1.4475	-0.0228882	1.44708	-0.0276566								2.895	0.0915527	2.89375	0.0882149
2.89667	0.0667572	2.89542	0.353336								1.44833	-0.0200272	1.44792	-0.0214577								2.89667	0.0920296	2.89542	0.0915527
2.89833	0.0739098	2.89708	0.338078								1.44917	-0.0171661	1.44875	-0.014782								2.89833	0.0977516	2.89708	0.0863075
2.9	0.0829697	2.89875	0.326157								1.45	-0.0162125	1.44958	-0.014782								2.9	0.105858	2.89875	0.0758171
2.90167	0.0844002	2.90042	0.315666								1.45083	-0.0195503	1.45042	-0.0214577								2.90167	0.110626	2.90042	0.0653267
2.90333	0.082016	2.90208	0.307083								1.45167	-0.0267029	1.45125	-0.0295639								2.90333	0.110626	2.90208	0.0562668
2.905	0.0805855	2.90375	0.301838								1.4525	-0.0333786	1.45208	-0.0324249								2.905	0.109196	2.90375	0.0491142
2.90667	0.0805855	2.90542	0.298023								1.45333	-0.0371933	1.45292	-0.0333786								2.90667	0.107765	2.90542	0.04673
2.90833	0.082016	2.90708	0.296116								1.45417	-0.0400543	1.45375	-0.0348091								2.90833	0.108719	2.90708	0.0500679
2.91	0.0863075	2.90875	0.296593								1.455	-0.0414848	1.45458	-0.0329018								2.91	0.112057	2.90875	0.0543594
2.91167	0.0939369	2.91042	0.2985								1.45583	-0.041008	1.45542	-0.0271797								2.91167	0.115871	2.91042	0.0543594
2.91333	0.103474	2.91208	0.299454								1.45667	-0.038147	1.45625	-0.023365								2.91333	0.120163	2.91208	0.0500679
2.915	0.110149	2.91375	0.302315								1.4575	-0.0348091	1.45708	-0.0247955								2.915	0.125885	2.91375	0.0433922
2.91667	0.11301	2.91542	0.312805								1.45833	-0.0333786	1.45792	-0.026226								2.91667	0.129223	2.91542	0.0333786
2.91833	0.111103	2.91708	0.327587								1.45917	-0.0348091	1.45875	-0.023365								2.91833	0.123978	2.91708	0.0209808
2.92	0.103951	2.91875	0.342369								1.46	-0.0391006	1.45958	-0.0166893								2.92	0.112057	2.91875	0.0119209
2.92167	0.0953674	2.92042	0.355721								1.46083	-0.043869	1.46042	-0.00905991								2.92167	0.100613	2.92042	0.00572205
2.92333	0.0886917	2.92208	0.368118								1.46167	-0.0491142	1.46125	-0.00190735								2.92333	0.0944138	2.92208	0.00190735
2.925	0.0858307	2.92375	0.376701								1.4625	-0.0519753	1.46208	0.00333786								2.925	0.0925064	2.92375	0.00143051
2.92667	0.084877	2.92542	0.38147								1.46333	-0.0500679	1.46292	0.00762939								2.92667	0.0944138	2.92542	0.00572205
2.92833	0.0853539	2.92708	0.387192								1.46417	-0.0462532	1.46375	0.0100136								2.92833	0.100613	2.92708	0.0152588
2.93	0.0891685	2.92875	0.397205								1.465	-0.0419617	1.46458	0.00810623								2.93	0.113964	2.92875	0.023365
2.93167	0.0939369	2.93042	0.410557								1.46583	-0.0371933	1.46542	0.00333786								2.93167	0.128269	2.93042	0.0276566
2.93333	0.101566	2.93208	0.426292								1.46667	-0.0305176	1.46625	-0.00238419								2.93333	0.141144	2.93208	0.0281334
2.935	0.113487	2.93375	0.443935								1.4675	-0.0243187	1.46708	-0.00286102								2.935	0.151157	2.93375	0.023365
2.93667	0.126362	2.93542	0.461578								1.46833	-0.0224113	1.46792	0								2.93667	0.159264	2.93542	0.0114441
2.93833	0.134468	2.93708	0.475407								1.46917	-0.0228882	1.46875	0.00429153								2.93833	0.166893	2.93708	-0.00190735
2.94	0.136375	2.93875	0.482082								1.47	-0.0214577	1.46958	0.00953674								2.94	0.172615	2.93875	-0.0138283
2.94167	0.13876	2.94042	0.485897								1.47083	-0.014782	1.47042	0.0152588								2.94167	0.176907	2.94042	-0.0224113
2.94333	0.145912	2.94208	0.492096								1.47167	-0.00524521	1.47125	0.0195503								2.94333	0.17786	2.94208	-0.0333786
2.945	0.153065	2.94375	0.500202								1.4725	0.0038147	1.47208	0.0171661								2.945	0.175476	2.94375	-0.0443459
2.94667	0.157356	2.94542	0.505447								1.47333	0.0104904	1.47292	0.00810623								2.94667	0.174046	2.94542	-0.0529289
2.94833	0.161171	2.94708	0.508785								1.47417	0.0128746	1.47375	-0.00143051								2.94833	0.17786	2.94708	-0.0600815
2.95	0.166893	2.94875	0.511646								1.475	0.0128746	1.47458	-0.00524521								2.95	0.184059	2.94875	-0.0638962
2.95167	0.1688	2.95042	0.514507								1.47583	0.00858307	1.47542	-0.00238419								2.95167	0.18692	2.95042	-0.0653267
2.95333	0.162125	2.95208	0.515461								1.47667	0.000476837	1.47625	0.00238419								2.95333	0.190258	2.95208	-0.0624657
2.955	0.14782	2.95375	0.514507								1.4775	-0.00619888	1.47708	0.00524521								2.955	0.199318	2.95375	-0.0576973
2.95667	0.136852	2.95542	0.513554								1.47833	-0.00762939	1.47792	0.00810623								2.95667	0.211716	2.95542	-0.0543594
2.95833	0.133514	2.95708	0.514507								1.47917	-0.0038147	1.47875	0.00905991								2.95833	0.217438	2.95708	-0.0534058
2.96	0.134945	2.95875	0.518799								1.48	0.00143051	1.47958	0.00762939								2.96	0.218391	2.95875	-0.0562668
2.96167	0.137329	2.96042	0.523567								1.48083	0.00762939	1.48042	0.00286102								2.96167	0.221729	2.96042	-0.0567436
2.96333	0.141621	2.96208	0.524998								1.48167	0.0114441	1.48125	-0.00190735								2.96333	0.229359	2.96208	-0.0538826
2.965	0.151157	2.96375	0.522614								1.4825	0.00858307	1.48208	-0.00286102								2.965	0.237465	2.96375	-0.0481606
2.96667	0.164986	2.96542	0.519276								1.48333	0.00286102	1.48292	-0.00143051								2.96667	0.240803	2.96542	-0.043869
2.96833	0.177383	2.96708	0.51403								1.48417	-0.00143051	1.48375	0.0038147								2.96833	0.239849	2.96708	-0.0386238
2.97	0.18692	2.96875	0.508785								1.485	-0.00715256	1.48458	0.00619888								2.97	0.236511	2.96875	-0.0309944
2.97167	0.19455	2.97042	0.505924								1.48583	-0.0171661	1.48542	0.00286102								2.97167	0.230789	2.97042	-0.0257492
2.97333	0.201702	2.97208	0.505924								1.48667	-0.0295639	1.48625	-0.00333786								2.97333	0.22316	2.97208	-0.0247955
2.975	0.205994	2.97375	0.506878								1.4875	-0.0400543	1.48708	-0.00619888								2.975	0.211239	2.97375	-0.0252724
2.97667	0.206947	2.97542	0.504971								1.48833	-0.0510216	1.48792	-0.00476837								2.97667	0.197411	2.97542	-0.0200272
2.97833	0.20647	2.97708	0.497818								1.48917	-0.0629425	1.48875	-0.00476837								2.97833	0.187397	2.97708	-0.0143051
2.98	0.206947	2.97875	0.486851								1.49	-0.0681877	1.48958	-0.00476837								2.98	0.183582	2.97875	-0.0138283
2.98167	0.208378	2.98042	0.473022								1.49083	-0.0629425	1.49042	0.000953674								2.98167	0.184059	2.98042	-0.014782
2.98333	0.208855	2.98208	0.457764								1.49167	-0.0510216	1.49125	0.0119209								2.98333	0.188351	2.98208	-0.0100136
2.985	0.207424	2.98375	0.440121								1.4925	-0.0405312	1.49208	0.020504								2.985	0.195503	2.98375	-0.00429153
2.98667	0.205517	2.98542	0.426292								1.49333	-0.0329018	1.49292	0.0238419								2.98667	0.204563	2.98542	-0.00524521
2.98833	0.203133	2.98708	0.42057								1.49417	-0.0281334	1.49375	0.0271797								2.98833	0.211716	2.98708	-0.00858307
2.99	0.201225	2.98875	0.417709								1.495	-0.0276566	1.49458	0.0324249								2.99	0.213623	2.98875	-0.00905991
2.99167	0.198841	2.99042	0.409126								1.49583	-0.0333786	1.49542	0.0352859								2.99167	0.2141	2.99042	-0.00810623
2.99333	0.195503	2.99208	0.395775								1.49667	-0.0405312	1.49625	0.0329018								2.99333	0.212669	2.99208	-0.0119209
2.995	0.192165	2.99375	0.380993								1.4975	-0.0433922	1.49708	0.0286102								2.995	0.208855	2.99375	-0.014782
2.99667	0.188828	2.99542	0.364304								1.49833	-0.0424385	1.49792	0.0219345								2.99667	0.203609	2.99542	-0.0128746
2.99833	0.187874	2.99708	0.339508								1.49917	-0.0429153	1.49875	0.0109673								2.99833	0.198364	2.99708	-0.00667572
3	0.185013	2.99875	0.310421								1.5	-0.0457764	1.49958	-0.000953674								3	0.197411	2.99875	0.00238419
3.00167	0.182152	3.00042	0.285625								1.50083	-0.04673	1.50042	-0.00905991								3.00167	0.19598	3.00042	0.0104904
3.00333	0.180721	3.00208	0.267029								1.50167	-0.0433922	1.50125	-0.014782								3.00333	0.192642	3.00208	0.0152588
3.005	0.180244	3.00375	0.25177								1.5025	-0.0367165	1.50208	-0.0209808								3.005	0.189304	3.00375	0.0162125
3.00667	0.178814	3.00542	0.237465								1.50333	-0.0295639	1.50292	-0.026226								3.00667	0.18692	3.00542	0.0109673
3.00833	0.173569	3.00708	0.227451								1.50417	-0.023365	1.50375	-0.0281334								3.00833	0.182629	3.00708	0.00333786
3.01	0.1688	3.00875	0.222206								1.505	-0.0195503	1.50458	-0.0286102								3.01	0.174046	3.00875	-0.00667572
3.01167	0.1688	3.01042	0.219822								1.50583	-0.0181198	1.50542	-0.0324249								3.01167	0.165462	3.01042	-0.0114441
3.01333	0.173569	3.01208	0.217438								1.50667	-0.0195503	1.50625	-0.038147								3.01333	0.15831	3.01208	-0.0104904
3.015	0.179291	3.01375	0.212669								1.5075	-0.0228882	1.50708	-0.0395775								3.015	0.152588	3.01375	-0.00333786
3.01667	0.183105	3.01542	0.202179								1.50833	-0.0271797	1.50792	-0.0333786								3.01667	0.150204	3.01542	0.00810623
3.01833	0.183582	3.01708	0.184536								1.50917	-0.0333786	1.50875	-0.0247955								3.01833	0.154018	3.01708	0.0190735
3.02	0.178814	3.01875	0.160694								1.51	-0.0391006	1.50958	-0.020504								3.02	0.15974	3.01875	0.0305176
3.02167	0.169277	3.02042	0.133038								1.51083	-0.0448227	1.51042	-0.0209808								3.02167	0.160694	3.02042	0.0400543
3.02333	0.15831	3.02208	0.106335								1.51167	-0.0510216	1.51125	-0.0238419								3.02333	0.157356	3.02208	0.0486374
3.025	0.147343	3.02375	0.0905991								1.5125	-0.0557899	1.51208	-0.0271797								3.025	0.155449	3.02375	0.0529289
3.02667	0.138283	3.02542	0.0872612								1.51333	-0.0562668	1.51292	-0.0295639								3.02667	0.155926	3.02542	0.0505447
3.02833	0.128746	3.02708	0.0934601								1.51417	-0.0505447	1.51375	-0.0276566								3.02833	0.15831	3.02708	0.0429153
3.03	0.125408	3.02875	0.105381								1.515	-0.0419617	1.51458	-0.0190735								3.03	0.163078	3.02875	0.0329018
3.03167	0.128269	3.03042	0.12207								1.51583	-0.0333786	1.51542	-0.00333786								3.03167	0.169754	3.03042	0.0238419
3.03333	0.130177	3.03208	0.138283								1.51667	-0.0252724	1.51625	0.014782								3.03333	0.176907	3.03208	0.0185966
3.035	0.130177	3.03375	0.145912								1.5175	-0.017643	1.51708	0.0271797								3.035	0.182152	3.03375	0.0152588
3.03667	0.1297	3.03542	0.144482								1.51833	-0.0128746	1.51792	0.0300407								3.03667	0.183582	3.03542	0.0157356
3.03833	0.132084	3.03708	0.139713								1.51917	-0.0119209	1.51875	0.0252724								3.03833	0.180244	3.03708	0.0209808
3.04	0.130653	3.03875	0.135422								1.52	-0.00953674	1.51958	0.0171661								3.04	0.173092	3.03875	0.0290871
3.04167	0.124931	3.04042	0.1297								1.52083	-0.00715256	1.52042	0.00619888								3.04167	0.165462	3.04042	0.0343323
3.04333	0.120163	3.04208	0.12064								1.52167	-0.00810623	1.52125	-0.00715256								3.04333	0.158787	3.04208	0.0338554
3.045	0.118732	3.04375	0.111103								1.5225	-0.014782	1.52208	-0.0157356								3.045	0.150204	3.04375	0.0352859
3.04667	0.121593	3.04542	0.103951								1.52333	-0.0219345	1.52292	-0.0195503								3.04667	0.137329	3.04542	0.0395775
3.04833	0.123978	3.04708	0.102043								1.52417	-0.0271797	1.52375	-0.0195503								3.04833	0.126362	3.04708	0.0452995
3.05	0.124454	3.04875	0.103951								1.525	-0.0329018	1.52458	-0.0181198								3.05	0.120163	3.04875	0.0505447
3.05167	0.123978	3.05042	0.104427								1.52583	-0.0371933	1.52542	-0.0138283								3.05167	0.118256	3.05042	0.0553131
3.05333	0.123501	3.05208	0.099659								1.52667	-0.0367165	1.52625	-0.00810623								3.05333	0.120163	3.05208	0.0610352
3.055	0.122547	3.05375	0.0934601								1.5275	-0.0319481	1.52708	-0.00286102								3.055	0.127316	3.05375	0.067234
3.05667	0.120163	3.05542	0.0939369								1.52833	-0.0286102	1.52792	0.00238419								3.05667	0.140667	3.05542	0.0748634
3.05833	0.123501	3.05708	0.0972748								1.52917	-0.0267029	1.52875	0.0038147								3.05833	0.156403	3.05708	0.0810623
3.06	0.133038	3.05875	0.0972748								1.53	-0.0243187	1.52958	-0.00238419								3.06	0.168324	3.05875	0.0844002
3.06167	0.144958	3.06042	0.0953674								1.53083	-0.0224113	1.53042	-0.0133514								3.06167	0.173569	3.06042	0.0863075
3.06333	0.153542	3.06208	0.100136								1.53167	-0.0209808	1.53125	-0.0224113								3.06333	0.172138	3.06208	0.0891685
3.065	0.157833	3.06375	0.113487								1.5325	-0.020504	1.53208	-0.0281334								3.065	0.165939	3.06375	0.0905991
3.06667	0.160694	3.06542	0.123501								1.53333	-0.0181198	1.53292	-0.0329018								3.06667	0.157356	3.06542	0.0891685
3.06833	0.15974	3.06708	0.125885								1.53417	-0.0119209	1.53375	-0.0333786								3.06833	0.146866	3.06708	0.0882149
3.07	0.155926	3.06875	0.123978								1.535	-0.00667572	1.53458	-0.0276566								3.07	0.13876	3.06875	0.0901222
3.07167	0.148296	3.07042	0.125885								1.53583	-0.00619888	1.53542	-0.0181198								3.07167	0.137329	3.07042	0.0929832
3.07333	0.136852	3.07208	0.130177								1.53667	-0.0109673	1.53625	-0.00858307								3.07333	0.14019	3.07208	0.0925064
3.075	0.123024	3.07375	0.133038								1.5375	-0.0157356	1.53708	-0.00190735								3.075	0.144005	3.07375	0.0891685
3.07667	0.108719	3.07542	0.133514								1.53833	-0.0152588	1.53792	0.00238419								3.07667	0.146389	3.07542	0.0853539
3.07833	0.0967979	3.07708	0.138283								1.53917	-0.0128746	1.53875	0.000953674								3.07833	0.151634	3.07708	0.0824928
3.08	0.0872612	3.07875	0.148773								1.54	-0.0109673	1.53958	-0.00333786								3.08	0.155926	3.07875	0.0805855
3.08167	0.0805855	3.08042	0.159264								1.54083	-0.00905991	1.54042	-0.00619888								3.08167	0.153542	3.08042	0.0810623
3.08333	0.0801086	3.08208	0.164509								1.54167	-0.00619888	1.54125	-0.00905991								3.08333	0.14782	3.08208	0.0834465
3.085	0.0844002	3.08375	0.165462								1.5425	-0.00429153	1.54208	-0.0119209								3.085	0.145435	3.08375	0.0891685
3.08667	0.0915527	3.08542	0.171185								1.54333	-0.00619888	1.54292	-0.014782								3.08667	0.145912	3.08542	0.0963211
3.08833	0.099659	3.08708	0.179768								1.54417	-0.0109673	1.54375	-0.017643								3.08833	0.145435	3.08708	0.104427
3.09	0.109673	3.08875	0.184059								1.545	-0.0162125	1.54458	-0.0238419								3.09	0.143051	3.08875	0.109196
3.09167	0.117302	3.09042	0.179291								1.54583	-0.0214577	1.54542	-0.0333786								3.09167	0.141144	3.09042	0.110626
3.09333	0.117779	3.09208	0.170708								1.54667	-0.0267029	1.54625	-0.0414848								3.09333	0.144005	3.09208	0.108242
3.095	0.112534	3.09375	0.163078								1.5475	-0.0319481	1.54708	-0.043869								3.095	0.148296	3.09375	0.105858
3.09667	0.103951	3.09542	0.154018								1.54833	-0.0386238	1.54792	-0.0400543								3.09667	0.152111	3.09542	0.103474
3.09833	0.0925064	3.09708	0.144958								1.54917	-0.0462532	1.54875	-0.0286102								3.09833	0.153065	3.09708	0.099659
3.1	0.0801086	3.09875	0.143528								1.55	-0.0534058	1.54958	-0.0123978								3.1	0.154972	3.09875	0.0958443
3.10167	0.0729561	3.10042	0.154972								1.55083	-0.058651	1.55042	0.00286102								3.10167	0.162125	3.10042	0.0944138
3.10333	0.0748634	3.10208	0.174522								1.55167	-0.0638962	1.55125	0.0128746								3.10333	0.168324	3.10208	0.0944138
3.105	0.0801086	3.10375	0.193119								1.5525	-0.067234	1.55208	0.0152588								3.105	0.170231	3.10375	0.0944138
3.10667	0.0829697	3.10542	0.205994								1.55333	-0.0677109	1.55292	0.0114441								3.10667	0.166893	3.10542	0.0944138
3.10833	0.084877	3.10708	0.210285								1.55417	-0.0653267	1.55375	0.00429153								3.10833	0.164509	3.10708	0.0953674
3.11	0.087738	3.10875	0.205517								1.555	-0.0624657	1.55458	-0.00286102								3.11	0.166416	3.10875	0.0967979
3.11167	0.0920296	3.11042	0.192642								1.55583	-0.058651	1.55542	-0.0100136								3.11167	0.165462	3.11042	0.101089
3.11333	0.0987053	3.11208	0.176907								1.55667	-0.0534058	1.55625	-0.0138283								3.11333	0.157833	3.11208	0.108719
3.115	0.108719	3.11375	0.164986								1.5575	-0.0486374	1.55708	-0.0143051								3.115	0.147343	3.11375	0.116825
3.11667	0.121117	3.11542	0.155449								1.55833	-0.0481606	1.55792	-0.0143051								3.11667	0.142574	3.11542	0.119209
3.11833	0.131607	3.11708	0.148296								1.55917	-0.0510216	1.55875	-0.0171661								3.11833	0.140667	3.11708	0.115395
3.12	0.134945	3.11875	0.144005								1.56	-0.0548363	1.55958	-0.0219345								3.12	0.133038	3.11875	0.114441
3.12167	0.130653	3.12042	0.142097								1.56083	-0.0591278	1.56042	-0.0228882								3.12167	0.122547	3.12042	0.116348
3.12333	0.120163	3.12208	0.140667								1.56167	-0.0619888	1.56125	-0.020504								3.12333	0.119686	3.12208	0.117302
3.125	0.108719	3.12375	0.137329								1.5625	-0.0619888	1.56208	-0.0190735								3.125	0.125885	3.12375	0.115871
3.12667	0.101089	3.12542	0.135422								1.56333	-0.0596046	1.56292	-0.0185966								3.12667	0.136852	3.12542	0.117779
3.12833	0.0977516	3.12708	0.136375								1.56417	-0.0572205	1.56375	-0.014782								3.12833	0.148296	3.12708	0.121117
3.13	0.0963211	3.12875	0.13876								1.565	-0.0538826	1.56458	-0.00762939								3.13	0.160694	3.12875	0.121117
3.13167	0.0948906	3.13042	0.138283								1.56583	-0.0486374	1.56542	-0.00238419								3.13167	0.171661	3.13042	0.117779
3.13333	0.0963211	3.13208	0.132561								1.56667	-0.0443459	1.56625	0.000476837								3.13333	0.178814	3.13208	0.115395
3.135	0.0991821	3.13375	0.124931								1.5675	-0.0405312	1.56708	0.00524521								3.135	0.178337	3.13375	0.117302
3.13667	0.0987053	3.13542	0.117779								1.56833	-0.038147	1.56792	0.0128746								3.13667	0.170231	3.13542	0.121117
3.13833	0.0944138	3.13708	0.114441								1.56917	-0.0343323	1.56875	0.0195503								3.13833	0.15831	3.13708	0.121593
3.14	0.0915527	3.13875	0.115395								1.57	-0.0314713	1.56958	0.023365								3.14	0.147343	3.13875	0.117302
3.14167	0.0925064	3.14042	0.119209								1.57083	-0.0281334	1.57042	0.026226								3.14167	0.140667	3.14042	0.109196
3.14333	0.0934601	3.14208	0.126362								1.57167	-0.0247955	1.57125	0.0276566								3.14333	0.137806	3.14208	0.101089
3.145	0.0939369	3.14375	0.132084								1.5725	-0.0228882	1.57208	0.0271797								3.145	0.137329	3.14375	0.0934601
3.14667	0.0948906	3.14542	0.135422								1.57333	-0.0219345	1.57292	0.0247955								3.14667	0.139236	3.14542	0.0834465
3.14833	0.0967979	3.14708	0.133038								1.57417	-0.0224113	1.57375	0.0214577								3.14833	0.141621	3.14708	0.0743866
3.15	0.0967979	3.14875	0.125885								1.575	-0.0209808	1.57458	0.0171661								3.15	0.142097	3.14875	0.0705719
3.15167	0.0963211	3.15042	0.117779								1.57583	-0.0181198	1.57542	0.0109673								3.15167	0.139713	3.15042	0.0753403
3.15333	0.0977516	3.15208	0.110626								1.57667	-0.0133514	1.57625	0.00238419								3.15333	0.135422	3.15208	0.0844002
3.155	0.0991821	3.15375	0.104904								1.5775	-0.0100136	1.57708	-0.00810623								3.155	0.13113	3.15375	0.0901222
3.15667	0.100136	3.15542	0.099659								1.57833	-0.0104904	1.57792	-0.017643								3.15667	0.128269	3.15542	0.0939369
3.15833	0.104904	3.15708	0.0967979								1.57917	-0.0104904	1.57875	-0.0219345								3.15833	0.127316	3.15708	0.0972748
3.16	0.11301	3.15875	0.0953674								1.58	-0.00715256	1.57958	-0.0181198								3.16	0.1297	3.15875	0.100136
3.16167	0.118256	3.16042	0.0948906								1.58083	-0.00143051	1.58042	-0.00858307								3.16167	0.132561	3.16042	0.0987053
3.16333	0.115871	3.16208	0.0972748								1.58167	0.00429153	1.58125	0.00333786								3.16333	0.133991	3.16208	0.0915527
3.165	0.108719	3.16375	0.103474								1.5825	0.0100136	1.58208	0.0152588								3.165	0.131607	3.16375	0.0872612
3.16667	0.102043	3.16542	0.11158								1.58333	0.017643	1.58292	0.0224113								3.16667	0.127316	3.16542	0.0872612
3.16833	0.0934601	3.16708	0.118732								1.58417	0.0224113	1.58375	0.0195503								3.16833	0.126362	3.16708	0.0910759
3.17	0.0858307	3.16875	0.124931								1.585	0.020504	1.58458	0.00762939								3.17	0.128269	3.16875	0.0929832
3.17167	0.0805855	3.17042	0.13113								1.58583	0.0119209	1.58542	-0.00905991								3.17167	0.133038	3.17042	0.0920296
3.17333	0.0805855	3.17208	0.137806								1.58667	0.00143051	1.58625	-0.0243187								3.17333	0.138283	3.17208	0.0896454
3.175	0.0839233	3.17375	0.142097								1.5875	-0.00858307	1.58708	-0.0357628								3.175	0.139713	3.17375	0.0839233
3.17667	0.087738	3.17542	0.141621								1.58833	-0.0209808	1.58792	-0.0391006								3.17667	0.135422	3.17542	0.0767708
3.17833	0.0920296	3.17708	0.138283								1.58917	-0.0329018	1.58875	-0.0333786								3.17833	0.123978	3.17708	0.0681877
3.18	0.0972748	3.17875	0.132561								1.59	-0.0405312	1.58958	-0.0243187								3.18	0.112534	3.17875	0.0610352
3.18167	0.103951	3.18042	0.127316								1.59083	-0.0424385	1.59042	-0.0171661								3.18167	0.105381	3.18042	0.0557899
3.18333	0.106812	3.18208	0.12064								1.59167	-0.0395775	1.59125	-0.0128746								3.18333	0.104427	3.18208	0.0548363
3.185	0.104427	3.18375	0.11301								1.5925	-0.0352859	1.59208	-0.0128746								3.185	0.109196	3.18375	0.0581741
3.18667	0.101089	3.18542	0.106335								1.59333	-0.0286102	1.59292	-0.014782								3.18667	0.116348	3.18542	0.0653267
3.18833	0.0982285	3.18708	0.101566								1.59417	-0.0214577	1.59375	-0.0190735								3.18833	0.123978	3.18708	0.0743866
3.19	0.0953674	3.18875	0.0991821								1.595	-0.0181198	1.59458	-0.0238419								3.19	0.128746	3.18875	0.0824928
3.19167	0.0920296	3.19042	0.0972748								1.59583	-0.0190735	1.59542	-0.0271797								3.19167	0.1297	3.19042	0.0863075
3.19333	0.0915527	3.19208	0.0896454								1.59667	-0.0209808	1.59625	-0.0305176								3.19333	0.127792	3.19208	0.0824928
3.195	0.0944138	3.19375	0.0805855								1.5975	-0.0209808	1.59708	-0.0333786								3.195	0.125885	3.19375	0.0748634
3.19667	0.099659	3.19542	0.0734329								1.59833	-0.0200272	1.59792	-0.0376701								3.19667	0.128269	3.19542	0.0653267
3.19833	0.104427	3.19708	0.0691414								1.59917	-0.0171661	1.59875	-0.0400543								3.19833	0.135422	3.19708	0.0581741
3.2	0.108719	3.19875	0.0638962								1.6	-0.0123978	1.59958	-0.0429153								3.2	0.143051	3.19875	0.0514984
3.20167	0.112534	3.20042	0.0572205								1.60083	-0.00715256	1.60042	-0.0472069								3.20167	0.147343	3.20042	0.0452995
3.20333	0.114918	3.20208	0.0548363								1.60167	-0.00715256	1.60125	-0.0505447								3.20333	0.150681	3.20208	0.043869
3.205	0.114441	3.20375	0.0572205								1.6025	-0.00953674	1.60208	-0.0491142								3.205	0.154972	3.20375	0.0481606
3.20667	0.109673	3.20542	0.0576973								1.60333	-0.00810623	1.60292	-0.0429153								3.20667	0.157833	3.20542	0.0548363
3.20833	0.099659	3.20708	0.0538826								1.60417	-0.00572205	1.60375	-0.0338554								3.20833	0.15831	3.20708	0.0562668
3.21	0.0863075	3.20875	0.0486374								1.605	-0.00572205	1.60458	-0.0219345								3.21	0.157833	3.20875	0.0534058
3.21167	0.0753403	3.21042	0.04673								1.60583	-0.00810623	1.60542	-0.00810623								3.21167	0.15831	3.21042	0.0500679
3.21333	0.0696182	3.21208	0.0476837								1.60667	-0.00953674	1.60625	0.00524521								3.21333	0.155926	3.21208	0.0448227
3.215	0.0705719	3.21375	0.0500679								1.6075	-0.0123978	1.60708	0.0162125								3.215	0.151634	3.21375	0.0338554
3.21667	0.0762939	3.21542	0.0519753								1.60833	-0.020504	1.60792	0.0219345								3.21667	0.145435	3.21542	0.0224113
3.21833	0.084877	3.21708	0.0519753								1.60917	-0.0295639	1.60875	0.020504								3.21833	0.138283	3.21708	0.0143051
3.22	0.0934601	3.21875	0.0495911								1.61	-0.0357628	1.60958	0.0128746								3.22	0.133038	3.21875	0.0133514
3.22167	0.0991821	3.22042	0.04673								1.61083	-0.0386238	1.61042	0.00524521								3.22167	0.130653	3.22042	0.0166893
3.22333	0.100136	3.22208	0.0433922								1.61167	-0.0400543	1.61125	-0.00333786								3.22333	0.131607	3.22208	0.0219345
3.225	0.0944138	3.22375	0.0405312								1.6125	-0.041008	1.61208	-0.0152588								3.225	0.132561	3.22375	0.0243187
3.22667	0.0863075	3.22542	0.0414848								1.61333	-0.038147	1.61292	-0.0300407								3.22667	0.133038	3.22542	0.017643
3.22833	0.079155	3.22708	0.0481606								1.61417	-0.0329018	1.61375	-0.0405312								3.22833	0.13876	3.22708	0.00715256
3.23	0.0739098	3.22875	0.0557899								1.615	-0.0252724	1.61458	-0.0429153								3.23	0.148296	3.22875	-0.00333786
3.23167	0.0710487	3.23042	0.0610352								1.61583	-0.0190735	1.61542	-0.0424385								3.23167	0.154972	3.23042	-0.0119209
3.23333	0.0705719	3.23208	0.0629425								1.61667	-0.0143051	1.61625	-0.0414848								3.23333	0.157833	3.23208	-0.0181198
3.235	0.0724792	3.23375	0.0619888								1.6175	-0.00953674	1.61708	-0.038147								3.235	0.15974	3.23375	-0.0162125
3.23667	0.0772476	3.23542	0.0605583								1.61833	-0.00476837	1.61792	-0.0309944								3.23667	0.161648	3.23542	-0.0038147
3.23833	0.084877	3.23708	0.0572205								1.61917	0.000476837	1.61875	-0.0247955								3.23833	0.157833	3.23708	0.0123978
3.24	0.0896454	3.23875	0.0553131								1.62	0.00476837	1.61958	-0.0243187								3.24	0.14782	3.23875	0.0238419
3.24167	0.0882149	3.24042	0.0534058								1.62083	0.00858307	1.62042	-0.0257492								3.24167	0.138283	3.24042	0.0286102
3.24333	0.0844002	3.24208	0.0500679								1.62167	0.0123978	1.62125	-0.0252724								3.24333	0.131607	3.24208	0.0295639
3.245	0.084877	3.24375	0.0443459								1.6225	0.0128746	1.62208	-0.0243187								3.245	0.127792	3.24375	0.0276566
3.24667	0.0872612	3.24542	0.0367165								1.62333	0.0114441	1.62292	-0.0247955								3.24667	0.126839	3.24542	0.0257492
3.24833	0.0886917	3.24708	0.0324249								1.62417	0.00810623	1.62375	-0.0267029								3.24833	0.131607	3.24708	0.0267029
3.25	0.0905991	3.24875	0.0314713								1.625	0.0038147	1.62458	-0.0305176								3.25	0.139713	3.24875	0.0314713
3.25167	0.0944138	3.25042	0.0329018								1.62583	-0.000953674	1.62542	-0.0362396								3.25167	0.145435	3.25042	0.0376701
3.25333	0.0948906	3.25208	0.0367165								1.62667	-0.00715256	1.62625	-0.0424385								3.25333	0.14782	3.25208	0.0419617
3.255	0.0891685	3.25375	0.0433922								1.6275	-0.0119209	1.62708	-0.0462532								3.255	0.14782	3.25375	0.0443459
3.25667	0.079155	3.25542	0.0519753								1.62833	-0.014782	1.62792	-0.0476837								3.25667	0.145912	3.25542	0.0472069
3.25833	0.0700951	3.25708	0.0605583								1.62917	-0.0152588	1.62875	-0.0491142								3.25833	0.142097	3.25708	0.0486374
3.26	0.0648499	3.25875	0.067234								1.63	-0.0157356	1.62958	-0.0476837								3.26	0.135899	3.25875	0.0476837
3.26167	0.0667572	3.26042	0.0739098								1.63083	-0.0162125	1.63042	-0.0400543								3.26167	0.132084	3.26042	0.0448227
3.26333	0.0715256	3.26208	0.0786781								1.63167	-0.0166893	1.63125	-0.0276566								3.26333	0.130653	3.26208	0.041008
3.265	0.0767708	3.26375	0.0805855								1.6325	-0.0185966	1.63208	-0.0162125								3.265	0.131607	3.26375	0.0362396
3.26667	0.0815392	3.26542	0.0786781								1.63333	-0.0214577	1.63292	-0.00953674								3.26667	0.132561	3.26542	0.0295639
3.26833	0.0863075	3.26708	0.0743866								1.63417	-0.0243187	1.63375	-0.00333786								3.26833	0.134468	3.26708	0.0228882
3.27	0.0872612	3.26875	0.0705719								1.635	-0.0267029	1.63458	0.00190735								3.27	0.137806	3.26875	0.020504
3.27167	0.0839233	3.27042	0.0696182								1.63583	-0.0281334	1.63542	0.0038147								3.27167	0.140667	3.27042	0.020504
3.27333	0.0839233	3.27208	0.0734329								1.63667	-0.026226	1.63625	0.00190735								3.27333	0.144958	3.27208	0.0214577
3.275	0.0891685	3.27375	0.0796318								1.6375	-0.0181198	1.63708	-0.00190735								3.275	0.147343	3.27375	0.023365
3.27667	0.0948906	3.27542	0.0839233								1.63833	-0.00762939	1.63792	-0.00476837								3.27667	0.146389	3.27542	0.023365
3.27833	0.0953674	3.27708	0.0886917								1.63917	0.000953674	1.63875	-0.0104904								3.27833	0.142097	3.27708	0.0219345
3.28	0.0915527	3.27875	0.0944138								1.64	0.0038147	1.63958	-0.0162125								3.28	0.136852	3.27875	0.0214577
3.28167	0.0858307	3.28042	0.0987053								1.64083	0.00286102	1.64042	-0.0214577								3.28167	0.132084	3.28042	0.0238419
3.28333	0.0772476	3.28208	0.101089								1.64167	0.00286102	1.64125	-0.026226								3.28333	0.129223	3.28208	0.0290871
3.285	0.0691414	3.28375	0.105858								1.6425	0.00190735	1.64208	-0.0295639								3.285	0.129223	3.28375	0.0338554
3.28667	0.067234	3.28542	0.112534								1.64333	-0.00333786	1.64292	-0.0281334								3.28667	0.133991	3.28542	0.0367165
3.28833	0.0696182	3.28708	0.115871								1.64417	-0.00905991	1.64375	-0.0209808								3.28833	0.141144	3.28708	0.0386238
3.29	0.0739098	3.28875	0.11301								1.645	-0.0114441	1.64458	-0.0119209								3.29	0.150681	3.28875	0.0362396
3.29167	0.0824928	3.29042	0.106812								1.64583	-0.0138283	1.64542	-0.00429153								3.29167	0.162601	3.29042	0.0290871
3.29333	0.0934601	3.29208	0.099659								1.64667	-0.0200272	1.64625	0.00238419								3.29333	0.172615	3.29208	0.017643
3.295	0.100613	3.29375	0.0925064								1.6475	-0.026226	1.64708	0.00715256								3.295	0.180721	3.29375	0.00810623
3.29667	0.101566	3.29542	0.0872612								1.64833	-0.0271797	1.64792	0.00667572								3.29667	0.184059	3.29542	0.00238419
3.29833	0.100613	3.29708	0.0839233								1.64917	-0.0238419	1.64875	0.00286102								3.29833	0.181198	3.29708	-0.00286102
3.3	0.100613	3.29875	0.0815392								1.65	-0.0200272	1.64958	0.000476837								3.3	0.171661	3.29875	-0.00619888
3.30167	0.0987053	3.30042	0.079155								1.65083	-0.0128746	1.65042	0								3.30167	0.15974	3.30042	-0.00333786
3.30333	0.0929832	3.30208	0.0739098								1.65167	-0.00286102	1.65125	-0.00333786								3.30333	0.148773	3.30208	0.00619888
3.305	0.087738	3.30375	0.0662804								1.6525	0.00762939	1.65208	-0.00905991								3.305	0.135422	3.30375	0.0133514
3.30667	0.087738	3.30542	0.0600815								1.65333	0.0138283	1.65292	-0.0109673								3.30667	0.12207	3.30542	0.014782
3.30833	0.0920296	3.30708	0.0576973								1.65417	0.0181198	1.65375	-0.0119209								3.30833	0.115871	3.30708	0.0109673
3.31	0.0977516	3.30875	0.0572205								1.655	0.0238419	1.65458	-0.020504								3.31	0.119686	3.30875	0.00333786
3.31167	0.102043	3.31042	0.0572205								1.65583	0.0281334	1.65542	-0.0338554								3.31167	0.127316	3.31042	-0.00810623
3.31333	0.106335	3.31208	0.0605583								1.65667	0.0286102	1.65625	-0.0433922								3.31333	0.133991	3.31208	-0.020504
3.315	0.108242	3.31375	0.0638962								1.6575	0.0228882	1.65708	-0.0452995								3.315	0.142574	3.31375	-0.0295639
3.31667	0.105381	3.31542	0.064373								1.65833	0.0138283	1.65792	-0.0433922								3.31667	0.150681	3.31542	-0.0348091
3.31833	0.0987053	3.31708	0.061512								1.65917	0	1.65875	-0.0419617								3.31833	0.152111	3.31708	-0.0362396
3.32	0.0886917	3.31875	0.0596046								1.66	-0.0162125	1.65958	-0.0362396								3.32	0.144482	3.31875	-0.0333786
3.32167	0.0805855	3.32042	0.0581741								1.66083	-0.0290871	1.66042	-0.0267029								3.32167	0.13113	3.32042	-0.0271797
3.32333	0.0743866	3.32208	0.0557899								1.66167	-0.0352859	1.66125	-0.0200272								3.32333	0.115871	3.32208	-0.0224113
3.325	0.0710487	3.32375	0.0553131								1.6625	-0.0333786	1.66208	-0.0185966								3.325	0.101089	3.32375	-0.0219345
3.32667	0.0700951	3.32542	0.0581741								1.66333	-0.0276566	1.66292	-0.0185966								3.32667	0.087738	3.32542	-0.0243187
3.32833	0.0696182	3.32708	0.061512								1.66417	-0.0185966	1.66375	-0.0166893								3.32833	0.0810623	3.32708	-0.0281334
[truncated: 28,004 more rows]
