# Supplementary material for: Carotenoid cleavage enzymes evolved convergently to generate the visual chromophore
Source: Nat Chem Biol. 2024 Feb 14;20(6):779–88. doi: 10.1038/s41589-024-01554-z (PMC11142922; doi:10.1038/s41589-024-01554-z)
Supplement: Supplementary file 6 — Statistical source data and unprocessed gel image. [file 41589_2024_1554_MOESM6_ESM.xlsx]

## Sheet: Fig 3f,g
	HPLC chromatograms																			Bar graph
TnNinaB		NdCCD		Hybrid		TnNB C115S		TnNB D113G		TnNB F126D		TnNB F126S		Zeaxanthin Spectrum				NdCCD	C115S	F126D	F126S	Hybrid	D113G	TnNB
Time	Absorbance	Time	Absorbance	Time	Absorbance	Time	Absorbance	Time	Absorbance	Time	Absorbance	Time	Absorbance	Wavelength	Absorbance		Run 1	100	32.0778	7.48297	5.47591	4.06381	2.01095	0.729927
0.00166667	0	0.000416667	0.40102	0.000833333	0.117779	0.00125	-0.0596046	0.00125	-0.0247955	0.00166667	0.0357628	0.00166667	0.00810623	250	5.30595		Run 2	100	10.3355	3.76943	1.3385	1.25873	0.939653	0.263644
0.00333333	0.00286102	0.00208333	0.408649	0.0025	0.12207	0.00291667	-0.0557899	0.00291667	-0.0300407	0.00333333	0.0433922	0.00333333	0.0138283	252	5.64021		Run 3	100	8.66919	12.4484	2.63689	3.19922	2.00858	0.684955
0.005	0.00667572	0.00375	0.414371	0.00416667	0.135422	0.00458333	-0.04673	0.00458333	-0.0386238	0.005	0.04673	0.005	0.0181198	254	5.93253		Run 4	100	7.38731	8.94535	3.11557	2.08728	1.00226	0.974938
0.00666667	0.00619888	0.00541667	0.414848	0.00583333	0.151634	0.00625	-0.0386238	0.00625	-0.0452995	0.00666667	0.0405312	0.00666667	0.0195503	256	6.17827
0.00833333	0.00238419	0.00708333	0.416756	0.0075	0.164509	0.00791667	-0.0395775	0.00791667	-0.0476837	0.00833333	0.0276566	0.00833333	0.0185966	258	6.81656
0.01	-0.00238419	0.00875	0.423431	0.00916667	0.173092	0.00958333	-0.041008	0.00958333	-0.0472069	0.01	0.0181198	0.01	0.0162125	260	7.32451
0.0116667	-0.0038147	0.0104167	0.431538	0.0108333	0.17643	0.01125	-0.0352859	0.01125	-0.0433922	0.0116667	0.0138283	0.0116667	0.0123978	262	7.87182
0.0133333	-0.0038147	0.0120833	0.43726	0.0125	0.171185	0.0129167	-0.0276566	0.0129167	-0.0352859	0.0133333	0.0133514	0.0133333	0.00858307	264	8.45312
0.015	-0.00715256	0.01375	0.443459	0.0141667	0.163078	0.0145833	-0.0257492	0.0145833	-0.0224113	0.015	0.0157356	0.015	0.00905991	266	8.96109
0.0166667	-0.00953674	0.0154167	0.452518	0.0158333	0.160694	0.01625	-0.0290871	0.01625	-0.0104904	0.0166667	0.0200272	0.0166667	0.0190735	268	9.35982
0.0183333	-0.0100136	0.0170833	0.461578	0.0175	0.16737	0.0179167	-0.0338554	0.0179167	-0.00619888	0.0183333	0.0228882	0.0183333	0.0357628	270	9.56357
0.02	-0.00905991	0.01875	0.467777	0.0191667	0.177383	0.0195833	-0.0419617	0.0195833	-0.0109673	0.02	0.0162125	0.02	0.0514984	272	9.88779
0.0216667	-0.0104904	0.0204167	0.469208	0.0208333	0.185966	0.02125	-0.0476837	0.02125	-0.017643	0.0216667	0.00190735	0.0216667	0.0624657	274	9.92345
0.0233333	-0.0128746	0.0220833	0.468731	0.0225	0.194073	0.0229167	-0.0457764	0.0229167	-0.0195503	0.0233333	-0.014782	0.0233333	0.067234	276	9.95133
0.025	-0.0104904	0.02375	0.467777	0.0241667	0.199318	0.0245833	-0.0376701	0.0245833	-0.0209808	0.025	-0.0271797	0.025	0.0653267	278	9.76905
0.0266667	-0.0038147	0.0254167	0.463009	0.0258333	0.198364	0.02625	-0.0267029	0.02625	-0.0238419	0.0266667	-0.0324249	0.0266667	0.0524521	280	9.55511
0.0283333	0.00333786	0.0270833	0.454426	0.0275	0.194073	0.0279167	-0.0133514	0.0279167	-0.0224113	0.0283333	-0.0352859	0.0283333	0.0362396	282	9.25019
0.03	0.00715256	0.02875	0.445843	0.0291667	0.192165	0.0295833	0.00190735	0.0295833	-0.0190735	0.03	-0.0352859	0.03	0.026226	284	8.69509
0.0316667	0.00476837	0.0304167	0.439167	0.0308333	0.19455	0.03125	0.00858307	0.03125	-0.017643	0.0316667	-0.0352859	0.0316667	0.0228882	286	8.02998
0.0333333	-0.00333786	0.0320833	0.436783	0.0325	0.197411	0.0329167	0.00429153	0.0329167	-0.0219345	0.0333333	-0.0352859	0.0333333	0.023365	288	7.36143
0.035	-0.0166893	0.03375	0.43726	0.0341667	0.202179	0.0345833	-0.00715256	0.0345833	-0.0247955	0.035	-0.0391006	0.035	0.0209808	290	6.52748
0.0366667	-0.0300407	0.0354167	0.439167	0.0358333	0.209332	0.03625	-0.017643	0.03625	-0.0290871	0.0366667	-0.0452995	0.0366667	0.0166893	292	5.75664
0.0383333	-0.0391006	0.0370833	0.43869	0.0375	0.217438	0.0379167	-0.0281334	0.0379167	-0.0367165	0.0383333	-0.0486374	0.0383333	0.0109673	294	4.99602
0.04	-0.0391006	0.03875	0.433922	0.0391667	0.22316	0.0395833	-0.0357628	0.0395833	-0.0395775	0.04	-0.0457764	0.04	0.0038147	296	4.25792
0.0416667	-0.0286102	0.0404167	0.42963	0.0408333	0.224113	0.04125	-0.038147	0.04125	-0.0324249	0.0416667	-0.0391006	0.0416667	0.00190735	298	3.76762
0.0433333	-0.0143051	0.0420833	0.423908	0.0425	0.225067	0.0429167	-0.0343323	0.0429167	-0.020504	0.0433333	-0.0367165	0.0433333	0.00715256	300	3.37215
0.045	0	0.04375	0.415325	0.0441667	0.22459	0.0445833	-0.0228882	0.0445833	-0.014782	0.045	-0.0391006	0.045	0.020504	302	2.89147
0.0466667	0.00715256	0.0454167	0.409126	0.0458333	0.220299	0.04625	-0.00476837	0.04625	-0.0114441	0.0466667	-0.0400543	0.0466667	0.0362396	304	2.64077
0.0483333	0.00476837	0.0470833	0.411034	0.0475	0.212193	0.0479167	0.017643	0.0479167	-0.0104904	0.0483333	-0.0357628	0.0483333	0.0452995	306	2.58313
0.05	0.000476837	0.04875	0.420094	0.0491667	0.20647	0.0495833	0.0352859	0.0495833	-0.0133514	0.05	-0.0314713	0.05	0.0505447	308	2.34631
0.0516667	-0.00238419	0.0504167	0.431538	0.0508333	0.203133	0.05125	0.0443459	0.05125	-0.0224113	0.0516667	-0.0352859	0.0516667	0.0548363	310	2.31351
0.0533333	-0.00429153	0.0520833	0.444889	0.0525	0.198364	0.0529167	0.04673	0.0529167	-0.0329018	0.0533333	-0.0405312	0.0533333	0.0572205	312	2.36704
0.055	-0.0109673	0.05375	0.457287	0.0541667	0.188828	0.0545833	0.043869	0.0545833	-0.0405312	0.055	-0.0386238	0.055	0.0543594	314	2.38731
0.0566667	-0.0181198	0.0554167	0.462055	0.0558333	0.17643	0.05625	0.0362396	0.05625	-0.0429153	0.0566667	-0.0314713	0.0566667	0.0519753	316	2.50392
0.0583333	-0.020504	0.0570833	0.461102	0.0575	0.15831	0.0579167	0.0290871	0.0579167	-0.041008	0.0583333	-0.026226	0.0583333	0.0562668	318	2.36077
0.06	-0.0247955	0.05875	0.457287	0.0591667	0.136852	0.0595833	0.0257492	0.0595833	-0.0371933	0.06	-0.0228882	0.06	0.0667572	320	2.62159
0.0616667	-0.0343323	0.0604167	0.44775	0.0608333	0.119686	0.06125	0.026226	0.06125	-0.0333786	0.0616667	-0.0133514	0.0616667	0.0734329	322	2.74878
0.0633333	-0.0472069	0.0620833	0.434399	0.0625	0.108719	0.0629167	0.0257492	0.0629167	-0.0300407	0.0633333	0.00238419	0.0633333	0.0753403	324	2.86391
0.065	-0.0529289	0.06375	0.425339	0.0641667	0.109673	0.0645833	0.0190735	0.0645833	-0.0295639	0.065	0.0143051	0.065	0.0734329	326	2.82417
0.0666667	-0.0486374	0.0654167	0.426292	0.0658333	0.122547	0.06625	0.00810623	0.06625	-0.0329018	0.0666667	0.0157356	0.0666667	0.067234	328	3.0109
0.0683333	-0.0419617	0.0670833	0.426292	0.0675	0.147343	0.0679167	-0.00524521	0.0679167	-0.0371933	0.0683333	0.00810623	0.0683333	0.0572205	330	3.23014
0.07	-0.0319481	0.06875	0.420094	0.0691667	0.174999	0.0695833	-0.0133514	0.0695833	-0.0400543	0.07	-0.000953674	0.07	0.04673	332	3.21564
0.0716667	-0.017643	0.0704167	0.413418	0.0708333	0.19455	0.07125	-0.0100136	0.07125	-0.043869	0.0716667	-0.00953674	0.0716667	0.0391006	334	3.40093
0.0733333	0.000953674	0.0720833	0.411034	0.0725	0.207424	0.0729167	-0.00190735	0.0729167	-0.0486374	0.0733333	-0.017643	0.0733333	0.0357628	336	3.34983
0.075	0.0166893	0.07375	0.41008	0.0741667	0.21553	0.0745833	0.00810623	0.0745833	-0.0519753	0.075	-0.0252724	0.075	0.0309944	338	3.60086
0.0766667	0.0219345	0.0754167	0.408649	0.0758333	0.214577	0.07625	0.0162125	0.07625	-0.0505447	0.0766667	-0.0290871	0.0766667	0.0276566	340	3.50079
0.0783333	0.0195503	0.0770833	0.410557	0.0775	0.204086	0.0779167	0.0209808	0.0779167	-0.0452995	0.0783333	-0.0243187	0.0783333	0.0271797	342	3.46952
0.08	0.0133514	0.07875	0.418663	0.0791667	0.184059	0.0795833	0.0195503	0.0795833	-0.0400543	0.08	-0.0162125	0.08	0.0243187	344	3.79581
0.0816667	0.00524521	0.0804167	0.427246	0.0808333	0.164509	0.08125	0.0128746	0.08125	-0.0348091	0.0816667	-0.00762939	0.0816667	0.0185966	346	3.53695
0.0833333	-0.00238419	0.0820833	0.431061	0.0825	0.152111	0.0829167	0.0109673	0.0829167	-0.0300407	0.0833333	-0.00238419	0.0833333	0.0114441	348	3.73771
0.085	-0.00858307	0.08375	0.427246	0.0841667	0.146866	0.0845833	0.0190735	0.0845833	-0.0228882	0.085	0.00238419	0.085	0.00715256	350	3.7929
0.0866667	-0.014782	0.0854167	0.414371	0.0858333	0.147343	0.08625	0.0314713	0.08625	-0.0166893	0.0866667	0.00429153	0.0866667	0.00286102	352	3.87321
0.0883333	-0.0200272	0.0870833	0.397682	0.0875	0.14925	0.0879167	0.0400543	0.0879167	-0.0138283	0.0883333	0.0038147	0.0883333	-0.00190735	354	3.91184
0.09	-0.0200272	0.08875	0.383377	0.0891667	0.150204	0.0895833	0.0405312	0.0895833	-0.0143051	0.09	0.00333786	0.09	-0.00429153	356	3.93487
0.0916667	-0.0123978	0.0904167	0.374794	0.0908333	0.148296	0.09125	0.0348091	0.09125	-0.0128746	0.0916667	0.00619888	0.0916667	-0.00572205	358	4.08403
0.0933333	-0.00429153	0.0920833	0.37241	0.0925	0.139713	0.0929167	0.0224113	0.0929167	-0.0104904	0.0933333	0.0119209	0.0933333	-0.00762939	360	4.32851
0.095	-0.00429153	0.09375	0.379086	0.0941667	0.125408	0.0945833	0.00524521	0.0945833	-0.0128746	0.095	0.014782	0.095	-0.00858307	362	4.56999
0.0966667	-0.00858307	0.0954167	0.394344	0.0958333	0.114441	0.09625	-0.0104904	0.09625	-0.0185966	0.0966667	0.0143051	0.0966667	-0.00524521	364	4.76701
0.0983333	-0.00905991	0.0970833	0.411987	0.0975	0.115871	0.0979167	-0.0166893	0.0979167	-0.0224113	0.0983333	0.0119209	0.0983333	-0.000476837	366	5.19131
0.1	-0.00333786	0.09875	0.421524	0.0991667	0.13113	0.0995833	-0.0133514	0.0995833	-0.0214577	0.1	0.00905991	0.1	0.00190735	368	5.70701
0.101667	0.00238419	0.100417	0.42057	0.100833	0.14925	0.10125	-0.00476837	0.10125	-0.0181198	0.101667	0.00190735	0.101667	0.00429153	370	6.22451
0.103333	0.00429153	0.102083	0.415325	0.1025	0.164986	0.102917	0.00238419	0.102917	-0.0138283	0.103333	-0.00619888	0.103333	0.00953674	372	6.88722
0.105	0.0104904	0.10375	0.405312	0.104167	0.17643	0.104583	0.00524521	0.104583	-0.00762939	0.105	-0.00810623	0.105	0.017643	374	7.59507
0.106667	0.0228882	0.105417	0.393391	0.105833	0.182629	0.10625	0.00333786	0.10625	0.00143051	0.106667	-0.00572205	0.106667	0.0257492	376	8.18913
0.108333	0.0376701	0.107083	0.387669	0.1075	0.183582	0.107917	-0.00143051	0.107917	0.014782	0.108333	-0.00715256	0.108333	0.0300407	378	8.92142
0.11	0.043869	0.10875	0.392914	0.109167	0.17786	0.109583	-0.00858307	0.109583	0.0238419	0.11	-0.0157356	0.11	0.0314713	380	9.58228
0.111667	0.0391006	0.110417	0.404835	0.110833	0.171661	0.11125	-0.0152588	0.11125	0.023365	0.111667	-0.023365	0.111667	0.026226	382	10.414
0.113333	0.0295639	0.112083	0.414848	0.1125	0.172138	0.112917	-0.0224113	0.112917	0.0181198	0.113333	-0.0267029	0.113333	0.020504	384	11.4194
0.115	0.0209808	0.11375	0.425816	0.114167	0.179768	0.114583	-0.0290871	0.114583	0.0138283	0.115	-0.0281334	0.115	0.0219345	386	12.1004
0.116667	0.0162125	0.115417	0.439644	0.115833	0.187397	0.11625	-0.0357628	0.11625	0.0114441	0.116667	-0.0295639	0.116667	0.0271797	388	13.4696
0.118333	0.00858307	0.117083	0.449657	0.1175	0.189781	0.117917	-0.0371933	0.117917	0.00762939	0.118333	-0.0305176	0.118333	0.0324249	390	14.6372
0.12	-0.000953674	0.11875	0.451565	0.119167	0.191689	0.119583	-0.0329018	0.119583	0.00858307	0.12	-0.0281334	0.12	0.0376701	392	15.969
0.121667	-0.00619888	0.120417	0.448227	0.120833	0.19455	0.12125	-0.0300407	0.12125	0.0185966	0.121667	-0.0228882	0.121667	0.0443459	394	17.4626
0.123333	-0.00619888	0.122083	0.444889	0.1225	0.193596	0.122917	-0.0300407	0.122917	0.0324249	0.123333	-0.0185966	0.123333	0.0476837	396	18.9857
0.125	-0.0038147	0.12375	0.442505	0.124167	0.190258	0.124583	-0.0290871	0.124583	0.041008	0.125	-0.0190735	0.125	0.0395775	398	20.2934
0.126667	-0.000476837	0.125417	0.433445	0.125833	0.190735	0.12625	-0.026226	0.12625	0.0391006	0.126667	-0.020504	0.126667	0.026226	400	21.4036
0.128333	0.00715256	0.127083	0.421047	0.1275	0.191689	0.127917	-0.0271797	0.127917	0.0314713	0.128333	-0.0224113	0.128333	0.0162125	402	22.7424
0.13	0.0171661	0.12875	0.411034	0.129167	0.188828	0.129583	-0.0314713	0.129583	0.0209808	0.13	-0.026226	0.13	0.0123978	404	23.956
0.131667	0.0214577	0.130417	0.407219	0.130833	0.182152	0.13125	-0.0324249	0.13125	0.0114441	0.131667	-0.0333786	0.131667	0.0123978	406	25.3086
0.133333	0.0219345	0.132083	0.409603	0.1325	0.176907	0.132917	-0.0267029	0.132917	0.00667572	0.133333	-0.0367165	0.133333	0.014782	408	26.5443
0.135	0.0252724	0.13375	0.413418	0.134167	0.172138	0.134583	-0.0214577	0.134583	0.00524521	0.135	-0.0300407	0.135	0.0209808	410	28.377
0.136667	0.0300407	0.135417	0.422001	0.135833	0.162601	0.13625	-0.0214577	0.13625	0.00619888	0.136667	-0.017643	0.136667	0.0286102	412	30.4545
0.138333	0.0290871	0.137083	0.432968	0.1375	0.156879	0.137917	-0.023365	0.137917	0.00953674	0.138333	-0.0038147	0.138333	0.0357628	414	32.766
0.14	0.0209808	0.13875	0.442505	0.139167	0.161648	0.139583	-0.0276566	0.139583	0.017643	0.14	0.00762939	0.14	0.0414848	416	35.2226
0.141667	0.0157356	0.140417	0.44775	0.140833	0.178337	0.14125	-0.0338554	0.14125	0.0281334	0.141667	0.0157356	0.141667	0.0476837	418	37.2439
0.143333	0.0181198	0.142083	0.446796	0.1425	0.200272	0.142917	-0.041008	0.142917	0.0352859	0.143333	0.0238419	0.143333	0.0557899	420	39.4671
0.145	0.0200272	0.14375	0.445366	0.144167	0.217438	0.144583	-0.043869	0.144583	0.0391006	0.145	0.0305176	0.145	0.0662804	422	41.4573
0.146667	0.0166893	0.145417	0.44775	0.145833	0.228405	0.14625	-0.0405312	0.14625	0.0386238	0.146667	0.0357628	0.146667	0.0743866	424	42.7364
0.148333	0.0119209	0.147083	0.454903	0.1475	0.235081	0.147917	-0.0367165	0.147917	0.0314713	0.148333	0.0357628	0.148333	0.0777245	426	43.9222
0.15	0.0128746	0.14875	0.462532	0.149167	0.238419	0.149583	-0.0333786	0.149583	0.0166893	0.15	0.0357628	0.15	0.0762939	428	44.5578
0.151667	0.0171661	0.150417	0.470638	0.150833	0.236034	0.15125	-0.0319481	0.15125	0.00238419	0.151667	0.0371933	0.151667	0.0720024	430	45.303
0.153333	0.0185966	0.152083	0.478268	0.1525	0.228405	0.152917	-0.0300407	0.152917	-0.00619888	0.153333	0.0357628	0.153333	0.0634193	432	46.0607
0.155	0.0190735	0.15375	0.484943	0.154167	0.220776	0.154583	-0.0286102	0.154583	-0.00905991	0.155	0.0305176	0.155	0.0486374	434	46.962
0.156667	0.0195503	0.155417	0.484467	0.155833	0.212669	0.15625	-0.0267029	0.15625	-0.0104904	0.156667	0.0276566	0.156667	0.0333786	436	48.6104
0.158333	0.0171661	0.157083	0.47493	0.1575	0.201702	0.157917	-0.0238419	0.157917	-0.00810623	0.158333	0.0329018	0.158333	0.0209808	438	50.4026
0.16	0.0114441	0.15875	0.460625	0.159167	0.189304	0.159583	-0.0195503	0.159583	-0.0038147	0.16	0.0414848	0.16	0.00858307	440	52.775
0.161667	0.00524521	0.160417	0.443459	0.160833	0.181198	0.16125	-0.0162125	0.16125	-0.00762939	0.161667	0.0476837	0.161667	-0.00762939	442	55.3329
0.163333	0.00429153	0.162083	0.422955	0.1625	0.180244	0.162917	-0.014782	0.162917	-0.0185966	0.163333	0.0491142	0.163333	-0.026226	444	57.8733
0.165	0.00905991	0.16375	0.40102	0.164167	0.183105	0.164583	-0.0162125	0.164583	-0.0286102	0.165	0.0472069	0.165	-0.038147	446	60.0266
0.166667	0.0224113	0.165417	0.385284	0.165833	0.18692	0.16625	-0.0247955	0.16625	-0.0314713	0.166667	0.0424385	0.166667	-0.0405312	448	61.7412
0.168333	0.0419617	0.167083	0.3829	0.1675	0.19455	0.167917	-0.0352859	0.167917	-0.0276566	0.168333	0.0338554	0.168333	-0.0338554	450	62.7331
0.17	0.0610352	0.16875	0.390053	0.169167	0.203133	0.169583	-0.0419617	0.169583	-0.0195503	0.17	0.0276566	0.17	-0.0185966	452	62.7081
0.171667	0.0753403	0.170417	0.401497	0.170833	0.204563	0.17125	-0.0414848	0.17125	-0.00762939	0.171667	0.0271797	0.171667	-0.000953674	454	62.1936
0.173333	0.0805855	0.172083	0.412941	0.1725	0.195503	0.172917	-0.0386238	0.172917	0.00286102	0.173333	0.0309944	0.173333	0.0162125	456	60.7386
0.175	0.0743866	0.17375	0.422001	0.174167	0.185013	0.174583	-0.0376701	0.174583	0.0038147	0.175	0.0338554	0.175	0.0290871	458	58.8114
0.176667	0.0581741	0.175417	0.430584	0.175833	0.183582	0.17625	-0.0324249	0.17625	-0.00190735	0.176667	0.0333786	0.176667	0.038147	460	56.6201
0.178333	0.0371933	0.177083	0.436306	0.1775	0.188828	0.177917	-0.0224113	0.177917	-0.0119209	0.178333	0.0329018	0.178333	0.0429153	462	54.7437
0.18	0.0209808	0.17875	0.437737	0.179167	0.190258	0.179583	-0.0128746	0.179583	-0.020504	0.18	0.0324249	0.18	0.041008	464	52.9962
0.181667	0.0123978	0.180417	0.437737	0.180833	0.186443	0.18125	-0.00953674	0.18125	-0.0238419	0.181667	0.0276566	0.181667	0.0386238	466	51.8311
0.183333	0.00905991	0.182083	0.436306	0.1825	0.18692	0.182917	-0.00619888	0.182917	-0.0195503	0.183333	0.017643	0.183333	0.0376701	468	51.3961
0.185	0.00762939	0.18375	0.434399	0.184167	0.192642	0.184583	0.0038147	0.184583	-0.00762939	0.185	0.00715256	0.185	0.0367165	470	51.7593
0.186667	0.00953674	0.185417	0.427723	0.185833	0.195503	0.18625	0.0133514	0.18625	0.00333786	0.186667	-0.00238419	0.186667	0.0329018	472	52.5276
0.188333	0.0157356	0.187083	0.418186	0.1875	0.190258	0.187917	0.0138283	0.187917	0.00953674	0.188333	-0.0114441	0.188333	0.0295639	474	53.4925
0.19	0.0214577	0.18875	0.410557	0.189167	0.185013	0.189583	0.00858307	0.189583	0.0109673	0.19	-0.0190735	0.19	0.0324249	476	54.4474
0.191667	0.0219345	0.190417	0.406265	0.190833	0.185013	0.19125	0.00524521	0.19125	0.00762939	0.191667	-0.023365	0.191667	0.043869	478	54.9212
0.193333	0.0181198	0.192083	0.405312	0.1925	0.184536	0.192917	0.00286102	0.192917	0.00238419	0.193333	-0.0219345	0.193333	0.0576973	480	54.7965
0.195	0.0128746	0.19375	0.407696	0.194167	0.178337	0.194583	-0.00286102	0.194583	-0.000953674	0.195	-0.0166893	0.195	0.0696182	482	53.6245
0.196667	0.00810623	0.195417	0.413418	0.195833	0.170708	0.19625	-0.00667572	0.19625	0.00190735	0.196667	-0.00953674	0.196667	0.0782013	484	51.3012
0.198333	0.00143051	0.197083	0.413895	0.1975	0.164986	0.197917	-0.0038147	0.197917	0.00619888	0.198333	-0.000953674	0.198333	0.0805855	486	48.6357
0.2	-0.00286102	0.19875	0.409603	0.199167	0.161171	0.199583	0.00190735	0.199583	0.00905991	0.2	0.00524521	0.2	0.0796318	488	45.4634
0.201667	-0.00238419	0.200417	0.408173	0.200833	0.15831	0.20125	0.00476837	0.20125	0.00953674	0.201667	0.00905991	0.201667	0.0772476	490	41.0895
0.203333	0.000476837	0.202083	0.416756	0.2025	0.157833	0.202917	0.00572205	0.202917	0.00953674	0.203333	0.00524521	0.203333	0.0758171	492	36.1218
0.205	0.00333786	0.20375	0.431061	0.204167	0.162125	0.204583	0.00715256	0.204583	0.0100136	0.205	-0.00619888	0.205	0.0762939	494	31.3029
0.206667	0.00286102	0.205417	0.441074	0.205833	0.165462	0.20625	0.00858307	0.20625	0.00858307	0.206667	-0.017643	0.206667	0.0753403	496	26.6513
0.208333	0	0.207083	0.447273	0.2075	0.171185	0.207917	0.00905991	0.207917	0.00619888	0.208333	-0.0224113	0.208333	0.0686646	498	22.1739
0.21	-0.00429153	0.20875	0.453472	0.209167	0.178337	0.209583	0.00667572	0.209583	0.00333786	0.21	-0.0214577	0.21	0.0562668	500	18.2459
0.211667	-0.0114441	0.210417	0.457287	0.210833	0.185966	0.21125	0.00238419	0.21125	-0.00238419	0.211667	-0.017643	0.211667	0.0405312	502	14.9065
0.213333	-0.0181198	0.212083	0.455856	0.2125	0.189304	0.212917	-0.0038147	0.212917	-0.0104904	0.213333	-0.00667572	0.213333	0.026226	504	12.0242
0.215	-0.0247955	0.21375	0.448704	0.214167	0.190258	0.214583	-0.0123978	0.214583	-0.0157356	0.215	0.0157356	0.215	0.0128746	506	9.51273
0.216667	-0.0271797	0.215417	0.442982	0.215833	0.195026	0.21625	-0.0195503	0.21625	-0.0185966	0.216667	0.0405312	0.216667	0.00190735	508	7.40074
0.218333	-0.0276566	0.217083	0.444412	0.2175	0.201702	0.217917	-0.0200272	0.217917	-0.0190735	0.218333	0.0576973	0.218333	0.00333786	510	5.81535
0.22	-0.0333786	0.21875	0.449657	0.219167	0.204563	0.219583	-0.0152588	0.219583	-0.0185966	0.22	0.0638962	0.22	0.014782	512	4.55473
0.221667	-0.0371933	0.220417	0.452042	0.220833	0.204563	0.22125	-0.00810623	0.22125	-0.0123978	0.221667	0.0624657	0.221667	0.0257492	514	3.5558
0.223333	-0.038147	0.222083	0.449657	0.2225	0.205517	0.222917	-0.00524521	0.222917	-0.000476837	0.223333	0.0567436	0.223333	0.0314713	516	2.83479
0.225	-0.0362396	0.22375	0.448704	0.224167	0.210285	0.224583	-0.00762939	0.224583	0.00858307	0.225	0.04673	0.225	0.0338554	518	2.31123
0.226667	-0.0371933	0.225417	0.452995	0.225833	0.2141	0.22625	-0.014782	0.22625	0.0162125	0.226667	0.0391006	0.226667	0.0367165	520	1.82979
0.228333	-0.0429153	0.227083	0.457764	0.2275	0.216484	0.227917	-0.0257492	0.227917	0.0209808	0.228333	0.0319481	0.228333	0.0333786	522	1.52625
0.23	-0.0452995	0.22875	0.457287	0.229167	0.220776	0.229583	-0.0314713	0.229583	0.0224113	0.23	0.0252724	0.23	0.0238419	524	1.25235
0.231667	-0.0443459	0.230417	0.457764	0.230833	0.225544	0.23125	-0.0295639	0.23125	0.0190735	0.231667	0.0195503	0.231667	0.0143051	526	1.17096
0.233333	-0.0395775	0.232083	0.464439	0.2325	0.227451	0.232917	-0.0190735	0.232917	0.00953674	0.233333	0.017643	0.233333	0.00953674	528	0.828718
0.235	-0.0348091	0.23375	0.473022	0.234167	0.22316	0.234583	-0.0038147	0.234583	0.000953674	0.235	0.017643	0.235	0.0104904	530	0.849185
0.236667	-0.0276566	0.235417	0.476837	0.235833	0.216007	0.23625	0.0123978	0.23625	-0.000476837	0.236667	0.014782	0.236667	0.0128746	532	0.726697
0.238333	-0.0128746	0.237083	0.473022	0.2375	0.205994	0.237917	0.0286102	0.237917	0.00667572	0.238333	0.0104904	0.238333	0.017643	534	0.559547
0.24	0.00429153	0.23875	0.4673	0.239167	0.192642	0.239583	0.0338554	0.239583	0.0166893	0.24	0.00762939	0.24	0.0267029	536	0.58571
0.241667	0.0152588	0.240417	0.461102	0.240833	0.180721	0.24125	0.023365	0.24125	0.0209808	0.241667	0.00905991	0.241667	0.0376701	538	0.490171
0.243333	0.0171661	0.242083	0.456333	0.2425	0.172138	0.242917	0.00524521	0.242917	0.0190735	0.243333	0.0104904	0.243333	0.0448227	540	0.518818
0.245	0.0152588	0.24375	0.451565	0.244167	0.170708	0.244583	-0.00667572	0.244583	0.0128746	0.245	0.00858307	0.245	0.0448227	542	0.416007
0.246667	0.0143051	0.245417	0.444412	0.245833	0.177383	0.24625	-0.00667572	0.24625	0.00333786	0.246667	0.00858307	0.246667	0.0424385	544	0.392692
0.248333	0.00858307	0.247083	0.438213	0.2475	0.193119	0.247917	-0.00524521	0.247917	-0.00715256	0.248333	0.0128746	0.248333	0.041008	546	0.355784
0.25	-0.00143051	0.24875	0.438213	0.249167	0.214577	0.249583	-0.00333786	0.249583	-0.0123978	0.25	0.0209808	0.25	0.0424385	548	0.281172
0.251667	-0.0104904	0.250417	0.442028	0.250833	0.235081	0.25125	0.00524521	0.25125	-0.0109673	0.251667	0.0247955	0.251667	0.0448227	550	0.305138
0.253333	-0.0171661	0.252083	0.439167	0.2525	0.248909	0.252917	0.0214577	0.252917	-0.000476837	0.253333	0.020504	0.253333	0.0510216
0.255	-0.023365	0.25375	0.431061	0.254167	0.25177	0.254583	0.0352859	0.254583	0.0123978	0.255	0.0109673	0.255	0.0600815
0.256667	-0.0300407	0.255417	0.427246	0.255833	0.243187	0.25625	0.0343323	0.25625	0.0219345	0.256667	-0.000476837	0.256667	0.0691414
0.258333	-0.0348091	0.257083	0.4282	0.2575	0.226498	0.257917	0.0224113	0.257917	0.0219345	0.258333	-0.0100136	0.258333	0.0762939
0.26	-0.0357628	0.25875	0.425339	0.259167	0.208855	0.259583	0.0119209	0.259583	0.014782	0.26	-0.0162125	0.26	0.0786781
0.261667	-0.0338554	0.260417	0.413418	0.260833	0.198841	0.26125	0.00667572	0.26125	0.00667572	0.261667	-0.0171661	0.261667	0.0762939
0.263333	-0.0343323	0.262083	0.40102	0.2625	0.197887	0.262917	-0.00143051	0.262917	0.00143051	0.263333	-0.0119209	0.263333	0.0696182
0.265	-0.0376701	0.26375	0.39053	0.264167	0.202656	0.264583	-0.0157356	0.264583	-0.000953674	0.265	-0.00476837	0.265	0.0658035
0.266667	-0.0405312	0.265417	0.380993	0.265833	0.205994	0.26625	-0.0257492	0.26625	0.00190735	0.266667	-0.000953674	0.266667	0.064373
0.268333	-0.0371933	0.267083	0.372887	0.2675	0.204086	0.267917	-0.0247955	0.267917	0.00810623	0.268333	-0.00286102	0.268333	0.0596046
0.27	-0.0309944	0.26875	0.370979	0.269167	0.199795	0.269583	-0.0171661	0.269583	0.0123978	0.27	-0.00572205	0.27	0.0519753
0.271667	-0.0267029	0.270417	0.379562	0.270833	0.193119	0.27125	-0.00810623	0.27125	0.00858307	0.271667	-0.00572205	0.271667	0.0452995
0.273333	-0.020504	0.272083	0.393867	0.2725	0.182629	0.272917	0.00619888	0.272917	-0.00333786	0.273333	-0.0038147	0.273333	0.0414848
0.275	-0.0109673	0.27375	0.405312	0.274167	0.171185	0.274583	0.0267029	0.274583	-0.0152588	0.275	-0.00286102	0.275	0.0376701
0.276667	0.000953674	0.275417	0.411987	0.275833	0.166416	0.27625	0.0476837	0.27625	-0.0209808	0.276667	-0.00143051	0.276667	0.0309944
0.278333	0.00429153	0.277083	0.418186	0.2775	0.1688	0.277917	0.061512	0.277917	-0.0181198	0.278333	-0.000476837	0.278333	0.0200272
0.28	-0.000953674	0.27875	0.422478	0.279167	0.172138	0.279583	0.0629425	0.279583	-0.00715256	0.28	0	0.28	0.00715256
0.281667	-0.00858307	0.280417	0.418186	0.280833	0.172138	0.28125	0.0524521	0.28125	0.0100136	0.281667	-0.00476837	0.281667	-0.00619888
0.283333	-0.0123978	0.282083	0.408173	0.2825	0.170708	0.282917	0.0343323	0.282917	0.0300407	0.283333	-0.0128746	0.283333	-0.0166893
0.285	-0.014782	0.28375	0.404358	0.284167	0.172615	0.284583	0.014782	0.284583	0.0424385	0.285	-0.0166893	0.285	-0.020504
0.286667	-0.0190735	0.285417	0.41151	0.285833	0.174046	0.28625	-0.0038147	0.28625	0.0400543	0.286667	-0.0157356	0.286667	-0.014782
0.288333	-0.0195503	0.287083	0.421524	0.2875	0.177383	0.287917	-0.017643	0.287917	0.0276566	0.288333	-0.0128746	0.288333	0.00524521
0.29	-0.0119209	0.28875	0.432491	0.289167	0.182629	0.289583	-0.023365	0.289583	0.0133514	0.29	-0.0123978	0.29	0.0324249
0.291667	0.000476837	0.290417	0.445366	0.290833	0.189781	0.29125	-0.0200272	0.29125	0.0038147	0.291667	-0.00953674	0.291667	0.0543594
0.293333	0.0104904	0.292083	0.459194	0.2925	0.197887	0.292917	-0.00905991	0.292917	-0.00524521	0.293333	-0.00333786	0.293333	0.0610352
0.295	0.0195503	0.29375	0.4673	0.294167	0.204563	0.294583	0.00429153	0.294583	-0.0166893	0.295	-0.00143051	0.295	0.0529289
0.296667	0.0305176	0.295417	0.46587	0.295833	0.211239	0.29625	0.0123978	0.29625	-0.0238419	0.296667	-0.00286102	0.296667	0.0395775
0.298333	0.0424385	0.297083	0.459671	0.2975	0.216961	0.297917	0.0100136	0.297917	-0.0257492	0.298333	-0.00333786	0.298333	0.0224113
0.3	0.0486374	0.29875	0.450134	0.299167	0.217915	0.299583	0.00238419	0.299583	-0.0267029	0.3	-0.00238419	0.3	0.00429153
0.301667	0.0443459	0.300417	0.442505	0.300833	0.214577	0.30125	-0.00572205	0.30125	-0.0338554	0.301667	-0.00286102	0.301667	-0.00715256
0.303333	0.0329018	0.302083	0.441074	0.3025	0.209808	0.302917	-0.014782	0.302917	-0.0400543	0.303333	-0.00762939	0.303333	-0.00715256
0.305	0.0190735	0.30375	0.448227	0.304167	0.206947	0.304583	-0.0219345	0.304583	-0.0367165	0.305	-0.00905991	0.305	0.000953674
0.306667	0.00572205	0.305417	0.457287	0.305833	0.203609	0.30625	-0.0243187	0.30625	-0.026226	0.306667	-0.00905991	0.306667	0.00953674
0.308333	-0.00810623	0.307083	0.462055	0.3075	0.200272	0.307917	-0.0200272	0.307917	-0.0152588	0.308333	-0.0119209	0.308333	0.0143051
0.31	-0.0166893	0.30875	0.466824	0.309167	0.199318	0.309583	-0.0171661	0.309583	-0.00572205	0.31	-0.0152588	0.31	0.014782
0.311667	-0.0157356	0.310417	0.47493	0.310833	0.201225	0.31125	-0.0195503	0.31125	0.0038147	0.311667	-0.0162125	0.311667	0.0162125
0.313333	-0.00953674	0.312083	0.48399	0.3125	0.203609	0.312917	-0.0238419	0.312917	0.00905991	0.313333	-0.00953674	0.313333	0.0195503
0.315	-0.00238419	0.31375	0.486851	0.314167	0.204086	0.314583	-0.0309944	0.314583	0.0100136	0.315	-0.00190735	0.315	0.0243187
0.316667	0.00572205	0.315417	0.486374	0.315833	0.203609	0.31625	-0.0376701	0.31625	0.00810623	0.316667	0.00190735	0.316667	0.0286102
0.318333	0.014782	0.317083	0.490189	0.3175	0.201702	0.317917	-0.0395775	0.317917	0.00190735	0.318333	0.00286102	0.318333	0.0357628
0.32	0.0166893	0.31875	0.501633	0.319167	0.197887	0.319583	-0.0309944	0.319583	-0.00810623	0.32	-0.0038147	0.32	0.0462532
0.321667	0.0128746	0.320417	0.509739	0.320833	0.193596	0.32125	-0.0123978	0.32125	-0.0138283	0.321667	-0.0152588	0.321667	0.0538826
0.323333	0.0109673	0.322083	0.510216	0.3225	0.192165	0.322917	0.0038147	0.322917	-0.0119209	0.323333	-0.026226	0.323333	0.0553131
0.325	0.014782	0.32375	0.50354	0.324167	0.190735	0.324583	0.0123978	0.324583	-0.00905991	0.325	-0.0314713	0.325	0.0495911
0.326667	0.0185966	0.325417	0.498295	0.325833	0.190258	0.32625	0.0162125	0.32625	-0.00810623	0.326667	-0.0309944	0.326667	0.0376701
0.328333	0.014782	0.327083	0.496387	0.3275	0.193596	0.327917	0.0190735	0.327917	-0.00667572	0.328333	-0.026226	0.328333	0.023365
0.33	0.00572205	0.32875	0.49305	0.329167	0.200748	0.329583	0.0185966	0.329583	-0.000953674	0.33	-0.0171661	0.33	0.0119209
0.331667	-0.00143051	0.330417	0.486851	0.330833	0.207424	0.33125	0.0100136	0.33125	0.00238419	0.331667	-0.00858307	0.331667	0.00905991
0.333333	-0.00762939	0.332083	0.479698	0.3325	0.212193	0.332917	0.00190735	0.332917	0.00238419	0.333333	-0.00524521	0.333333	0.0133514
0.335	-0.017643	0.33375	0.478268	0.334167	0.217915	0.334583	0.00238419	0.334583	-0.000476837	0.335	-0.00762939	0.335	0.0209808
0.336667	-0.0305176	0.335417	0.476837	0.335833	0.222683	0.33625	0.00858307	0.33625	-0.00476837	0.336667	-0.00810623	0.336667	0.0314713
0.338333	-0.0367165	0.337083	0.469685	0.3375	0.224113	0.337917	0.00953674	0.337917	-0.00905991	0.338333	-0.00762939	0.338333	0.0419617
0.34	-0.0309944	0.33875	0.459194	0.339167	0.226498	0.339583	0.00524521	0.339583	-0.0128746	0.34	-0.00572205	0.34	0.0462532
0.341667	-0.0257492	0.340417	0.453472	0.340833	0.232697	0.34125	0.00238419	0.34125	-0.0119209	0.341667	-0.0038147	0.341667	0.0419617
0.343333	-0.0271797	0.342083	0.453472	0.3425	0.238419	0.342917	0.00286102	0.342917	-0.00762939	0.343333	0.000476837	0.343333	0.0290871
0.345	-0.0252724	0.34375	0.453949	0.344167	0.237942	0.344583	0.00286102	0.344583	0.000953674	0.345	0.00715256	0.345	0.0138283
0.346667	-0.0162125	0.345417	0.456333	0.345833	0.234604	0.34625	0	0.34625	0.00905991	0.346667	0.0133514	0.346667	0.00286102
0.348333	-0.00429153	0.347083	0.463486	0.3475	0.231266	0.347917	-0.00238419	0.347917	0.00858307	0.348333	0.0219345	0.348333	0
0.35	0.00143051	0.34875	0.466824	0.349167	0.227451	0.349583	-0.00286102	0.349583	-0.000953674	0.35	0.0300407	0.35	0.00333786
0.351667	0.00715256	0.350417	0.459194	0.350833	0.220299	0.35125	-0.00619888	0.35125	-0.0143051	0.351667	0.0329018	0.351667	0.00858307
0.353333	0.0162125	0.352083	0.44632	0.3525	0.211239	0.352917	-0.0123978	0.352917	-0.026226	0.353333	0.0295639	0.353333	0.0143051
0.355	0.0219345	0.35375	0.440121	0.354167	0.207424	0.354583	-0.0162125	0.354583	-0.038147	0.355	0.0219345	0.355	0.0209808
0.356667	0.0209808	0.355417	0.442505	0.355833	0.211239	0.35625	-0.0138283	0.35625	-0.0491142	0.356667	0.0119209	0.356667	0.0271797
0.358333	0.014782	0.357083	0.448704	0.3575	0.218391	0.357917	-0.00572205	0.357917	-0.0538826	0.358333	0.00143051	0.358333	0.0286102
0.36	0.0109673	0.35875	0.458241	0.359167	0.222683	0.359583	0.0038147	0.359583	-0.0543594	0.36	-0.00619888	0.36	0.0224113
0.361667	0.00667572	0.360417	0.468731	0.360833	0.22316	0.36125	0.0133514	0.36125	-0.0538826	0.361667	-0.00286102	0.361667	0.0109673
0.363333	0.00238419	0.362083	0.477791	0.3625	0.22459	0.362917	0.023365	0.362917	-0.0567436	0.363333	0.00762939	0.363333	0.00238419
0.365	0.00143051	0.36375	0.482082	0.364167	0.226974	0.364583	0.0309944	0.364583	-0.0562668	0.365	0.0157356	0.365	-0.000476837
0.366667	0.000476837	0.365417	0.479698	0.365833	0.225544	0.36625	0.0324249	0.36625	-0.0481606	0.366667	0.0195503	0.366667	-0.0038147
0.368333	0.00190735	0.367083	0.470638	0.3675	0.219822	0.367917	0.0295639	0.367917	-0.0314713	0.368333	0.0166893	0.368333	-0.0100136
0.37	0.00524521	0.36875	0.459194	0.369167	0.213146	0.369583	0.023365	0.369583	-0.00619888	0.37	0.0119209	0.37	-0.0119209
0.371667	0.0133514	0.370417	0.455379	0.370833	0.207424	0.37125	0.0162125	0.37125	0.020504	0.371667	0.00858307	0.371667	-0.00238419
0.373333	0.0185966	0.372083	0.459671	0.3725	0.201225	0.372917	0.00524521	0.372917	0.0400543	0.373333	0.00953674	0.373333	0.0138283
0.375	0.014782	0.37375	0.464916	0.374167	0.197887	0.374583	-0.00524521	0.374583	0.0481606	0.375	0.0143051	0.375	0.0281334
0.376667	0.00810623	0.375417	0.464439	0.375833	0.196934	0.37625	-0.0123978	0.37625	0.0448227	0.376667	0.0214577	0.376667	0.0371933
0.378333	-0.00143051	0.377083	0.462532	0.3775	0.19598	0.377917	-0.0195503	0.377917	0.0357628	0.378333	0.0305176	0.378333	0.0424385
0.38	-0.0128746	0.37875	0.465393	0.379167	0.194073	0.379583	-0.0281334	0.379583	0.0276566	0.38	0.038147	0.38	0.0424385
0.381667	-0.0276566	0.380417	0.471115	0.380833	0.196934	0.38125	-0.0376701	0.38125	0.0219345	0.381667	0.0395775	0.381667	0.0391006
0.383333	-0.0343323	0.382083	0.47636	0.3825	0.203133	0.382917	-0.0491142	0.382917	0.0209808	0.383333	0.0348091	0.383333	0.0343323
0.385	-0.0281334	0.38375	0.475407	0.384167	0.20504	0.384583	-0.0634193	0.384583	0.0238419	0.385	0.0309944	0.385	0.0305176
0.386667	-0.0181198	0.385417	0.468254	0.385833	0.199795	0.38625	-0.0805855	0.38625	0.0286102	0.386667	0.0286102	0.386667	0.0305176
0.388333	-0.00715256	0.387083	0.454903	0.3875	0.192642	0.387917	-0.0891685	0.387917	0.0267029	0.388333	0.026226	0.388333	0.0319481
0.39	0.00429153	0.38875	0.440121	0.389167	0.190735	0.389583	-0.0839233	0.389583	0.0119209	0.39	0.0271797	0.39	0.0343323
0.391667	0.0123978	0.390417	0.42963	0.390833	0.190735	0.39125	-0.0705719	0.39125	-0.0109673	0.391667	0.0305176	0.391667	0.0343323
0.393333	0.0114441	0.392083	0.426292	0.3925	0.194073	0.392917	-0.0514984	0.392917	-0.0314713	0.393333	0.0343323	0.393333	0.0314713
0.395	0.000476837	0.39375	0.4282	0.394167	0.201702	0.394583	-0.0290871	0.394583	-0.0476837	0.395	0.0300407	0.395	0.0286102
0.396667	-0.0119209	0.395417	0.435352	0.395833	0.212669	0.39625	-0.00762939	0.39625	-0.0591278	0.396667	0.0171661	0.396667	0.0267029
0.398333	-0.0247955	0.397083	0.448227	0.3975	0.223637	0.397917	0.00572205	0.397917	-0.0605583	0.398333	0	0.398333	0.0290871
0.4	-0.0371933	0.39875	0.463009	0.399167	0.228882	0.399583	0.00810623	0.399583	-0.0476837	0.4	-0.017643	0.4	0.0357628
0.401667	-0.0452995	0.400417	0.471592	0.400833	0.231743	0.40125	0.0038147	0.40125	-0.0276566	0.401667	-0.0338554	0.401667	0.043869
0.403333	-0.0462532	0.402083	0.470161	0.4025	0.231743	0.402917	-0.00429153	0.402917	-0.00810623	0.403333	-0.0491142	0.403333	0.0472069
0.405	-0.0405312	0.40375	0.461102	0.404167	0.230312	0.404583	-0.014782	0.404583	0.0100136	0.405	-0.0543594	0.405	0.0414848
0.406667	-0.0338554	0.405417	0.448227	0.405833	0.227451	0.40625	-0.026226	0.40625	0.0243187	0.406667	-0.0419617	0.406667	0.0319481
0.408333	-0.0271797	0.407083	0.439167	0.4075	0.22459	0.407917	-0.0348091	0.407917	0.0305176	0.408333	-0.0190735	0.408333	0.023365
0.41	-0.0243187	0.40875	0.435352	0.409167	0.226021	0.409583	-0.0352859	0.409583	0.0276566	0.41	0.00190735	0.41	0.017643
0.411667	-0.0228882	0.410417	0.435352	0.410833	0.225544	0.41125	-0.0300407	0.41125	0.020504	0.411667	0.0181198	0.411667	0.0128746
0.413333	-0.0181198	0.412083	0.436783	0.4125	0.221252	0.412917	-0.0247955	0.412917	0.0104904	0.413333	0.0309944	0.413333	0.0109673
0.415	-0.0123978	0.41375	0.442028	0.414167	0.214577	0.414583	-0.0224113	0.414583	0.000953674	0.415	0.0367165	0.415	0.0162125
0.416667	-0.00905991	0.415417	0.451565	0.415833	0.209808	0.41625	-0.0209808	0.41625	-0.00476837	0.416667	0.0295639	0.416667	0.0252724
0.418333	-0.00667572	0.417083	0.457764	0.4175	0.208855	0.417917	-0.0214577	0.417917	-0.00762939	0.418333	0.0171661	0.418333	0.0281334
0.42	0.000476837	0.41875	0.455379	0.419167	0.20504	0.419583	-0.0238419	0.419583	-0.0114441	0.42	0.0109673	0.42	0.0219345
0.421667	0.0109673	0.420417	0.446796	0.420833	0.200272	0.42125	-0.0295639	0.42125	-0.017643	0.421667	0.00905991	0.421667	0.0157356
0.423333	0.0190735	0.422083	0.43726	0.4225	0.199318	0.422917	-0.0371933	0.422917	-0.023365	0.423333	0.00858307	0.423333	0.0123978
0.425	0.0243187	0.42375	0.434875	0.424167	0.202179	0.424583	-0.0433922	0.424583	-0.0276566	0.425	0.0104904	0.425	0.00858307
0.426667	0.0290871	0.425417	0.436306	0.425833	0.205994	0.42625	-0.0462532	0.42625	-0.0305176	0.426667	0.0166893	0.426667	0.00143051
0.428333	0.0324249	0.427083	0.435829	0.4275	0.208378	0.427917	-0.0433922	0.427917	-0.0276566	0.428333	0.0238419	0.428333	-0.0038147
0.43	0.0319481	0.42875	0.432014	0.429167	0.211716	0.429583	-0.0391006	0.429583	-0.0209808	0.43	0.0257492	0.43	-0.000953674
0.431667	0.0271797	0.430417	0.429153	0.430833	0.216961	0.43125	-0.0362396	0.43125	-0.0162125	0.431667	0.020504	0.431667	0.00667572
0.433333	0.0185966	0.432083	0.431061	0.4325	0.221252	0.432917	-0.0362396	0.432917	-0.017643	0.433333	0.00905991	0.433333	0.0138283
0.435	0.00667572	0.43375	0.435352	0.434167	0.225067	0.434583	-0.0391006	0.434583	-0.0209808	0.435	-0.0038147	0.435	0.0200272
0.436667	-0.00572205	0.435417	0.443459	0.435833	0.226498	0.43625	-0.043869	0.43625	-0.023365	0.436667	-0.0128746	0.436667	0.0247955
0.438333	-0.0119209	0.437083	0.457764	0.4375	0.221729	0.437917	-0.0486374	0.437917	-0.0271797	0.438333	-0.0166893	0.438333	0.0295639
0.44	-0.0133514	0.43875	0.475883	0.439167	0.216961	0.439583	-0.0495911	0.439583	-0.0300407	0.44	-0.0209808	0.44	0.0314713
0.441667	-0.0123978	0.440417	0.491142	0.440833	0.212193	0.44125	-0.0448227	0.44125	-0.0276566	0.441667	-0.0243187	0.441667	0.0324249
0.443333	-0.0109673	0.442083	0.49305	0.4425	0.205994	0.442917	-0.0333786	0.442917	-0.0190735	0.443333	-0.0209808	0.443333	0.0329018
0.445	-0.00715256	0.44375	0.481606	0.444167	0.196934	0.444583	-0.0181198	0.444583	-0.0104904	0.445	-0.0119209	0.445	0.0305176
0.446667	0.000953674	0.445417	0.462532	0.445833	0.191689	0.44625	-0.00476837	0.44625	-0.00619888	0.446667	-0.00476837	0.446667	0.0257492
0.448333	0.00858307	0.447083	0.446796	0.4475	0.199795	0.447917	0.00143051	0.447917	-0.00619888	0.448333	-0.00429153	0.448333	0.0209808
0.45	0.0152588	0.44875	0.439644	0.449167	0.213623	0.449583	-0.0038147	0.449583	-0.00429153	0.45	-0.00429153	0.45	0.0200272
0.451667	0.0200272	0.450417	0.439167	0.450833	0.225544	0.45125	-0.0152588	0.45125	0	0.451667	0.000953674	0.451667	0.0219345
0.453333	0.026226	0.452083	0.440598	0.4525	0.234127	0.452917	-0.0252724	0.452917	0.00333786	0.453333	0.00476837	0.453333	0.0195503
0.455	0.0319481	0.45375	0.442982	0.454167	0.24128	0.454583	-0.0290871	0.454583	0.00238419	0.455	0.000953674	0.455	0.0143051
0.456667	0.0309944	0.455417	0.445366	0.455833	0.246525	0.45625	-0.0276566	0.45625	-0.00286102	0.456667	-0.00429153	0.456667	0.0123978
0.458333	0.0228882	0.457083	0.441551	0.4575	0.245094	0.457917	-0.0224113	0.457917	-0.00619888	0.458333	-0.0038147	0.458333	0.0181198
0.46	0.00953674	0.45875	0.434875	0.459167	0.236988	0.459583	-0.0123978	0.459583	-0.00858307	0.46	0.00143051	0.46	0.023365
0.461667	-0.000476837	0.460417	0.430584	0.460833	0.225544	0.46125	-0.000476837	0.46125	-0.00905991	0.461667	0.00333786	0.461667	0.0185966
0.463333	-0.00762939	0.462083	0.437737	0.4625	0.216961	0.462917	0.00715256	0.462917	-0.00667572	0.463333	0.000953674	0.463333	0.0119209
0.465	-0.0119209	0.46375	0.457764	0.464167	0.216007	0.464583	0.00715256	0.464583	-0.00190735	0.465	-0.00238419	0.465	0.0128746
0.466667	-0.0109673	0.465417	0.481606	0.465833	0.218868	0.46625	0	0.46625	0.0038147	0.466667	-0.00619888	0.466667	0.0209808
0.468333	-0.00572205	0.467083	0.506401	0.4675	0.221729	0.467917	-0.0104904	0.467917	0.00619888	0.468333	-0.0138283	0.468333	0.0267029
0.47	0.00286102	0.46875	0.524998	0.469167	0.224113	0.469583	-0.0228882	0.469583	0.00238419	0.47	-0.0252724	0.47	0.0286102
0.471667	0.00810623	0.470417	0.535011	0.470833	0.229359	0.47125	-0.0314713	0.47125	-0.0100136	0.471667	-0.0348091	0.471667	0.0371933
0.473333	0.0100136	0.472083	0.539303	0.4725	0.230312	0.472917	-0.038147	0.472917	-0.0276566	0.473333	-0.0333786	0.473333	0.0529289
0.475	0.00905991	0.47375	0.537395	0.474167	0.219345	0.474583	-0.0462532	0.474583	-0.041008	0.475	-0.0224113	0.475	0.0677109
0.476667	0.00190735	0.475417	0.533104	0.475833	0.201702	0.47625	-0.0500679	0.47625	-0.0448227	0.476667	-0.00762939	0.476667	0.0724792
0.478333	-0.00667572	0.477083	0.52309	0.4775	0.187397	0.477917	-0.0462532	0.477917	-0.0395775	0.478333	0.00858307	0.478333	0.0686646
0.48	-0.0128746	0.47875	0.510216	0.479167	0.181198	0.479583	-0.0386238	0.479583	-0.0333786	0.48	0.0267029	0.48	0.0629425
0.481667	-0.017643	0.480417	0.501156	0.480833	0.179768	0.48125	-0.0371933	0.48125	-0.0286102	0.481667	0.0419617	0.481667	0.0543594
0.483333	-0.026226	0.482083	0.495911	0.4825	0.184536	0.482917	-0.0405312	0.482917	-0.0228882	0.483333	0.0462532	0.483333	0.0457764
0.485	-0.0367165	0.48375	0.494003	0.484167	0.200272	0.484583	-0.0443459	0.484583	-0.0166893	0.485	0.0400543	0.485	0.0419617
0.486667	-0.0395775	0.485417	0.491142	0.485833	0.22459	0.48625	-0.0500679	0.48625	-0.0138283	0.486667	0.0314713	0.486667	0.0414848
0.488333	-0.0386238	0.487083	0.489235	0.4875	0.247478	0.487917	-0.0605583	0.487917	-0.0171661	0.488333	0.0224113	0.488333	0.041008
0.49	-0.0405312	0.48875	0.493526	0.489167	0.263214	0.489583	-0.0724792	0.489583	-0.017643	0.49	0.0128746	0.49	0.0376701
0.491667	-0.0419617	0.490417	0.501633	0.490833	0.277042	0.49125	-0.0796318	0.49125	-0.0109673	0.491667	0.00953674	0.491667	0.0295639
0.493333	-0.0357628	0.492083	0.505924	0.4925	0.287056	0.492917	-0.0805855	0.492917	-0.00143051	0.493333	0.0152588	0.493333	0.0181198
0.495	-0.020504	0.49375	0.50211	0.494167	0.28801	0.494583	-0.0782013	0.494583	0.00572205	0.495	0.0243187	0.495	0.00429153
0.496667	-0.00476837	0.495417	0.497341	0.495833	0.277996	0.49625	-0.0753403	0.49625	0.0123978	0.496667	0.026226	0.496667	-0.00953674
0.498333	0.0128746	0.497083	0.497818	0.4975	0.266552	0.497917	-0.0681877	0.497917	0.0195503	0.498333	0.020504	0.498333	-0.020504
0.5	0.0324249	0.49875	0.50211	0.499167	0.258923	0.499583	-0.0543594	0.499583	0.0219345	0.5	0.0143051	0.5	-0.0247955
0.501667	0.0462532	0.500417	0.504971	0.500833	0.247955	0.50125	-0.0371933	0.50125	0.0181198	0.501667	0.00905991	0.501667	-0.0171661
0.503333	0.0457764	0.502083	0.504971	0.5025	0.233173	0.502917	-0.0243187	0.502917	0.0104904	0.503333	0.00476837	0.503333	-0.00429153
0.505	0.0314713	0.50375	0.505447	0.504167	0.225067	0.504583	-0.0181198	0.504583	0.000953674	0.505	0	0.505	0.00476837
0.506667	0.0109673	0.505417	0.506401	0.505833	0.229359	0.50625	-0.0162125	0.50625	-0.0104904	0.506667	0	0.506667	0.0128746
0.508333	-0.0128746	0.507083	0.505924	0.5075	0.237465	0.507917	-0.0185966	0.507917	-0.020504	0.508333	0.00524521	0.508333	0.0228882
0.51	-0.0400543	0.50875	0.503063	0.509167	0.242233	0.509583	-0.0247955	0.509583	-0.0247955	0.51	0.0104904	0.51	0.0290871
0.511667	-0.0619888	0.510417	0.500679	0.510833	0.247002	0.51125	-0.0319481	0.51125	-0.023365	0.511667	0.0128746	0.511667	0.0276566
0.513333	-0.0677109	0.512083	0.501156	0.5125	0.256062	0.512917	-0.0376701	0.512917	-0.014782	0.513333	0.0128746	0.513333	0.0247955
0.515	-0.058651	0.51375	0.506401	0.514167	0.261307	0.514583	-0.0371933	0.514583	-0.00429153	0.515	0.0143051	0.515	0.0305176
0.516667	-0.0448227	0.515417	0.514984	0.515833	0.255108	0.51625	-0.0314713	0.51625	0.0038147	0.516667	0.0171661	0.516667	0.0391006
0.518333	-0.0333786	0.517083	0.52166	0.5175	0.238419	0.517917	-0.0267029	0.517917	0.00762939	0.518333	0.0200272	0.518333	0.043869
0.52	-0.020504	0.51875	0.52309	0.519167	0.220776	0.519583	-0.0281334	0.519583	0.00762939	0.52	0.0214577	0.52	0.0476837
0.521667	-0.00810623	0.520417	0.519276	0.520833	0.212669	0.52125	-0.0362396	0.52125	0.00810623	0.521667	0.0190735	0.521667	0.0500679
0.523333	-0.00524521	0.522083	0.510693	0.5225	0.212193	0.522917	-0.0424385	0.522917	0.00667572	0.523333	0.0114441	0.523333	0.0476837
0.525	-0.014782	0.52375	0.498772	0.524167	0.216961	0.524583	-0.0448227	0.524583	0.00619888	0.525	0.000953674	0.525	0.0376701
0.526667	-0.0281334	0.525417	0.488758	0.525833	0.223637	0.52625	-0.0448227	0.52625	0.00762939	0.526667	-0.00572205	0.526667	0.0314713
0.528333	-0.0376701	0.527083	0.482082	0.5275	0.23222	0.527917	-0.0429153	0.527917	0.0114441	0.528333	-0.00953674	0.528333	0.0357628
0.53	-0.0419617	0.52875	0.478745	0.529167	0.239372	0.529583	-0.0386238	0.529583	0.0157356	0.53	-0.0104904	0.53	0.0448227
0.531667	-0.0400543	0.530417	0.476837	0.530833	0.239849	0.53125	-0.0319481	0.53125	0.0157356	0.531667	-0.00858307	0.531667	0.0519753
0.533333	-0.0309944	0.532083	0.482559	0.5325	0.235081	0.532917	-0.0271797	0.532917	0.00953674	0.533333	0.000476837	0.533333	0.0548363
0.535	-0.0171661	0.53375	0.499249	0.534167	0.230312	0.534583	-0.0276566	0.534583	-0.00524521	0.535	0.0143051	0.535	0.0543594
0.536667	-0.000953674	0.535417	0.518322	0.535833	0.230312	0.53625	-0.0314713	0.53625	-0.0190735	0.536667	0.0267029	0.536667	0.0491142
0.538333	0.0138283	0.537083	0.527859	0.5375	0.236511	0.537917	-0.0329018	0.537917	-0.0295639	0.538333	0.0348091	0.538333	0.0386238
0.54	0.0195503	0.53875	0.525475	0.539167	0.248909	0.539583	-0.0286102	0.539583	-0.0352859	0.54	0.0362396	0.54	0.0271797
0.541667	0.014782	0.540417	0.519753	0.540833	0.265598	0.54125	-0.0214577	0.54125	-0.0357628	0.541667	0.0362396	0.541667	0.0214577
0.543333	0.00715256	0.542083	0.511169	0.5425	0.283718	0.542917	-0.0162125	0.542917	-0.0333786	0.543333	0.0357628	0.543333	0.0243187
0.545	0.00476837	0.54375	0.494003	0.544167	0.2985	0.544583	-0.0138283	0.544583	-0.0319481	0.545	0.0333786	0.545	0.0333786
0.546667	0.00429153	0.545417	0.468731	0.545833	0.306129	0.54625	-0.0133514	0.54625	-0.0386238	0.546667	0.0257492	0.546667	0.0424385
0.548333	0.00238419	0.547083	0.449657	0.5475	0.305176	0.547917	-0.0181198	0.547917	-0.0472069	0.548333	0.0157356	0.548333	0.0452995
0.55	0.00286102	0.54875	0.445366	0.549167	0.298023	0.549583	-0.0257492	0.549583	-0.0481606	0.55	0.0104904	0.55	0.0433922
0.551667	0.00524521	0.550417	0.445843	0.550833	0.285625	0.55125	-0.0309944	0.55125	-0.0424385	0.551667	0.00858307	0.551667	0.0348091
0.553333	0.00333786	0.552083	0.443935	0.5525	0.270367	0.552917	-0.0290871	0.552917	-0.0324249	0.553333	0.00429153	0.553333	0.0200272
0.555	-0.00667572	0.55375	0.441551	0.554167	0.258923	0.554583	-0.0252724	0.554583	-0.0171661	0.555	-0.000476837	0.555	0.00476837
0.556667	-0.017643	0.555417	0.445843	0.555833	0.253201	0.55625	-0.0252724	0.55625	0.0038147	0.556667	0.00143051	0.556667	-0.00905991
0.558333	-0.0195503	0.557083	0.452042	0.5575	0.252247	0.557917	-0.0257492	0.557917	0.0195503	0.558333	0.00762939	0.558333	-0.0181198
0.56	-0.0133514	0.55875	0.454426	0.559167	0.257969	0.559583	-0.0281334	0.559583	0.0200272	0.56	0.0123978	0.56	-0.0214577
0.561667	-0.00572205	0.560417	0.457287	0.560833	0.270844	0.56125	-0.0300407	0.56125	0.0109673	0.561667	0.0123978	0.561667	-0.0152588
0.563333	0.00238419	0.562083	0.462532	0.5625	0.283241	0.562917	-0.0338554	0.562917	0.00190735	0.563333	0.00858307	0.563333	-0.000953674
0.565	0.00715256	0.56375	0.468254	0.564167	0.290871	0.564583	-0.0333786	0.564583	-0.00667572	0.565	0.000953674	0.565	0.0133514
0.566667	0.00810623	0.565417	0.471592	0.565833	0.294685	0.56625	-0.0286102	0.56625	-0.0171661	0.566667	-0.0123978	0.566667	0.0257492
0.568333	0.00572205	0.567083	0.477314	0.5675	0.298977	0.567917	-0.0252724	0.567917	-0.026226	0.568333	-0.0243187	0.568333	0.0362396
0.57	0.00333786	0.56875	0.488758	0.569167	0.300407	0.569583	-0.0257492	0.569583	-0.0267029	0.57	-0.0314713	0.57	0.041008
0.571667	0.00524521	0.570417	0.50211	0.570833	0.295639	0.57125	-0.0338554	0.57125	-0.0200272	0.571667	-0.0295639	0.571667	0.0362396
0.573333	0.0123978	0.572083	0.516415	0.5725	0.28801	0.572917	-0.043869	0.572917	-0.0171661	0.573333	-0.0224113	0.573333	0.0295639
0.575	0.0252724	0.57375	0.529289	0.574167	0.277042	0.574583	-0.0500679	0.574583	-0.0181198	0.575	-0.0143051	0.575	0.0309944
0.576667	0.0386238	0.575417	0.538826	0.575833	0.262737	0.57625	-0.0505447	0.57625	-0.0185966	0.576667	-0.00524521	0.576667	0.041008
0.578333	0.0424385	0.577083	0.542641	0.5775	0.248909	0.577917	-0.0457764	0.577917	-0.0162125	0.578333	0.00190735	0.578333	0.0548363
0.58	0.0367165	0.57875	0.542164	0.579167	0.237465	0.579583	-0.0367165	0.579583	-0.0138283	0.58	0.00715256	0.58	0.0696182
0.581667	0.0267029	0.580417	0.535965	0.580833	0.229836	0.58125	-0.0267029	0.58125	-0.0114441	0.581667	0.00953674	0.581667	0.0829697
0.583333	0.0171661	0.582083	0.528812	0.5825	0.225067	0.582917	-0.0190735	0.582917	-0.0038147	0.583333	0.0109673	0.583333	0.0905991
0.585	0.0114441	0.58375	0.524521	0.584167	0.221729	0.584583	-0.0181198	0.584583	0.0109673	0.585	0.0138283	0.585	0.0910759
0.586667	0.0119209	0.585417	0.522614	0.585833	0.221729	0.58625	-0.0209808	0.58625	0.0281334	0.586667	0.0143051	0.586667	0.0867844
0.588333	0.0195503	0.587083	0.520229	0.5875	0.222206	0.587917	-0.023365	0.587917	0.0414848	0.588333	0.0133514	0.588333	0.0796318
0.59	0.0276566	0.58875	0.5126	0.589167	0.225067	0.589583	-0.0247955	0.589583	0.0452995	0.59	0.00858307	0.59	0.0748634
0.591667	0.0319481	0.590417	0.505447	0.590833	0.230312	0.59125	-0.023365	0.59125	0.0395775	0.591667	0	0.591667	0.0715256
0.593333	0.0362396	0.592083	0.502586	0.5925	0.240803	0.592917	-0.0219345	0.592917	0.0319481	0.593333	-0.0100136	0.593333	0.067234
0.595	0.0424385	0.59375	0.507832	0.594167	0.256538	0.594583	-0.017643	0.594583	0.0224113	0.595	-0.0143051	0.595	0.0605583
0.596667	0.0457764	0.595417	0.52166	0.595833	0.273705	0.59625	-0.0138283	0.59625	0.0119209	0.596667	-0.0128746	0.596667	0.0529289
0.598333	0.04673	0.597083	0.539303	0.5975	0.291824	0.597917	-0.0114441	0.597917	0.00143051	0.598333	-0.0119209	0.598333	0.0452995
0.6	0.0510216	0.59875	0.552177	0.599167	0.309467	0.599583	-0.0100136	0.599583	-0.00905991	0.6	-0.017643	0.6	0.0367165
0.601667	0.0581741	0.600417	0.559807	0.600833	0.319481	0.60125	-0.0114441	0.60125	-0.0224113	0.601667	-0.0271797	0.601667	0.0286102
0.603333	0.0572205	0.602083	0.564575	0.6025	0.319481	0.602917	-0.0109673	0.602917	-0.0395775	0.603333	-0.0319481	0.603333	0.0257492
0.605	0.0419617	0.60375	0.565529	0.604167	0.313282	0.604583	-0.00762939	0.604583	-0.0548363	0.605	-0.0357628	0.605	0.0257492
0.606667	0.020504	0.605417	0.557423	0.605833	0.30756	0.60625	-0.0038147	0.60625	-0.0619888	0.606667	-0.0376701	0.606667	0.0243187
0.608333	0.00333786	0.607083	0.542641	0.6075	0.300884	0.607917	-0.00238419	0.607917	-0.0634193	0.608333	-0.0352859	0.608333	0.0185966
0.61	-0.00810623	0.60875	0.532627	0.609167	0.292778	0.609583	-0.00333786	0.609583	-0.0591278	0.61	-0.023365	0.61	0.0162125
0.611667	-0.0162125	0.610417	0.526905	0.610833	0.28801	0.61125	-0.00333786	0.61125	-0.0476837	0.611667	-0.00619888	0.611667	0.0228882
0.613333	-0.0171661	0.612083	0.519276	0.6125	0.289917	0.612917	-0.000476837	0.612917	-0.0314713	0.613333	0.00286102	0.613333	0.0343323
0.615	-0.0100136	0.61375	0.505924	0.614167	0.298023	0.614583	0.00572205	0.614583	-0.0143051	0.615	-0.000953674	0.615	0.0433922
0.616667	0.000953674	0.615417	0.495434	0.615833	0.304699	0.61625	0.014782	0.61625	0.00238419	0.616667	-0.0128746	0.616667	0.0505447
0.618333	0.00905991	0.617083	0.495434	0.6175	0.310898	0.617917	0.0238419	0.617917	0.0133514	0.618333	-0.026226	0.618333	0.0600815
0.62	0.0138283	0.61875	0.503063	0.619167	0.314713	0.619583	0.0281334	0.619583	0.0181198	0.62	-0.038147	0.62	0.0700951
0.621667	0.0181198	0.620417	0.514984	0.620833	0.316143	0.62125	0.0286102	0.62125	0.0195503	0.621667	-0.0462532	0.621667	0.0743866
0.623333	0.0181198	0.622083	0.526905	0.6225	0.311375	0.622917	0.0219345	0.622917	0.0195503	0.623333	-0.0486374	0.623333	0.0724792
0.625	0.0143051	0.62375	0.538826	0.624167	0.303268	0.624583	0.00810623	0.624583	0.0143051	0.625	-0.0395775	0.625	0.0677109
0.626667	0.00953674	0.625417	0.548363	0.625833	0.299454	0.62625	-0.0100136	0.62625	0.000953674	0.626667	-0.0209808	0.626667	0.0638962
0.628333	0.00905991	0.627083	0.554085	0.6275	0.299454	0.627917	-0.0243187	0.627917	-0.00810623	0.628333	-0.00238419	0.628333	0.0619888
0.63	0.0123978	0.62875	0.556946	0.629167	0.299931	0.629583	-0.0295639	0.629583	-0.00572205	0.63	0.00810623	0.63	0.0610352
0.631667	0.0152588	0.630417	0.555992	0.630833	0.29707	0.63125	-0.0305176	0.63125	0.00286102	0.631667	0.0104904	0.631667	0.0638962
0.633333	0.0171661	0.632083	0.552654	0.6325	0.296116	0.632917	-0.0305176	0.632917	0.0104904	0.633333	0.0133514	0.633333	0.0686646
0.635	0.0185966	0.63375	0.54884	0.634167	0.297546	0.634583	-0.0329018	0.634583	0.0143051	0.635	0.0181198	0.635	0.0715256
0.636667	0.0114441	0.635417	0.547409	0.635833	0.299454	0.63625	-0.0343323	0.63625	0.0157356	0.636667	0.0219345	0.636667	0.0677109
0.638333	-0.00286102	0.637083	0.549793	0.6375	0.298023	0.637917	-0.0376701	0.637917	0.0138283	0.638333	0.0271797	0.638333	0.0591278
0.64	-0.0200272	0.63875	0.556946	0.639167	0.290394	0.639583	-0.041008	0.639583	0.0038147	0.64	0.0305176	0.64	0.0505447
0.641667	-0.0367165	0.640417	0.569344	0.640833	0.284672	0.64125	-0.0395775	0.64125	-0.0123978	0.641667	0.0295639	0.641667	0.0395775
0.643333	-0.0491142	0.642083	0.582695	0.6425	0.286102	0.642917	-0.0309944	0.642917	-0.0295639	0.643333	0.0214577	0.643333	0.0267029
0.645	-0.0572205	0.64375	0.589371	0.644167	0.291824	0.644583	-0.0195503	0.644583	-0.0395775	0.645	0.0100136	0.645	0.0209808
0.646667	-0.0562668	0.645417	0.589848	0.645833	0.293732	0.64625	-0.014782	0.64625	-0.038147	0.646667	-0.000953674	0.646667	0.0267029
0.648333	-0.0510216	0.647083	0.58651	0.6475	0.293255	0.647917	-0.017643	0.647917	-0.0309944	0.648333	-0.0128746	0.648333	0.0357628
0.65	-0.0448227	0.64875	0.583172	0.649167	0.298977	0.649583	-0.0247955	0.649583	-0.0219345	0.65	-0.0247955	0.65	0.0424385
0.651667	-0.0395775	0.650417	0.57888	0.650833	0.30756	0.65125	-0.0338554	0.65125	-0.0109673	0.651667	-0.0352859	0.651667	0.0500679
0.653333	-0.0338554	0.652083	0.574112	0.6525	0.310898	0.652917	-0.043869	0.652917	0.000953674	0.653333	-0.0419617	0.653333	0.0591278
0.655	-0.0238419	0.65375	0.574589	0.654167	0.30899	0.654583	-0.0524521	0.654583	0.0114441	0.655	-0.04673	0.655	0.0629425
0.656667	-0.0133514	0.655417	0.578403	0.655833	0.305176	0.65625	-0.0553131	0.65625	0.0181198	0.656667	-0.0500679	0.656667	0.0576973
0.658333	-0.0038147	0.657083	0.581741	0.6575	0.301361	0.657917	-0.0519753	0.657917	0.0238419	0.658333	-0.0481606	0.658333	0.0476837
0.66	0.00238419	0.65875	0.581741	0.659167	0.299931	0.659583	-0.04673	0.659583	0.0300407	0.66	-0.0400543	0.66	0.0371933
0.661667	0.00429153	0.660417	0.578403	0.660833	0.306129	0.66125	-0.0414848	0.66125	0.0376701	0.661667	-0.0267029	0.661667	0.0271797
0.663333	0.00333786	0.662083	0.579357	0.6625	0.317574	0.662917	-0.0352859	0.662917	0.0457764	0.663333	-0.0157356	0.663333	0.0214577
0.665	0.00190735	0.66375	0.585556	0.664167	0.32711	0.664583	-0.026226	0.664583	0.0500679	0.665	-0.0143051	0.665	0.0214577
0.666667	0.00190735	0.665417	0.592232	0.665833	0.328064	0.66625	-0.017643	0.66625	0.0500679	0.666667	-0.0219345	0.666667	0.0286102
0.668333	-0.000953674	0.667083	0.597477	0.6675	0.322819	0.667917	-0.0138283	0.667917	0.0433922	0.668333	-0.0329018	0.668333	0.0395775
0.67	-0.00762939	0.66875	0.601292	0.669167	0.312328	0.669583	-0.0143051	0.669583	0.0329018	0.67	-0.0395775	0.67	0.0524521
0.671667	-0.0100136	0.670417	0.60606	0.670833	0.297546	0.67125	-0.0195503	0.67125	0.0214577	0.671667	-0.041008	0.671667	0.0638962
0.673333	-0.00715256	0.672083	0.606537	0.6725	0.282288	0.672917	-0.0295639	0.672917	0.0109673	0.673333	-0.0348091	0.673333	0.0729561
0.675	-0.00190735	0.67375	0.60463	0.674167	0.275135	0.674583	-0.0424385	0.674583	0.00190735	0.675	-0.0200272	0.675	0.0777245
0.676667	-0.00143051	0.675417	0.606537	0.675833	0.28038	0.67625	-0.0548363	0.67625	-0.00143051	0.676667	-0.00286102	0.676667	0.0767708
0.678333	-0.000476837	0.677083	0.611782	0.6775	0.294685	0.677917	-0.0648499	0.677917	0.00190735	0.678333	0.00858307	0.678333	0.0710487
0.68	0.00238419	0.67875	0.617027	0.679167	0.30756	0.679583	-0.0715256	0.679583	0.0100136	0.68	0.0138283	0.68	0.0653267
0.681667	0.000476837	0.680417	0.620842	0.680833	0.311375	0.68125	-0.0729561	0.68125	0.0171661	0.681667	0.0209808	0.681667	0.0600815
0.683333	-0.00286102	0.682083	0.625134	0.6825	0.305176	0.682917	-0.0686646	0.682917	0.0195503	0.683333	0.0257492	0.683333	0.0529289
0.685	-0.00858307	0.68375	0.628471	0.684167	0.292301	0.684583	-0.0591278	0.684583	0.0200272	0.685	0.0257492	0.685	0.0433922
0.686667	-0.014782	0.685417	0.631332	0.685833	0.281811	0.68625	-0.0457764	0.68625	0.0200272	0.686667	0.020504	0.686667	0.0376701
0.688333	-0.0224113	0.687083	0.633717	0.6875	0.278473	0.687917	-0.0309944	0.687917	0.0200272	0.688333	0.0195503	0.688333	0.038147
0.69	-0.0281334	0.68875	0.634193	0.689167	0.285149	0.689583	-0.0157356	0.689583	0.0162125	0.69	0.023365	0.69	0.038147
0.691667	-0.0305176	0.690417	0.627041	0.690833	0.303268	0.69125	-0.00238419	0.69125	0.0114441	0.691667	0.0243187	0.691667	0.0338554
0.693333	-0.0333786	0.692083	0.613689	0.6925	0.327587	0.692917	0.00905991	0.692917	0.0143051	0.693333	0.0224113	0.693333	0.0267029
0.695	-0.0357628	0.69375	0.598431	0.694167	0.347137	0.694583	0.017643	0.694583	0.0224113	0.695	0.0190735	0.695	0.023365
0.696667	-0.0338554	0.695417	0.583172	0.695833	0.352859	0.69625	0.0219345	0.69625	0.0319481	0.696667	0.017643	0.696667	0.0224113
0.698333	-0.0243187	0.697083	0.568867	0.6975	0.349045	0.697917	0.0228882	0.697917	0.038147	0.698333	0.0143051	0.698333	0.0228882
0.7	-0.0128746	0.69875	0.557423	0.699167	0.340939	0.699583	0.0185966	0.699583	0.041008	0.7	0.0100136	0.7	0.023365
0.701667	-0.00667572	0.700417	0.554562	0.700833	0.326633	0.70125	0.00715256	0.70125	0.0400543	0.701667	0.00715256	0.701667	0.0252724
0.703333	-0.0100136	0.702083	0.563622	0.7025	0.310898	0.702917	-0.0109673	0.702917	0.0324249	0.703333	0.00667572	0.703333	0.0267029
0.705	-0.0181198	0.70375	0.57888	0.704167	0.302792	0.704583	-0.0295639	0.704583	0.0185966	0.705	0.0100136	0.705	0.023365
0.706667	-0.0281334	0.705417	0.593185	0.705833	0.305176	0.70625	-0.0448227	0.70625	0.00333786	0.706667	0.014782	0.706667	0.0166893
0.708333	-0.0391006	0.707083	0.601768	0.7075	0.309467	0.707917	-0.0548363	0.707917	-0.00810623	0.708333	0.0181198	0.708333	0.0123978
0.71	-0.0495911	0.70875	0.607967	0.709167	0.309944	0.709583	-0.0557899	0.709583	-0.014782	0.71	0.0138283	0.71	0.0109673
0.711667	-0.0534058	0.710417	0.612259	0.710833	0.311852	0.71125	-0.0457764	0.71125	-0.0190735	0.711667	0.00619888	0.711667	0.0109673
0.713333	-0.0472069	0.712083	0.609398	0.7125	0.314713	0.712917	-0.0286102	0.712917	-0.0238419	0.713333	-0.000953674	0.713333	0.0138283
0.715	-0.0333786	0.71375	0.598907	0.714167	0.315666	0.714583	-0.0104904	0.714583	-0.0295639	0.715	-0.00762939	0.715	0.0243187
0.716667	-0.0181198	0.715417	0.585556	0.715833	0.313759	0.71625	0.0038147	0.71625	-0.0371933	0.716667	-0.014782	0.716667	0.0424385
0.718333	-0.00333786	0.717083	0.575542	0.7175	0.313282	0.717917	0.0128746	0.717917	-0.0462532	0.718333	-0.0185966	0.718333	0.0553131
0.72	0.0104904	0.71875	0.569344	0.719167	0.315666	0.719583	0.0181198	0.719583	-0.0543594	0.72	-0.0152588	0.72	0.0572205
0.721667	0.0181198	0.720417	0.567913	0.720833	0.321388	0.72125	0.0195503	0.72125	-0.0553131	0.721667	-0.00905991	0.721667	0.0524521
0.723333	0.0157356	0.722083	0.572681	0.7225	0.328541	0.722917	0.0171661	0.722917	-0.0452995	0.723333	-0.00619888	0.723333	0.0462532
0.725	0.00619888	0.72375	0.583649	0.724167	0.335217	0.724583	0.0100136	0.724583	-0.0252724	0.725	-0.00619888	0.725	0.0400543
0.726667	-0.00429153	0.725417	0.597	0.725833	0.343323	0.72625	0	0.72625	-0.00619888	0.726667	-0.00333786	0.726667	0.0319481
0.728333	-0.0133514	0.727083	0.611782	0.7275	0.350475	0.727917	-0.00905991	0.727917	0.00476837	0.728333	0.00429153	0.728333	0.0281334
0.73	-0.0247955	0.72875	0.625134	0.729167	0.353813	0.729583	-0.014782	0.729583	0.00953674	0.73	0.0100136	0.73	0.0338554
0.731667	-0.0352859	0.730417	0.63324	0.730833	0.351906	0.73125	-0.017643	0.73125	0.0109673	0.731667	0.0114441	0.731667	0.0462532
0.733333	-0.0376701	0.732083	0.636578	0.7325	0.349045	0.732917	-0.020504	0.732917	0.00619888	0.733333	0.0109673	0.733333	0.058651
0.735	-0.0300407	0.73375	0.639915	0.734167	0.347137	0.734583	-0.0267029	0.734583	-0.00810623	0.735	0.0133514	0.735	0.0638962
0.736667	-0.0228882	0.735417	0.647545	0.735833	0.349045	0.73625	-0.0314713	0.73625	-0.0209808	0.736667	0.0190735	0.736667	0.0638962
0.738333	-0.0224113	0.737083	0.651836	0.7375	0.353336	0.737917	-0.0309944	0.737917	-0.0228882	0.738333	0.0228882	0.738333	0.0634193
0.74	-0.0247955	0.73875	0.645638	0.739167	0.357151	0.739583	-0.0276566	0.739583	-0.0143051	0.74	0.0257492	0.74	0.0658035
0.741667	-0.0247955	0.740417	0.63324	0.740833	0.360489	0.74125	-0.0257492	0.74125	-0.00476837	0.741667	0.0295639	0.741667	0.0662804
0.743333	-0.0238419	0.742083	0.62418	0.7425	0.360966	0.742917	-0.0224113	0.742917	-0.000476837	0.743333	0.0329018	0.743333	0.0634193
0.745	-0.0281334	0.74375	0.619888	0.744167	0.36335	0.744583	-0.0138283	0.744583	0.00524521	0.745	0.0352859	0.745	0.0581741
0.746667	-0.0329018	0.745417	0.613689	0.745833	0.362396	0.74625	-0.00667572	0.74625	0.0162125	0.746667	0.0324249	0.746667	0.0538826
0.748333	-0.0319481	0.747083	0.605583	0.7475	0.358105	0.747917	-0.00858307	0.747917	0.0252724	0.748333	0.023365	0.748333	0.0491142
0.75	-0.020504	0.74875	0.603676	0.749167	0.355244	0.749583	-0.0157356	0.749583	0.0224113	0.75	0.00905991	0.75	0.0433922
0.751667	-0.0038147	0.750417	0.610828	0.750833	0.354767	0.75125	-0.0228882	0.75125	0.0119209	0.751667	-0.00572205	0.751667	0.0386238
0.753333	0.00762939	0.752083	0.617504	0.7525	0.355721	0.752917	-0.0276566	0.752917	0.0038147	0.753333	-0.0138283	0.753333	0.0362396
0.755	0.0119209	0.75375	0.615597	0.754167	0.353813	0.754583	-0.0286102	0.754583	0.00143051	0.755	-0.0185966	0.755	0.0362396
0.756667	0.00953674	0.755417	0.610828	0.755833	0.350952	0.75625	-0.0252724	0.75625	-0.00143051	0.756667	-0.017643	0.756667	0.0386238
0.758333	0.00238419	0.757083	0.611305	0.7575	0.348568	0.757917	-0.0171661	0.757917	-0.0038147	0.758333	-0.00810623	0.758333	0.0395775
0.76	-0.00572205	0.75875	0.617504	0.759167	0.342369	0.759583	-0.0109673	0.759583	0.00238419	0.76	0.0038147	0.76	0.0338554
0.761667	-0.0138283	0.760417	0.622749	0.760833	0.336647	0.76125	-0.0109673	0.76125	0.0152588	0.761667	0.0114441	0.761667	0.0286102
0.763333	-0.0190735	0.762083	0.626087	0.7625	0.33474	0.762917	-0.0157356	0.762917	0.026226	0.763333	0.0119209	0.763333	0.0281334
0.765	-0.0200272	0.76375	0.631332	0.764167	0.337601	0.764583	-0.0228882	0.764583	0.0290871	0.765	0.00619888	0.765	0.0324249
0.766667	-0.0128746	0.765417	0.639915	0.765833	0.341415	0.76625	-0.0257492	0.76625	0.0290871	0.766667	-0.00810623	0.766667	0.0343323
0.768333	-0.000953674	0.767083	0.647545	0.7675	0.342846	0.767917	-0.0209808	0.767917	0.0286102	0.768333	-0.0267029	0.768333	0.0324249
0.77	0.00619888	0.76875	0.646114	0.769167	0.348568	0.769583	-0.0123978	0.769583	0.0243187	0.77	-0.0386238	0.77	0.0333786
0.771667	0.00715256	0.770417	0.640392	0.770833	0.358105	0.77125	-0.00238419	0.77125	0.0166893	0.771667	-0.0386238	0.771667	0.0357628
0.773333	0.00667572	0.772083	0.636101	0.7725	0.365734	0.772917	0.00524521	0.772917	0.0104904	0.773333	-0.0319481	0.773333	0.0348091
0.775	0.00190735	0.77375	0.632286	0.774167	0.36478	0.774583	0.00667572	0.774583	0.00715256	0.775	-0.0224113	0.775	0.0305176
0.776667	-0.0123978	0.775417	0.623703	0.775833	0.357151	0.77625	-0.00143051	0.77625	0.00572205	0.776667	-0.0114441	0.776667	0.0271797
0.778333	-0.0329018	0.777083	0.612259	0.7775	0.349998	0.777917	-0.0171661	0.777917	0.00619888	0.778333	-0.00286102	0.778333	0.0295639
0.78	-0.04673	0.77875	0.612259	0.779167	0.344276	0.779583	-0.0290871	0.779583	0.0100136	0.78	0	0.78	0.0295639
0.781667	-0.0519753	0.780417	0.624657	0.780833	0.338554	0.78125	-0.0338554	0.78125	0.017643	0.781667	0	0.781667	0.0271797
0.783333	-0.0538826	0.782083	0.639915	0.7825	0.333786	0.782917	-0.0319481	0.782917	0.0281334	0.783333	-0.00190735	0.783333	0.0267029
0.785	-0.0548363	0.78375	0.654697	0.784167	0.331402	0.784583	-0.0247955	0.784583	0.0400543	0.785	-0.00619888	0.785	0.0276566
0.786667	-0.0472069	0.785417	0.669956	0.785833	0.330925	0.78625	-0.0133514	0.78625	0.0476837	0.786667	-0.0104904	0.786667	0.0267029
0.788333	-0.0343323	0.787083	0.682354	0.7875	0.333309	0.787917	-0.000476837	0.787917	0.0448227	0.788333	-0.0114441	0.788333	0.0224113
0.79	-0.0243187	0.78875	0.685215	0.789167	0.338554	0.789583	0.00953674	0.789583	0.0348091	0.79	-0.0119209	0.79	0.020504
0.791667	-0.0219345	0.790417	0.676632	0.790833	0.348568	0.79125	0.0128746	0.79125	0.0257492	0.791667	-0.0133514	0.791667	0.0200272
0.793333	-0.0267029	0.792083	0.664711	0.7925	0.359535	0.792917	0.0119209	0.792917	0.0181198	0.793333	-0.0128746	0.793333	0.0162125
0.795	-0.0271797	0.79375	0.65279	0.794167	0.37241	0.794583	0.0114441	0.794583	0.00905991	0.795	-0.00619888	0.795	0.0104904
0.796667	-0.0247955	0.795417	0.647545	0.795833	0.386715	0.79625	0.0152588	0.79625	0.00238419	0.796667	0.00286102	0.796667	0.00762939
0.798333	-0.0219345	0.797083	0.648499	0.7975	0.397682	0.797917	0.0195503	0.797917	0.00286102	0.798333	0.00715256	0.798333	0.00953674
0.8	-0.0219345	0.79875	0.654697	0.799167	0.403881	0.799583	0.0224113	0.799583	0.00953674	0.8	0.00715256	0.8	0.0162125
0.801667	-0.0190735	0.800417	0.664711	0.800833	0.402927	0.80125	0.0295639	0.80125	0.0119209	0.801667	0.00667572	0.801667	0.0224113
0.803333	-0.00667572	0.802083	0.671864	0.8025	0.398636	0.802917	0.0405312	0.802917	0.00667572	0.803333	0.00715256	0.803333	0.0286102
0.805	0.00572205	0.80375	0.67234	0.804167	0.394344	0.804583	0.0481606	0.804583	-0.000953674	0.805	0.00524521	0.805	0.0362396
0.806667	0.0119209	0.805417	0.66328	0.805833	0.388622	0.80625	0.0448227	0.80625	-0.0038147	0.806667	0.000476837	0.806667	0.0424385
0.808333	0.0133514	0.807083	0.653744	0.8075	0.380516	0.807917	0.0362396	0.807917	-0.0038147	0.808333	-0.00286102	0.808333	0.0433922
0.81	0.017643	0.80875	0.649452	0.809167	0.370502	0.809583	0.0257492	0.809583	-0.000953674	0.81	-0.00190735	0.81	0.0391006
0.811667	0.0209808	0.810417	0.648499	0.810833	0.362396	0.81125	0.0114441	0.81125	0.00715256	0.811667	0.00238419	0.811667	0.0352859
0.813333	0.0162125	0.812083	0.651836	0.8125	0.355244	0.812917	-0.00619888	0.812917	0.0195503	0.813333	0.0038147	0.813333	0.0357628
0.815	0.0100136	0.81375	0.662327	0.814167	0.348091	0.814583	-0.0209808	0.814583	0.0305176	0.815	0.000476837	0.815	0.0371933
0.816667	0.00572205	0.815417	0.67997	0.815833	0.348568	0.81625	-0.0286102	0.81625	0.0333786	0.816667	-0.00333786	0.816667	0.0348091
0.818333	0.000476837	0.817083	0.696659	0.8175	0.360489	0.817917	-0.0309944	0.817917	0.0314713	0.818333	-0.00476837	0.818333	0.0300407
0.82	-0.00619888	0.81875	0.705719	0.819167	0.374794	0.819583	-0.0290871	0.819583	0.0305176	0.82	-0.00762939	0.82	0.0267029
0.821667	-0.00810623	0.820417	0.70715	0.820833	0.387192	0.82125	-0.0252724	0.82125	0.0290871	0.821667	-0.014782	0.821667	0.0276566
0.823333	0.000476837	0.822083	0.706673	0.8225	0.398159	0.822917	-0.023365	0.822917	0.0286102	0.823333	-0.023365	0.823333	0.0305176
0.825	0.0109673	0.82375	0.709057	0.824167	0.411987	0.824583	-0.0247955	0.824583	0.0281334	0.825	-0.0243187	0.825	0.0338554
0.826667	0.0119209	0.825417	0.709057	0.825833	0.424385	0.82625	-0.0219345	0.82625	0.0286102	0.826667	-0.014782	0.826667	0.0391006
0.828333	0.00333786	0.827083	0.704288	0.8275	0.430107	0.827917	-0.0114441	0.827917	0.0247955	0.828333	-0.00429153	0.828333	0.0472069
0.83	-0.00762939	0.82875	0.701427	0.829167	0.433922	0.829583	0	0.829583	0.0133514	0.83	0.00190735	0.83	0.0524521
0.831667	-0.0200272	0.830417	0.705242	0.830833	0.439167	0.83125	0.00667572	0.83125	-0.000476837	0.831667	0.00333786	0.831667	0.0500679
0.833333	-0.0371933	0.832083	0.714779	0.8325	0.445366	0.832917	0.00715256	0.832917	-0.0123978	0.833333	0.00143051	0.833333	0.0414848
0.835	-0.0543594	0.83375	0.722408	0.834167	0.448227	0.834583	0.00238419	0.834583	-0.0181198	0.835	-0.00715256	0.835	0.0309944
0.836667	-0.0605583	0.835417	0.732422	0.835833	0.44775	0.83625	-0.00762939	0.83625	-0.0143051	0.836667	-0.0214577	0.836667	0.023365
0.838333	-0.0524521	0.837083	0.747204	0.8375	0.449181	0.837917	-0.0219345	0.837917	0.000476837	0.838333	-0.0300407	0.838333	0.0195503
0.84	-0.0371933	0.83875	0.760555	0.839167	0.452518	0.839583	-0.0343323	0.839583	0.0209808	0.84	-0.0267029	0.84	0.020504
0.841667	-0.0238419	0.840417	0.765324	0.840833	0.455379	0.84125	-0.0424385	0.84125	0.0395775	0.841667	-0.0152588	0.841667	0.0224113
0.843333	-0.014782	0.842083	0.760555	0.8425	0.453949	0.842917	-0.0457764	0.842917	0.0534058	0.843333	-0.00333786	0.843333	0.0185966
0.845	-0.0104904	0.84375	0.748634	0.844167	0.451088	0.844583	-0.0424385	0.844583	0.064373	0.845	0.00762939	0.845	0.0104904
0.846667	-0.00619888	0.845417	0.730991	0.845833	0.449181	0.84625	-0.0400543	0.84625	0.0720024	0.846667	0.014782	0.846667	0.00333786
0.848333	-0.000953674	0.847083	0.712395	0.8475	0.444412	0.847917	-0.0443459	0.847917	0.0758171	0.848333	0.0138283	0.848333	-0.00190735
0.85	0.00143051	0.84875	0.697136	0.849167	0.435352	0.849583	-0.0557899	0.849583	0.0772476	0.85	0.00572205	0.85	-0.00762939
0.851667	-0.00190735	0.850417	0.688553	0.850833	0.426292	0.85125	-0.064373	0.85125	0.0772476	0.851667	-0.00286102	0.851667	-0.0128746
0.853333	-0.00715256	0.852083	0.687599	0.8525	0.422478	0.852917	-0.061512	0.852917	0.0753403	0.853333	-0.0109673	0.853333	-0.0104904
0.855	-0.00953674	0.85375	0.691891	0.854167	0.421047	0.854583	-0.0524521	0.854583	0.0686646	0.855	-0.020504	0.855	-0.00333786
0.856667	-0.0138283	0.855417	0.702381	0.855833	0.416756	0.85625	-0.0429153	0.85625	0.0557899	0.856667	-0.0276566	0.856667	0.00143051
0.858333	-0.023365	0.857083	0.717163	0.8575	0.412941	0.857917	-0.0357628	0.857917	0.0371933	0.858333	-0.0276566	0.858333	0.00190735
0.86	-0.0343323	0.85875	0.730038	0.859167	0.414848	0.859583	-0.0243187	0.859583	0.017643	0.86	-0.0190735	0.86	0.00143051
0.861667	-0.0414848	0.860417	0.73719	0.860833	0.418663	0.86125	-0.0109673	0.86125	0.00429153	0.861667	-0.00858307	0.861667	0.00143051
0.863333	-0.0414848	0.862083	0.739574	0.8625	0.418186	0.862917	-0.00333786	0.862917	-0.00333786	0.863333	0.000953674	0.863333	0
0.865	-0.0352859	0.86375	0.739098	0.864167	0.413418	0.864583	0.000476837	0.864583	-0.00429153	0.865	0.00858307	0.865	-0.00286102
0.866667	-0.0252724	0.865417	0.736713	0.865833	0.41151	0.86625	0.000953674	0.86625	0.00190735	0.866667	0.0143051	0.866667	-0.00572205
0.868333	-0.0143051	0.867083	0.725746	0.8675	0.417233	0.867917	0.000476837	0.867917	0.0133514	0.868333	0.0171661	0.868333	-0.0104904
0.87	-0.00429153	0.86875	0.713348	0.869167	0.424862	0.869583	-0.00572205	0.869583	0.0252724	0.87	0.0143051	0.87	-0.0143051
0.871667	0.00286102	0.870417	0.706673	0.870833	0.427723	0.87125	-0.0181198	0.87125	0.0386238	0.871667	0.00715256	0.871667	-0.0104904
0.873333	0.00572205	0.872083	0.706196	0.8725	0.4282	0.872917	-0.0352859	0.872917	0.0529289	0.873333	0.000476837	0.873333	0.00190735
0.875	-0.00143051	0.87375	0.70715	0.874167	0.42963	0.874583	-0.0534058	0.874583	0.0638962	0.875	-0.000953674	0.875	0.0162125
0.876667	-0.0133514	0.875417	0.705242	0.875833	0.433445	0.87625	-0.0648499	0.87625	0.0691414	0.876667	0.00333786	0.876667	0.0305176
0.878333	-0.0238419	0.877083	0.706196	0.8775	0.434399	0.877917	-0.0662804	0.877917	0.0705719	0.878333	0.00953674	0.878333	0.04673
0.88	-0.0319481	0.87875	0.706673	0.879167	0.432014	0.879583	-0.058651	0.879583	0.0705719	0.88	0.0171661	0.88	0.0634193
0.881667	-0.0367165	0.880417	0.70715	0.880833	0.434875	0.88125	-0.0476837	0.88125	0.0638962	0.881667	0.0257492	0.881667	0.0710487
0.883333	-0.038147	0.882083	0.707626	0.8825	0.441074	0.882917	-0.0357628	0.882917	0.0519753	0.883333	0.0324249	0.883333	0.0648499
0.885	-0.0333786	0.88375	0.70858	0.884167	0.445843	0.884583	-0.0224113	0.884583	0.0405312	0.885	0.0362396	0.885	0.0538826
0.886667	-0.0276566	0.885417	0.70715	0.885833	0.44632	0.88625	-0.00572205	0.88625	0.0314713	0.886667	0.0348091	0.886667	0.0414848
0.888333	-0.0224113	0.887083	0.703812	0.8875	0.443459	0.887917	0.00858307	0.887917	0.0267029	0.888333	0.0290871	0.888333	0.0276566
0.89	-0.0143051	0.88875	0.706196	0.889167	0.441074	0.889583	0.0128746	0.889583	0.0243187	0.89	0.0166893	0.89	0.0162125
0.891667	-0.00286102	0.890417	0.712872	0.890833	0.436306	0.89125	0.00715256	0.89125	0.0238419	0.891667	0.00143051	0.891667	0.0119209
0.893333	0.00810623	0.892083	0.723839	0.8925	0.431061	0.892917	-0.00476837	0.892917	0.0209808	0.893333	-0.00715256	0.893333	0.0214577
0.895	0.00905991	0.89375	0.73576	0.894167	0.427246	0.894583	-0.0157356	0.894583	0.0162125	0.895	-0.00810623	0.895	0.0357628
0.896667	0.00143051	0.895417	0.748634	0.895833	0.427723	0.89625	-0.026226	0.89625	0.0138283	0.896667	-0.00333786	0.896667	0.0452995
0.898333	-0.0109673	0.897083	0.760555	0.8975	0.429153	0.897917	-0.0343323	0.897917	0.0123978	0.898333	0.00190735	0.898333	0.0500679
0.9	-0.0286102	0.89875	0.767231	0.899167	0.429153	0.899583	-0.0357628	0.899583	0.0109673	0.9	0.00762939	0.9	0.0524521
0.901667	-0.0500679	0.900417	0.769138	0.900833	0.427246	0.90125	-0.0224113	0.90125	0.00905991	0.901667	0.0143051	0.901667	0.0543594
0.903333	-0.0710487	0.902083	0.764847	0.9025	0.426769	0.902917	0.00143051	0.902917	0.00953674	0.903333	0.0200272	0.903333	0.0524521
0.905	-0.0796318	0.90375	0.75388	0.904167	0.428677	0.904583	0.020504	0.904583	0.0123978	0.905	0.0238419	0.905	0.0481606
0.906667	-0.0758171	0.905417	0.738144	0.905833	0.42963	0.90625	0.0267029	0.90625	0.0162125	0.906667	0.0238419	0.906667	0.04673
0.908333	-0.0634193	0.907083	0.721931	0.9075	0.428677	0.907917	0.0247955	0.907917	0.0228882	0.908333	0.0224113	0.908333	0.0486374
0.91	-0.0448227	0.90875	0.70858	0.909167	0.4282	0.909583	0.0195503	0.909583	0.0286102	0.91	0.0190735	0.91	0.0500679
0.911667	-0.0247955	0.910417	0.699043	0.910833	0.431538	0.91125	0.00715256	0.91125	0.0319481	0.911667	0.0143051	0.911667	0.0510216
0.913333	-0.00572205	0.912083	0.695229	0.9125	0.436306	0.912917	-0.0109673	0.912917	0.0352859	0.913333	0.00667572	0.913333	0.0562668
0.915	0.00524521	0.91375	0.701904	0.914167	0.442505	0.914583	-0.0247955	0.914583	0.0414848	0.915	-0.00238419	0.915	0.0653267
0.916667	0.0114441	0.915417	0.71764	0.915833	0.452995	0.91625	-0.0290871	0.91625	0.0481606	0.916667	-0.00715256	0.916667	0.0743866
0.918333	0.0114441	0.917083	0.73719	0.9175	0.467777	0.917917	-0.0333786	0.917917	0.0505447	0.918333	-0.00333786	0.918333	0.0772476
0.92	0.00333786	0.91875	0.757217	0.919167	0.481606	0.919583	-0.0405312	0.919583	0.0481606	0.92	0.00429153	0.92	0.0748634
0.921667	-0.00858307	0.920417	0.77343	0.920833	0.489712	0.92125	-0.0495911	0.92125	0.0457764	0.921667	0.00953674	0.921667	0.0638962
0.923333	-0.0224113	0.922083	0.78249	0.9225	0.49448	0.922917	-0.0538826	0.922917	0.0457764	0.923333	0.0133514	0.923333	0.043869
0.925	-0.0300407	0.92375	0.78392	0.924167	0.495434	0.924583	-0.0519753	0.924583	0.0419617	0.925	0.017643	0.925	0.0219345
0.926667	-0.0324249	0.925417	0.783443	0.925833	0.490665	0.92625	-0.0457764	0.92625	0.0338554	0.926667	0.0181198	0.926667	0.00858307
0.928333	-0.0290871	0.927083	0.782013	0.9275	0.481129	0.927917	-0.0329018	0.927917	0.0224113	0.928333	0.0104904	0.928333	0.0114441
0.93	-0.023365	0.92875	0.779629	0.929167	0.471592	0.929583	-0.0152588	0.929583	0.0133514	0.93	0.000476837	0.93	0.0252724
0.931667	-0.0185966	0.930417	0.777245	0.930833	0.46587	0.93125	0.00286102	0.93125	0.00429153	0.931667	-0.000953674	0.931667	0.0405312
0.933333	-0.0119209	0.932083	0.779152	0.9325	0.461578	0.932917	0.0114441	0.932917	-0.00762939	0.933333	0.00810623	0.933333	0.0510216
0.935	-0.0038147	0.93375	0.784397	0.934167	0.458717	0.934583	0.00905991	0.934583	-0.0224113	0.935	0.0200272	0.935	0.0562668
0.936667	0.00333786	0.935417	0.792503	0.935833	0.460625	0.93625	0.00333786	0.93625	-0.0386238	0.936667	0.0290871	0.936667	0.0562668
0.938333	0.00286102	0.937083	0.799656	0.9375	0.467777	0.937917	0	0.937917	-0.0519753	0.938333	0.0333786	0.938333	0.0481606
0.94	-0.00619888	0.93875	0.803471	0.939167	0.473499	0.939583	0.00143051	0.939583	-0.0553131	0.94	0.0333786	0.94	0.0352859
0.941667	-0.0138283	0.940417	0.804901	0.940833	0.474453	0.94125	0.00143051	0.94125	-0.0486374	0.941667	0.0309944	0.941667	0.0271797
0.943333	-0.0166893	0.942083	0.806808	0.9425	0.473022	0.942917	-0.000953674	0.942917	-0.0352859	0.943333	0.0267029	0.943333	0.0276566
0.945	-0.0190735	0.94375	0.810623	0.944167	0.470638	0.944583	-0.00810623	0.944583	-0.0209808	0.945	0.0195503	0.945	0.0319481
0.946667	-0.0257492	0.945417	0.815868	0.945833	0.463963	0.94625	-0.0190735	0.94625	-0.00476837	0.946667	0.0138283	0.946667	0.0352859
0.948333	-0.0286102	0.947083	0.823975	0.9475	0.455856	0.947917	-0.0338554	0.947917	0.0100136	0.948333	0.0162125	0.948333	0.0376701
0.95	-0.0228882	0.94875	0.834465	0.949167	0.450611	0.949583	-0.0500679	0.949583	0.0181198	0.95	0.023365	0.95	0.0386238
0.951667	-0.0128746	0.950417	0.841141	0.950833	0.450611	0.95125	-0.0610352	0.95125	0.0219345	0.951667	0.0305176	0.951667	0.0333786
0.953333	-0.00524521	0.952083	0.837326	0.9525	0.453949	0.952917	-0.0648499	0.952917	0.0247955	0.953333	0.0343323	0.953333	0.0257492
0.955	0	0.95375	0.827789	0.954167	0.458717	0.954583	-0.061512	0.954583	0.0305176	0.955	0.0400543	0.955	0.020504
0.956667	0.00810623	0.955417	0.812531	0.955833	0.464916	0.95625	-0.0553131	0.95625	0.0357628	0.956667	0.0429153	0.956667	0.0181198
0.958333	0.0171661	0.957083	0.795841	0.9575	0.467777	0.957917	-0.0505447	0.957917	0.0400543	0.958333	0.0352859	0.958333	0.017643
0.96	0.0243187	0.95875	0.781536	0.959167	0.468731	0.959583	-0.0505447	0.959583	0.0424385	0.96	0.0238419	0.96	0.020504
0.961667	0.0228882	0.960417	0.772476	0.960833	0.471115	0.96125	-0.0514984	0.96125	0.0386238	0.961667	0.0123978	0.961667	0.0271797
0.963333	0.017643	0.962083	0.770092	0.9625	0.477314	0.962917	-0.0462532	0.962917	0.0329018	0.963333	0.0038147	0.963333	0.0348091
0.965	0.0143051	0.96375	0.770569	0.964167	0.488281	0.964583	-0.0329018	0.964583	0.0319481	0.965	-0.00715256	0.965	0.0405312
0.966667	0.0171661	0.965417	0.778198	0.965833	0.495434	0.96625	-0.0200272	0.96625	0.0357628	0.966667	-0.0200272	0.966667	0.0462532
0.968333	0.0195503	0.967083	0.790119	0.9675	0.498772	0.967917	-0.0133514	0.967917	0.0362396	0.968333	-0.0295639	0.968333	0.0514984
0.97	0.0171661	0.96875	0.801563	0.969167	0.498772	0.969583	-0.00667572	0.969583	0.0295639	0.97	-0.0362396	0.97	0.0538826
0.971667	0.014782	0.970417	0.809193	0.970833	0.495911	0.97125	0.00238419	0.97125	0.020504	0.971667	-0.0424385	0.971667	0.0524521
0.973333	0.014782	0.972083	0.814438	0.9725	0.491142	0.972917	0.00905991	0.972917	0.0123978	0.973333	-0.0500679	0.973333	0.0491142
0.975	0.0123978	0.97375	0.818253	0.974167	0.485897	0.974583	0.0109673	0.974583	0.00476837	0.975	-0.0567436	0.975	0.04673
0.976667	0.00572205	0.975417	0.818729	0.975833	0.489235	0.97625	0.0114441	0.97625	-0.00333786	0.976667	-0.0562668	0.976667	0.0457764
0.978333	0.00238419	0.977083	0.817776	0.9775	0.501633	0.977917	0.0133514	0.977917	-0.0038147	0.978333	-0.0462532	0.978333	0.0505447
0.98	0.00905991	0.97875	0.819683	0.979167	0.513554	0.979583	0.0119209	0.979583	0.00572205	0.98	-0.0319481	0.98	0.0596046
0.981667	0.0200272	0.980417	0.828266	0.980833	0.514984	0.98125	0.00524521	0.98125	0.0224113	0.981667	-0.0162125	0.981667	0.0686646
0.983333	0.0267029	0.982083	0.83971	0.9825	0.508785	0.982917	-0.00286102	0.982917	0.0391006	0.983333	-0.00715256	0.983333	0.0739098
0.985	0.0295639	0.98375	0.846863	0.984167	0.50354	0.984583	-0.00762939	0.984583	0.0495911	0.985	-0.000953674	0.985	0.0739098
0.986667	0.0290871	0.985417	0.84877	0.985833	0.498772	0.98625	-0.00905991	0.98625	0.0596046	0.986667	0.00238419	0.986667	0.0700951
0.988333	0.0257492	0.987083	0.848293	0.9875	0.489235	0.987917	-0.00715256	0.987917	0.0667572	0.988333	0.000953674	0.988333	0.0605583
0.99	0.0214577	0.98875	0.844955	0.989167	0.479221	0.989583	-0.00286102	0.989583	0.0724792	0.99	-0.00190735	0.99	0.0457764
0.991667	0.017643	0.990417	0.837326	0.990833	0.47636	0.99125	-0.000476837	0.99125	0.0739098	0.991667	-0.00715256	0.991667	0.0309944
0.993333	0.0104904	0.992083	0.826836	0.9925	0.482082	0.992917	0.00238419	0.992917	0.0700951	0.993333	-0.0119209	0.993333	0.0171661
0.995	-0.00143051	0.99375	0.826359	0.994167	0.488281	0.994583	0.00524521	0.994583	0.0610352	0.995	-0.017643	0.995	0.00762939
0.996667	-0.0104904	0.995417	0.83065	0.995833	0.490665	0.99625	0.00762939	0.99625	0.0476837	0.996667	-0.0238419	0.996667	0.00476837
0.998333	-0.0157356	0.997083	0.830173	0.9975	0.490189	0.997917	0.00572205	0.997917	0.0362396	0.998333	-0.0257492	0.998333	0.00572205
1	-0.023365	0.99875	0.822067	0.999167	0.491142	0.999583	0.00143051	0.999583	0.0267029	1	-0.0257492	1	0.00667572
1.00167	-0.0357628	1.00042	0.813961	1.00083	0.49305	1.00125	-0.00190735	1.00125	0.0181198	1.00167	-0.0271797	1.00167	0.00572205
1.00333	-0.0472069	1.00208	0.813961	1.0025	0.491619	1.00292	-0.00619888	1.00292	0.0100136	1.00333	-0.0281334	1.00333	0.00762939
1.005	-0.0500679	1.00375	0.812054	1.00417	0.486374	1.00458	-0.0133514	1.00458	0.00429153	1.005	-0.026226	1.005	0.00953674
1.00667	-0.0476837	1.00542	0.808239	1.00583	0.481606	1.00625	-0.0200272	1.00625	0.00143051	1.00667	-0.0185966	1.00667	0.00524521
1.00833	-0.0414848	1.00708	0.8111	1.0075	0.482082	1.00792	-0.0209808	1.00792	-0.000953674	1.00833	-0.0104904	1.00833	-0.00286102
1.01	-0.0309944	1.00875	0.825882	1.00917	0.489712	1.00958	-0.0181198	1.00958	-0.00238419	1.01	-0.00572205	1.01	-0.00858307
1.01167	-0.0195503	1.01042	0.84734	1.01083	0.499725	1.01125	-0.014782	1.01125	-0.000953674	1.01167	-0.0038147	1.01167	-0.00715256
1.01333	-0.0104904	1.01208	0.864029	1.0125	0.511646	1.01292	-0.0138283	1.01292	0.00524521	1.01333	-0.00238419	1.01333	-0.00190735
1.015	-0.00619888	1.01375	0.879288	1.01417	0.525951	1.01458	-0.0138283	1.01458	0.0143051	1.015	-0.00143051	1.015	0.00858307
1.01667	-0.00953674	1.01542	0.894547	1.01583	0.535965	1.01625	-0.0143051	1.01625	0.0228882	1.01667	-0.00524521	1.01667	0.0271797
1.01833	-0.0185966	1.01708	0.908375	1.0175	0.535011	1.01792	-0.0162125	1.01792	0.0305176	1.01833	-0.0109673	1.01833	0.0505447
1.02	-0.0267029	1.01875	0.909805	1.01917	0.526428	1.01958	-0.0171661	1.01958	0.0376701	1.02	-0.0157356	1.02	0.0715256
1.02167	-0.0271797	1.02042	0.896454	1.02083	0.517845	1.02125	-0.017643	1.02125	0.0419617	1.02167	-0.0162125	1.02167	0.0858307
1.02333	-0.017643	1.02208	0.878334	1.0225	0.514984	1.02292	-0.0152588	1.02292	0.0429153	1.02333	-0.014782	1.02333	0.0886917
1.025	-0.00715256	1.02375	0.862598	1.02417	0.514507	1.02458	-0.0100136	1.02458	0.041008	1.025	-0.0152588	1.025	0.0777245
1.02667	-0.000476837	1.02542	0.851631	1.02583	0.513554	1.02625	-0.0038147	1.02625	0.038147	1.02667	-0.0152588	1.02667	0.0596046
1.02833	0.00190735	1.02708	0.842094	1.0275	0.517368	1.02792	0.00333786	1.02792	0.0371933	1.02833	-0.0143051	1.02833	0.0443459
1.03	-0.00238419	1.02875	0.838757	1.02917	0.524998	1.02958	0.0114441	1.02958	0.0376701	1.03	-0.00905991	1.03	0.0362396
1.03167	-0.0114441	1.03042	0.844002	1.03083	0.533581	1.03125	0.0224113	1.03125	0.0419617	1.03167	-0.00524521	1.03167	0.0333786
1.03333	-0.0214577	1.03208	0.854015	1.0325	0.540733	1.03292	0.0343323	1.03292	0.0486374	1.03333	-0.00572205	1.03333	0.0391006
1.035	-0.0267029	1.03375	0.861168	1.03417	0.545979	1.03458	0.0429153	1.03458	0.0495911	1.035	-0.00905991	1.035	0.0510216
1.03667	-0.0257492	1.03542	0.861645	1.03583	0.555515	1.03625	0.0433922	1.03625	0.0419617	1.03667	-0.0119209	1.03667	0.0605583
1.03833	-0.023365	1.03708	0.8564	1.0375	0.567913	1.03792	0.0352859	1.03792	0.0271797	1.03833	-0.00810623	1.03833	0.061512
1.04	-0.0185966	1.03875	0.849724	1.03917	0.576019	1.03958	0.0214577	1.03958	0.00905991	1.04	0	1.04	0.0562668
1.04167	-0.0114441	1.04042	0.846863	1.04083	0.575542	1.04125	0.00524521	1.04125	-0.00667572	1.04167	0.0100136	1.04167	0.0500679
1.04333	-0.00190735	1.04208	0.84734	1.0425	0.570297	1.04292	-0.00905991	1.04292	-0.0162125	1.04333	0.0224113	1.04333	0.0457764
1.045	0.00238419	1.04375	0.84877	1.04417	0.564098	1.04458	-0.0219345	1.04458	-0.0138283	1.045	0.0314713	1.045	0.0443459
1.04667	0.00190735	1.04542	0.852585	1.04583	0.551701	1.04625	-0.0329018	1.04625	-0.0038147	1.04667	0.0290871	1.04667	0.0457764
1.04833	0.00190735	1.04708	0.862122	1.0475	0.533104	1.04792	-0.0371933	1.04792	0.00619888	1.04833	0.0128746	1.04833	0.0476837
1.05	0.00333786	1.04875	0.869274	1.04917	0.518322	1.04958	-0.0319481	1.04958	0.0143051	1.05	-0.0104904	1.05	0.0491142
1.05167	0.00190735	1.05042	0.86832	1.05083	0.512123	1.05125	-0.0224113	1.05125	0.0219345	1.05167	-0.0300407	1.05167	0.0510216
1.05333	-0.00286102	1.05208	0.861645	1.0525	0.509262	1.05292	-0.0171661	1.05292	0.0243187	1.05333	-0.0405312	1.05333	0.0557899
1.055	-0.00762939	1.05375	0.857353	1.05417	0.509262	1.05458	-0.0185966	1.05458	0.0166893	1.055	-0.041008	1.055	0.0624657
1.05667	-0.00953674	1.05542	0.855446	1.05583	0.515461	1.05625	-0.0224113	1.05625	0.00715256	1.05667	-0.0300407	1.05667	0.0667572
1.05833	-0.0123978	1.05708	0.855923	1.0575	0.527382	1.05792	-0.0252724	1.05792	0.00190735	1.05833	-0.0138283	1.05833	0.0720024
1.06	-0.0143051	1.05875	0.866413	1.05917	0.537872	1.05958	-0.0252724	1.05958	-0.00143051	1.06	0	1.06	0.0767708
1.06167	-0.0143051	1.06042	0.882626	1.06083	0.545025	1.06125	-0.020504	1.06125	-0.0100136	1.06167	0.00143051	1.06167	0.0782013
1.06333	-0.0162125	1.06208	0.897884	1.0625	0.551224	1.06292	-0.00858307	1.06292	-0.0181198	1.06333	-0.00905991	1.06333	0.0720024
1.065	-0.0190735	1.06375	0.909328	1.06417	0.557899	1.06458	0.00619888	1.06458	-0.0181198	1.065	-0.0257492	1.065	0.0596046
1.06667	-0.0185966	1.06542	0.919342	1.06583	0.561237	1.06625	0.0166893	1.06625	-0.0138283	1.06667	-0.0424385	1.06667	0.0510216
1.06833	-0.0119209	1.06708	0.926495	1.0675	0.562191	1.06792	0.0209808	1.06792	-0.00810623	1.06833	-0.058651	1.06833	0.0462532
1.07	-0.00619888	1.06875	0.926495	1.06917	0.562668	1.06958	0.0209808	1.06958	-0.00190735	1.07	-0.0715256	1.07	0.0414848
1.07167	-0.00810623	1.07042	0.92268	1.07083	0.561714	1.07125	0.0128746	1.07125	0.0109673	1.07167	-0.0710487	1.07167	0.0357628
1.07333	-0.0157356	1.07208	0.917435	1.0725	0.556469	1.07292	-0.00429153	1.07292	0.0276566	1.07333	-0.0557899	1.07333	0.0314713
1.075	-0.0247955	1.07375	0.908852	1.07417	0.549316	1.07458	-0.0214577	1.07458	0.0419617	1.075	-0.0352859	1.075	0.0314713
1.07667	-0.0333786	1.07542	0.896931	1.07583	0.545979	1.07625	-0.0286102	1.07625	0.0514984	1.07667	-0.0190735	1.07667	0.0352859
1.07833	-0.0400543	1.07708	0.884056	1.0775	0.545979	1.07792	-0.0257492	1.07792	0.0519753	1.07833	-0.00715256	1.07833	0.041008
1.08	-0.043869	1.07875	0.876904	1.07917	0.54884	1.07958	-0.017643	1.07958	0.0457764	1.08	0.00572205	1.08	0.0481606
1.08167	-0.038147	1.08042	0.87595	1.08083	0.554085	1.08125	-0.0114441	1.08125	0.0395775	1.08167	0.014782	1.08167	0.0529289
1.08333	-0.023365	1.08208	0.880241	1.0825	0.55933	1.08292	-0.0100136	1.08292	0.0352859	1.08333	0.017643	1.08333	0.0572205
1.085	-0.00953674	1.08375	0.890255	1.08417	0.562191	1.08458	-0.0114441	1.08458	0.0329018	1.085	0.0166893	1.085	0.061512
1.08667	-0.00429153	1.08542	0.90313	1.08583	0.561714	1.08625	-0.0104904	1.08625	0.0324249	1.08667	0.0219345	1.08667	0.064373
1.08833	-0.0119209	1.08708	0.916958	1.0875	0.563622	1.08792	-0.0100136	1.08792	0.041008	1.08833	0.0276566	1.08833	0.0624657
1.09	-0.0214577	1.08875	0.923634	1.08917	0.56839	1.08958	-0.017643	1.08958	0.0524521	1.09	0.0271797	1.09	0.0619888
1.09167	-0.0271797	1.09042	0.925064	1.09083	0.569344	1.09125	-0.0290871	1.09125	0.0553131	1.09167	0.0247955	1.09167	0.0686646
1.09333	-0.0290871	1.09208	0.923634	1.0925	0.562668	1.09292	-0.0352859	1.09292	0.0476837	1.09333	0.0238419	1.09333	0.079155
1.095	-0.0300407	1.09375	0.920296	1.09417	0.54884	1.09458	-0.0348091	1.09458	0.0395775	1.095	0.0224113	1.095	0.0824928
1.09667	-0.0286102	1.09542	0.915527	1.09583	0.532627	1.09625	-0.0367165	1.09625	0.0371933	1.09667	0.0152588	1.09667	0.0720024
1.09833	-0.026226	1.09708	0.911713	1.0975	0.516891	1.09792	-0.0448227	1.09792	0.0367165	1.09833	0.00810623	1.09833	0.0538826
1.1	-0.0257492	1.09875	0.915527	1.09917	0.504494	1.09958	-0.0524521	1.09958	0.0386238	1.1	0.00524521	1.1	0.0338554
1.10167	-0.0300407	1.10042	0.925064	1.10083	0.503063	1.10125	-0.0572205	1.10125	0.0395775	1.10167	0.0038147	1.10167	0.0157356
1.10333	-0.0376701	1.10208	0.932693	1.1025	0.5126	1.10292	-0.0610352	1.10292	0.0343323	1.10333	0.00190735	1.10333	0.000476837
1.105	-0.0419617	1.10375	0.934124	1.10417	0.529766	1.10458	-0.0634193	1.10458	0.0247955	1.105	0.00238419	1.105	-0.00953674
1.10667	-0.0386238	1.10542	0.934601	1.10583	0.54884	1.10625	-0.0596046	1.10625	0.0133514	1.10667	0.00572205	1.10667	-0.00905991
1.10833	-0.0281334	1.10708	0.935078	1.1075	0.565052	1.10792	-0.0476837	1.10792	0.00667572	1.10833	0.0114441	1.10833	-0.00286102
1.11	-0.0195503	1.10875	0.932693	1.10917	0.574589	1.10958	-0.0314713	1.10958	0.000476837	1.11	0.0152588	1.11	0.00476837
1.11167	-0.0133514	1.11042	0.926018	1.11083	0.575542	1.11125	-0.0143051	1.11125	-0.00143051	1.11167	0.0138283	1.11167	0.0100136
1.11333	-0.00953674	1.11208	0.92268	1.1125	0.56982	1.11292	0.000476837	1.11292	0.00572205	1.11333	0.00810623	1.11333	0.0114441
1.115	-0.00715256	1.11375	0.927448	1.11417	0.562668	1.11458	0.00810623	1.11458	0.0181198	1.115	0.00429153	1.115	0.0128746
1.11667	-0.00667572	1.11542	0.937462	1.11583	0.557899	1.11625	0.00619888	1.11625	0.0286102	1.11667	0.00238419	1.11667	0.0152588
1.11833	-0.00905991	1.11708	0.947952	1.1175	0.555515	1.11792	-0.0038147	1.11792	0.0324249	1.11833	-0.0038147	1.11833	0.0166893
1.12	-0.0128746	1.11875	0.955105	1.11917	0.555515	1.11958	-0.0143051	1.11958	0.0333786	1.12	-0.0128746	1.12	0.0133514
1.12167	-0.0171661	1.12042	0.961304	1.12083	0.554085	1.12125	-0.023365	1.12125	0.0329018	1.12167	-0.0162125	1.12167	0.0104904
1.12333	-0.0185966	1.12208	0.964642	1.1225	0.553131	1.12292	-0.0300407	1.12292	0.0267029	1.12333	-0.0143051	1.12333	0.0157356
1.125	-0.0143051	1.12375	0.965118	1.12417	0.550747	1.12458	-0.0343323	1.12458	0.0200272	1.125	-0.0166893	1.125	0.0252724
1.12667	-0.00810623	1.12542	0.961304	1.12583	0.546455	1.12625	-0.0348091	1.12625	0.0143051	1.12667	-0.0252724	1.12667	0.0362396
1.12833	0.00286102	1.12708	0.95129	1.1275	0.540733	1.12792	-0.0319481	1.12792	0.0104904	1.12833	-0.0300407	1.12833	0.0491142
1.13	0.020504	1.12875	0.940323	1.12917	0.539303	1.12958	-0.0295639	1.12958	0.0104904	1.13	-0.0247955	1.13	0.0648499
1.13167	0.038147	1.13042	0.934601	1.13083	0.545502	1.13125	-0.0271797	1.13125	0.0152588	1.13167	-0.0128746	1.13167	0.0786781
1.13333	0.0476837	1.13208	0.936985	1.1325	0.555992	1.13292	-0.023365	1.13292	0.0295639	1.13333	0.00190735	1.13333	0.0834465
1.135	0.0462532	1.13375	0.942707	1.13417	0.567436	1.13458	-0.0133514	1.13458	0.0457764	1.135	0.0185966	1.135	0.0839233
1.13667	0.0386238	1.13542	0.950813	1.13583	0.578403	1.13625	0.000953674	1.13625	0.0572205	1.13667	0.0338554	1.13667	0.079155
1.13833	0.026226	1.13708	0.962257	1.1375	0.585079	1.13792	0.0109673	1.13792	0.0619888	1.13833	0.0414848	1.13833	0.0700951
1.14	0.0119209	1.13875	0.972748	1.13917	0.585079	1.13958	0.0162125	1.13958	0.0576973	1.14	0.0376701	1.14	0.0610352
1.14167	0.000476837	1.14042	0.976562	1.14083	0.577927	1.14125	0.0185966	1.14125	0.0510216	1.14167	0.0295639	1.14167	0.0576973
1.14333	-0.00572205	1.14208	0.972271	1.1425	0.569344	1.14292	0.017643	1.14292	0.0433922	1.14333	0.0190735	1.14333	0.0605583
1.145	-0.0109673	1.14375	0.961304	1.14417	0.562191	1.14458	0.00619888	1.14458	0.038147	1.145	0.0114441	1.145	0.0638962
1.14667	-0.017643	1.14542	0.946999	1.14583	0.555038	1.14625	-0.014782	1.14625	0.0362396	1.14667	0.00810623	1.14667	0.0710487
1.14833	-0.0257492	1.14708	0.932693	1.1475	0.551224	1.14792	-0.0329018	1.14792	0.0367165	1.14833	0.0133514	1.14833	0.0834465
1.15	-0.0352859	1.14875	0.92411	1.14917	0.554085	1.14958	-0.0429153	1.14958	0.0414848	1.15	0.0252724	1.15	0.0929832
1.15167	-0.038147	1.15042	0.92268	1.15083	0.565052	1.15125	-0.0452995	1.15125	0.04673	1.15167	0.0319481	1.15167	0.0948906
1.15333	-0.0324249	1.15208	0.924587	1.1525	0.57888	1.15292	-0.0433922	1.15292	0.0472069	1.15333	0.0290871	1.15333	0.0872612
1.155	-0.020504	1.15375	0.930309	1.15417	0.593662	1.15458	-0.0343323	1.15458	0.0429153	1.155	0.0209808	1.155	0.0777245
1.15667	-0.0123978	1.15542	0.935078	1.15583	0.605583	1.15625	-0.0200272	1.15625	0.0376701	1.15667	0.0143051	1.15667	0.0677109
1.15833	-0.0100136	1.15708	0.938416	1.1575	0.612736	1.15792	-0.0104904	1.15792	0.0343323	1.15833	0.00953674	1.15833	0.058651
1.16	-0.00953674	1.15875	0.9408	1.15917	0.613689	1.15958	-0.00905991	1.15958	0.0305176	1.16	0.00238419	1.16	0.0538826
1.16167	-0.0119209	1.16042	0.942707	1.16083	0.608444	1.16125	-0.0138283	1.16125	0.0228882	1.16167	-0.00667572	1.16167	0.0572205
1.16333	-0.0200272	1.16208	0.946999	1.1625	0.598907	1.16292	-0.0185966	1.16292	0.0171661	1.16333	-0.0123978	1.16333	0.0658035
1.165	-0.0300407	1.16375	0.952244	1.16417	0.585079	1.16458	-0.0247955	1.16458	0.0181198	1.165	-0.0138283	1.165	0.0729561
1.16667	-0.0324249	1.16542	0.965118	1.16583	0.572681	1.16625	-0.0309944	1.16625	0.0238419	1.16667	-0.0114441	1.16667	0.0758171
1.16833	-0.0276566	1.16708	0.980377	1.1675	0.563622	1.16792	-0.0386238	1.16792	0.0314713	1.16833	-0.00619888	1.16833	0.0777245
1.17	-0.020504	1.16875	0.992775	1.16917	0.554562	1.16958	-0.0443459	1.16958	0.0395775	1.17	0	1.17	0.0839233
1.17167	-0.0143051	1.17042	0.99802	1.17083	0.547409	1.17125	-0.0452995	1.17125	0.0524521	1.17167	0.00762939	1.17167	0.0886917
1.17333	-0.00905991	1.17208	0.996113	1.1725	0.542164	1.17292	-0.0462532	1.17292	0.0658035	1.17333	0.0166893	1.17333	0.0920296
1.175	-0.00572205	1.17375	0.992298	1.17417	0.545979	1.17458	-0.0481606	1.17458	0.0686646	1.175	0.0257492	1.175	0.0963211
1.17667	-0.00476837	1.17542	0.986576	1.17583	0.557423	1.17625	-0.0519753	1.17625	0.058651	1.17667	0.0305176	1.17667	0.103474
1.17833	-0.00429153	1.17708	0.983238	1.1775	0.571728	1.17792	-0.0491142	1.17792	0.041008	1.17833	0.0290871	1.17833	0.104904
1.18	-0.0038147	1.17875	0.982761	1.17917	0.584602	1.17958	-0.0386238	1.17958	0.0271797	1.18	0.0257492	1.18	0.0920296
1.18167	-0.000953674	1.18042	0.985146	1.18083	0.593185	1.18125	-0.0286102	1.18125	0.0181198	1.18167	0.0257492	1.18167	0.0724792
1.18333	0.00667572	1.18208	0.990391	1.1825	0.597954	1.18292	-0.0190735	1.18292	0.0104904	1.18333	0.026226	1.18333	0.0543594
1.185	0.017643	1.18375	0.99802	1.18417	0.59557	1.18458	-0.0100136	1.18458	0.00619888	1.185	0.0247955	1.185	0.041008
1.18667	0.026226	1.18542	1.0047	1.18583	0.582218	1.18625	-0.00333786	1.18625	0.00810623	1.18667	0.0209808	1.18667	0.0343323
1.18833	0.0319481	1.18708	1.00613	1.1875	0.564575	1.18792	-0.00429153	1.18792	0.0166893	1.18833	0.0195503	1.18833	0.0376701
1.19	0.0362396	1.18875	1.0004	1.18917	0.552654	1.18958	-0.0114441	1.18958	0.0257492	1.19	0.0143051	1.19	0.0500679
1.19167	0.0362396	1.19042	0.990391	1.19083	0.549316	1.19125	-0.0190735	1.19125	0.0309944	1.19167	0.000476837	1.19167	0.0638962
1.19333	0.0300407	1.19208	0.9799	1.1925	0.548363	1.19292	-0.0271797	1.19292	0.0300407	1.19333	-0.0152588	1.19333	0.0724792
1.195	0.020504	1.19375	0.97084	1.19417	0.550747	1.19458	-0.0352859	1.19458	0.0247955	1.195	-0.0257492	1.195	0.0767708
1.19667	0.0162125	1.19542	0.964642	1.19583	0.559807	1.19625	-0.0391006	1.19625	0.0195503	1.19667	-0.0300407	1.19667	0.0758171
1.19833	0.0152588	1.19708	0.962734	1.1975	0.572681	1.19792	-0.0357628	1.19792	0.017643	1.19833	-0.0300407	1.19833	0.0705719
1.2	0.0100136	1.19875	0.968456	1.19917	0.582218	1.19958	-0.0286102	1.19958	0.0190735	1.2	-0.0224113	1.2	0.0638962
1.20167	-0.000476837	1.20042	0.981808	1.20083	0.588417	1.20125	-0.0247955	1.20125	0.0238419	1.20167	-0.00715256	1.20167	0.0596046
1.20333	-0.0104904	1.20208	0.997066	1.2025	0.596523	1.20292	-0.026226	1.20292	0.0305176	1.20333	0.00476837	1.20333	0.0610352
1.205	-0.0152588	1.20375	1.00708	1.20417	0.603676	1.20458	-0.0281334	1.20458	0.038147	1.205	0.0100136	1.205	0.0662804
1.20667	-0.0157356	1.20542	1.00946	1.20583	0.605583	1.20625	-0.0281334	1.20625	0.0457764	1.20667	0.0119209	1.20667	0.0691414
1.20833	-0.0138283	1.20708	1.00899	1.2075	0.602722	1.20792	-0.0305176	1.20792	0.0529289	1.20833	0.0138283	1.20833	0.0662804
1.21	-0.00286102	1.20875	1.00946	1.20917	0.598907	1.20958	-0.0367165	1.20958	0.0538826	1.21	0.0138283	1.21	0.0591278
1.21167	0.0152588	1.21042	1.01042	1.21083	0.594616	1.21125	-0.041008	1.21125	0.0495911	1.21167	0.00953674	1.21167	0.0495911
1.21333	0.0309944	1.21208	1.00994	1.2125	0.586033	1.21292	-0.0419617	1.21292	0.043869	1.21333	0.00429153	1.21333	0.041008
1.215	0.0362396	1.21375	1.01089	1.21417	0.579834	1.21458	-0.041008	1.21458	0.0376701	1.215	0.000476837	1.215	0.0314713
1.21667	0.0295639	1.21542	1.01423	1.21583	0.581741	1.21625	-0.0424385	1.21625	0.0309944	1.21667	-0.00429153	1.21667	0.023365
1.21833	0.020504	1.21708	1.01709	1.2175	0.590801	1.21792	-0.0424385	1.21792	0.023365	1.21833	-0.0100136	1.21833	0.0190735
1.22	0.0109673	1.21875	1.01519	1.21917	0.598431	1.21958	-0.041008	1.21958	0.020504	1.22	-0.0128746	1.22	0.0195503
1.22167	0.00286102	1.22042	1.00946	1.22083	0.599861	1.22125	-0.0405312	1.22125	0.0267029	1.22167	-0.00858307	1.22167	0.023365
1.22333	-0.00143051	1.22208	1.00517	1.2225	0.602722	1.22292	-0.0371933	1.22292	0.0424385	1.22333	0	1.22333	0.0281334
1.225	0.0038147	1.22375	1.00708	1.22417	0.607491	1.22458	-0.0324249	1.22458	0.0629425	1.225	0.0109673	1.225	0.0333786
1.22667	0.017643	1.22542	1.01185	1.22583	0.611782	1.22625	-0.0224113	1.22625	0.0786781	1.22667	0.0238419	1.22667	0.038147
1.22833	0.0319481	1.22708	1.019	1.2275	0.614166	1.22792	-0.00953674	1.22792	0.0834465	1.22833	0.0367165	1.22833	0.0419617
1.23	0.0376701	1.22875	1.03045	1.22917	0.615597	1.22958	0.00572205	1.22958	0.0772476	1.23	0.0452995	1.23	0.0481606
1.23167	0.0348091	1.23042	1.04809	1.23083	0.623703	1.23125	0.020504	1.23125	0.0648499	1.23167	0.0514984	1.23167	0.0562668
1.23333	0.0333786	1.23208	1.06573	1.2325	0.636101	1.23292	0.0267029	1.23292	0.0538826	1.23333	0.0629425	1.23333	0.067234
1.235	0.0367165	1.23375	1.08004	1.23417	0.648022	1.23458	0.026226	1.23458	0.0500679	1.235	0.0782013	1.235	0.0796318
1.23667	0.0452995	1.23542	1.091	1.23583	0.654221	1.23625	0.0224113	1.23625	0.0562668	1.23667	0.0934601	1.23667	0.0901222
1.23833	0.0596046	1.23708	1.10149	1.2375	0.657558	1.23792	0.023365	1.23792	0.0715256	1.23833	0.106812	1.23833	0.099659
1.24	0.0829697	1.23875	1.11485	1.23917	0.662804	1.23958	0.0324249	1.23958	0.0882149	1.24	0.12064	1.24	0.108719
1.24167	0.117302	1.24042	1.1301	1.24083	0.667572	1.24125	0.0505447	1.24125	0.100136	1.24167	0.133514	1.24167	0.115871
1.24333	0.15831	1.24208	1.1487	1.2425	0.668049	1.24292	0.0777245	1.24292	0.104904	1.24333	0.143051	1.24333	0.117302
1.245	0.197411	1.24375	1.1692	1.24417	0.660896	1.24458	0.11158	1.24458	0.106812	1.245	0.153065	1.245	0.120163
1.24667	0.226498	1.24542	1.19209	1.24583	0.652313	1.24625	0.143528	1.24625	0.105858	1.24667	0.1688	1.24667	0.132084
1.24833	0.24128	1.24708	1.21689	1.2475	0.647545	1.24792	0.164986	1.24792	0.101089	1.24833	0.188828	1.24833	0.149727
1.25	0.249386	1.24875	1.24168	1.24917	0.646591	1.24958	0.175953	1.24958	0.0982285	1.25	0.207901	1.25	0.162125
1.25167	0.26083	1.25042	1.266	1.25083	0.647068	1.25125	0.181675	1.25125	0.102043	1.25167	0.226021	1.25167	0.169277
1.25333	0.276566	1.25208	1.29032	1.2525	0.648499	1.25292	0.187397	1.25292	0.110626	1.25333	0.244617	1.25333	0.17643
1.255	0.291824	1.25375	1.31798	1.25417	0.656128	1.25458	0.194073	1.25458	0.119209	1.255	0.261784	1.255	0.180244
1.25667	0.303268	1.25542	1.34516	1.25583	0.673771	1.25625	0.204086	1.25625	0.133991	1.25667	0.277042	1.25667	0.178814
1.25833	0.313759	1.25708	1.36375	1.2575	0.693798	1.25792	0.216484	1.25792	0.160694	1.25833	0.290394	1.25833	0.178814
1.26	0.322342	1.25875	1.37329	1.25917	0.711918	1.25958	0.225544	1.25958	0.192642	1.26	0.303268	1.26	0.185966
1.26167	0.324249	1.26042	1.37758	1.26083	0.729561	1.26125	0.228882	1.26125	0.219822	1.26167	0.31662	1.26167	0.199318
1.26333	0.319481	1.26208	1.3814	1.2625	0.747204	1.26292	0.227928	1.26292	0.236034	1.26333	0.329971	1.26333	0.214577
1.265	0.317097	1.26375	1.38378	1.26417	0.759125	1.26458	0.226498	1.26458	0.243187	1.265	0.341892	1.265	0.229836
1.26667	0.324249	1.26542	1.38855	1.26583	0.761986	1.26625	0.227451	1.26625	0.240803	1.26667	0.349045	1.26667	0.240803
1.26833	0.338078	1.26708	1.40285	1.2675	0.758171	1.26792	0.230312	1.26792	0.233173	1.26833	0.355244	1.26833	0.244141
1.27	0.351906	1.26875	1.42717	1.26917	0.752926	1.26958	0.235081	1.26958	0.224113	1.27	0.36335	1.27	0.243187
1.27167	0.362396	1.27042	1.45102	1.27083	0.746727	1.27125	0.243187	1.27125	0.219345	1.27167	0.37241	1.27167	0.242233
1.27333	0.366688	1.27208	1.46389	1.2725	0.741482	1.27292	0.251293	1.27292	0.219822	1.27333	0.376701	1.27333	0.240326
1.275	0.36478	1.27375	1.46818	1.27417	0.739574	1.27458	0.257969	1.27458	0.226498	1.275	0.372887	1.275	0.235081
1.27667	0.358105	1.27542	1.46914	1.27583	0.741005	1.27625	0.260353	1.27625	0.23222	1.27667	0.365257	1.27667	0.231266
1.27833	0.35429	1.27708	1.4677	1.2775	0.744343	1.27792	0.26226	1.27792	0.235558	1.27833	0.353336	1.27833	0.231266
1.28	0.356674	1.27875	1.46151	1.27917	0.750065	1.27958	0.269413	1.27958	0.239849	1.28	0.341415	1.28	0.23365
1.28167	0.361919	1.28042	1.45531	1.28083	0.760078	1.28125	0.282288	1.28125	0.247955	1.28167	0.332832	1.28167	0.235558
1.28333	0.360966	1.28208	1.45388	1.2825	0.772953	1.28292	0.298023	1.28292	0.261307	1.28333	0.330448	1.28333	0.241756
1.285	0.356197	1.28375	1.45102	1.28417	0.78392	1.28458	0.313282	1.28458	0.276089	1.285	0.332832	1.285	0.252247
1.28667	0.351906	1.28542	1.44148	1.28583	0.79155	1.28625	0.324726	1.28625	0.292301	1.28667	0.33474	1.28667	0.261784
1.28833	0.349522	1.28708	1.42765	1.2875	0.795364	1.28792	0.328064	1.28792	0.304222	1.28833	0.338554	1.28833	0.264645
1.29	0.346661	1.28875	1.41621	1.28917	0.796795	1.28958	0.323772	1.28958	0.304699	1.29	0.344276	1.29	0.26083
1.29167	0.341415	1.29042	1.40762	1.29083	0.794888	1.29125	0.315666	1.29125	0.293732	1.29167	0.352859	1.29167	0.25177
1.29333	0.33474	1.29208	1.4019	1.2925	0.788212	1.29292	0.303745	1.29292	0.274181	1.29333	0.357628	1.29333	0.236511
1.295	0.327587	1.29375	1.40047	1.29417	0.780106	1.29458	0.288486	1.29458	0.252247	1.295	0.356674	1.295	0.219822
1.29667	0.319004	1.29542	1.40333	1.29583	0.77486	1.29625	0.270844	1.29625	0.23222	1.29667	0.353813	1.29667	0.205994
1.29833	0.308037	1.29708	1.40238	1.2975	0.773907	1.29792	0.257015	1.29792	0.21553	1.29833	0.349045	1.29833	0.198364
1.3	0.294685	1.29875	1.39427	1.29917	0.771046	1.29958	0.247478	1.29958	0.204086	1.3	0.338078	1.3	0.197411
1.30167	0.281811	1.30042	1.37949	1.30083	0.76437	1.30125	0.239372	1.30125	0.199318	1.30167	0.316143	1.30167	0.198364
1.30333	0.273228	1.30208	1.35994	1.3025	0.757217	1.30292	0.234127	1.30292	0.199795	1.30333	0.294685	1.30333	0.199795
1.305	0.268936	1.30375	1.34134	1.30417	0.751495	1.30458	0.231266	1.30458	0.202179	1.305	0.280857	1.305	0.200272
1.30667	0.264168	1.30542	1.32895	1.30583	0.748634	1.30625	0.233173	1.30625	0.204563	1.30667	0.273228	1.30667	0.201702
1.30833	0.256062	1.30708	1.32418	1.3075	0.748158	1.30792	0.238895	1.30792	0.208378	1.30833	0.266075	1.30833	0.201702
1.31	0.247955	1.30875	1.32036	1.30917	0.751019	1.30958	0.242233	1.30958	0.212193	1.31	0.261307	1.31	0.199318
1.31167	0.241756	1.31042	1.31893	1.31083	0.754356	1.31125	0.239849	1.31125	0.208855	1.31167	0.263214	1.31167	0.197887
1.31333	0.235558	1.31208	1.32513	1.3125	0.754356	1.31292	0.229836	1.31292	0.201702	1.31333	0.266075	1.31333	0.197411
1.315	0.226498	1.31375	1.33753	1.31417	0.753403	1.31458	0.217438	1.31458	0.195503	1.315	0.26226	1.315	0.195503
1.31667	0.213623	1.31542	1.34563	1.31583	0.756741	1.31625	0.20504	1.31625	0.188828	1.31667	0.25177	1.31667	0.190258
1.31833	0.202656	1.31708	1.34802	1.3175	0.761032	1.31792	0.189304	1.31792	0.179291	1.31833	0.240803	1.31833	0.182152
1.32	0.196457	1.31875	1.3504	1.31917	0.763893	1.31958	0.172615	1.31958	0.169277	1.32	0.225544	1.32	0.172138
1.32167	0.192165	1.32042	1.35183	1.32083	0.766754	1.32125	0.155449	1.32125	0.166893	1.32167	0.205994	1.32167	0.163078
1.32333	0.183582	1.32208	1.34706	1.3225	0.77486	1.32292	0.142097	1.32292	0.169754	1.32333	0.187874	1.32333	0.156879
1.325	0.170708	1.32375	1.33705	1.32417	0.785351	1.32458	0.132084	1.32458	0.170708	1.325	0.178814	1.325	0.154495
1.32667	0.162601	1.32542	1.32942	1.32583	0.788212	1.32625	0.124931	1.32625	0.166416	1.32667	0.177383	1.32667	0.153542
1.32833	0.158787	1.32708	1.32227	1.3275	0.780106	1.32792	0.120163	1.32792	0.157833	1.32833	0.174046	1.32833	0.155449
1.33	0.154972	1.32875	1.31416	1.32917	0.766277	1.32958	0.118256	1.32958	0.14782	1.33	0.172615	1.33	0.157833
1.33167	0.150681	1.33042	1.30653	1.33083	0.757694	1.33125	0.122547	1.33125	0.135899	1.33167	0.174522	1.33167	0.158787
1.33333	0.151157	1.33208	1.30272	1.3325	0.755787	1.33292	0.133038	1.33292	0.119686	1.33333	0.177383	1.33333	0.155926
1.335	0.157356	1.33375	1.29986	1.33417	0.754833	1.33458	0.145435	1.33458	0.104904	1.335	0.178814	1.335	0.151157
1.33667	0.162601	1.33542	1.29414	1.33583	0.751019	1.33625	0.154018	1.33625	0.101089	1.33667	0.181198	1.33667	0.149727
1.33833	0.164509	1.33708	1.29128	1.3375	0.745773	1.33792	0.160694	1.33792	0.11158	1.33833	0.188828	1.33833	0.151157
1.34	0.164032	1.33875	1.2908	1.33917	0.741482	1.33958	0.167847	1.33958	0.13113	1.34	0.192165	1.34	0.156403
1.34167	0.164032	1.34042	1.29032	1.34083	0.732899	1.34125	0.172138	1.34125	0.151157	1.34167	0.187874	1.34167	0.163078
1.34333	0.166416	1.34208	1.28508	1.3425	0.716686	1.34292	0.170708	1.34292	0.168324	1.34333	0.179768	1.34333	0.165939
1.345	0.169754	1.34375	1.27935	1.34417	0.700474	1.34458	0.163078	1.34458	0.178337	1.345	0.171661	1.345	0.162125
1.34667	0.173092	1.34542	1.2784	1.34583	0.694752	1.34625	0.150681	1.34625	0.176907	1.34667	0.162125	1.34667	0.153065
1.34833	0.175953	1.34708	1.28174	1.3475	0.700474	1.34792	0.134468	1.34792	0.16737	1.34833	0.150681	1.34833	0.141144
1.35	0.17786	1.34875	1.28794	1.34917	0.70858	1.34958	0.114918	1.34958	0.155449	1.35	0.144958	1.35	0.128269
1.35167	0.175476	1.35042	1.29461	1.35083	0.711918	1.35125	0.0934601	1.35125	0.144005	1.35167	0.148773	1.35167	0.11301
1.35333	0.168324	1.35208	1.30081	1.3525	0.710964	1.35292	0.0753403	1.35292	0.136375	1.35333	0.154495	1.35333	0.101089
1.355	0.164032	1.35375	1.30367	1.35417	0.706673	1.35458	0.0662804	1.35458	0.135422	1.355	0.155449	1.355	0.0963211
1.35667	0.163555	1.35542	1.30129	1.35583	0.698566	1.35625	0.0681877	1.35625	0.139713	1.35667	0.150681	1.35667	0.0991821
1.35833	0.164509	1.35708	1.29414	1.3575	0.688553	1.35792	0.0753403	1.35792	0.143528	1.35833	0.144958	1.35833	0.106335
1.36	0.163078	1.35875	1.28365	1.35917	0.681877	1.35958	0.0834465	1.35958	0.144958	1.36	0.143528	1.36	0.114918
1.36167	0.154972	1.36042	1.27459	1.36083	0.6814	1.36125	0.0872612	1.36125	0.146866	1.36167	0.144958	1.36167	0.126839
1.36333	0.142097	1.36208	1.26886	1.3625	0.684738	1.36292	0.087738	1.36292	0.146389	1.36333	0.143528	1.36333	0.137329
1.365	0.123024	1.36375	1.26362	1.36417	0.69046	1.36458	0.0834465	1.36458	0.14019	1.365	0.138283	1.365	0.142574
1.36667	0.103951	1.36542	1.25504	1.36583	0.694275	1.36625	0.0772476	1.36625	0.128746	1.36667	0.130177	1.36667	0.13876
1.36833	0.0901222	1.36708	1.24741	1.3675	0.69952	1.36792	0.0743866	1.36792	0.115871	1.36833	0.119209	1.36833	0.128269
1.37	0.0815392	1.36875	1.23978	1.36917	0.704288	1.36958	0.0786781	1.36958	0.105381	1.37	0.106335	1.37	0.115395
1.37167	0.0834465	1.37042	1.23024	1.37083	0.70715	1.37125	0.0934601	1.37125	0.0953674	1.37167	0.0944138	1.37167	0.101089
1.37333	0.0963211	1.37208	1.22261	1.3725	0.705719	1.37292	0.107765	1.37292	0.0901222	1.37333	0.0915527	1.37333	0.0886917
1.375	0.114441	1.37375	1.21832	1.37417	0.701427	1.37458	0.11158	1.37458	0.0891685	1.375	0.0967979	1.375	0.0829697
1.37667	0.126839	1.37542	1.21832	1.37583	0.69952	1.37625	0.103951	1.37625	0.0905991	1.37667	0.105381	1.37667	0.0863075
1.37833	0.130177	1.37708	1.21546	1.3775	0.695705	1.37792	0.0901222	1.37792	0.0948906	1.37833	0.11301	1.37833	0.0939369
1.38	0.132084	1.37875	1.2126	1.37917	0.69046	1.37958	0.0758171	1.37958	0.0987053	1.38	0.116825	1.38	0.100613
1.38167	0.134468	1.38042	1.21641	1.38083	0.689507	1.38125	0.0596046	1.38125	0.100613	1.38167	0.116348	1.38167	0.105858
1.38333	0.135422	1.38208	1.22547	1.3825	0.696659	1.38292	0.04673	1.38292	0.0991821	1.38333	0.111103	1.38333	0.11301
1.385	0.133991	1.38375	1.23596	1.38417	0.706673	1.38458	0.0452995	1.38458	0.0972748	1.385	0.102997	1.385	0.121593
1.38667	0.133514	1.38542	1.24598	1.38583	0.709057	1.38625	0.0562668	1.38625	0.100136	1.38667	0.0934601	1.38667	0.125408
1.38833	0.134945	1.38708	1.25933	1.3875	0.707626	1.38792	0.0720024	1.38792	0.10252	1.38833	0.0839233	1.38833	0.121117
1.39	0.133038	1.38875	1.2722	1.38917	0.710011	1.38958	0.0824928	1.38958	0.101566	1.39	0.0743866	1.39	0.111103
1.39167	0.123978	1.39042	1.27792	1.39083	0.716209	1.39125	0.0853539	1.39125	0.0967979	1.39167	0.0610352	1.39167	0.100136
1.39333	0.11158	1.39208	1.27554	1.3925	0.71907	1.39292	0.082016	1.39292	0.0920296	1.39333	0.0452995	1.39333	0.0910759
1.395	0.0982285	1.39375	1.26886	1.39417	0.716686	1.39458	0.0772476	1.39458	0.0891685	1.395	0.0333786	1.395	0.0834465
1.39667	0.0891685	1.39542	1.2641	1.39583	0.714302	1.39625	0.0705719	1.39625	0.0839233	1.39667	0.0300407	1.39667	0.0786781
1.39833	0.084877	1.39708	1.26028	1.3975	0.712872	1.39792	0.0605583	1.39792	0.0767708	1.39833	0.0333786	1.39833	0.0801086
1.4	0.082016	1.39875	1.2536	1.39917	0.709534	1.39958	0.0514984	1.39958	0.0724792	1.4	0.038147	1.4	0.087738
1.40167	0.0796318	1.40042	1.2393	1.40083	0.699997	1.40125	0.0495911	1.40125	0.0734329	1.40167	0.041008	1.40167	0.099659
1.40333	0.0786781	1.40208	1.22356	1.4025	0.687122	1.40292	0.0538826	1.40292	0.0762939	1.40333	0.043869	1.40333	0.107765
1.405	0.0801086	1.40375	1.21212	1.40417	0.674248	1.40458	0.0572205	1.40458	0.0729561	1.405	0.0457764	1.405	0.110149
1.40667	0.0786781	1.40542	1.20354	1.40583	0.666142	1.40625	0.0610352	1.40625	0.0686646	1.40667	0.0481606	1.40667	0.106812
1.40833	0.0686646	1.40708	1.19829	1.4075	0.664234	1.40792	0.0677109	1.40792	0.0681877	1.40833	0.0524521	1.40833	0.100136
1.41	0.0572205	1.40875	1.19877	1.40917	0.663757	1.40958	0.0758171	1.40958	0.0667572	1.41	0.0567436	1.41	0.0963211
1.41167	0.0486374	1.41042	1.20831	1.41083	0.662804	1.41125	0.0815392	1.41125	0.0581741	1.41167	0.061512	1.41167	0.0939369
1.41333	0.0433922	1.41208	1.22118	1.4125	0.660419	1.41292	0.0863075	1.41292	0.0443459	1.41333	0.0634193	1.41333	0.0905991
1.415	0.0414848	1.41375	1.2269	1.41417	0.660896	1.41458	0.0925064	1.41458	0.0386238	1.415	0.0619888	1.415	0.0815392
1.41667	0.0429153	1.41542	1.22356	1.41583	0.659943	1.41625	0.100613	1.41625	0.0433922	1.41667	0.0576973	1.41667	0.0715256
1.41833	0.0486374	1.41708	1.21403	1.4175	0.650406	1.41792	0.108719	1.41792	0.0529289	1.41833	0.0543594	1.41833	0.0700951
1.42	0.0600815	1.41875	1.20211	1.41917	0.636101	1.41958	0.111103	1.41958	0.0634193	1.42	0.0534058	1.42	0.0729561
1.42167	0.0796318	1.42042	1.19257	1.42083	0.622272	1.42125	0.105858	1.42125	0.0748634	1.42167	0.0576973	1.42167	0.0729561
1.42333	0.106812	1.42208	1.18542	1.4225	0.617027	1.42292	0.0939369	1.42292	0.0853539	1.42333	0.0634193	1.42333	0.0710487
1.425	0.130177	1.42375	1.18399	1.42417	0.620842	1.42458	0.0805855	1.42458	0.0905991	1.425	0.0667572	1.425	0.079155
1.42667	0.144482	1.42542	1.18828	1.42583	0.634193	1.42625	0.0667572	1.42625	0.0858307	1.42667	0.0638962	1.42667	0.0982285
1.42833	0.151634	1.42708	1.19686	1.4275	0.657558	1.42792	0.0529289	1.42792	0.0734329	1.42833	0.0562668	1.42833	0.114918
1.43	0.154495	1.42875	1.20783	1.42917	0.67997	1.42958	0.0429153	1.42958	0.0610352	1.43	0.0472069	1.43	0.124931
1.43167	0.149727	1.43042	1.21498	1.43083	0.697613	1.43125	0.0395775	1.43125	0.0562668	1.43167	0.0386238	1.43167	0.134468
1.43333	0.134945	1.43208	1.21737	1.4325	0.706673	1.43292	0.0443459	1.43292	0.0638962	1.43333	0.0324249	1.43333	0.148296
1.435	0.12207	1.43375	1.21737	1.43417	0.704765	1.43458	0.0495911	1.43458	0.0743866	1.435	0.0295639	1.435	0.15831
1.43667	0.119686	1.43542	1.21737	1.43583	0.68903	1.43625	0.0505447	1.43625	0.0824928	1.43667	0.0276566	1.43667	0.15974
1.43833	0.1297	1.43708	1.21784	1.4375	0.666618	1.43792	0.0472069	1.43792	0.0853539	1.43833	0.0224113	1.43833	0.156403
1.44	0.141621	1.43875	1.21784	1.43917	0.653267	1.43958	0.0405312	1.43958	0.0805855	1.44	0.0138283	1.44	0.152111
1.44167	0.146866	1.44042	1.21689	1.44083	0.65136	1.44125	0.0324249	1.44125	0.0720024	1.44167	0.00953674	1.44167	0.146866
1.44333	0.14925	1.44208	1.21498	1.4425	0.653744	1.44292	0.026226	1.44292	0.0610352	1.44333	0.0133514	1.44333	0.141144
1.445	0.14925	1.44375	1.21117	1.44417	0.658512	1.44458	0.0281334	1.44458	0.0557899	1.445	0.0190735	1.445	0.135899
1.44667	0.143528	1.44542	1.2064	1.44583	0.669479	1.44625	0.0376701	1.44625	0.0562668	1.44667	0.0247955	1.44667	0.131607
1.44833	0.128269	1.44708	1.19877	1.4475	0.684738	1.44792	0.0534058	1.44792	0.0629425	1.44833	0.0305176	1.44833	0.129223
1.45	0.106812	1.44875	1.18923	1.44917	0.695229	1.44958	0.0734329	1.44958	0.0743866	1.45	0.0376701	1.45	0.126362
1.45167	0.0886917	1.45042	1.18208	1.45083	0.699043	1.45125	0.0929832	1.45125	0.0834465	1.45167	0.0405312	1.45167	0.121117
1.45333	0.0739098	1.45208	1.18065	1.4525	0.699043	1.45292	0.103951	1.45292	0.0905991	1.45333	0.0348091	1.45333	0.11301
1.455	0.0634193	1.45375	1.18303	1.45417	0.696659	1.45458	0.102043	1.45458	0.0948906	1.455	0.0286102	1.455	0.102043
1.45667	0.0581741	1.45542	1.18828	1.45583	0.686169	1.45625	0.0948906	1.45625	0.100613	1.45667	0.0305176	1.45667	0.0910759
1.45833	0.058651	1.45708	1.19829	1.4575	0.668049	1.45792	0.0910759	1.45792	0.107288	1.45833	0.0405312	1.45833	0.0767708
1.46	0.0624657	1.45875	1.21498	1.45917	0.65136	1.45958	0.0901222	1.45958	0.112534	1.46	0.0491142	1.46	0.0634193
1.46167	0.0667572	1.46042	1.23215	1.46083	0.645161	1.46125	0.0910759	1.46125	0.115395	1.46167	0.0543594	1.46167	0.0538826
1.46333	0.0705719	1.46208	1.24502	1.4625	0.647068	1.46292	0.0972748	1.46292	0.113487	1.46333	0.0567436	1.46333	0.0486374
1.465	0.0700951	1.46375	1.25074	1.46417	0.651836	1.46458	0.106812	1.46458	0.106335	1.465	0.0572205	1.465	0.0457764
1.46667	0.0677109	1.46542	1.24979	1.46583	0.658035	1.46625	0.113487	1.46625	0.0944138	1.46667	0.0524521	1.46667	0.0472069
1.46833	0.0700951	1.46708	1.24216	1.4675	0.667095	1.46792	0.109673	1.46792	0.0777245	1.46833	0.0414848	1.46833	0.0538826
1.47	0.0777245	1.46875	1.23167	1.46917	0.675678	1.46958	0.100136	1.46958	0.0624657	1.47	0.0324249	1.47	0.0638962
1.47167	0.0853539	1.47042	1.22595	1.47083	0.677109	1.47125	0.0920296	1.47125	0.0529289	1.47167	0.0314713	1.47167	0.0782013
1.47333	0.0891685	1.47208	1.22786	1.4725	0.675678	1.47292	0.0810623	1.47292	0.0495911	1.47333	0.0376701	1.47333	0.0929832
1.475	0.0948906	1.47375	1.23549	1.47417	0.677586	1.47458	0.0658035	1.47458	0.0500679	1.475	0.0462532	1.475	0.107288
1.47667	0.10252	1.47542	1.24693	1.47583	0.683308	1.47625	0.0491142	1.47625	0.0519753	1.47667	0.0538826	1.47667	0.116348
1.47833	0.106812	1.47708	1.2598	1.4775	0.687122	1.47792	0.0376701	1.47792	0.0567436	1.47833	0.0605583	1.47833	0.12064
1.48	0.106812	1.47875	1.27363	1.47917	0.685692	1.47958	0.0305176	1.47958	0.0648499	1.48	0.0629425	1.48	0.123024
1.48167	0.102997	1.48042	1.28412	1.48083	0.687122	1.48125	0.023365	1.48125	0.0739098	1.48167	0.0591278	1.48167	0.121117
1.48333	0.101089	1.48208	1.28984	1.4825	0.691891	1.48292	0.0195503	1.48292	0.0801086	1.48333	0.0534058	1.48333	0.114441
1.485	0.0991821	1.48375	1.28984	1.48417	0.697136	1.48458	0.0195503	1.48458	0.0839233	1.485	0.0486374	1.485	0.108242
1.48667	0.0953674	1.48542	1.28603	1.48583	0.702381	1.48625	0.0214577	1.48625	0.0844002	1.48667	0.0486374	1.48667	0.105858
1.48833	0.0915527	1.48708	1.27792	1.4875	0.708103	1.48792	0.023365	1.48792	0.0834465	1.48833	0.0510216	1.48833	0.107765
1.49	0.0901222	1.48875	1.266	1.48917	0.711918	1.48958	0.0271797	1.48958	0.0824928	1.49	0.0553131	1.49	0.110149
1.49167	0.0948906	1.49042	1.25217	1.49083	0.706196	1.49125	0.0362396	1.49125	0.0786781	1.49167	0.0605583	1.49167	0.113964
1.49333	0.101566	1.49208	1.23596	1.4925	0.694275	1.49292	0.0476837	1.49292	0.0700951	1.49333	0.0624657	1.49333	0.124454
1.495	0.106812	1.49375	1.22118	1.49417	0.683784	1.49458	0.0576973	1.49458	0.0591278	1.495	0.0619888	1.495	0.136852
1.49667	0.107765	1.49542	1.20974	1.49583	0.678539	1.49625	0.0653267	1.49625	0.0519753	1.49667	0.0610352	1.49667	0.145912
1.49833	0.10252	1.49708	1.20306	1.4975	0.674725	1.49792	0.0691414	1.49792	0.0457764	1.49833	0.0653267	1.49833	0.14925
1.5	0.0953674	1.49875	1.19829	1.49917	0.666618	1.49958	0.0648499	1.49958	0.0391006	1.5	0.0739098	1.5	0.148773
1.50167	0.0886917	1.50042	1.19352	1.50083	0.658035	1.50125	0.0519753	1.50125	0.0343323	1.50167	0.0829697	1.50167	0.144482
1.50333	0.0824928	1.50208	1.19066	1.5025	0.652313	1.50292	0.0386238	1.50292	0.0348091	1.50333	0.0896454	1.50333	0.132084
1.505	0.0777245	1.50375	1.19019	1.50417	0.65136	1.50458	0.0338554	1.50458	0.0400543	1.505	0.0934601	1.505	0.114441
1.50667	0.0710487	1.50542	1.19257	1.50583	0.654221	1.50625	0.0386238	1.50625	0.0472069	1.50667	0.0920296	1.50667	0.099659
1.50833	0.0629425	1.50708	1.19734	1.5075	0.659943	1.50792	0.0462532	1.50792	0.0562668	1.50833	0.0844002	1.50833	0.0905991
1.51	0.0524521	1.50875	1.20306	1.50917	0.67091	1.50958	0.0543594	1.50958	0.0638962	1.51	0.0705719	1.51	0.0839233
1.51167	0.043869	1.51042	1.21021	1.51083	0.682831	1.51125	0.0653267	1.51125	0.067234	1.51167	0.0548363	1.51167	0.0796318
1.51333	0.0443459	1.51208	1.21927	1.5125	0.691891	1.51292	0.0762939	1.51292	0.0677109	1.51333	0.0391006	1.51333	0.0801086
1.515	0.0529289	1.51375	1.22929	1.51417	0.695705	1.51458	0.0786781	1.51458	0.0691414	1.515	0.026226	1.515	0.082016
1.51667	0.0686646	1.51542	1.23358	1.51583	0.695705	1.51625	0.0734329	1.51625	0.0734329	1.51667	0.0181198	1.51667	0.0805855
1.51833	0.0872612	1.51708	1.23262	1.5175	0.698566	1.51792	0.067234	1.51792	0.0786781	1.51833	0.017643	1.51833	0.0734329
1.52	0.106812	1.51875	1.23072	1.51917	0.702858	1.51958	0.061512	1.51958	0.0867844	1.52	0.0247955	1.52	0.0653267
1.52167	0.121593	1.52042	1.2269	1.52083	0.70715	1.52125	0.0529289	1.52125	0.0953674	1.52167	0.0329018	1.52167	0.0619888
1.52333	0.122547	1.52208	1.21927	1.5225	0.709534	1.52292	0.043869	1.52292	0.101566	1.52333	0.0405312	1.52333	0.064373
1.525	0.114441	1.52375	1.20831	1.52417	0.709057	1.52458	0.0386238	1.52458	0.100613	1.525	0.0514984	1.525	0.0720024
1.52667	0.0987053	1.52542	1.19925	1.52583	0.704765	1.52625	0.0352859	1.52625	0.0901222	1.52667	0.064373	1.52667	0.0858307
1.52833	0.0829697	1.52708	1.19448	1.5275	0.69809	1.52792	0.0348091	1.52792	0.0739098	1.52833	0.0739098	1.52833	0.104427
1.53	0.0700951	1.52875	1.19781	1.52917	0.690937	1.52958	0.0429153	1.52958	0.0557899	1.53	0.0753403	1.53	0.123978
1.53167	0.0629425	1.53042	1.20974	1.53083	0.685692	1.53125	0.0596046	1.53125	0.0405312	1.53167	0.0753403	1.53167	0.135899
1.53333	0.0662804	1.53208	1.22643	1.5325	0.681877	1.53292	0.0762939	1.53292	0.0329018	1.53333	0.0782013	1.53333	0.137806
1.535	0.0729561	1.53375	1.24359	1.53417	0.6814	1.53458	0.0882149	1.53458	0.0333786	1.535	0.0805855	1.535	0.132084
1.53667	0.0815392	1.53542	1.26076	1.53583	0.685692	1.53625	0.0991821	1.53625	0.0371933	1.53667	0.079155	1.53667	0.124454
1.53833	0.0886917	1.53708	1.2722	1.5375	0.690937	1.53792	0.109673	1.53792	0.0433922	1.53833	0.0762939	1.53833	0.117779
1.54	0.0925064	1.53875	1.27029	1.53917	0.694752	1.53958	0.113487	1.53958	0.0524521	1.54	0.0772476	1.54	0.113487
1.54167	0.0944138	1.54042	1.25694	1.54083	0.700474	1.54125	0.106335	1.54125	0.0653267	1.54167	0.0772476	1.54167	0.109196
1.54333	0.0905991	1.54208	1.23882	1.5425	0.70858	1.54292	0.0958443	1.54292	0.0734329	1.54333	0.0681877	1.54333	0.104427
1.545	0.0844002	1.54375	1.22309	1.54417	0.717163	1.54458	0.0891685	1.54458	0.0743866	1.545	0.0529289	1.545	0.0982285
1.54667	0.082016	1.54542	1.2126	1.54583	0.723839	1.54625	0.0844002	1.54625	0.0696182	1.54667	0.0391006	1.54667	0.0925064
1.54833	0.087738	1.54708	1.20878	1.5475	0.729561	1.54792	0.0777245	1.54792	0.0619888	1.54833	0.0338554	1.54833	0.087738
1.55	0.0958443	1.54875	1.21021	1.54917	0.73719	1.54958	0.0700951	1.54958	0.0519753	1.55	0.0324249	1.55	0.0824928
1.55167	0.0967979	1.55042	1.21641	1.55083	0.740051	1.55125	0.0648499	1.55125	0.0429153	1.55167	0.0357628	1.55167	0.082016
1.55333	0.0925064	1.55208	1.22881	1.5525	0.739098	1.55292	0.0605583	1.55292	0.0376701	1.55333	0.0486374	1.55333	0.0901222
1.555	0.0905991	1.55375	1.24407	1.55417	0.734329	1.55458	0.0538826	1.55458	0.038147	1.555	0.067234	1.555	0.103474
1.55667	0.0905991	1.55542	1.25837	1.55583	0.7267	1.55625	0.0462532	1.55625	0.0448227	1.55667	0.0810623	1.55667	0.115871
1.55833	0.087738	1.55708	1.26839	1.5575	0.718594	1.55792	0.041008	1.55792	0.0538826	1.55833	0.0844002	1.55833	0.124454
1.56	0.0834465	1.55875	1.27745	1.55917	0.710964	1.55958	0.038147	1.55958	0.0591278	1.56	0.0834465	1.56	0.128269
1.56167	0.082016	1.56042	1.28841	1.56083	0.706196	1.56125	0.0348091	1.56125	0.0543594	1.56167	0.079155	1.56167	0.125408
1.56333	0.0815392	1.56208	1.29604	1.5625	0.700951	1.56292	0.0329018	1.56292	0.0452995	1.56333	0.0705719	1.56333	0.116825
1.565	0.0815392	1.56375	1.30033	1.56417	0.696659	1.56458	0.038147	1.56458	0.0395775	1.565	0.0619888	1.565	0.108242
1.56667	0.0839233	1.56542	1.30129	1.56583	0.697136	1.56625	0.0481606	1.56625	0.0376701	1.56667	0.0605583	1.56667	0.102043
1.56833	0.0867844	1.56708	1.30177	1.5675	0.69952	1.56792	0.0567436	1.56792	0.0352859	1.56833	0.0629425	1.56833	0.0987053
1.57	0.0844002	1.56875	1.2989	1.56917	0.701904	1.56958	0.0600815	1.56958	0.0348091	1.57	0.0634193	1.57	0.0967979
1.57167	0.0805855	1.57042	1.29032	1.57083	0.700474	1.57125	0.061512	1.57125	0.041008	1.57167	0.064373	1.57167	0.0963211
1.57333	0.0844002	1.57208	1.28031	1.5725	0.697136	1.57292	0.064373	1.57292	0.0491142	1.57333	0.0662804	1.57333	0.0987053
1.575	0.0929832	1.57375	1.27268	1.57417	0.692368	1.57458	0.067234	1.57458	0.0519753	1.575	0.0667572	1.575	0.100136
1.57667	0.0987053	1.57542	1.26791	1.57583	0.689507	1.57625	0.0653267	1.57625	0.0491142	1.57667	0.0605583	1.57667	0.100136
1.57833	0.100136	1.57708	1.26123	1.5775	0.68903	1.57792	0.0596046	1.57792	0.0481606	1.57833	0.0524521	1.57833	0.0987053
1.58	0.101566	1.57875	1.25456	1.57917	0.68903	1.57958	0.0572205	1.57958	0.0505447	1.58	0.0481606	1.58	0.099659
1.58167	0.102043	1.58042	1.25217	1.58083	0.693321	1.58125	0.061512	1.58125	0.0534058	1.58167	0.0476837	1.58167	0.10252
1.58333	0.100613	1.58208	1.25551	1.5825	0.699997	1.58292	0.0648499	1.58292	0.0562668	1.58333	0.0486374	1.58333	0.103474
1.585	0.0991821	1.58375	1.26314	1.58417	0.706196	1.58458	0.0610352	1.58458	0.058651	1.585	0.0524521	1.585	0.105381
1.58667	0.0987053	1.58542	1.27554	1.58583	0.703812	1.58625	0.0553131	1.58625	0.0610352	1.58667	0.0605583	1.58667	0.109673
1.58833	0.102043	1.58708	1.29557	1.5875	0.697136	1.58792	0.0514984	1.58792	0.0634193	1.58833	0.0700951	1.58833	0.115871
1.59	0.106812	1.58875	1.32036	1.58917	0.692368	1.58958	0.0481606	1.58958	0.0658035	1.59	0.0801086	1.59	0.120163
1.59167	0.111103	1.59042	1.33753	1.59083	0.69046	1.59125	0.0472069	1.59125	0.0677109	1.59167	0.0915527	1.59167	0.123024
1.59333	0.110626	1.59208	1.33848	1.5925	0.689507	1.59292	0.0500679	1.59292	0.0662804	1.59333	0.10252	1.59333	0.123501
1.595	0.103474	1.59375	1.32513	1.59417	0.689983	1.59458	0.058651	1.59458	0.0653267	1.595	0.103951	1.595	0.115871
1.59667	0.0939369	1.59542	1.30606	1.59583	0.695229	1.59625	0.064373	1.59625	0.0677109	1.59667	0.0944138	1.59667	0.103951
1.59833	0.0844002	1.59708	1.28746	1.5975	0.69952	1.59792	0.067234	1.59792	0.0705719	1.59833	0.0824928	1.59833	0.0934601
1.6	0.0753403	1.59875	1.27125	1.59917	0.704288	1.59958	0.0653267	1.59958	0.0705719	1.6	0.0729561	1.6	0.0867844
1.60167	0.0653267	1.60042	1.26028	1.60083	0.710011	1.60125	0.0591278	1.60125	0.0662804	1.60167	0.0610352	1.60167	0.0810623
1.60333	0.0567436	1.60208	1.25837	1.6025	0.718117	1.60292	0.0505447	1.60292	0.0619888	1.60333	0.0457764	1.60333	0.0762939
1.605	0.0524521	1.60375	1.26314	1.60417	0.724792	1.60458	0.0405312	1.60458	0.0572205	1.605	0.0352859	1.605	0.0734329
1.60667	0.0534058	1.60542	1.26839	1.60583	0.728607	1.60625	0.0324249	1.60625	0.0543594	1.60667	0.0305176	1.60667	0.0739098
1.60833	0.058651	1.60708	1.26982	1.6075	0.731468	1.60792	0.0281334	1.60792	0.0481606	1.60833	0.0243187	1.60833	0.0810623
1.61	0.0705719	1.60875	1.26743	1.60917	0.729561	1.60958	0.0319481	1.60958	0.0433922	1.61	0.0143051	1.61	0.0901222
1.61167	0.0867844	1.61042	1.26219	1.61083	0.725269	1.61125	0.0400543	1.61125	0.0448227	1.61167	0.0100136	1.61167	0.0953674
1.61333	0.0991821	1.61208	1.25504	1.6125	0.721455	1.61292	0.0472069	1.61292	0.0529289	1.61333	0.0128746	1.61333	0.0958443
1.615	0.101566	1.61375	1.24836	1.61417	0.721455	1.61458	0.0534058	1.61458	0.0662804	1.615	0.020504	1.615	0.099659
1.61667	0.0925064	1.61542	1.24264	1.61583	0.725746	1.61625	0.0591278	1.61625	0.0762939	1.61667	0.0295639	1.61667	0.104427
1.61833	0.0767708	1.61708	1.24025	1.6175	0.735283	1.61792	0.0629425	1.61792	0.0844002	1.61833	0.041008	1.61833	0.103951
1.62	0.058651	1.61875	1.24311	1.61917	0.750542	1.61958	0.0610352	1.61958	0.0901222	1.62	0.0514984	1.62	0.101566
1.62167	0.0429153	1.62042	1.24979	1.62083	0.761986	1.62125	0.0591278	1.62125	0.0915527	1.62167	0.0557899	1.62167	0.10252
1.62333	0.0362396	1.62208	1.25885	1.6225	0.764847	1.62292	0.0596046	1.62292	0.0872612	1.62333	0.0553131	1.62333	0.108242
1.625	0.041008	1.62375	1.26505	1.62417	0.759602	1.62458	0.0596046	1.62458	0.0753403	1.625	0.0553131	1.625	0.11301
1.62667	0.0543594	1.62542	1.27029	1.62583	0.751972	1.62625	0.061512	1.62625	0.064373	1.62667	0.0567436	1.62667	0.11301
1.62833	0.0667572	1.62708	1.27745	1.6275	0.736713	1.62792	0.067234	1.62792	0.0567436	1.62833	0.0567436	1.62833	0.107288
1.63	0.0705719	1.62875	1.28603	1.62917	0.714302	1.62958	0.0739098	1.62958	0.0491142	1.63	0.0534058	1.63	0.0944138
1.63167	0.0677109	1.63042	1.29223	1.63083	0.694275	1.63125	0.0748634	1.63125	0.0352859	1.63167	0.0529289	1.63167	0.082016
1.63333	0.0629425	1.63208	1.29461	1.6325	0.685215	1.63292	0.0734329	1.63292	0.017643	1.63333	0.058651	1.63333	0.0739098
1.635	0.0572205	1.63375	1.29318	1.63417	0.686646	1.63458	0.0762939	1.63458	0.00572205	1.635	0.0667572	1.635	0.0677109
1.63667	0.0510216	1.63542	1.28937	1.63583	0.686646	1.63625	0.0786781	1.63625	0.00143051	1.63667	0.0753403	1.63667	0.0629425
1.63833	0.0524521	1.63708	1.28031	1.6375	0.684738	1.63792	0.0734329	1.63792	0.00429153	1.63833	0.0839233	1.63833	0.0591278
1.64	0.0634193	1.63875	1.26743	1.63917	0.684261	1.63958	0.0638962	1.63958	0.0133514	1.64	0.0948906	1.64	0.0596046
1.64167	0.0786781	1.64042	1.25694	1.64083	0.688076	1.64125	0.058651	1.64125	0.0305176	1.64167	0.104904	1.64167	0.0634193
1.64333	0.0901222	1.64208	1.25408	1.6425	0.69046	1.64292	0.0557899	1.64292	0.0500679	1.64333	0.109673	1.64333	0.0696182
1.645	0.0982285	1.64375	1.2579	1.64417	0.68903	1.64458	0.0505447	1.64458	0.0629425	1.645	0.106335	1.645	0.0758171
1.64667	0.102043	1.64542	1.26553	1.64583	0.692368	1.64625	0.0448227	1.64625	0.0681877	1.64667	0.0958443	1.64667	0.0772476
1.64833	0.099659	1.64708	1.27745	1.6475	0.700474	1.64792	0.0452995	1.64792	0.0658035	1.64833	0.0858307	1.64833	0.0753403
1.65	0.0910759	1.64875	1.29271	1.64917	0.710487	1.64958	0.0543594	1.64958	0.0605583	1.65	0.0796318	1.65	0.0748634
1.65167	0.0810623	1.65042	1.30558	1.65083	0.718594	1.65125	0.0629425	1.65125	0.0553131	1.65167	0.0743866	1.65167	0.0782013
1.65333	0.0720024	1.65208	1.31178	1.6525	0.724792	1.65292	0.0658035	1.65292	0.0562668	1.65333	0.0662804	1.65333	0.0839233
1.655	0.0634193	1.65375	1.31607	1.65417	0.731945	1.65458	0.0629425	1.65458	0.0605583	1.655	0.0605583	1.655	0.0882149
1.65667	0.0581741	1.65542	1.32227	1.65583	0.734329	1.65625	0.0629425	1.65625	0.0624657	1.65667	0.0605583	1.65667	0.0939369
1.65833	0.0581741	1.65708	1.32608	1.6575	0.734329	1.65792	0.0681877	1.65792	0.061512	1.65833	0.0596046	1.65833	0.101566
1.66	0.0610352	1.65875	1.3237	1.65917	0.735283	1.65958	0.0729561	1.65958	0.061512	1.66	0.0510216	1.66	0.106335
1.66167	0.0638962	1.66042	1.31845	1.66083	0.73576	1.66125	0.0758171	1.66125	0.0581741	1.66167	0.0386238	1.66167	0.10252
1.66333	0.0667572	1.66208	1.31559	1.6625	0.733376	1.66292	0.0782013	1.66292	0.0457764	1.66333	0.0281334	1.66333	0.0925064
1.665	0.0720024	1.66375	1.31321	1.66417	0.720978	1.66458	0.0805855	1.66458	0.0295639	1.665	0.0214577	1.665	0.0867844
1.66667	0.0772476	1.66542	1.30653	1.66583	0.705719	1.66625	0.0810623	1.66625	0.0181198	1.66667	0.0181198	1.66667	0.087738
1.66833	0.0805855	1.66708	1.29604	1.6675	0.692368	1.66792	0.0772476	1.66792	0.0128746	1.66833	0.017643	1.66833	0.0901222
1.67	0.0834465	1.66875	1.28412	1.66917	0.679493	1.66958	0.0739098	1.66958	0.00762939	1.67	0.020504	1.67	0.0910759
1.67167	0.0863075	1.67042	1.27363	1.67083	0.666142	1.67125	0.0715256	1.67125	0.00238419	1.67167	0.026226	1.67167	0.0905991
1.67333	0.0853539	1.67208	1.26648	1.6725	0.656128	1.67292	0.0700951	1.67292	0.00429153	1.67333	0.0371933	1.67333	0.0872612
1.675	0.0758171	1.67375	1.26028	1.67417	0.658035	1.67458	0.0667572	1.67458	0.0128746	1.675	0.0495911	1.675	0.0801086
1.67667	0.0619888	1.67542	1.25742	1.67583	0.669003	1.67625	0.0605583	1.67625	0.0171661	1.67667	0.0572205	1.67667	0.0753403
1.67833	0.0538826	1.67708	1.26076	1.6775	0.676632	1.67792	0.0548363	1.67792	0.0104904	1.67833	0.0619888	1.67833	0.0767708
1.68	0.0514984	1.67875	1.27268	1.67917	0.676155	1.67958	0.0510216	1.67958	-0.000953674	1.68	0.0686646	1.68	0.084877
1.68167	0.0534058	1.68042	1.28698	1.68083	0.671864	1.68125	0.0529289	1.68125	-0.0109673	1.68167	0.0762939	1.68167	0.0934601
1.68333	0.0605583	1.68208	1.2989	1.6825	0.669003	1.68292	0.058651	1.68292	-0.0214577	1.68333	0.0815392	1.68333	0.099659
1.685	0.0724792	1.68375	1.3051	1.68417	0.662804	1.68458	0.0662804	1.68458	-0.0309944	1.685	0.0839233	1.685	0.10252
1.68667	0.0782013	1.68542	1.3051	1.68583	0.650406	1.68625	0.0720024	1.68625	-0.0343323	1.68667	0.0882149	1.68667	0.0987053
1.68833	0.0686646	1.68708	1.297	1.6875	0.639439	1.68792	0.0705719	1.68792	-0.0271797	1.68833	0.0929832	1.68833	0.0872612
1.69	0.0510216	1.68875	1.28508	1.68917	0.633717	1.68958	0.0619888	1.68958	-0.0133514	1.69	0.0920296	1.69	0.0753403
1.69167	0.0348091	1.69042	1.27697	1.69083	0.633717	1.69125	0.0491142	1.69125	0.000476837	1.69167	0.0829697	1.69167	0.0710487
1.69333	0.0247955	1.69208	1.27125	1.6925	0.63467	1.69292	0.0352859	1.69292	0.00715256	1.69333	0.0710487	1.69333	0.0734329
1.695	0.0200272	1.69375	1.26934	1.69417	0.638008	1.69458	0.0224113	1.69458	0.00429153	1.695	0.0572205	1.695	0.0758171
1.69667	0.0219345	1.69542	1.27125	1.69583	0.648022	1.69625	0.0123978	1.69625	-0.00143051	1.69667	0.0400543	1.69667	0.0767708
1.69833	0.0295639	1.69708	1.27506	1.6975	0.664234	1.69792	0.00905991	1.69792	-0.0038147	1.69833	0.0247955	1.69833	0.079155
1.7	0.0419617	1.69875	1.27935	1.69917	0.680923	1.69958	0.0109673	1.69958	-0.00476837	1.7	0.0181198	1.7	0.079155
1.70167	0.0548363	1.70042	1.28031	1.70083	0.693321	1.70125	0.017643	1.70125	-0.00524521	1.70167	0.0238419	1.70167	0.0720024
1.70333	0.0653267	1.70208	1.28174	1.7025	0.699043	1.70292	0.0314713	1.70292	-0.00286102	1.70333	0.0348091	1.70333	0.0605583
1.705	0.0715256	1.70375	1.27983	1.70417	0.702381	1.70458	0.0476837	1.70458	0.00238419	1.705	0.0491142	1.705	0.0529289
1.70667	0.0734329	1.70542	1.27506	1.70583	0.702858	1.70625	0.0605583	1.70625	0.00667572	1.70667	0.067234	1.70667	0.0495911
1.70833	0.0729561	1.70708	1.2722	1.7075	0.701427	1.70792	0.0648499	1.70792	0.00762939	1.70833	0.082016	1.70833	0.0500679
1.71	0.0691414	1.70875	1.26934	1.70917	0.700474	1.70958	0.061512	1.70958	0.0100136	1.71	0.0872612	1.71	0.0548363
1.71167	0.067234	1.71042	1.26696	1.71083	0.702858	1.71125	0.0524521	1.71125	0.0143051	1.71167	0.0815392	1.71167	0.0677109
1.71333	0.0677109	1.71208	1.26791	1.7125	0.706196	1.71292	0.0352859	1.71292	0.0228882	1.71333	0.0700951	1.71333	0.0844002
1.715	0.0696182	1.71375	1.27792	1.71417	0.706196	1.71458	0.017643	1.71458	0.0367165	1.715	0.0562668	1.715	0.100136
1.71667	0.0724792	1.71542	1.29223	1.71583	0.699997	1.71625	0.00333786	1.71625	0.0505447	1.71667	0.0457764	1.71667	0.115871
1.71833	0.0782013	1.71708	1.30272	1.7175	0.692368	1.71792	-0.00619888	1.71792	0.0591278	1.71833	0.0429153	1.71833	0.128269
1.72	0.0858307	1.71875	1.30606	1.71917	0.686169	1.71958	-0.0104904	1.71958	0.058651	1.72	0.0500679	1.72	0.133514
1.72167	0.0891685	1.72042	1.30606	1.72083	0.683308	1.72125	-0.0138283	1.72125	0.0524521	1.72167	0.0619888	1.72167	0.13113
1.72333	0.0882149	1.72208	1.29986	1.7225	0.686646	1.72292	-0.0185966	1.72292	0.0457764	1.72333	0.0748634	1.72333	0.127316
1.725	0.0829697	1.72375	1.28603	1.72417	0.690937	1.72458	-0.0243187	1.72458	0.038147	1.725	0.0858307	1.725	0.124454
1.72667	0.0753403	1.72542	1.27363	1.72583	0.695229	1.72625	-0.0252724	1.72625	0.0333786	1.72667	0.0925064	1.72667	0.117779
1.72833	0.0658035	1.72708	1.26886	1.7275	0.699043	1.72792	-0.020504	1.72792	0.0338554	1.72833	0.0915527	1.72833	0.108719
1.73	0.0548363	1.72875	1.27125	1.72917	0.700474	1.72958	-0.0152588	1.72958	0.0400543	1.73	0.0824928	1.73	0.103951
1.73167	0.0462532	1.73042	1.2722	1.73083	0.700474	1.73125	-0.00762939	1.73125	0.04673	1.73167	0.0686646	1.73167	0.104904
1.73333	0.038147	1.73208	1.27316	1.7325	0.701427	1.73292	0.00762939	1.73292	0.0472069	1.73333	0.0519753	1.73333	0.105858
1.735	0.0319481	1.73375	1.27888	1.73417	0.705719	1.73458	0.0286102	1.73458	0.0424385	1.735	0.0357628	1.735	0.102997
1.73667	0.0319481	1.73542	1.28794	1.73583	0.710011	1.73625	0.0457764	1.73625	0.0343323	1.73667	0.0171661	1.73667	0.102043
1.73833	0.038147	1.73708	1.29557	1.7375	0.712395	1.73792	0.0548363	1.73792	0.0243187	1.73833	-0.0038147	1.73833	0.105381
1.74	0.0429153	1.73875	1.30177	1.73917	0.712872	1.73958	0.0567436	1.73958	0.0190735	1.74	-0.0214577	1.74	0.107765
1.74167	0.0386238	1.74042	1.31083	1.74083	0.713348	1.74125	0.0534058	1.74125	0.020504	1.74167	-0.0305176	1.74167	0.103474
1.74333	0.0281334	1.74208	1.32275	1.7425	0.713825	1.74292	0.041008	1.74292	0.0324249	1.74333	-0.0286102	1.74333	0.0920296
1.745	0.0219345	1.74375	1.33371	1.74417	0.715256	1.74458	0.0238419	1.74458	0.0495911	1.745	-0.0247955	1.745	0.0815392
1.74667	0.0181198	1.74542	1.33801	1.74583	0.718594	1.74625	0.00905991	1.74625	0.0658035	1.74667	-0.0181198	1.74667	0.0724792
1.74833	0.0138283	1.74708	1.33324	1.7475	0.720978	1.74792	-0.00143051	1.74792	0.0758171	1.74833	-0.00143051	1.74833	0.0624657
1.75	0.0128746	1.74875	1.32465	1.74917	0.722885	1.74958	-0.00524521	1.74958	0.0772476	1.75	0.0238419	1.75	0.0476837
1.75167	0.0209808	1.75042	1.32132	1.75083	0.725746	1.75125	-0.00286102	1.75125	0.0705719	1.75167	0.0462532	1.75167	0.0367165
1.75333	0.0362396	1.75208	1.32227	1.7525	0.727654	1.75292	0.00524521	1.75292	0.058651	1.75333	0.0514984	1.75333	0.0362396
1.755	0.0500679	1.75375	1.32179	1.75417	0.724792	1.75458	0.0119209	1.75458	0.0448227	1.755	0.0476837	1.755	0.0448227
1.75667	0.0610352	1.75542	1.32179	1.75583	0.717163	1.75625	0.0152588	1.75625	0.0314713	1.75667	0.0472069	1.75667	0.0553131
1.75833	0.0700951	1.75708	1.32656	1.7575	0.713825	1.75792	0.020504	1.75792	0.0228882	1.75833	0.0500679	1.75833	0.0648499
1.76	0.0777245	1.75875	1.33562	1.75917	0.716209	1.75958	0.0300407	1.75958	0.0195503	1.76	0.0519753	1.76	0.0782013
1.76167	0.0815392	1.76042	1.33848	1.76083	0.718594	1.76125	0.0419617	1.76125	0.020504	1.76167	0.0538826	1.76167	0.0886917
1.76333	0.0801086	1.76208	1.33276	1.7625	0.714779	1.76292	0.0514984	1.76292	0.0195503	1.76333	0.0648499	1.76333	0.0910759
1.765	0.0729561	1.76375	1.32608	1.76417	0.710011	1.76458	0.058651	1.76458	0.0133514	1.765	0.0834465	1.765	0.0882149
1.76667	0.0600815	1.76542	1.32322	1.76583	0.709057	1.76625	0.0629425	1.76625	0.00333786	1.76667	0.0991821	1.76667	0.0901222
1.76833	0.0452995	1.76708	1.32179	1.7675	0.706196	1.76792	0.0624657	1.76792	-0.00619888	1.76833	0.107288	1.76833	0.0967979
1.77	0.0333786	1.76875	1.3175	1.76917	0.697136	1.76958	0.0548363	1.76958	-0.0119209	1.77	0.107288	1.77	0.100136
1.77167	0.0290871	1.77042	1.31178	1.77083	0.68903	1.77125	0.041008	1.77125	-0.0100136	1.77167	0.105381	1.77167	0.102997
1.77333	0.0309944	1.77208	1.30892	1.7725	0.691891	1.77292	0.0257492	1.77292	0.000476837	1.77333	0.103951	1.77333	0.108719
1.775	0.0343323	1.77375	1.30749	1.77417	0.706196	1.77458	0.0143051	1.77458	0.014782	1.775	0.0972748	1.775	0.114918
1.77667	0.0376701	1.77542	1.30701	1.77583	0.722408	1.77625	0.00905991	1.77625	0.0228882	1.77667	0.0834465	1.77667	0.114918
1.77833	0.0414848	1.77708	1.30796	1.7775	0.734329	1.77792	0.00953674	1.77792	0.0219345	1.77833	0.067234	1.77833	0.109673
1.78	0.0472069	1.77875	1.31083	1.77917	0.739574	1.77958	0.0109673	1.77958	0.0123978	1.78	0.0572205	1.78	0.106335
1.78167	0.0529289	1.78042	1.31321	1.78083	0.73719	1.78125	0.0104904	1.78125	-0.00286102	1.78167	0.0524521	1.78167	0.101089
1.78333	0.0557899	1.78208	1.31655	1.7825	0.72813	1.78292	0.00905991	1.78292	-0.0171661	1.78333	0.0443459	1.78333	0.0910759
1.785	0.0576973	1.78375	1.31893	1.78417	0.713348	1.78458	0.00715256	1.78458	-0.0219345	1.785	0.0371933	1.785	0.0786781
1.78667	0.0600815	1.78542	1.32036	1.78583	0.699043	1.78625	0.00190735	1.78625	-0.0123978	1.78667	0.0371933	1.78667	0.0696182
1.78833	0.0629425	1.78708	1.31702	1.7875	0.691891	1.78792	-0.00810623	1.78792	0.00619888	1.78833	0.0395775	1.78833	0.067234
1.79	0.0610352	1.78875	1.31083	1.78917	0.694275	1.78958	-0.0162125	1.78958	0.0290871	1.79	0.0400543	1.79	0.0667572
1.79167	0.0534058	1.79042	1.30367	1.79083	0.700474	1.79125	-0.014782	1.79125	0.0495911	1.79167	0.0371933	1.79167	0.0658035
1.79333	0.0457764	1.79208	1.29461	1.7925	0.706673	1.79292	-0.00619888	1.79292	0.0638962	1.79333	0.0376701	1.79333	0.0681877
1.795	0.0419617	1.79375	1.28603	1.79417	0.709057	1.79458	0.00476837	1.79458	0.0667572	1.795	0.0376701	1.795	0.0748634
1.79667	0.041008	1.79542	1.28317	1.79583	0.710964	1.79625	0.0152588	1.79625	0.0572205	1.79667	0.0405312	1.79667	0.0796318
1.79833	0.0386238	1.79708	1.28698	1.7975	0.715733	1.79792	0.0238419	1.79792	0.0419617	1.79833	0.0462532	1.79833	0.0753403
1.8	0.0362396	1.79875	1.29652	1.79917	0.723839	1.79958	0.0271797	1.79958	0.0267029	1.8	0.0524521	1.8	0.0691414
1.80167	0.0348091	1.80042	1.31083	1.80083	0.730991	1.80125	0.0209808	1.80125	0.0157356	1.80167	0.0557899	1.80167	0.0724792
1.80333	0.0333786	1.80208	1.32561	1.8025	0.732422	1.80292	0.0133514	1.80292	0.00858307	1.80333	0.0581741	1.80333	0.0824928
1.805	0.0286102	1.80375	1.33324	1.80417	0.730515	1.80458	0.0109673	1.80458	0.00667572	1.805	0.0648499	1.805	0.0891685
1.80667	0.0238419	1.80542	1.33181	1.80583	0.7267	1.80625	0.0143051	1.80625	0.0152588	1.80667	0.0681877	1.80667	0.0867844
1.80833	0.023365	1.80708	1.32561	1.8075	0.720978	1.80792	0.0219345	1.80792	0.0300407	1.80833	0.0648499	1.80833	0.082016
1.81	0.0281334	1.80875	1.31941	1.80917	0.715256	1.80958	0.0295639	1.80958	0.0443459	1.81	0.0567436	1.81	0.0786781
1.81167	0.0357628	1.81042	1.31464	1.81083	0.710487	1.81125	0.0357628	1.81125	0.0543594	1.81167	0.0514984	1.81167	0.0739098
1.81333	0.043869	1.81208	1.31512	1.8125	0.705242	1.81292	0.0367165	1.81292	0.058651	1.81333	0.0500679	1.81333	0.0686646
1.815	0.0557899	1.81375	1.32132	1.81417	0.695705	1.81458	0.0333786	1.81458	0.0572205	1.815	0.04673	1.815	0.064373
1.81667	0.0686646	1.81542	1.32799	1.81583	0.686169	1.81625	0.0281334	1.81625	0.0491142	1.81667	0.0452995	1.81667	0.0696182
1.81833	0.0805855	1.81708	1.32751	1.8175	0.679493	1.81792	0.023365	1.81792	0.0386238	1.81833	0.0495911	1.81833	0.0815392
1.82	0.0886917	1.81875	1.32036	1.81917	0.675201	1.81958	0.0200272	1.81958	0.0300407	1.82	0.061512	1.82	0.0939369
1.82167	0.0886917	1.82042	1.30796	1.82083	0.674248	1.82125	0.0200272	1.82125	0.020504	1.82167	0.0743866	1.82167	0.0963211
1.82333	0.0829697	1.82208	1.29747	1.8225	0.6814	1.82292	0.0257492	1.82292	0.0123978	1.82333	0.082016	1.82333	0.087738
1.825	0.0753403	1.82375	1.29223	1.82417	0.695229	1.82458	0.0324249	1.82458	0.00810623	1.825	0.0863075	1.825	0.0782013
1.82667	0.0748634	1.82542	1.29557	1.82583	0.703812	1.82625	0.0367165	1.82625	0.00905991	1.82667	0.0853539	1.82667	0.0696182
1.82833	0.0762939	1.82708	1.30987	1.8275	0.704765	1.82792	0.0362396	1.82792	0.0104904	1.82833	0.0777245	1.82833	0.0629425
1.83	0.0739098	1.82875	1.32942	1.82917	0.699997	1.82958	0.0362396	1.82958	0.0038147	1.83	0.0662804	1.83	0.0572205
1.83167	0.067234	1.83042	1.34563	1.83083	0.693321	1.83125	0.0386238	1.83125	-0.0100136	1.83167	0.058651	1.83167	0.0581741
1.83333	0.061512	1.83208	1.34945	1.8325	0.684738	1.83292	0.041008	1.83292	-0.0252724	1.83333	0.0572205	1.83333	0.0658035
1.835	0.0596046	1.83375	1.34373	1.83417	0.675201	1.83458	0.0452995	1.83458	-0.0362396	1.835	0.0567436	1.835	0.0729561
1.83667	0.0529289	1.83542	1.33657	1.83583	0.67234	1.83625	0.0500679	1.83625	-0.043869	1.83667	0.0514984	1.83667	0.0758171
1.83833	0.0429153	1.83708	1.32704	1.8375	0.677586	1.83792	0.0553131	1.83792	-0.0491142	1.83833	0.0419617	1.83833	0.0753403
1.84	0.0333786	1.83875	1.31607	1.83917	0.689507	1.83958	0.0605583	1.83958	-0.0495911	1.84	0.0295639	1.84	0.0772476
1.84167	0.0295639	1.84042	1.30987	1.84083	0.704288	1.84125	0.0658035	1.84125	-0.0452995	1.84167	0.0166893	1.84167	0.0815392
1.84333	0.0276566	1.84208	1.3113	1.8425	0.716686	1.84292	0.0696182	1.84292	-0.0395775	1.84333	0.0038147	1.84333	0.0839233
1.845	0.0224113	1.84375	1.31416	1.84417	0.727177	1.84458	0.0691414	1.84458	-0.0367165	1.845	-0.00429153	1.845	0.0815392
1.84667	0.0181198	1.84542	1.31321	1.84583	0.73576	1.84625	0.067234	1.84625	-0.0357628	1.84667	-0.00333786	1.84667	0.0720024
1.84833	0.0166893	1.84708	1.3113	1.8475	0.741482	1.84792	0.0677109	1.84792	-0.0319481	1.84833	0.00619888	1.84833	0.0576973
1.85	0.0209808	1.84875	1.31559	1.84917	0.739098	1.84958	0.0724792	1.84958	-0.0247955	1.85	0.0190735	1.85	0.0400543
1.85167	0.0300407	1.85042	1.32322	1.85083	0.730038	1.85125	0.0743866	1.85125	-0.0138283	1.85167	0.0267029	1.85167	0.0271797
1.85333	0.0429153	1.85208	1.33038	1.8525	0.720978	1.85292	0.0700951	1.85292	-0.00286102	1.85333	0.0309944	1.85333	0.023365
1.855	0.0553131	1.85375	1.3361	1.85417	0.71764	1.85458	0.0634193	1.85458	0.00572205	1.855	0.0329018	1.855	0.0276566
1.85667	0.0638962	1.85542	1.33848	1.85583	0.71907	1.85625	0.0553131	1.85625	0.00858307	1.85667	0.0324249	1.85667	0.0362396
1.85833	0.0681877	1.85708	1.34039	1.8575	0.720978	1.85792	0.0452995	1.85792	0.00572205	1.85833	0.0319481	1.85833	0.0486374
1.86	0.0686646	1.85875	1.34325	1.85917	0.724316	1.85958	0.0314713	1.85958	0.00333786	1.86	0.0348091	1.86	0.064373
1.86167	0.0653267	1.86042	1.34611	1.86083	0.726223	1.86125	0.0181198	1.86125	0.0038147	1.86167	0.0419617	1.86167	0.0782013
1.86333	0.0596046	1.86208	1.34373	1.8625	0.727177	1.86292	0.00810623	1.86292	0.00715256	1.86333	0.0472069	1.86333	0.087738
1.865	0.0543594	1.86375	1.33801	1.86417	0.728607	1.86458	0.00190735	1.86458	0.00953674	1.865	0.0500679	1.865	0.0929832
1.86667	0.0476837	1.86542	1.33514	1.86583	0.730038	1.86625	0.00143051	1.86625	0.0104904	1.86667	0.0567436	1.86667	0.0944138
1.86833	0.0386238	1.86708	1.33228	1.8675	0.734329	1.86792	0.0104904	1.86792	0.0133514	1.86833	0.0686646	1.86833	0.0901222
1.87	0.0314713	1.86875	1.32513	1.86917	0.742912	1.86958	0.0257492	1.86958	0.0195503	1.87	0.0762939	1.87	0.0834465
1.87167	0.0257492	1.87042	1.3113	1.87083	0.757694	1.87125	0.0371933	1.87125	0.0247955	1.87167	0.0786781	1.87167	0.0772476
1.87333	0.0214577	1.87208	1.30177	1.8725	0.771999	1.87292	0.04673	1.87292	0.0238419	1.87333	0.0867844	1.87333	0.0696182
1.875	0.0195503	1.87375	1.29747	1.87417	0.775814	1.87458	0.0553131	1.87458	0.0162125	1.875	0.102997	1.875	0.0638962
1.87667	0.0243187	1.87542	1.29747	1.87583	0.766754	1.87625	0.0619888	1.87625	0.00858307	1.87667	0.117302	1.87667	0.067234
1.87833	0.0362396	1.87708	1.29843	1.8775	0.745296	1.87792	0.061512	1.87792	0.000953674	1.87833	0.123501	1.87833	0.0815392
1.88	0.0462532	1.87875	1.2989	1.87917	0.722408	1.87958	0.0529289	1.87958	-0.0104904	1.88	0.128269	1.88	0.0967979
1.88167	0.0505447	1.88042	1.30129	1.88083	0.702858	1.88125	0.043869	1.88125	-0.0228882	1.88167	0.133514	1.88167	0.103951
1.88333	0.0514984	1.88208	1.30844	1.8825	0.689983	1.88292	0.0386238	1.88292	-0.0281334	1.88333	0.133038	1.88333	0.102043
1.885	0.0500679	1.88375	1.31989	1.88417	0.685692	1.88458	0.0352859	1.88458	-0.0228882	1.885	0.125885	1.885	0.0939369
1.88667	0.0462532	1.88542	1.33085	1.88583	0.689507	1.88625	0.0309944	1.88625	-0.0109673	1.88667	0.117779	1.88667	0.0829697
1.88833	0.0386238	1.88708	1.33944	1.8875	0.697613	1.88792	0.0286102	1.88792	0.00333786	1.88833	0.111103	1.88833	0.0705719
1.89	0.0295639	1.88875	1.34945	1.88917	0.699043	1.88958	0.0343323	1.88958	0.0195503	1.89	0.108242	1.89	0.0572205
1.89167	0.0271797	1.89042	1.36185	1.89083	0.695229	1.89125	0.0448227	1.89125	0.0362396	1.89167	0.114918	1.89167	0.0462532
1.89333	0.0338554	1.89208	1.37138	1.8925	0.689983	1.89292	0.0562668	1.89292	0.0491142	1.89333	0.132084	1.89333	0.0414848
1.895	0.0457764	1.89375	1.37472	1.89417	0.69046	1.89458	0.067234	1.89458	0.0591278	1.895	0.159264	1.895	0.0429153
1.89667	0.0576973	1.89542	1.37472	1.89583	0.699043	1.89625	0.079155	1.89625	0.0686646	1.89667	0.195503	1.89667	0.0448227
1.89833	0.0681877	1.89708	1.37472	1.8975	0.711441	1.89792	0.0867844	1.89792	0.0743866	1.89833	0.24128	1.89833	0.0429153
1.9	0.0782013	1.89875	1.37615	1.89917	0.724792	1.89958	0.0896454	1.89958	0.0724792	1.9	0.295162	1.9	0.0395775
1.90167	0.0863075	1.90042	1.37854	1.90083	0.735283	1.90125	0.0896454	1.90125	0.067234	1.90167	0.358105	1.90167	0.0414848
1.90333	0.0910759	1.90208	1.3833	1.9025	0.745296	1.90292	0.0863075	1.90292	0.0667572	1.90333	0.433922	1.90333	0.04673
1.905	0.0915527	1.90375	1.39523	1.90417	0.753403	1.90458	0.0772476	1.90458	0.0734329	1.905	0.528336	1.905	0.0572205
1.90667	0.0863075	1.90542	1.41716	1.90583	0.759602	1.90625	0.0653267	1.90625	0.0853539	1.90667	0.647545	1.90667	0.0734329
1.90833	0.0805855	1.90708	1.44386	1.9075	0.765324	1.90792	0.058651	1.90792	0.0982285	1.90833	0.80204	1.90833	0.0977516
1.91	0.082016	1.90875	1.47104	1.90917	0.776768	1.90958	0.0596046	1.90958	0.11301	1.91	0.99802	1.91	0.127316
1.91167	0.0915527	1.91042	1.50061	1.91083	0.796318	1.91125	0.0667572	1.91125	0.125885	1.91167	1.23882	1.91167	0.156879
1.91333	0.101566	1.91208	1.53542	1.9125	0.823498	1.91292	0.0782013	1.91292	0.139236	1.91333	1.52826	1.91333	0.187397
1.915	0.107765	1.91375	1.57547	1.91417	0.858784	1.91458	0.0944138	1.91458	0.157356	1.915	1.87206	1.915	0.217915
1.91667	0.119209	1.91542	1.62029	1.91583	0.898838	1.91625	0.115395	1.91625	0.183582	1.91667	2.28071	1.91667	0.249863
1.91833	0.139236	1.91708	1.67131	1.9175	0.946045	1.91792	0.141144	1.91792	0.220776	1.91833	2.76423	1.91833	0.284672
1.92	0.157356	1.91875	1.72997	1.91917	1.0004	1.91958	0.166893	1.91958	0.267506	1.92	3.33071	1.92	0.32568
1.92167	0.166416	1.92042	1.79911	1.92083	1.05858	1.92125	0.188828	1.92125	0.32711	1.92167	3.98016	1.92167	0.376701
1.92333	0.169277	1.92208	1.88446	1.9225	1.11818	1.92292	0.212193	1.92292	0.397205	1.92333	4.71306	1.92333	0.436306
1.925	0.17643	1.92375	1.98317	1.92417	1.17683	1.92458	0.243187	1.92458	0.470161	1.925	5.52845	1.925	0.507355
1.92667	0.190258	1.92542	2.08855	1.92583	1.24216	1.92625	0.281811	1.92625	0.540257	1.92667	6.42061	1.92667	0.58651
1.92833	0.210285	1.92708	2.19631	1.9275	1.3175	1.92792	0.321388	1.92792	0.611305	1.92833	7.38049	1.92833	0.665665
1.93	0.23365	1.92875	2.30551	1.92917	1.39999	1.92958	0.364304	1.92958	0.692368	1.93	8.39567	1.93	0.743866
1.93167	0.261784	1.93042	2.41899	1.93083	1.48535	1.93125	0.414848	1.93125	0.786304	1.93167	9.45473	1.93167	0.819206
1.93333	0.299454	1.93208	2.53487	1.9325	1.56736	1.93292	0.472069	1.93292	0.88644	1.93333	10.5376	1.93333	0.887871
1.935	0.341892	1.93375	2.6536	1.93417	1.64938	1.93458	0.527859	1.93458	0.981331	1.935	11.6324	1.935	0.946999
1.93667	0.384808	1.93542	2.7709	1.93583	1.73187	1.93625	0.57745	1.93625	1.06859	1.93667	12.7201	1.93667	0.999928
1.93833	0.41914	1.93708	2.88582	1.9375	1.81484	1.93792	0.628948	1.93792	1.14775	1.93833	13.7777	1.93833	1.05429
1.94	0.445843	1.93875	3.00074	1.93917	1.89972	1.93958	0.683308	1.93958	1.22118	1.94	14.7815	1.94	1.11246
1.94167	0.464439	1.94042	3.1147	1.94083	1.98984	1.94125	0.739574	1.94125	1.2846	1.94167	15.7146	1.94167	1.17302
1.94333	0.476837	1.94208	3.22485	1.9425	2.08664	1.94292	0.789165	1.94292	1.34087	1.94333	16.5758	1.94333	1.2393
1.945	0.485897	1.94375	3.32451	1.94417	2.18391	1.94458	0.834465	1.94458	1.39856	1.945	17.3597	1.945	1.30701
1.94667	0.494003	1.94542	3.41606	1.94583	2.27022	1.94625	0.879288	1.94625	1.45817	1.94667	18.0631	1.94667	1.37186
1.94833	0.506878	1.94708	3.50332	1.9475	2.34079	1.94792	0.921726	1.94792	1.52159	1.94833	18.6863	1.94833	1.42622
1.95	0.525951	1.94875	3.5882	1.94917	2.40088	1.94958	0.960827	1.94958	1.58167	1.95	19.2327	1.95	1.46914
1.95167	0.55027	1.95042	3.66783	1.95083	2.45571	1.95125	0.993729	1.95125	1.63412	1.95167	19.7043	1.95167	1.50204
1.95333	0.572681	1.95208	3.73602	1.9525	2.50673	1.95292	1.02901	1.95292	1.67561	1.95333	20.1025	1.95333	1.52683
1.955	0.588894	1.95375	3.79467	1.95417	2.55537	1.95458	1.06573	1.95458	1.70612	1.955	20.4344	1.955	1.54305
1.95667	0.602245	1.95542	3.84808	1.95583	2.60639	1.95625	1.10006	1.95625	1.72997	1.95667	20.7095	1.95667	1.55449
1.95833	0.613689	1.95708	3.89862	1.9575	2.66171	1.95792	1.13058	1.95792	1.74761	1.95833	20.9312	1.95833	1.56975
1.96	0.622749	1.95875	3.94392	1.95917	2.7132	1.95958	1.15871	1.95958	1.76001	1.96	21.0996	1.96	1.59311
1.96167	0.637054	1.96042	3.97968	1.96083	2.75373	1.96125	1.18637	1.96125	1.76954	1.96167	21.2197	1.96167	1.61934
1.96333	0.658512	1.96208	4.01068	1.9625	2.78616	1.96292	1.20497	1.96292	1.7767	1.96333	21.2989	1.96333	1.6408
1.965	0.683784	1.96375	4.03738	1.96417	2.81334	1.96458	1.21832	1.96458	1.78337	1.965	21.3399	1.965	1.65939
1.96667	0.706196	1.96542	4.05931	1.96583	2.83527	1.96625	1.23072	1.96625	1.79243	1.96667	21.3375	1.96667	1.67656
1.96833	0.726223	1.96708	4.07219	1.9675	2.85006	1.96792	1.24359	1.96792	1.80292	1.96833	21.2946	1.96833	1.69134
1.97	0.74482	1.96875	4.07887	1.96917	2.86007	1.96958	1.25408	1.96958	1.81198	1.97	21.2193	1.97	1.69563
1.97167	0.759125	1.97042	4.08316	1.97083	2.86818	1.97125	1.26362	1.97125	1.81818	1.97167	21.1148	1.97167	1.69039
1.97333	0.771999	1.97208	4.08554	1.9725	2.87342	1.97292	1.28126	1.97292	1.82486	1.97333	20.9775	1.97333	1.68324
1.975	0.783443	1.97375	4.08602	1.97417	2.8739	1.97458	1.3032	1.97458	1.82724	1.975	20.8044	1.975	1.67513
1.97667	0.79155	1.97542	4.08316	1.97583	2.86913	1.97625	1.32084	1.97625	1.81913	1.97667	20.5941	1.97667	1.66368
1.97833	0.794411	1.97708	4.07505	1.9775	2.86531	1.97792	1.33324	1.97792	1.80292	1.97833	20.3424	1.97833	1.64747
1.98	0.796318	1.97875	4.05693	1.97917	2.86436	1.97958	1.3442	1.97958	1.78909	1.98	20.0477	1.98	1.62983
1.98167	0.797749	1.98042	4.03023	1.98083	2.86102	1.98125	1.35326	1.98125	1.78194	1.98167	19.7129	1.98167	1.61076
1.98333	0.795841	1.98208	4.00257	1.9825	2.84958	1.98292	1.35803	1.98292	1.77526	1.98333	19.3424	1.98333	1.58691
1.985	0.791073	1.98375	3.97348	1.98417	2.83051	1.98458	1.35994	1.98458	1.76716	1.985	18.9395	1.985	1.56212
1.98667	0.787258	1.98542	3.94344	1.98583	2.81048	1.98625	1.36423	1.98625	1.76048	1.98667	18.507	1.98667	1.54114
1.98833	0.787258	1.98708	3.91436	1.9875	2.78521	1.98792	1.36757	1.98792	1.75285	1.98833	18.0511	1.98833	1.51682
1.99	0.791073	1.98875	3.88718	1.98917	2.74992	1.98958	1.36423	1.98958	1.73521	1.99	17.5762	1.99	1.48201
1.99167	0.798225	1.99042	3.85809	1.99083	2.70939	1.99125	1.35326	1.99125	1.70708	1.99167	17.0846	1.99167	1.44053
1.99333	0.809669	1.99208	3.81947	1.9925	2.67696	1.99292	1.3361	1.99292	1.67751	1.99333	16.5806	1.99333	1.40095
1.995	0.822067	1.99375	3.77512	1.99417	2.65121	1.99458	1.31798	1.99458	1.65272	1.995	16.0623	1.995	1.36614
1.99667	0.835896	1.99542	3.72601	1.99583	2.62547	1.99625	1.30463	1.99625	1.63031	1.99667	15.5263	1.99667	1.32704
1.99833	0.84734	1.99708	3.66974	1.9975	2.60019	1.99792	1.29604	1.99792	1.60742	1.99833	14.976	1.99833	1.28889
2	0.852108	1.99875	3.60727	1.99917	2.58064	1.99958	1.28841	1.99958	1.58453	2	14.4167	2	1.25647
2.00167	0.850677	2.00042	3.54004	2.00083	2.56443	2.00125	1.27792	2.00125	1.55735	2.00167	13.8583	2.00167	1.23262
2.00333	0.845432	2.00208	3.4709	2.0025	2.54107	2.00292	1.2641	2.00292	1.52254	2.00333	13.3042	2.00333	1.20926
2.005	0.836849	2.00375	3.39699	2.00417	2.51102	2.00458	1.24836	2.00458	1.47867	2.005	12.7578	2.005	1.18065
2.00667	0.822067	2.00542	3.31831	2.00583	2.47622	2.00625	1.22976	2.00625	1.43147	2.00667	12.2199	2.00667	1.15108
2.00833	0.803471	2.00708	3.24154	2.0075	2.43759	2.00792	1.20783	2.00792	1.38092	2.00833	11.6892	2.00833	1.122
2.01	0.785351	2.00875	3.17383	2.00917	2.39038	2.00958	1.18589	2.00958	1.32561	2.01	11.1699	2.01	1.0972
2.01167	0.767708	2.01042	3.11565	2.01083	2.33841	2.01125	1.16825	2.01125	1.26696	2.01167	10.6597	2.01167	1.07336
2.01333	0.751019	2.01208	3.06273	2.0125	2.28405	2.01292	1.15347	2.01292	1.20831	2.01333	10.1528	2.01333	1.04713
2.015	0.740051	2.01375	3.01266	2.01417	2.22921	2.01458	1.13344	2.01458	1.15442	2.015	9.64689	2.015	1.01709
2.01667	0.734329	2.01542	2.96545	2.01583	2.17724	2.01625	1.10197	2.01625	1.10865	2.01667	9.15098	2.01667	0.981808
2.01833	0.730038	2.01708	2.91824	2.0175	2.12479	2.01792	1.05906	2.01792	1.07241	2.01833	8.6751	2.01833	0.943661
2.02	0.720501	2.01875	2.86865	2.01917	2.07615	2.01958	1.01328	2.01958	1.04427	2.02	8.21638	2.02	0.899792
2.02167	0.703812	2.02042	2.8162	2.02083	2.03514	2.02125	0.972271	2.02125	1.02282	2.02167	7.77054	2.02167	0.850201
2.02333	0.683784	2.02208	2.76089	2.0225	2.00224	2.02292	0.937462	2.02292	1.00327	2.02333	7.34138	2.02333	0.797272
2.025	0.662804	2.02375	2.69794	2.02417	1.97029	2.02458	0.907898	2.02458	0.978947	2.025	6.93607	2.025	0.744343
2.02667	0.644207	2.02542	2.62928	2.02583	1.93787	2.02625	0.881195	2.02625	0.949383	2.02667	6.54984	2.02667	0.693321
2.02833	0.627518	2.02708	2.56205	2.0275	1.90926	2.02792	0.861168	2.02792	0.917435	2.02833	6.17743	2.02833	0.647068
2.03	0.611782	2.02875	2.49863	2.02917	1.88065	2.02958	0.845432	2.02958	0.883102	2.03	5.81408	2.03	0.608921
2.03167	0.601292	2.03042	2.43759	2.03083	1.84631	2.03125	0.826359	2.03125	0.844002	2.03167	5.46455	2.03167	0.581264
2.03333	0.592709	2.03208	2.3756	2.0325	1.80674	2.03292	0.800133	2.03292	0.805855	2.03333	5.13363	2.03333	0.566006
2.035	0.580311	2.03375	2.31743	2.03417	1.76764	2.03458	0.770569	2.03458	0.771999	2.035	4.8213	2.035	0.560284
2.03667	0.561714	2.03542	2.26736	2.03583	1.72758	2.03625	0.742912	2.03625	0.741959	2.03667	4.52614	2.03667	0.555038
2.03833	0.539303	2.03708	2.2254	2.0375	1.68133	2.03792	0.71907	2.03792	0.711441	2.03833	4.24099	2.03833	0.543118
2.04	0.518322	2.03875	2.18439	2.03917	1.63174	2.03958	0.702381	2.03958	0.683784	2.04	3.97205	2.04	0.529289
2.04167	0.498772	2.04042	2.14243	2.04083	1.58262	2.04125	0.692844	2.04125	0.659943	2.04167	3.72505	2.04167	0.515461
2.04333	0.478745	2.04208	2.10285	2.0425	1.53828	2.04292	0.685692	2.04292	0.635147	2.04333	3.49617	2.04333	0.498772
2.045	0.460148	2.04375	2.07663	2.04417	1.49822	2.04458	0.672817	2.04458	0.60463	2.045	3.27921	2.045	0.479221
2.04667	0.44632	2.04542	2.05994	2.04583	1.46532	2.04625	0.65136	2.04625	0.570774	2.04667	3.07178	2.04667	0.463009
2.04833	0.436306	2.04708	2.04134	2.0475	1.44005	2.04792	0.623226	2.04792	0.538349	2.04833	2.88296	2.04833	0.453472
2.05	0.425339	2.04875	2.01511	2.04917	1.41764	2.04958	0.583649	2.04958	0.508308	2.05	2.70891	2.05	0.43869
2.05167	0.407219	2.05042	1.98555	2.05083	1.39904	2.05125	0.536442	2.05125	0.480175	2.05167	2.54393	2.05167	0.413418
2.05333	0.389576	2.05208	1.95694	2.0525	1.38044	2.05292	0.492096	2.05292	0.458241	2.05333	2.38705	2.05333	0.386715
2.055	0.376701	2.05375	1.92499	2.05417	1.35803	2.05458	0.459194	2.05458	0.442028	2.055	2.2397	2.055	0.367165
2.05667	0.362873	2.05542	1.8878	2.05583	1.32751	2.05625	0.436306	2.05625	0.427246	2.05667	2.10238	2.05667	0.350952
2.05833	0.346184	2.05708	1.85013	2.0575	1.29128	2.05792	0.417233	2.05792	0.41151	2.05833	1.97124	2.05833	0.331402
2.06	0.331402	2.05875	1.81866	2.05917	1.2536	2.05958	0.400066	2.05958	0.391483	2.06	1.85013	2.06	0.315189
2.06167	0.326633	2.06042	1.79195	2.06083	1.21498	2.06125	0.3829	2.06125	0.369549	2.06167	1.7395	2.06167	0.305653
2.06333	0.323772	2.06208	1.76144	2.0625	1.17826	2.06292	0.36478	2.06292	0.347614	2.06333	1.63126	2.06333	0.296116
2.065	0.312805	2.06375	1.72853	2.06417	1.14584	2.06458	0.348568	2.06458	0.332832	2.065	1.52588	2.065	0.282764
2.06667	0.298977	2.06542	1.69849	2.06583	1.12104	2.06625	0.338078	2.06625	0.322342	2.06667	1.4267	2.06667	0.273228
2.06833	0.291348	2.06708	1.66941	2.0675	1.10292	2.06792	0.331402	2.06792	0.308514	2.06833	1.33848	2.06833	0.270367
2.07	0.290871	2.06875	1.6408	2.06917	1.08814	2.06958	0.324726	2.06958	0.287056	2.07	1.25599	2.07	0.268459
2.07167	0.284672	2.07042	1.61839	2.07083	1.07288	2.07125	0.315189	2.07125	0.266552	2.07167	1.17826	2.07167	0.26226
2.07333	0.266552	2.07208	1.61171	2.0725	1.05286	2.07292	0.302315	2.07292	0.254631	2.07333	1.11151	2.07333	0.255108
2.075	0.246525	2.07375	1.616	2.07417	1.02615	2.07458	0.284195	2.07458	0.246048	2.075	1.05524	2.075	0.25034
2.07667	0.230789	2.07542	1.62172	2.07583	0.99802	2.07625	0.26083	2.07625	0.236988	2.07667	1.00613	2.07667	0.243187
2.07833	0.2141	2.07708	1.62554	2.0775	0.971317	2.07792	0.237942	2.07792	0.227928	2.07833	0.96035	2.07833	0.233173
2.08	0.191689	2.07875	1.62506	2.07917	0.947952	2.07958	0.221729	2.07958	0.22459	2.08	0.918865	2.08	0.219822
2.08167	0.167847	2.08042	1.61552	2.08083	0.928879	2.08125	0.213623	2.08125	0.221729	2.08167	0.880718	2.08167	0.203133
2.08333	0.14782	2.08208	1.59359	2.0825	0.916481	2.08292	0.204563	2.08292	0.212193	2.08333	0.841141	2.08333	0.179291
2.085	0.124454	2.08375	1.56021	2.08417	0.911713	2.08458	0.195026	2.08458	0.192165	2.085	0.799179	2.085	0.148296
2.08667	0.0963211	2.08542	1.52302	2.08583	0.911236	2.08625	0.187874	2.08625	0.16737	2.08667	0.755787	2.08667	0.117779
2.08833	0.0743866	2.08708	1.48916	2.0875	0.908375	2.08792	0.181675	2.08792	0.145435	2.08833	0.714302	2.08833	0.0929832
2.09	0.0634193	2.08875	1.46532	2.08917	0.900269	2.08958	0.165939	2.08958	0.125885	2.09	0.674248	2.09	0.0762939
2.09167	0.0610352	2.09042	1.45149	2.09083	0.889778	2.09125	0.142097	2.09125	0.109196	2.09167	0.63467	2.09167	0.0705719
2.09333	0.0624657	2.09208	1.44434	2.0925	0.879765	2.09292	0.122547	2.09292	0.0977516	2.09333	0.597954	2.09333	0.0743866
2.095	0.0720024	2.09375	1.44482	2.09417	0.86832	2.09458	0.111103	2.09458	0.0972748	2.095	0.56839	2.095	0.0834465
2.09667	0.084877	2.09542	1.44815	2.09583	0.853062	2.09625	0.103474	2.09625	0.104427	2.09667	0.544548	2.09667	0.0929832
2.09833	0.0915527	2.09708	1.45102	2.0975	0.837326	2.09792	0.0977516	2.09792	0.113964	2.09833	0.518322	2.09833	0.10252
2.1	0.0886917	2.09875	1.44911	2.09917	0.826836	2.09958	0.0991821	2.09958	0.121117	2.1	0.489712	2.1	0.113487
2.10167	0.0801086	2.10042	1.44625	2.10083	0.818253	2.10125	0.104904	2.10125	0.12207	2.10167	0.457764	2.10167	0.125885
2.10333	0.0734329	2.10208	1.44291	2.1025	0.806808	2.10292	0.109196	2.10292	0.115395	2.10333	0.423431	2.10333	0.136852
2.105	0.0638962	2.10375	1.43719	2.10417	0.795841	2.10458	0.109196	2.10458	0.101089	2.105	0.388622	2.105	0.144958
2.10667	0.0529289	2.10542	1.4267	2.10583	0.789165	2.10625	0.109196	2.10625	0.0805855	2.10667	0.355721	2.10667	0.149727
2.10833	0.0457764	2.10708	1.41668	2.1075	0.787258	2.10792	0.111103	2.10792	0.064373	2.10833	0.332355	2.10833	0.144005
2.11	0.0452995	2.10875	1.41001	2.10917	0.785828	2.10958	0.115871	2.10958	0.058651	2.11	0.319958	2.11	0.1297
2.11167	0.0514984	2.11042	1.40429	2.11083	0.782967	2.11125	0.123978	2.11125	0.064373	2.11167	0.31662	2.11167	0.116348
2.11333	0.061512	2.11208	1.39952	2.1125	0.780106	2.11292	0.134945	2.11292	0.0696182	2.11333	0.319481	2.11333	0.108719
2.115	0.0777245	2.11375	1.39618	2.11417	0.779152	2.11458	0.144005	2.11458	0.0696182	2.115	0.320435	2.115	0.102043
2.11667	0.0991821	2.11542	1.39618	2.11583	0.780582	2.11625	0.142574	2.11625	0.0686646	2.11667	0.319958	2.11667	0.0948906
2.11833	0.117302	2.11708	1.39666	2.1175	0.784397	2.11792	0.130653	2.11792	0.0696182	2.11833	0.314236	2.11833	0.0929832
2.12	0.123501	2.11875	1.39332	2.11917	0.790119	2.11958	0.116348	2.11958	0.0696182	2.12	0.304222	2.12	0.0958443
2.12167	0.118256	2.12042	1.38664	2.12083	0.801086	2.12125	0.108242	2.12125	0.0648499	2.12167	0.293732	2.12167	0.0944138
2.12333	0.109673	2.12208	1.37997	2.1225	0.813007	2.12292	0.106335	2.12292	0.0605583	2.12333	0.286102	2.12333	0.0882149
2.125	0.0991821	2.12375	1.37854	2.12417	0.82159	2.12458	0.105381	2.12458	0.0581741	2.125	0.284672	2.125	0.084877
2.12667	0.0829697	2.12542	1.38426	2.12583	0.826359	2.12625	0.103951	2.12625	0.0553131	2.12667	0.286579	2.12667	0.0901222
2.12833	0.064373	2.12708	1.39284	2.1275	0.827789	2.12792	0.105381	2.12792	0.0514984	2.12833	0.288486	2.12833	0.100136
2.13	0.0519753	2.12875	1.40047	2.12917	0.827312	2.12958	0.108242	2.12958	0.0462532	2.13	0.288963	2.13	0.114441
2.13167	0.0514984	2.13042	1.40524	2.13083	0.824928	2.13125	0.109196	2.13125	0.043869	2.13167	0.288963	2.13167	0.133514
2.13333	0.0581741	2.13208	1.40524	2.1325	0.822544	2.13292	0.108242	2.13292	0.0443459	2.13333	0.288486	2.13333	0.151634
2.135	0.0662804	2.13375	1.40142	2.13417	0.820637	2.13458	0.109673	2.13458	0.0524521	2.135	0.282764	2.135	0.160694
2.13667	0.0767708	2.13542	1.39284	2.13583	0.818729	2.13625	0.117302	2.13625	0.0629425	2.13667	0.270844	2.13667	0.160217
2.13833	0.0886917	2.13708	1.3814	2.1375	0.818253	2.13792	0.1297	2.13792	0.0681877	2.13833	0.257492	2.13833	0.154495
2.14	0.0982285	2.13875	1.37329	2.13917	0.823021	2.13958	0.134945	2.13958	0.0648499	2.14	0.246048	2.14	0.146866
2.14167	0.102043	2.14042	1.37329	2.14083	0.833511	2.14125	0.127316	2.14125	0.0581741	2.14167	0.232697	2.14167	0.138283
2.14333	0.100613	2.14208	1.38283	2.1425	0.845432	2.14292	0.108719	2.14292	0.0543594	2.14333	0.216007	2.14333	0.133038
2.145	0.099659	2.14375	1.39189	2.14417	0.854015	2.14458	0.0901222	2.14458	0.0543594	2.145	0.198364	2.145	0.134945
2.14667	0.0977516	2.14542	1.39952	2.14583	0.85783	2.14625	0.079155	2.14625	0.0562668	2.14667	0.185013	2.14667	0.139713
2.14833	0.0920296	2.14708	1.40905	2.1475	0.858307	2.14792	0.0724792	2.14792	0.061512	2.14833	0.172615	2.14833	0.139713
2.15	0.0844002	2.14875	1.41954	2.14917	0.85783	2.14958	0.0677109	2.14958	0.0720024	2.15	0.158787	2.15	0.135422
2.15167	0.0801086	2.15042	1.42527	2.15083	0.852585	2.15125	0.0677109	2.15125	0.084877	2.15167	0.144958	2.15167	0.13113
2.15333	0.0796318	2.15208	1.42288	2.1525	0.844479	2.15292	0.0739098	2.15292	0.0972748	2.15333	0.136852	2.15333	0.127792
2.155	0.0834465	2.15375	1.41811	2.15417	0.836372	2.15458	0.082016	2.15458	0.103474	2.155	0.136375	2.155	0.122547
2.15667	0.087738	2.15542	1.41954	2.15583	0.831604	2.15625	0.0867844	2.15625	0.103951	2.15667	0.139236	2.15667	0.116825
2.15833	0.0934601	2.15708	1.4267	2.1575	0.82922	2.15792	0.0863075	2.15792	0.100613	2.15833	0.143528	2.15833	0.114918
2.16	0.0948906	2.15875	1.43385	2.15917	0.822544	2.15958	0.0844002	2.15958	0.0991821	2.16	0.14925	2.16	0.11301
2.16167	0.087738	2.16042	1.43528	2.16083	0.813007	2.16125	0.0824928	2.16125	0.100136	2.16167	0.15831	2.16167	0.110149
2.16333	0.0786781	2.16208	1.4329	2.1625	0.804424	2.16292	0.079155	2.16292	0.099659	2.16333	0.163555	2.16333	0.107288
2.165	0.0748634	2.16375	1.42908	2.16417	0.801563	2.16458	0.0758171	2.16458	0.0977516	2.165	0.164509	2.165	0.107288
2.16667	0.0782013	2.16542	1.41811	2.16583	0.801563	2.16625	0.0720024	2.16625	0.0944138	2.16667	0.164509	2.16667	0.108242
2.16833	0.0834465	2.16708	1.40142	2.1675	0.799179	2.16792	0.0691414	2.16792	0.0901222	2.16833	0.165462	2.16833	0.113487
2.17	0.0948906	2.16875	1.38474	2.16917	0.795841	2.16958	0.0667572	2.16958	0.0867844	2.17	0.168324	2.17	0.128269
2.17167	0.11301	2.17042	1.37758	2.17083	0.792503	2.17125	0.0705719	2.17125	0.084877	2.17167	0.170708	2.17167	0.14782
2.17333	0.133038	2.17208	1.37854	2.1725	0.792027	2.17292	0.0834465	2.17292	0.0863075	2.17333	0.175476	2.17333	0.16737
2.175	0.14925	2.17375	1.38044	2.17417	0.792027	2.17458	0.099659	2.17458	0.0958443	2.175	0.181198	2.175	0.183582
2.17667	0.162601	2.17542	1.38235	2.17583	0.794888	2.17625	0.113487	2.17625	0.113964	2.17667	0.187397	2.17667	0.199318
2.17833	0.180721	2.17708	1.38235	2.1775	0.799179	2.17792	0.126362	2.17792	0.137329	2.17833	0.193596	2.17833	0.211716
2.18	0.200748	2.17875	1.37806	2.17917	0.798225	2.17958	0.141144	2.17958	0.153065	2.18	0.195503	2.18	0.21553
2.18167	0.215054	2.18042	1.36518	2.18083	0.791073	2.18125	0.154972	2.18125	0.154972	2.18167	0.193596	2.18167	0.207424
2.18333	0.213623	2.18208	1.34611	2.1825	0.781059	2.18292	0.164986	2.18292	0.150204	2.18333	0.185966	2.18333	0.191212
2.185	0.19455	2.18375	1.32561	2.18417	0.769615	2.18458	0.172615	2.18458	0.144005	2.185	0.172615	2.185	0.174999
2.18667	0.163078	2.18542	1.30606	2.18583	0.752449	2.18625	0.180721	2.18625	0.136852	2.18667	0.15831	2.18667	0.160694
2.18833	0.130177	2.18708	1.2908	2.1875	0.732899	2.18792	0.186443	2.18792	0.129223	2.18833	0.146389	2.18833	0.147343
2.19	0.104427	2.18875	1.28365	2.18917	0.716686	2.18958	0.190258	2.18958	0.125408	2.19	0.141621	2.19	0.135422
2.19167	0.0910759	2.19042	1.28794	2.19083	0.706196	2.19125	0.189304	2.19125	0.124454	2.19167	0.141621	2.19167	0.13113
2.19333	0.0905991	2.19208	1.297	2.1925	0.69809	2.19292	0.177383	2.19292	0.121593	2.19333	0.142574	2.19333	0.137329
2.195	0.0972748	2.19375	1.30224	2.19417	0.691891	2.19458	0.157833	2.19458	0.11301	2.195	0.145435	2.195	0.143528
2.19667	0.110626	2.19542	1.2989	2.19583	0.689983	2.19625	0.135422	2.19625	0.101566	2.19667	0.151157	2.19667	0.143051
2.19833	0.123501	2.19708	1.28555	2.1975	0.688076	2.19792	0.119209	2.19792	0.0886917	2.19833	0.157356	2.19833	0.133991
2.2	0.129223	2.19875	1.26553	2.19917	0.686646	2.19958	0.106812	2.19958	0.0724792	2.2	0.160217	2.2	0.120163
2.20167	0.121117	2.20042	1.24073	2.20083	0.683308	2.20125	0.0948906	2.20125	0.0576973	2.20167	0.158787	2.20167	0.105858
2.20333	0.103951	2.20208	1.21641	2.2025	0.679016	2.20292	0.084877	2.20292	0.0472069	2.20333	0.156879	2.20333	0.0891685
2.205	0.0867844	2.20375	1.19925	2.20417	0.672817	2.20458	0.0758171	2.20458	0.0414848	2.205	0.152588	2.205	0.0743866
2.20667	0.0658035	2.20542	1.19352	2.20583	0.662804	2.20625	0.0686646	2.20625	0.038147	2.20667	0.144005	2.20667	0.0634193
2.20833	0.0376701	2.20708	1.2002	2.2075	0.650883	2.20792	0.0553131	2.20792	0.0352859	2.20833	0.132084	2.20833	0.0572205
2.21	0.00667572	2.20875	1.21164	2.20917	0.637531	2.20958	0.0400543	2.20958	0.0362396	2.21	0.121117	2.21	0.0529289
2.21167	-0.0143051	2.21042	1.22166	2.21083	0.627995	2.21125	0.0267029	2.21125	0.041008	2.21167	0.114441	2.21167	0.0462532
2.21333	-0.0200272	2.21208	1.22643	2.2125	0.62561	2.21292	0.0162125	2.21292	0.0472069	2.21333	0.111103	2.21333	0.0391006
2.215	-0.0157356	2.21375	1.22595	2.21417	0.62418	2.21458	0.00524521	2.21458	0.0457764	2.215	0.110149	2.215	0.0362396
2.21667	-0.00619888	2.21542	1.21737	2.21583	0.621319	2.21625	-0.00762939	2.21625	0.0343323	2.21667	0.107765	2.21667	0.0386238
2.21833	0.00572205	2.21708	1.20354	2.2175	0.618935	2.21792	-0.0171661	2.21792	0.0166893	2.21833	0.10252	2.21833	0.0443459
2.22	0.017643	2.21875	1.19162	2.21917	0.619888	2.21958	-0.0200272	2.21958	-0.00143051	2.22	0.0948906	2.22	0.0510216
2.22167	0.0243187	2.22042	1.18542	2.22083	0.621319	2.22125	-0.0195503	2.22125	-0.0166893	2.22167	0.082016	2.22167	0.0567436
2.22333	0.0238419	2.22208	1.18446	2.2225	0.618935	2.22292	-0.0181198	2.22292	-0.0300407	2.22333	0.067234	2.22333	0.0605583
2.225	0.017643	2.22375	1.18446	2.22417	0.618935	2.22458	-0.0166893	2.22458	-0.0371933	2.225	0.0576973	2.225	0.061512
2.22667	0.0109673	2.22542	1.18589	2.22583	0.625134	2.22625	-0.0190735	2.22625	-0.0376701	2.22667	0.0543594	2.22667	0.0581741
2.22833	0.00429153	2.22708	1.18589	2.2275	0.633717	2.22792	-0.0228882	2.22792	-0.0314713	2.22833	0.0534058	2.22833	0.0524521
2.23	-0.000953674	2.22875	1.1797	2.22917	0.638962	2.22958	-0.0305176	2.22958	-0.0267029	2.23	0.0495911	2.23	0.0433922
2.23167	-0.00762939	2.23042	1.17207	2.23083	0.639915	2.23125	-0.0405312	2.23125	-0.0276566	2.23167	0.0452995	2.23167	0.0305176
2.23333	-0.0181198	2.23208	1.16634	2.2325	0.638008	2.23292	-0.0524521	2.23292	-0.0300407	2.23333	0.0424385	2.23333	0.014782
2.235	-0.0314713	2.23375	1.16253	2.23417	0.628471	2.23458	-0.0624657	2.23458	-0.0329018	2.235	0.0414848	2.235	-0.00190735
2.23667	-0.0486374	2.23542	1.1611	2.23583	0.614166	2.23625	-0.0662804	2.23625	-0.0348091	2.23667	0.04673	2.23667	-0.017643
2.23833	-0.0667572	2.23708	1.16062	2.2375	0.602722	2.23792	-0.067234	2.23792	-0.0391006	2.23833	0.0572205	2.23833	-0.0286102
2.24	-0.0834465	2.23875	1.15919	2.23917	0.599861	2.23958	-0.0686646	2.23958	-0.0424385	2.24	0.0677109	2.24	-0.0295639
2.24167	-0.0967979	2.24042	1.15252	2.24083	0.600815	2.24125	-0.0705719	2.24125	-0.0462532	2.24167	0.079155	2.24167	-0.0224113
2.24333	-0.102997	2.24208	1.14346	2.2425	0.599861	2.24292	-0.0691414	2.24292	-0.0543594	2.24333	0.0905991	2.24333	-0.0128746
2.245	-0.104904	2.24375	1.13964	2.24417	0.601768	2.24458	-0.0653267	2.24458	-0.0648499	2.245	0.0953674	2.245	-0.00190735
2.24667	-0.100613	2.24542	1.14441	2.24583	0.610352	2.24625	-0.0653267	2.24625	-0.0782013	2.24667	0.087738	2.24667	0.0109673
2.24833	-0.0963211	2.24708	1.15156	2.2475	0.62418	2.24792	-0.0739098	2.24792	-0.0882149	2.24833	0.0739098	2.24833	0.017643
2.25	-0.0963211	2.24875	1.15919	2.24917	0.632763	2.24958	-0.0863075	2.24958	-0.0934601	2.25	0.0662804	2.25	0.0162125
2.25167	-0.0982285	2.25042	1.1692	2.25083	0.63467	2.25125	-0.0948906	2.25125	-0.0939369	2.25167	0.0624657	2.25167	0.0104904
2.25333	-0.0982285	2.25208	1.18542	2.2525	0.63467	2.25292	-0.100613	2.25292	-0.0920296	2.25333	0.0605583	2.25333	0.00429153
2.255	-0.0953674	2.25375	1.20258	2.25417	0.638008	2.25458	-0.106335	2.25458	-0.0872612	2.255	0.0629425	2.255	-0.00238419
2.25667	-0.0920296	2.25542	1.21307	2.25583	0.640392	2.25625	-0.113487	2.25625	-0.0786781	2.25667	0.0715256	2.25667	-0.0100136
2.25833	-0.0867844	2.25708	1.22166	2.2575	0.638485	2.25792	-0.114441	2.25792	-0.0710487	2.25833	0.0824928	2.25833	-0.0152588
2.26	-0.0777245	2.25875	1.23358	2.25917	0.637531	2.25958	-0.110149	2.25958	-0.0677109	2.26	0.0886917	2.26	-0.0152588
2.26167	-0.0667572	2.26042	1.2517	2.26083	0.647068	2.26125	-0.106335	2.26125	-0.064373	2.26167	0.0953674	2.26167	-0.0138283
2.26333	-0.0567436	2.26208	1.26982	2.2625	0.661373	2.26292	-0.103474	2.26292	-0.0581741	2.26333	0.0991821	2.26333	-0.0138283
2.265	-0.0514984	2.26375	1.28269	2.26417	0.671387	2.26458	-0.0977516	2.26458	-0.0538826	2.265	0.0948906	2.265	-0.0171661
2.26667	-0.0514984	2.26542	1.29414	2.26583	0.675201	2.26625	-0.0834465	2.26625	-0.0538826	2.26667	0.0805855	2.26667	-0.0190735
2.26833	-0.0567436	2.26708	1.30463	2.2675	0.675201	2.26792	-0.0638962	2.26792	-0.0538826	2.26833	0.0610352	2.26833	-0.0162125
2.27	-0.0648499	2.26875	1.31226	2.26917	0.678062	2.26958	-0.04673	2.26958	-0.0510216	2.27	0.0462532	2.27	-0.00953674
2.27167	-0.0710487	2.27042	1.31416	2.27083	0.681877	2.27125	-0.0343323	2.27125	-0.0481606	2.27167	0.0386238	2.27167	-0.00286102
2.27333	-0.0729561	2.27208	1.31083	2.2725	0.688553	2.27292	-0.0243187	2.27292	-0.0443459	2.27333	0.0352859	2.27333	0.0038147
2.275	-0.0700951	2.27375	1.30749	2.27417	0.699997	2.27458	-0.0138283	2.27458	-0.0367165	2.275	0.0391006	2.275	0.0133514
2.27667	-0.0662804	2.27542	1.30367	2.27583	0.714302	2.27625	-0.00619888	2.27625	-0.0267029	2.27667	0.0534058	2.27667	0.0228882
2.27833	-0.0591278	2.27708	1.30081	2.2775	0.729561	2.27792	-0.0038147	2.27792	-0.020504	2.27833	0.0729561	2.27833	0.0324249
2.28	-0.0443459	2.27875	1.30081	2.27917	0.740528	2.27958	-0.00572205	2.27958	-0.0171661	2.28	0.0853539	2.28	0.0448227
2.28167	-0.020504	2.28042	1.30367	2.28083	0.745296	2.28125	-0.00953674	2.28125	-0.0143051	2.28167	0.0853539	2.28167	0.0610352
2.28333	0.00429153	2.28208	1.31035	2.2825	0.74625	2.28292	-0.0100136	2.28292	-0.014782	2.28333	0.0796318	2.28333	0.0753403
2.285	0.0247955	2.28375	1.31941	2.28417	0.748158	2.28458	-0.00858307	2.28458	-0.017643	2.285	0.0782013	2.285	0.0834465
2.28667	0.0414848	2.28542	1.33181	2.28583	0.754356	2.28625	-0.00667572	2.28625	-0.0171661	2.28667	0.0796318	2.28667	0.0891685
2.28833	0.0562668	2.28708	1.34563	2.2875	0.761509	2.28792	-0.00333786	2.28792	-0.00953674	2.28833	0.0815392	2.28833	0.0944138
2.29	0.067234	2.28875	1.35374	2.28917	0.766754	2.28958	0.00524521	2.28958	0.00190735	2.29	0.0867844	2.29	0.0963211
2.29167	0.0686646	2.29042	1.35422	2.29083	0.772953	2.29125	0.0195503	2.29125	0.0138283	2.29167	0.0953674	2.29167	0.0901222
2.29333	0.0653267	2.29208	1.34945	2.2925	0.781059	2.29292	0.0343323	2.29292	0.0214577	2.29333	0.105381	2.29333	0.0805855
2.295	0.0634193	2.29375	1.34325	2.29417	0.785351	2.29458	0.0472069	2.29458	0.0228882	2.295	0.107765	2.295	0.0753403
2.29667	0.0653267	2.29542	1.3361	2.29583	0.781059	2.29625	0.058651	2.29625	0.0200272	2.29667	0.101089	2.29667	0.0715256
2.29833	0.0715256	2.29708	1.33038	2.2975	0.770569	2.29792	0.0710487	2.29792	0.0200272	2.29833	0.0920296	2.29833	0.0624657
2.3	0.0786781	2.29875	1.32799	2.29917	0.759602	2.29958	0.0834465	2.29958	0.0252724	2.3	0.0867844	2.3	0.0476837
2.30167	0.0810623	2.30042	1.32847	2.30083	0.751972	2.30125	0.0934601	2.30125	0.0343323	2.30167	0.0853539	2.30167	0.0362396
2.30333	0.0772476	2.30208	1.3299	2.3025	0.748158	2.30292	0.0944138	2.30292	0.0505447	2.30333	0.0824928	2.30333	0.0319481
2.305	0.0720024	2.30375	1.32847	2.30417	0.746727	2.30458	0.0867844	2.30458	0.0705719	2.305	0.0801086	2.305	0.0319481
2.30667	0.0705719	2.30542	1.32084	2.30583	0.749588	2.30625	0.0772476	2.30625	0.0872612	2.30667	0.0796318	2.30667	0.0357628
2.30833	0.0710487	2.30708	1.30653	2.3075	0.752926	2.30792	0.0696182	2.30792	0.0920296	2.30833	0.0786781	2.30833	0.0443459
2.31	0.0710487	2.30875	1.29175	2.30917	0.755787	2.30958	0.0638962	2.30958	0.0905991	2.31	0.0724792	2.31	0.058651
2.31167	0.0734329	2.31042	1.28412	2.31083	0.754833	2.31125	0.058651	2.31125	0.0858307	2.31167	0.0681877	2.31167	0.0705719
2.31333	0.0786781	2.31208	1.28412	2.3125	0.753403	2.31292	0.0610352	2.31292	0.0782013	2.31333	0.0720024	2.31333	0.0801086
2.315	0.0834465	2.31375	1.29032	2.31417	0.754833	2.31458	0.0720024	2.31458	0.0720024	2.315	0.0796318	2.315	0.0905991
2.31667	0.0829697	2.31542	1.30177	2.31583	0.759602	2.31625	0.0824928	2.31625	0.0705719	2.31667	0.0891685	2.31667	0.100613
2.31833	0.0815392	2.31708	1.31512	2.3175	0.766277	2.31792	0.087738	2.31792	0.0700951	2.31833	0.101566	2.31833	0.105858
2.32	0.0824928	2.31875	1.32704	2.31917	0.767708	2.31958	0.0872612	2.31958	0.0667572	2.32	0.116348	2.32	0.105858
2.32167	0.0872612	2.32042	1.33324	2.32083	0.763416	2.32125	0.082016	2.32125	0.0605583	2.32167	0.125408	2.32167	0.106335
2.32333	0.0929832	2.32208	1.33276	2.3225	0.752449	2.32292	0.0753403	2.32292	0.0534058	2.32333	0.128746	2.32333	0.106335
2.325	0.0967979	2.32375	1.32561	2.32417	0.739098	2.32458	0.0720024	2.32458	0.043869	2.325	0.132561	2.325	0.107288
2.32667	0.100613	2.32542	1.31607	2.32583	0.72813	2.32625	0.0748634	2.32625	0.0362396	2.32667	0.136375	2.32667	0.106812
2.32833	0.10252	2.32708	1.31035	2.3275	0.720978	2.32792	0.0815392	2.32792	0.0343323	2.32833	0.137329	2.32833	0.10252
2.33	0.0991821	2.32875	1.30796	2.32917	0.720978	2.32958	0.0915527	2.32958	0.0357628	2.33	0.136852	2.33	0.0972748
2.33167	0.0910759	2.33042	1.30653	2.33083	0.732899	2.33125	0.101566	2.33125	0.0386238	2.33167	0.137329	2.33167	0.0939369
2.33333	0.0829697	2.33208	1.3051	2.3325	0.752926	2.33292	0.107288	2.33292	0.0424385	2.33333	0.135899	2.33333	0.0939369
2.335	0.0782013	2.33375	1.30939	2.33417	0.772953	2.33458	0.104904	2.33458	0.0495911	2.335	0.128269	2.335	0.0934601
2.33667	0.0739098	2.33542	1.32084	2.33583	0.786304	2.33625	0.0987053	2.33625	0.0562668	2.33667	0.118732	2.33667	0.0939369
2.33833	0.0729561	2.33708	1.33944	2.3375	0.793457	2.33792	0.0977516	2.33792	0.061512	2.33833	0.110626	2.33833	0.0991821
2.34	0.0777245	2.33875	1.35565	2.33917	0.797749	2.33958	0.109196	2.33958	0.0677109	2.34	0.104904	2.34	0.107288
2.34167	0.0882149	2.34042	1.36042	2.34083	0.796795	2.34125	0.129223	2.34125	0.0739098	2.34167	0.100613	2.34167	0.11158
2.34333	0.099659	2.34208	1.35708	2.3425	0.790596	2.34292	0.150204	2.34292	0.0767708	2.34333	0.101566	2.34333	0.109673
2.345	0.11158	2.34375	1.3485	2.34417	0.780582	2.34458	0.166416	2.34458	0.0801086	2.345	0.111103	2.345	0.102997
2.34667	0.124931	2.34542	1.33848	2.34583	0.771999	2.34625	0.177383	2.34625	0.0886917	2.34667	0.129223	2.34667	0.0958443
2.34833	0.134945	2.34708	1.3237	2.3475	0.767231	2.34792	0.182152	2.34792	0.100136	2.34833	0.152588	2.34833	0.0958443
2.35	0.139236	2.34875	1.30749	2.34917	0.768185	2.34958	0.175953	2.34958	0.105381	2.35	0.17643	2.35	0.103474
2.35167	0.136852	2.35042	1.30033	2.35083	0.77343	2.35125	0.163078	2.35125	0.10252	2.35167	0.196934	2.35167	0.115871
2.35333	0.133991	2.35208	1.30272	2.3525	0.778198	2.35292	0.152111	2.35292	0.0982285	2.35333	0.210762	2.35333	0.130653
2.355	0.134468	2.35375	1.31035	2.35417	0.783443	2.35458	0.148296	2.35458	0.0925064	2.355	0.218868	2.355	0.150204
2.35667	0.137329	2.35542	1.31416	2.35583	0.790119	2.35625	0.152111	2.35625	0.0853539	2.35667	0.219345	2.35667	0.168324
2.35833	0.142574	2.35708	1.31226	2.3575	0.799179	2.35792	0.160694	2.35792	0.0782013	2.35833	0.208378	2.35833	0.173569
2.36	0.14782	2.35875	1.31035	2.35917	0.807762	2.35958	0.170231	2.35958	0.0782013	2.36	0.188351	2.36	0.164032
2.36167	0.153065	2.36042	1.31369	2.36083	0.813007	2.36125	0.17643	2.36125	0.087738	2.36167	0.164032	2.36167	0.150204
2.36333	0.154495	2.36208	1.31989	2.3625	0.815392	2.36292	0.179768	2.36292	0.10252	2.36333	0.142574	2.36333	0.139713
2.365	0.150681	2.36375	1.32704	2.36417	0.814915	2.36458	0.182152	2.36458	0.116348	2.365	0.128269	2.365	0.130653
2.36667	0.141621	2.36542	1.33228	2.36583	0.815868	2.36625	0.181675	2.36625	0.125885	2.36667	0.12207	2.36667	0.12064
2.36833	0.134468	2.36708	1.33705	2.3675	0.82016	2.36792	0.173092	2.36792	0.133038	2.36833	0.128269	2.36833	0.113487
2.37	0.138283	2.36875	1.34134	2.36917	0.825882	2.36958	0.158787	2.36958	0.137329	2.37	0.145435	2.37	0.117779
2.37167	0.151157	2.37042	1.34373	2.37083	0.828266	2.37125	0.149727	2.37125	0.13876	2.37167	0.170708	2.37167	0.133038
2.37333	0.1688	2.37208	1.34134	2.3725	0.83065	2.37292	0.150681	2.37292	0.136375	2.37333	0.197411	2.37333	0.151157
2.375	0.185966	2.37375	1.33181	2.37417	0.839233	2.37458	0.155449	2.37458	0.13113	2.375	0.218868	2.375	0.16737
2.37667	0.203133	2.37542	1.32227	2.37583	0.851631	2.37625	0.160694	2.37625	0.124931	2.37667	0.232697	2.37667	0.181198
2.37833	0.217915	2.37708	1.32322	2.3775	0.861168	2.37792	0.16737	2.37792	0.120163	2.37833	0.237942	2.37833	0.193596
2.38	0.228405	2.37875	1.33657	2.37917	0.86689	2.37958	0.179768	2.37958	0.122547	2.38	0.239372	2.38	0.201225
2.38167	0.234604	2.38042	1.35231	2.38083	0.871658	2.38125	0.191212	2.38125	0.13113	2.38167	0.243187	2.38167	0.20504
2.38333	0.242233	2.38208	1.36566	2.3825	0.87595	2.38292	0.199795	2.38292	0.141621	2.38333	0.248909	2.38333	0.208855
2.385	0.255585	2.38375	1.37997	2.38417	0.877857	2.38458	0.205994	2.38458	0.151634	2.385	0.256538	2.385	0.215054
2.38667	0.273705	2.38542	1.39904	2.38583	0.878811	2.38625	0.207901	2.38625	0.161171	2.38667	0.267982	2.38667	0.222206
2.38833	0.289917	2.38708	1.41668	2.3875	0.882149	2.38792	0.209808	2.38792	0.170231	2.38833	0.286102	2.38833	0.230312
2.39	0.298023	2.38875	1.42479	2.38917	0.888824	2.38958	0.211239	2.38958	0.175476	2.39	0.312328	2.39	0.236511
2.39167	0.29707	2.39042	1.42527	2.39083	0.899315	2.39125	0.216961	2.39125	0.182629	2.39167	0.339031	2.39167	0.239372
2.39333	0.291348	2.39208	1.42908	2.3925	0.911236	2.39292	0.230312	2.39292	0.195503	2.39333	0.367165	2.39333	0.24128
2.395	0.291824	2.39375	1.44053	2.39417	0.925064	2.39458	0.250816	2.39458	0.211239	2.395	0.397682	2.395	0.240326
2.39667	0.301838	2.39542	1.45769	2.39583	0.940323	2.39625	0.278473	2.39625	0.226974	2.39667	0.432491	2.39667	0.24271
2.39833	0.317097	2.39708	1.47724	2.3975	0.957489	2.39792	0.30756	2.39792	0.24271	2.39833	0.469685	2.39833	0.252247
2.4	0.333786	2.39875	1.50299	2.39917	0.976562	2.39958	0.336647	2.39958	0.259876	2.4	0.504017	2.4	0.268936
2.40167	0.354767	2.40042	1.53685	2.40083	0.998497	2.40125	0.360966	2.40125	0.278473	2.40167	0.534058	2.40167	0.286579
2.40333	0.378132	2.40208	1.56879	2.4025	1.02282	2.40292	0.375271	2.40292	0.299454	2.40333	0.56076	2.40333	0.300407
2.405	0.397682	2.40375	1.59407	2.40417	1.04856	2.40458	0.384331	2.40458	0.326633	2.405	0.58794	2.405	0.317574
2.40667	0.413418	2.40542	1.61266	2.40583	1.07193	2.40625	0.39196	2.40625	0.360966	2.40667	0.619888	2.40667	0.342369
2.40833	0.432491	2.40708	1.62506	2.4075	1.09196	2.40792	0.399113	2.40792	0.397682	2.40833	0.657558	2.40833	0.377178
2.41	0.461102	2.40875	1.63031	2.40917	1.11341	2.40958	0.407696	2.40958	0.435352	2.41	0.698566	2.41	0.415802
2.41167	0.499249	2.41042	1.63364	2.41083	1.1425	2.41125	0.423431	2.41125	0.472069	2.41167	0.740051	2.41167	0.460148
2.41333	0.543118	2.41208	1.64175	2.4125	1.18208	2.41292	0.450134	2.41292	0.507355	2.41333	0.779629	2.41333	0.509262
2.415	0.585079	2.41375	1.65606	2.41417	1.22881	2.41458	0.483036	2.41458	0.542164	2.415	0.819206	2.415	0.555992
2.41667	0.625134	2.41542	1.67418	2.41583	1.28174	2.41625	0.518799	2.41625	0.581264	2.41667	0.858307	2.41667	0.599384
2.41833	0.663757	2.41708	1.69182	2.4175	1.33991	2.41792	0.559807	2.41792	0.625134	2.41833	0.896931	2.41833	0.638485
2.42	0.70858	2.41875	1.71041	2.41917	1.40095	2.41958	0.607967	2.41958	0.670433	2.42	0.94223	2.42	0.6814
2.42167	0.758171	2.42042	1.73092	2.42083	1.46151	2.42125	0.656128	2.42125	0.720501	2.42167	0.99802	2.42167	0.726223
2.42333	0.812054	2.42208	1.75095	2.4225	1.51825	2.42292	0.69809	2.42292	0.777721	2.42333	1.06478	2.42333	0.775337
2.425	0.871181	2.42375	1.76811	2.42417	1.56879	2.42458	0.735283	2.42458	0.841618	2.425	1.13916	2.425	0.832081
2.42667	0.936031	2.42542	1.78099	2.42583	1.61648	2.42625	0.769138	2.42625	0.907898	2.42667	1.21498	2.42667	0.890732
2.42833	1.01137	2.42708	1.78909	2.4275	1.66702	2.42792	0.80204	2.42792	0.976562	2.42833	1.29032	2.42833	0.944614
2.43	1.08862	2.42875	1.79005	2.42917	1.71995	2.42958	0.827312	2.42958	1.04713	2.43	1.35565	2.43	0.991344
2.43167	1.16253	2.43042	1.78146	2.43083	1.77145	2.43125	0.845909	2.43125	1.11485	2.43167	1.40905	2.43167	1.03426
2.43333	1.23072	2.43208	1.76811	2.4325	1.82247	2.43292	0.864983	2.43292	1.18017	2.43333	1.45435	2.43333	1.07813
2.435	1.2989	2.43375	1.75858	2.43417	1.87778	2.43458	0.888348	2.43458	1.24168	2.435	1.49345	2.435	1.12581
2.43667	1.37424	2.43542	1.7519	2.43583	1.93739	2.43625	0.919342	2.43625	1.30081	2.43667	1.53112	2.43667	1.17826
2.43833	1.44434	2.43708	1.74522	2.4375	1.99461	2.43792	0.949383	2.43792	1.35756	2.43833	1.56546	2.43833	1.2269
2.44	1.50537	2.43875	1.73712	2.43917	2.04611	2.43958	0.977516	2.43958	1.41239	2.44	1.60217	2.44	1.26839
2.44167	1.56212	2.44042	1.73187	2.44083	2.09904	2.44125	1.00183	2.44125	1.46484	2.44167	1.64652	2.44167	1.30415
2.44333	1.61648	2.44208	1.72901	2.4425	2.14958	2.44292	1.02091	2.44292	1.51253	2.44333	1.69468	2.44333	1.33753
2.445	1.66273	2.44375	1.72043	2.44417	2.18725	2.44458	1.03951	2.44458	1.55401	2.445	1.73712	2.445	1.36375
2.44667	1.69134	2.44542	1.70708	2.44583	2.21062	2.44625	1.05286	2.44625	1.58787	2.44667	1.76382	2.44667	1.38474
2.44833	1.71137	2.44708	1.6923	2.4475	2.22874	2.44792	1.06144	2.44792	1.61743	2.44833	1.7786	2.44833	1.41048
2.45	1.73378	2.44875	1.68228	2.44917	2.24781	2.44958	1.06478	2.44958	1.64175	2.45	1.78528	2.45	1.44291
2.45167	1.75571	2.45042	1.67465	2.45083	2.26116	2.45125	1.07002	2.45125	1.66416	2.45167	1.78194	2.45167	1.47581
2.45333	1.77288	2.45208	1.66178	2.4525	2.27118	2.45292	1.0767	2.45292	1.68276	2.45333	1.76764	2.45333	1.50013
2.455	1.78337	2.45375	1.64127	2.45417	2.28119	2.45458	1.07813	2.45458	1.69468	2.455	1.74904	2.455	1.51443
2.45667	1.791	2.45542	1.61934	2.45583	2.28834	2.45625	1.07241	2.45625	1.69373	2.45667	1.73855	2.45667	1.51825
2.45833	1.79243	2.45708	1.59788	2.4575	2.28882	2.45792	1.06382	2.45792	1.68085	2.45833	1.7333	2.45833	1.51634
2.46	1.78146	2.45875	1.57404	2.45917	2.28262	2.45958	1.05906	2.45958	1.66512	2.46	1.72424	2.46	1.51157
2.46167	1.75953	2.46042	1.54924	2.46083	2.27118	2.46125	1.05667	2.46125	1.64652	2.46167	1.70898	2.46167	1.50299
2.46333	1.72997	2.46208	1.52826	2.4625	2.2521	2.46292	1.04952	2.46292	1.62792	2.46333	1.6942	2.46333	1.49345
2.465	1.69802	2.46375	1.51539	2.46417	2.22874	2.46458	1.0314	2.46458	1.6098	2.465	1.68419	2.465	1.48296
2.46667	1.66988	2.46542	1.50251	2.46583	2.21014	2.46625	1.00374	2.46625	1.59597	2.46667	1.67227	2.46667	1.47057
2.46833	1.64509	2.46708	1.48869	2.4675	2.19536	2.46792	0.973701	2.46792	1.58548	2.46833	1.64986	2.46833	1.45054
2.47	1.61982	2.46875	1.4739	2.46917	2.17867	2.46958	0.94223	2.46958	1.56927	2.47	1.61648	2.47	1.42097
2.47167	1.59073	2.47042	1.45531	2.47083	2.1596	2.47125	0.905514	2.47125	1.54209	2.47167	1.58024	2.47167	1.38807
2.47333	1.55783	2.47208	1.43003	2.4725	2.14052	2.47292	0.86689	2.47292	1.50537	2.47333	1.54448	2.47333	1.35231
2.475	1.52445	2.47375	1.39809	2.47417	2.11906	2.47458	0.835419	2.47458	1.4677	2.475	1.50394	2.475	1.31035
2.47667	1.48869	2.47542	1.36995	2.47583	2.08902	2.47625	0.814438	2.47625	1.43337	2.47667	1.45483	2.47667	1.266
2.47833	1.45054	2.47708	1.35088	2.4775	2.05421	2.47792	0.799656	2.47792	1.40285	2.47833	1.40619	2.47833	1.22023
2.48	1.41335	2.47875	1.3423	2.47917	2.01797	2.47958	0.787735	2.47958	1.36995	2.48	1.36375	2.48	1.17826
2.48167	1.37806	2.48042	1.34039	2.48083	1.98078	2.48125	0.774384	2.48125	1.33228	2.48167	1.3237	2.48167	1.13678
2.48333	1.3442	2.48208	1.34277	2.4825	1.94311	2.48292	0.757217	2.48292	1.28889	2.48333	1.28174	2.48333	1.09005
2.485	1.30701	2.48375	1.34802	2.48417	1.90496	2.48458	0.730991	2.48458	1.23739	2.485	1.23787	2.485	1.04284
2.48667	1.26219	2.48542	1.34802	2.48583	1.87016	2.48625	0.694275	2.48625	1.17636	2.48667	1.19257	2.48667	0.99659
2.48833	1.20783	2.48708	1.33801	2.4875	1.8363	2.48792	0.649929	2.48792	1.11055	2.48833	1.14298	2.48833	0.955582
2.49	1.14584	2.48875	1.31941	2.48917	1.79863	2.48958	0.604153	2.48958	1.04904	2.49	1.09148	2.49	0.91362
2.49167	1.08337	2.49042	1.29604	2.49083	1.75858	2.49125	0.562668	2.49125	0.997543	2.49167	1.04094	2.49167	0.871658
2.49333	1.02377	2.49208	1.27029	2.4925	1.71661	2.49292	0.531673	2.49292	0.955105	2.49333	0.988483	2.49333	0.832081
2.495	0.967979	2.49375	1.24407	2.49417	1.67274	2.49458	0.510216	2.49458	0.921726	2.495	0.936508	2.495	0.794888
2.49667	0.916004	2.49542	1.2269	2.49583	1.62601	2.49625	0.497341	2.49625	0.894547	2.49667	0.889778	2.49667	0.759125
2.49833	0.870705	2.49708	1.22356	2.4975	1.57547	2.49792	0.488281	2.49792	0.870228	2.49833	0.850677	2.49833	0.722408
2.5	0.832558	2.49875	1.23024	2.49917	1.5254	2.49958	0.475407	2.49958	0.839233	2.5	0.813007	2.5	0.685692
2.50167	0.798702	2.50042	1.24073	2.50083	1.4739	2.50125	0.456333	2.50125	0.798702	2.50167	0.77343	2.50167	0.65136
2.50333	0.769138	2.50208	1.2517	2.5025	1.4205	2.50292	0.430584	2.50292	0.752449	2.50333	0.731468	2.50333	0.620842
2.505	0.739574	2.50375	1.26314	2.50417	1.37091	2.50458	0.402451	2.50458	0.701904	2.505	0.687599	2.505	0.590324
2.50667	0.705719	2.50542	1.26839	2.50583	1.32942	2.50625	0.373363	2.50625	0.649929	2.50667	0.643253	2.50667	0.560284
2.50833	0.665665	2.50708	1.26362	2.5075	1.29747	2.50792	0.348568	2.50792	0.599384	2.50833	0.603676	2.50833	0.532627
2.51	0.624657	2.50875	1.24979	2.50917	1.26982	2.50958	0.329971	2.50958	0.552177	2.51	0.575066	2.51	0.510216
2.51167	0.586987	2.51042	1.23215	2.51083	1.24216	2.51125	0.319958	2.51125	0.513554	2.51167	0.555992	2.51167	0.489712
2.51333	0.547409	2.51208	1.21307	2.5125	1.2126	2.51292	0.316143	2.51292	0.486374	2.51333	0.545502	2.51333	0.470161
2.515	0.507355	2.51375	1.19209	2.51417	1.18017	2.51458	0.312328	2.51458	0.470161	2.515	0.535965	2.515	0.455856
2.51667	0.470161	2.51542	1.17397	2.51583	1.14679	2.51625	0.304222	2.51625	0.45681	2.51667	0.525951	2.51667	0.44775
2.51833	0.440598	2.51708	1.16396	2.5175	1.11628	2.51792	0.293732	2.51792	0.442982	2.51833	0.509262	2.51833	0.43726
2.52	0.411987	2.51875	1.16205	2.51917	1.09005	2.51958	0.282288	2.51958	0.432968	2.52	0.485897	2.52	0.418663
2.52167	0.379086	2.52042	1.16634	2.52083	1.07193	2.52125	0.267506	2.52125	0.422955	2.52167	0.460148	2.52167	0.397205
2.52333	0.353336	2.52208	1.17636	2.5225	1.06192	2.52292	0.247002	2.52292	0.407696	2.52333	0.435829	2.52333	0.378609
2.525	0.339508	2.52375	1.18828	2.52417	1.05524	2.52458	0.228882	2.52458	0.387192	2.525	0.413418	2.525	0.360012
2.52667	0.330448	2.52542	1.19734	2.52583	1.04523	2.52625	0.217915	2.52625	0.368118	2.52667	0.389576	2.52667	0.338078
2.52833	0.315189	2.52708	1.19877	2.5275	1.02997	2.52792	0.210762	2.52792	0.348568	2.52833	0.370026	2.52833	0.318527
2.53	0.301838	2.52875	1.194	2.52917	1.0128	2.52958	0.202179	2.52958	0.322342	2.53	0.358582	2.53	0.308514
2.53167	0.295162	2.53042	1.18685	2.53083	0.996113	2.53125	0.192165	2.53125	0.295162	2.53167	0.352383	2.53167	0.302315
2.53333	0.291348	2.53208	1.17779	2.5325	0.980854	2.53292	0.186443	2.53292	0.273228	2.53333	0.345707	2.53333	0.295639
2.535	0.283718	2.53375	1.16777	2.53417	0.968456	2.53458	0.182629	2.53458	0.257492	2.535	0.338078	2.535	0.289917
2.53667	0.278473	2.53542	1.15728	2.53583	0.959873	2.53625	0.179291	2.53625	0.247955	2.53667	0.33617	2.53667	0.286102
2.53833	0.283718	2.53708	1.14679	2.5375	0.953197	2.53792	0.175953	2.53792	0.247002	2.53833	0.335217	2.53833	0.284672
2.54	0.293732	2.53875	1.14155	2.53917	0.946045	2.53958	0.174999	2.53958	0.255585	2.54	0.328541	2.54	0.28038
2.54167	0.302315	2.54042	1.14155	2.54083	0.943184	2.54125	0.178814	2.54125	0.267029	2.54167	0.317097	2.54167	0.281334
2.54333	0.305176	2.54208	1.14632	2.5425	0.947475	2.54292	0.184059	2.54292	0.27895	2.54333	0.305176	2.54333	0.288963
2.545	0.30756	2.54375	1.15061	2.54417	0.954628	2.54458	0.186443	2.54458	0.288963	2.545	0.295639	2.545	0.298977
2.54667	0.316143	2.54542	1.15442	2.54583	0.962734	2.54625	0.18692	2.54625	0.29707	2.54667	0.286102	2.54667	0.309944
2.54833	0.333309	2.54708	1.15776	2.5475	0.972271	2.54792	0.189781	2.54792	0.305653	2.54833	0.282288	2.54833	0.320435
2.55	0.360012	2.54875	1.15538	2.54917	0.986576	2.54958	0.199795	2.54958	0.316143	2.55	0.285625	2.55	0.330448
2.55167	0.388622	2.55042	1.14679	2.55083	1.0047	2.55125	0.211239	2.55125	0.329494	2.55167	0.296116	2.55167	0.33617
2.55333	0.416756	2.55208	1.13535	2.5525	1.02663	2.55292	0.219822	2.55292	0.347614	2.55333	0.312328	2.55333	0.337124
2.555	0.441074	2.55375	1.1282	2.55417	1.05572	2.55458	0.224113	2.55458	0.369549	2.555	0.326633	2.555	0.342846
2.55667	0.461578	2.55542	1.12724	2.55583	1.08719	2.55625	0.228882	2.55625	0.397205	2.55667	0.337601	2.55667	0.357151
2.55833	0.479221	2.55708	1.13106	2.5575	1.11389	2.55792	0.23222	2.55792	0.427246	2.55833	0.346661	2.55833	0.379086
2.56	0.491619	2.55875	1.13678	2.55917	1.1363	2.55958	0.230312	2.55958	0.463009	2.56	0.359535	2.56	0.406742
2.56167	0.504494	2.56042	1.14393	2.56083	1.15871	2.56125	0.228882	2.56125	0.50211	2.56167	0.380516	2.56167	0.438213
2.56333	0.520706	2.56208	1.15299	2.5625	1.18542	2.56292	0.23365	2.56292	0.536442	2.56333	0.407219	2.56333	0.471592
2.565	0.54121	2.56375	1.15919	2.56417	1.20878	2.56458	0.246048	2.56458	0.565052	2.565	0.436783	2.565	0.499725
2.56667	0.564575	2.56542	1.15681	2.56583	1.23072	2.56625	0.261784	2.56625	0.589371	2.56667	0.466824	2.56667	0.520706
2.56833	0.592709	2.56708	1.14441	2.5675	1.25313	2.56792	0.278473	2.56792	0.613689	2.56833	0.49305	2.56833	0.539303
2.57	0.625134	2.56875	1.13058	2.56917	1.27411	2.56958	0.294685	2.56958	0.635147	2.57	0.5126	2.57	0.558376
2.57167	0.658989	2.57042	1.12104	2.57083	1.29128	2.57125	0.304222	2.57125	0.655651	2.57167	0.52309	2.57167	0.580311
2.57333	0.69046	2.57208	1.11389	2.5725	1.30415	2.57292	0.310898	2.57292	0.677109	2.57333	0.527859	2.57333	0.600338
2.575	0.720501	2.57375	1.10579	2.57417	1.32227	2.57458	0.318527	2.57458	0.696659	2.575	0.532627	2.575	0.617981
2.57667	0.748634	2.57542	1.10102	2.57583	1.34706	2.57625	0.327587	2.57625	0.714779	2.57667	0.539303	2.57667	0.631809
2.57833	0.772953	2.57708	1.10483	2.5775	1.37997	2.57792	0.338078	2.57792	0.731468	2.57833	0.546455	2.57833	0.642776
2.58	0.791073	2.57875	1.11055	2.57917	1.4143	2.57958	0.349998	2.57958	0.743389	2.58	0.552177	2.58	0.651836
2.58167	0.804424	2.58042	1.11389	2.58083	1.44053	2.58125	0.366211	2.58125	0.747204	2.58167	0.557423	2.58167	0.656128
2.58333	0.817299	2.58208	1.11246	2.5825	1.45626	2.58292	0.378609	2.58292	0.746727	2.58333	0.562191	2.58333	0.657558
2.585	0.83065	2.58375	1.11294	2.58417	1.46723	2.58458	0.380516	2.58458	0.750542	2.585	0.566006	2.585	0.658512
2.58667	0.838757	2.58542	1.11437	2.58583	1.4782	2.58625	0.376225	2.58625	0.758648	2.58667	0.56982	2.58667	0.659466
2.58833	0.839233	2.58708	1.11294	2.5875	1.48916	2.58792	0.373363	2.58792	0.767708	2.58833	0.570297	2.58833	0.656128
2.59	0.835419	2.58875	1.1096	2.58917	1.50251	2.58958	0.375748	2.58958	0.776768	2.59	0.568867	2.59	0.648499
2.59167	0.832081	2.59042	1.10531	2.59083	1.51539	2.59125	0.379086	2.59125	0.784874	2.59167	0.566959	2.59167	0.647545
2.59333	0.828266	2.59208	1.10483	2.5925	1.52588	2.59292	0.383377	2.59292	0.789642	2.59333	0.566483	2.59333	0.653744
2.595	0.82016	2.59375	1.1034	2.59417	1.52826	2.59458	0.388622	2.59458	0.787258	2.595	0.571251	2.595	0.662327
2.59667	0.812054	2.59542	1.10197	2.59583	1.52159	2.59625	0.39196	2.59625	0.778675	2.59667	0.579834	2.59667	0.668526
2.59833	0.806808	2.59708	1.1034	2.5975	1.50585	2.59792	0.389099	2.59792	0.7658	2.59833	0.591755	2.59833	0.679016
2.6	0.80204	2.59875	1.10674	2.59917	1.48106	2.59958	0.377655	2.59958	0.750065	2.6	0.601768	2.6	0.693798
2.60167	0.794411	2.60042	1.10626	2.60083	1.45292	2.60125	0.365257	2.60125	0.732899	2.60167	0.603676	2.60167	0.700474
2.60333	0.786304	2.60208	1.09863	2.6025	1.4267	2.60292	0.356674	2.60292	0.716686	2.60333	0.597954	2.60333	0.697136
2.605	0.781059	2.60375	1.08719	2.60417	1.40762	2.60458	0.358105	2.60458	0.703335	2.605	0.582695	2.605	0.689983
2.60667	0.771523	2.60542	1.07861	2.60583	1.39284	2.60625	0.36478	2.60625	0.690937	2.60667	0.563622	2.60667	0.6814
2.60833	0.756264	2.60708	1.0767	2.6075	1.37806	2.60792	0.370026	2.60792	0.677586	2.60833	0.543118	2.60833	0.665188
2.61	0.73719	2.60875	1.0767	2.60917	1.36471	2.60958	0.370979	2.60958	0.664711	2.61	0.521183	2.61	0.641346
2.61167	0.714779	2.61042	1.07908	2.61083	1.35756	2.61125	0.363827	2.61125	0.658512	2.61167	0.500679	2.61167	0.61512
2.61333	0.691891	2.61208	1.08528	2.6125	1.35803	2.61292	0.351906	2.61292	0.656128	2.61333	0.481606	2.61333	0.591278
2.615	0.673294	2.61375	1.09434	2.61417	1.35517	2.61458	0.336647	2.61458	0.649452	2.615	0.469685	2.615	0.567913
2.61667	0.664234	2.61542	1.10245	2.61583	1.34325	2.61625	0.31805	2.61625	0.633717	2.61667	0.463486	2.61667	0.542641
2.61833	0.657558	2.61708	1.10245	2.6175	1.32465	2.61792	0.295162	2.61792	0.613213	2.61833	0.461102	2.61833	0.522614
2.62	0.646591	2.61875	1.0972	2.61917	1.30606	2.61958	0.272274	2.61958	0.592709	2.62	0.463009	2.62	0.508785
2.62167	0.632286	2.62042	1.09243	2.62083	1.28746	2.62125	0.257492	2.62125	0.574589	2.62167	0.469685	2.62167	0.501156
2.62333	0.614643	2.62208	1.0891	2.6225	1.26839	2.62292	0.248909	2.62292	0.555992	2.62333	0.478745	2.62333	0.492096
2.625	0.593185	2.62375	1.08767	2.62417	1.25313	2.62458	0.243187	2.62458	0.539303	2.625	0.478745	2.625	0.478745
2.62667	0.566959	2.62542	1.08624	2.62583	1.24502	2.62625	0.241756	2.62625	0.524998	2.62667	0.467777	2.62667	0.468731
2.62833	0.541687	2.62708	1.08719	2.6275	1.24216	2.62792	0.246525	2.62792	0.509262	2.62833	0.447273	2.62833	0.462055
2.63	0.522614	2.62875	1.09005	2.62917	1.23978	2.62958	0.254154	2.62958	0.486851	2.63	0.427246	2.63	0.456333
2.63167	0.505924	2.63042	1.09196	2.63083	1.23549	2.63125	0.254154	2.63125	0.452995	2.63167	0.411034	2.63167	0.445843
2.63333	0.491142	2.63208	1.09339	2.6325	1.22595	2.63292	0.242233	2.63292	0.418663	2.63333	0.396729	2.63333	0.436306
2.635	0.476837	2.63375	1.09148	2.63417	1.2126	2.63458	0.224113	2.63458	0.389099	2.635	0.386715	2.635	0.433445
2.63667	0.461102	2.63542	1.08862	2.63583	1.20449	2.63625	0.205994	2.63625	0.366688	2.63667	0.384331	2.63667	0.432491
2.63833	0.442982	2.63708	1.08624	2.6375	1.20735	2.63792	0.194073	2.63792	0.35429	2.63833	0.389099	2.63833	0.4282
2.64	0.426769	2.63875	1.08767	2.63917	1.21593	2.63958	0.185013	2.63958	0.353813	2.64	0.393391	2.64	0.421047
2.64167	0.421047	2.64042	1.09291	2.64083	1.22261	2.64125	0.181198	2.64125	0.366688	2.64167	0.395298	2.64167	0.415325
2.64333	0.41914	2.64208	1.09673	2.6425	1.22786	2.64292	0.185966	2.64292	0.383377	2.64333	0.397682	2.64333	0.409126
2.645	0.413418	2.64375	1.10006	2.64417	1.23215	2.64458	0.19455	2.64458	0.395775	2.645	0.39959	2.645	0.403404
2.64667	0.403881	2.64542	1.10388	2.64583	1.23596	2.64625	0.19598	2.64625	0.400543	2.64667	0.398159	2.64667	0.401497
2.64833	0.395775	2.64708	1.11055	2.6475	1.24025	2.64792	0.185966	2.64792	0.402927	2.64833	0.396252	2.64833	0.403881
2.65	0.388622	2.64875	1.11866	2.64917	1.24931	2.64958	0.17786	2.64958	0.402927	2.65	0.395775	2.65	0.408173
2.65167	0.377655	2.65042	1.12581	2.65083	1.2641	2.65125	0.180721	2.65125	0.400066	2.65167	0.396729	2.65167	0.41151
2.65333	0.370026	2.65208	1.1282	2.6525	1.28746	2.65292	0.192165	2.65292	0.394821	2.65333	0.401497	2.65333	0.41914
2.655	0.371456	2.65375	1.12629	2.65417	1.31702	2.65458	0.206947	2.65458	0.392437	2.655	0.413895	2.655	0.42963
2.65667	0.38147	2.65542	1.11914	2.65583	1.34611	2.65625	0.229359	2.65625	0.398159	2.65667	0.432014	2.65667	0.43869
2.65833	0.395298	2.65708	1.11198	2.6575	1.36662	2.65792	0.261307	2.65792	0.408173	2.65833	0.450611	2.65833	0.444412
2.66	0.408649	2.65875	1.10865	2.65917	1.3833	2.65958	0.291348	2.65958	0.42057	2.66	0.465393	2.66	0.448704
2.66167	0.422478	2.66042	1.11103	2.66083	1.4019	2.66125	0.306129	2.66125	0.431538	2.66167	0.482082	2.66167	0.455379
2.66333	0.431538	2.66208	1.12247	2.6625	1.42384	2.66292	0.309467	2.66292	0.440598	2.66333	0.501156	2.66333	0.462532
2.665	0.437737	2.66375	1.13583	2.66417	1.44768	2.66458	0.310898	2.66458	0.449657	2.665	0.519753	2.665	0.468731
2.66667	0.442982	2.66542	1.14393	2.66583	1.4739	2.66625	0.313282	2.66625	0.457287	2.66667	0.538826	2.66667	0.478745
2.66833	0.455379	2.66708	1.14059	2.6675	1.50347	2.66792	0.310421	2.66792	0.464916	2.66833	0.563145	2.66833	0.497818
2.67	0.479221	2.66875	1.12724	2.66917	1.53637	2.66958	0.308037	2.66958	0.473499	2.67	0.594139	2.67	0.522137
2.67167	0.507355	2.67042	1.11055	2.67083	1.56832	2.67125	0.315189	2.67125	0.489712	2.67167	0.627041	2.67167	0.547886
2.67333	0.537872	2.67208	1.09482	2.6725	1.59264	2.67292	0.331402	2.67292	0.514984	2.67333	0.655174	2.67333	0.574112
2.675	0.566959	2.67375	1.08671	2.67417	1.61123	2.67458	0.352859	2.67458	0.543118	2.675	0.678539	2.675	0.60606
2.67667	0.597	2.67542	1.08576	2.67583	1.62745	2.67625	0.380039	2.67625	0.572205	2.67667	0.69809	2.67667	0.638008
2.67833	0.623226	2.67708	1.08957	2.6775	1.64604	2.67792	0.413418	2.67792	0.604153	2.67833	0.718594	2.67833	0.665188
2.68	0.638962	2.67875	1.09339	2.67917	1.66893	2.67958	0.444889	2.67958	0.640392	2.68	0.742912	2.68	0.691891
2.68167	0.651836	2.68042	1.09148	2.68083	1.70088	2.68125	0.471115	2.68125	0.674725	2.68167	0.770092	2.68167	0.716209
2.68333	0.668049	2.68208	1.08576	2.6825	1.74856	2.68292	0.491142	2.68292	0.70715	2.68333	0.799179	2.68333	0.740051
2.685	0.690937	2.68375	1.07765	2.68417	1.8034	2.68458	0.501633	2.68458	0.741005	2.685	0.833035	2.685	0.761032
2.68667	0.716209	2.68542	1.07193	2.68583	1.8568	2.68625	0.500679	2.68625	0.776291	2.68667	0.874996	2.68667	0.785828
2.68833	0.74625	2.68708	1.07098	2.6875	1.90401	2.68792	0.495911	2.68792	0.807762	2.68833	0.919342	2.68833	0.817776
2.69	0.781059	2.68875	1.07336	2.68917	1.94883	2.68958	0.497818	2.68958	0.833511	2.69	0.957966	2.69	0.852585
2.69167	0.817299	2.69042	1.08004	2.69083	1.99175	2.69125	0.505924	2.69125	0.860691	2.69167	0.991821	2.69167	0.889778
2.69333	0.854492	2.69208	1.08862	2.6925	2.02942	2.69292	0.515938	2.69292	0.892162	2.69333	1.02091	2.69333	0.928879
2.695	0.892162	2.69375	1.09386	2.69417	2.06518	2.69458	0.531197	2.69458	0.92411	2.695	1.0438	2.695	0.971317
2.69667	0.927448	2.69542	1.09243	2.69583	2.10667	2.69625	0.555038	2.69625	0.957966	2.69667	1.06573	2.69667	1.01233
2.69833	0.957012	2.69708	1.08385	2.6975	2.15912	2.69792	0.582695	2.69792	0.995159	2.69833	1.08862	2.69833	1.0457
2.7	0.987053	2.69875	1.07288	2.69917	2.21586	2.69958	0.606537	2.69958	1.03045	2.7	1.11485	2.7	1.07384
2.70167	1.02377	2.70042	1.06382	2.70083	2.26831	2.70125	0.623703	2.70125	1.05953	2.70167	1.14441	2.70167	1.10388
2.70333	1.06287	2.70208	1.05572	2.7025	2.32172	2.70292	0.638485	2.70292	1.0891	2.70333	1.1816	2.70333	1.13726
2.705	1.10054	2.70375	1.0519	2.70417	2.38419	2.70458	0.654697	2.70458	1.12247	2.705	1.22881	2.705	1.16777
2.70667	1.14059	2.70542	1.05619	2.70583	2.45905	2.70625	0.671864	2.70625	1.15538	2.70667	1.27888	2.70667	1.19448
2.70833	1.1878	2.70708	1.06478	2.7075	2.54631	2.70792	0.689507	2.70792	1.18589	2.70833	1.32656	2.70833	1.2207
2.71	1.23978	2.70875	1.07241	2.70917	2.64549	2.70958	0.708103	2.70958	1.22166	2.71	1.37329	2.71	1.25217
2.71167	1.28698	2.71042	1.07384	2.71083	2.75469	2.71125	0.731945	2.71125	1.266	2.71167	1.42527	2.71167	1.28841
2.71333	1.33324	2.71208	1.07002	2.7125	2.86627	2.71292	0.758648	2.71292	1.31464	2.71333	1.48392	2.71333	1.32704
2.715	1.3876	2.71375	1.06335	2.71417	2.97356	2.71458	0.783443	2.71458	1.369	2.715	1.54352	2.715	1.36995
2.71667	1.44768	2.71542	1.0581	2.71583	3.07751	2.71625	0.806332	2.71625	1.43385	2.71667	1.60313	2.71667	1.41573
2.71833	1.50347	2.71708	1.05858	2.7175	3.18336	2.71792	0.830173	2.71792	1.50919	2.71833	1.66893	2.71833	1.46341
2.72	1.55258	2.71875	1.05953	2.71917	3.29733	2.71958	0.85783	2.71958	1.58691	2.72	1.74475	2.72	1.51443
2.72167	1.60694	2.72042	1.05667	2.72083	3.42512	2.72125	0.889301	2.72125	1.66512	2.72167	1.8301	2.72167	1.57166
2.72333	1.67274	2.72208	1.05238	2.7225	3.56722	2.72292	0.925541	2.72292	1.74713	2.72333	1.92261	2.72333	1.63984
2.725	1.74856	2.72375	1.04904	2.72417	3.72505	2.72458	0.967026	2.72458	1.83487	2.725	2.02751	2.725	1.72186
2.72667	1.83487	2.72542	1.04284	2.72583	3.89528	2.72625	1.00613	2.72625	1.93119	2.72667	2.15006	2.72667	1.82152
2.72833	1.9393	2.72708	1.02997	2.7275	4.07124	2.72792	1.04094	2.72792	2.03991	2.72833	2.2893	2.72833	1.93644
2.73	2.06137	2.72875	1.01709	2.72917	4.25243	2.72958	1.07622	2.72958	2.1677	2.73	2.44665	2.73	2.05994
2.73167	2.19536	2.73042	1.01185	2.73083	4.4384	2.73125	1.11485	2.73125	2.31552	2.73167	2.61736	2.73167	2.19059
2.73333	2.33889	2.73208	1.01185	2.7325	4.6339	2.73292	1.15585	2.73292	2.48098	2.73333	2.80428	2.73333	2.33126
2.735	2.4972	2.73375	1.00994	2.73417	4.83704	2.73458	1.20068	2.73458	2.66075	2.735	3.00455	2.735	2.48098
2.73667	2.67124	2.73542	1.00231	2.73583	5.05447	2.73625	1.2579	2.73625	2.85625	2.73667	3.21579	2.73667	2.63882
2.73833	2.86007	2.73708	0.994205	2.7375	5.29099	2.73792	1.33133	2.73792	3.07178	2.73833	3.43657	2.73833	2.81239
2.74	3.07131	2.73875	0.991821	2.73917	5.54514	2.73958	1.41859	2.73958	3.30639	2.74	3.66735	2.74	3.00646
2.74167	3.31116	2.74042	0.994682	2.74083	5.81408	2.74125	1.51682	2.74125	3.56007	2.74167	3.91388	2.74167	3.22199
2.74333	3.57819	2.74208	1.00088	2.7425	6.10256	2.74292	1.62268	2.74292	3.83854	2.74333	4.18139	2.74333	3.45564
2.745	3.86524	2.74375	1.00851	2.74417	6.4168	2.74458	1.73569	2.74458	4.14801	2.745	4.47035	2.745	3.71027
2.74667	4.16899	2.74542	1.01376	2.74583	6.75392	2.74625	1.85776	2.74625	4.48275	2.74667	4.78077	2.74667	3.98445
2.74833	4.48847	2.74708	1.01328	2.7475	7.10201	2.74792	1.99318	2.74792	4.83847	2.74833	5.11265	2.74833	4.27198
2.75	4.82655	2.74875	1.00327	2.74917	7.45392	2.74958	2.13623	2.74958	5.21755	2.75	5.46122	2.75	4.57191
2.75167	5.18513	2.75042	0.986576	2.75083	7.8125	2.75125	2.27976	2.75125	5.61857	2.75167	5.81503	2.75167	4.8852
2.75333	5.5666	2.75208	0.964165	2.7525	8.17585	2.75292	2.42424	2.75292	6.03247	2.75333	6.1717	2.75333	5.20754
2.755	5.96905	2.75375	0.942707	2.75417	8.53634	2.75458	2.57444	2.75458	6.44779	2.755	6.53267	2.755	5.53465
2.75667	6.38342	2.75542	0.933647	2.75583	8.89015	2.75625	2.72942	2.75625	6.87075	2.75667	6.89983	2.75667	5.8651
2.75833	6.8059	2.75708	0.939369	2.7575	9.23824	2.75792	2.88582	2.75792	7.30181	2.75833	7.26795	2.75833	6.2027
2.76	7.23076	2.75875	0.952721	2.75917	9.58538	2.75958	3.04556	2.75958	7.73478	2.76	7.63369	2.76	6.54316
2.76167	7.64799	2.76042	0.964642	2.76083	9.92393	2.76125	3.21198	2.76125	8.15964	2.76167	7.99608	2.76167	6.87742
2.76333	8.04615	2.76208	0.976562	2.7625	10.2453	2.76292	3.37791	2.76292	8.5721	2.76333	8.3518	2.76333	7.20215
2.765	8.4219	2.76375	0.988483	2.76417	10.5467	2.76458	3.5367	2.76458	8.97121	2.765	8.6956	2.765	7.51495
2.76667	8.78286	2.76542	0.994682	2.76583	10.8342	2.76625	3.68881	2.76625	9.35316	2.76667	9.02033	2.76667	7.8187
2.76833	9.13334	2.76708	0.994205	2.7675	11.1103	2.76792	3.83282	2.76792	9.71889	2.76833	9.32312	2.76833	8.10909
2.77	9.46569	2.76875	0.990868	2.76917	11.3635	2.76958	3.96681	2.76958	10.0665	2.77	9.60398	2.77	8.38041
2.77167	9.77039	2.77042	0.98753	2.77083	11.5867	2.77125	4.09222	2.77125	10.3936	2.77167	9.86576	2.77167	8.63028
2.77333	10.0431	2.77208	0.985146	2.7725	11.7831	2.77292	4.21667	2.77292	10.695	2.77333	10.1032	2.77333	8.86011
2.775	10.2854	2.77375	0.984192	2.77417	11.9567	2.77458	4.34017	2.77458	10.9673	2.775	10.3097	2.775	9.07087
2.77667	10.499	2.77542	0.984669	2.77583	12.0988	2.77625	4.45318	2.77625	11.2062	2.77667	10.4828	2.77667	9.25303
2.77833	10.6812	2.77708	0.983715	2.7775	12.2037	2.77792	4.55046	2.77792	11.4055	2.77833	10.623	2.77833	9.39894
2.78	10.8309	2.77875	0.982285	2.77917	12.2752	2.77958	4.63581	2.77958	11.5666	2.78	10.7288	2.78	9.50909
2.78167	10.9496	2.78042	0.982761	2.78083	12.3243	2.78125	4.70924	2.78125	11.6925	2.78167	10.7999	2.78167	9.58967
2.78333	11.0412	2.78208	0.984669	2.7825	12.3501	2.78292	4.76456	2.78292	11.7865	2.78333	10.8423	2.78333	9.64499
2.785	11.1079	2.78375	0.983238	2.78417	12.3487	2.78458	4.79746	2.78458	11.8532	2.785	10.8566	2.785	9.67216
2.78667	11.148	2.78542	0.984192	2.78583	12.3181	2.78625	4.81176	2.78625	11.8904	2.78667	10.8452	2.78667	9.67312
2.78833	11.1542	2.78708	0.988007	2.7875	12.2604	2.78792	4.80986	2.78792	11.8923	2.78833	10.8142	2.78833	9.65643
2.79	11.1222	2.78875	0.993729	2.78917	12.1741	2.78958	4.79126	2.78958	11.8561	2.79	10.766	2.79	9.6221
2.79167	11.054	2.79042	0.997066	2.79083	12.0606	2.79125	4.75597	2.79125	11.7869	2.79167	10.695	2.79167	9.57012
2.79333	10.9553	2.79208	0.995159	2.7925	11.9205	2.79292	4.71067	2.79292	11.6906	2.79333	10.5925	2.79333	9.49574
2.795	10.8299	2.79375	0.991821	2.79417	11.7564	2.79458	4.66251	2.79458	11.5652	2.795	10.4613	2.795	9.39608
2.79667	10.6773	2.79542	0.984669	2.79583	11.57	2.79625	4.61292	2.79625	11.4117	2.79667	10.3087	2.79667	9.26781
2.79833	10.5042	2.79708	0.973701	2.7975	11.3683	2.79792	4.55856	2.79792	11.2362	2.79833	10.1357	2.79833	9.11283
2.8	10.3183	2.79875	0.958443	2.79917	11.1523	2.79958	4.4961	2.79958	11.0431	2.8	9.94253	2.8	8.94117
2.80167	10.1199	2.80042	0.946045	2.80083	10.922	2.80125	4.426	2.80125	10.8333	2.80167	9.73272	2.80167	8.75664
2.80333	9.902	2.80208	0.936508	2.8025	10.6783	2.80292	4.34256	2.80292	10.601	2.80333	9.51672	2.80333	8.55732
2.805	9.65834	2.80375	0.927925	2.80417	10.4227	2.80458	4.24337	2.80458	10.3431	2.805	9.29642	2.805	8.34227
2.80667	9.39226	2.80542	0.918865	2.80583	10.1595	2.80625	4.13275	2.80625	10.0622	2.80667	9.06324	2.80667	8.11768
2.80833	9.10807	2.80708	0.913143	2.8075	9.88626	2.80792	4.01688	2.80792	9.76181	2.80833	8.8129	2.80833	7.88879
2.81	8.80623	2.80875	0.914097	2.80917	9.60588	2.80958	3.89957	2.80958	9.44805	2.81	8.54683	2.81	7.65133
2.81167	8.4939	2.81042	0.915527	2.81083	9.32026	2.81125	3.77512	2.81125	9.12476	2.81167	8.27122	2.81167	7.40194
2.81333	8.18205	2.81208	0.918865	2.8125	9.02748	2.81292	3.64399	2.81292	8.79622	2.81333	7.98655	2.81333	7.14397
2.815	7.87163	2.81375	0.928402	2.81417	8.72421	2.81458	3.51238	2.81458	8.46672	2.815	7.69186	2.815	6.88314
2.81667	7.55739	2.81542	0.943184	2.81583	8.40998	2.81625	3.38221	2.81625	8.13675	2.81667	7.39193	2.81667	6.62231
2.81833	7.23791	2.81708	0.956059	2.8175	8.0905	2.81792	3.24774	2.81792	7.80678	2.81833	7.08914	2.81833	6.3591
2.82	6.917	2.81875	0.962257	2.81917	7.76529	2.81958	3.10516	2.81958	7.47395	2.82	6.78349	2.82	6.08873
2.82167	6.59561	2.82042	0.963688	2.82083	7.43675	2.82125	2.96402	2.82125	7.14159	2.82167	6.47402	2.82167	5.81503
2.82333	6.26898	2.82208	0.961781	2.8225	7.11107	2.82292	2.83241	2.82292	6.81448	2.82333	6.16407	2.82333	5.54609
2.825	5.94282	2.82375	0.956535	2.82417	6.7935	2.82458	2.7051	2.82458	6.49309	2.825	5.86128	2.825	5.28479
2.82667	5.62429	2.82542	0.945091	2.82583	6.48594	2.82625	2.5754	2.82625	6.17361	2.82667	5.57137	2.82667	5.02777
2.82833	5.31721	2.82708	0.930786	2.8275	6.18267	2.82792	2.4457	2.82792	5.85175	2.82833	5.29337	2.82833	4.76551
2.83	5.02062	2.82875	0.917912	2.82917	5.88322	2.82958	2.31791	2.82958	5.52797	2.83	5.01919	2.83	4.50134
2.83167	4.73404	2.83042	0.908852	2.83083	5.59044	2.83125	2.18773	2.83125	5.20182	2.83167	4.74501	2.83167	4.24194
2.83333	4.45652	2.83208	0.899315	2.8325	5.30386	2.83292	2.05612	2.83292	4.879	2.83333	4.4775	2.83333	3.99494
2.835	4.18425	2.83375	0.886917	2.83417	5.02396	2.83458	1.92785	2.83458	4.56762	2.835	4.21762	2.835	3.75748
2.83667	3.91579	2.83542	0.876904	2.83583	4.75025	2.83625	1.80435	2.83625	4.27246	2.83667	3.96252	2.83667	3.52716
2.83833	3.654	2.83708	0.873566	2.8375	4.48513	2.83792	1.68848	2.83792	3.9916	2.83833	3.71313	2.83833	3.3102
2.84	3.40319	2.83875	0.874996	2.83917	4.23288	2.83958	1.58501	2.83958	3.72648	2.84	3.47614	2.84	3.11136
2.84167	3.1662	2.84042	0.879765	2.84083	3.99399	2.84125	1.49441	2.84125	3.4771	2.84167	3.25823	2.84167	2.92587
2.84333	2.94447	2.84208	0.887871	2.8425	3.76654	2.84292	1.40476	2.84292	3.24202	2.84333	3.05319	2.84333	2.74181
2.845	2.73705	2.84375	0.899792	2.84417	3.54767	2.84458	1.30987	2.84458	3.01695	2.845	2.85864	2.845	2.55537
2.84667	2.5425	2.84542	0.910759	2.84583	3.33881	2.84625	1.21593	2.84625	2.8038	2.84667	2.67076	2.84667	2.37513
2.84833	2.36273	2.84708	0.915051	2.8475	3.14379	2.84792	1.12486	2.84792	2.60162	2.84833	2.48909	2.84833	2.20871
2.85	2.19488	2.84875	0.916004	2.84917	2.96116	2.84958	1.03617	2.84958	2.40993	2.85	2.31266	2.85	2.05421
2.85167	2.03609	2.85042	0.916958	2.85083	2.78902	2.85125	0.952244	2.85125	2.23064	2.85167	2.141	2.85167	1.90639
2.85333	1.88589	2.85208	0.919342	2.8525	2.62451	2.85292	0.879765	2.85292	2.06423	2.85333	1.97649	2.85333	1.76716
2.855	1.74522	2.85375	0.923157	2.85417	2.46334	2.85458	0.817776	2.85458	1.91021	2.855	1.81961	2.855	1.64175
2.85667	1.61219	2.85542	0.925541	2.85583	2.30932	2.85625	0.760555	2.85625	1.7643	2.85667	1.67418	2.85667	1.52588
2.85833	1.48106	2.85708	0.928879	2.8575	2.16532	2.85792	0.710964	2.85792	1.62601	2.85833	1.544	2.85833	1.41335
2.86	1.35231	2.85875	0.929356	2.85917	2.03037	2.85958	0.667095	2.85958	1.49822	2.86	1.4267	2.86	1.30415
2.86167	1.22929	2.86042	0.925064	2.86083	1.90449	2.86125	0.626564	2.86125	1.37854	2.86167	1.31941	2.86167	1.20068
2.86333	1.11532	2.86208	0.916958	2.8625	1.78766	2.86292	0.58794	2.86292	1.26266	2.86333	1.2207	2.86333	1.10102
2.865	1.01614	2.86375	0.907898	2.86417	1.68514	2.86458	0.555515	2.86458	1.15108	2.865	1.1301	2.865	1.00756
2.86667	0.934124	2.86542	0.901699	2.86583	1.59311	2.86625	0.526428	2.86625	1.05429	2.86667	1.0457	2.86667	0.924587
2.86833	0.86689	2.86708	0.899315	2.8675	1.50585	2.86792	0.49305	2.86792	0.976086	2.86833	0.967503	2.86833	0.853539
2.87	0.807285	2.86875	0.898361	2.86917	1.42765	2.86958	0.457287	2.86958	0.905037	2.87	0.896454	2.87	0.789165
2.87167	0.749111	2.87042	0.896454	2.87083	1.36042	2.87125	0.422478	2.87125	0.82922	2.87167	0.828743	2.87167	0.730515
2.87333	0.694752	2.87208	0.895023	2.8725	1.3051	2.87292	0.387669	2.87292	0.748634	2.87333	0.762463	2.87333	0.680447
2.875	0.646114	2.87375	0.896454	2.87417	1.25599	2.87458	0.352383	2.87458	0.67234	2.875	0.700474	2.875	0.637054
2.87667	0.597477	2.87542	0.900269	2.87583	1.21117	2.87625	0.324249	2.87625	0.601768	2.87667	0.639439	2.87667	0.599384
2.87833	0.543594	2.87708	0.900269	2.8775	1.1735	2.87792	0.308037	2.87792	0.536919	2.87833	0.580311	2.87833	0.565052
2.88	0.486374	2.87875	0.896454	2.87917	1.13773	2.87958	0.294685	2.87958	0.481129	2.88	0.525475	2.88	0.532627
2.88167	0.433445	2.88042	0.892162	2.88083	1.09816	2.88125	0.277519	2.88125	0.43869	2.88167	0.480652	2.88167	0.501633
2.88333	0.388145	2.88208	0.884533	2.8825	1.05572	2.88292	0.26083	2.88292	0.411034	2.88333	0.44632	2.88333	0.472069
2.885	0.345707	2.88375	0.873566	2.88417	1.02091	2.88458	0.247478	2.88458	0.391483	2.885	0.41914	2.885	0.443459
2.88667	0.305653	2.88542	0.862598	2.88583	0.997066	2.88625	0.234127	2.88625	0.37384	2.88667	0.402451	2.88667	0.414848
2.88833	0.276089	2.88708	0.854969	2.8875	0.973701	2.88792	0.21553	2.88792	0.35429	2.88833	0.393867	2.88833	0.388622
2.89	0.26083	2.88875	0.854492	2.88917	0.946045	2.88958	0.196457	2.88958	0.337601	2.89	0.388145	2.89	0.368118
2.89167	0.253677	2.89042	0.858784	2.89083	0.920773	2.89125	0.186443	2.89125	0.326157	2.89167	0.377655	2.89167	0.352383
2.89333	0.245094	2.89208	0.865459	2.8925	0.901222	2.89292	0.18692	2.89292	0.316143	2.89333	0.36335	2.89333	0.33617
2.895	0.234127	2.89375	0.875473	2.89417	0.881672	2.89458	0.189781	2.89458	0.306129	2.895	0.347137	2.895	0.318527
2.89667	0.22459	2.89542	0.885487	2.89583	0.861168	2.89625	0.187397	2.89625	0.293732	2.89667	0.328064	2.89667	0.300407
2.89833	0.212193	2.89708	0.892639	2.8975	0.845432	2.89792	0.181675	2.89792	0.280857	2.89833	0.306606	2.89833	0.284195
2.9	0.195026	2.89875	0.893116	2.89917	0.836849	2.89958	0.178337	2.89958	0.263214	2.9	0.283718	2.9	0.268936
2.90167	0.180244	2.90042	0.88644	2.90083	0.828266	2.90125	0.175953	2.90125	0.239372	2.90167	0.265598	2.90167	0.256538
2.90333	0.174999	2.90208	0.870228	2.9025	0.816822	2.90292	0.170708	2.90292	0.210285	2.90333	0.255108	2.90333	0.249386
2.905	0.176907	2.90375	0.847816	2.90417	0.806332	2.90458	0.163078	2.90458	0.179291	2.905	0.25034	2.905	0.248432
2.90667	0.183582	2.90542	0.826836	2.90583	0.794411	2.90625	0.156403	2.90625	0.150204	2.90667	0.246048	2.90667	0.254154
2.90833	0.193119	2.90708	0.814915	2.9075	0.776768	2.90792	0.153542	2.90792	0.126362	2.90833	0.242233	2.90833	0.261307
2.91	0.20504	2.90875	0.812054	2.90917	0.757694	2.90958	0.154495	2.90958	0.111103	2.91	0.243187	2.91	0.26083
2.91167	0.213146	2.91042	0.815868	2.91083	0.743866	2.91125	0.155926	2.91125	0.103951	2.91167	0.247002	2.91167	0.254154
2.91333	0.213146	2.91208	0.830173	2.9125	0.740051	2.91292	0.156403	2.91292	0.104427	2.91333	0.249386	2.91333	0.245094
2.915	0.204086	2.91375	0.851154	2.91417	0.740051	2.91458	0.155926	2.91458	0.109673	2.915	0.245094	2.915	0.236511
2.91667	0.18692	2.91542	0.869751	2.91583	0.740051	2.91625	0.156403	2.91625	0.115871	2.91667	0.234604	2.91667	0.22316
2.91833	0.167847	2.91708	0.879288	2.9175	0.743866	2.91792	0.157356	2.91792	0.123024	2.91833	0.220299	2.91833	0.208378
2.92	0.153065	2.91875	0.881195	2.91917	0.750065	2.91958	0.156403	2.91958	0.135422	2.92	0.202656	2.92	0.198841
2.92167	0.141621	2.92042	0.880241	2.92083	0.756741	2.92125	0.151157	2.92125	0.152588	2.92167	0.189304	2.92167	0.191212
2.92333	0.132084	2.92208	0.878334	2.9225	0.75531	2.92292	0.145435	2.92292	0.164986	2.92333	0.183582	2.92333	0.182629
2.925	0.127316	2.92375	0.876904	2.92417	0.748158	2.92458	0.142097	2.92458	0.1688	2.925	0.182629	2.925	0.174999
2.92667	0.131607	2.92542	0.879288	2.92583	0.738621	2.92625	0.141621	2.92625	0.167847	2.92667	0.184536	2.92667	0.175953
2.92833	0.13876	2.92708	0.885963	2.9275	0.7267	2.92792	0.141621	2.92792	0.1688	2.92833	0.191212	2.92833	0.183582
2.93	0.140667	2.92875	0.893593	2.92917	0.715733	2.92958	0.139713	2.92958	0.166416	2.93	0.203133	2.93	0.192165
2.93167	0.133514	2.93042	0.895977	2.93083	0.70858	2.93125	0.139236	2.93125	0.159264	2.93167	0.208855	2.93167	0.200272
2.93333	0.119686	2.93208	0.890732	2.9325	0.706196	2.93292	0.139713	2.93292	0.151634	2.93333	0.203133	2.93333	0.205517
2.935	0.105381	2.93375	0.880241	2.93417	0.706196	2.93458	0.143528	2.93458	0.150204	2.935	0.192642	2.935	0.204086
2.93667	0.0944138	2.93542	0.866413	2.93583	0.707626	2.93625	0.14925	2.93625	0.153542	2.93667	0.185013	2.93667	0.195503
2.93833	0.0953674	2.93708	0.851154	2.9375	0.713825	2.93792	0.157356	2.93792	0.154972	2.93833	0.179291	2.93833	0.183582
2.94	0.104904	2.93875	0.836849	2.93917	0.721455	2.93958	0.165462	2.93958	0.152588	2.94	0.177383	2.94	0.175953
2.94167	0.121117	2.94042	0.829697	2.94083	0.725269	2.94125	0.169277	2.94125	0.146866	2.94167	0.182629	2.94167	0.178814
2.94333	0.142574	2.94208	0.829697	2.9425	0.723362	2.94292	0.173569	2.94292	0.144005	2.94333	0.195026	2.94333	0.190258
2.945	0.160694	2.94375	0.83065	2.94417	0.720978	2.94458	0.17786	2.94458	0.143051	2.945	0.207901	2.945	0.20504
2.94667	0.169277	2.94542	0.828743	2.94583	0.720024	2.94625	0.17786	2.94625	0.142097	2.94667	0.216484	2.94667	0.21553
2.94833	0.165939	2.94708	0.824928	2.9475	0.713348	2.94792	0.172138	2.94792	0.135899	2.94833	0.220776	2.94833	0.218868
2.95	0.160217	2.94875	0.822067	2.94917	0.701427	2.94958	0.170231	2.94958	0.126362	2.95	0.217438	2.95	0.216484
2.95167	0.157356	2.95042	0.823498	2.95083	0.687599	2.95125	0.176907	2.95125	0.124454	2.95167	0.210762	2.95167	0.213146
2.95333	0.155926	2.95208	0.828266	2.9525	0.676632	2.95292	0.183582	2.95292	0.128269	2.95333	0.202656	2.95333	0.21553
2.955	0.154018	2.95375	0.833988	2.95417	0.666618	2.95458	0.185966	2.95458	0.134945	2.955	0.195026	2.955	0.222206
2.95667	0.150681	2.95542	0.833988	2.95583	0.661373	2.95625	0.184059	2.95625	0.136852	2.95667	0.190735	2.95667	0.226974
2.95833	0.144482	2.95708	0.828266	2.9575	0.663757	2.95792	0.182152	2.95792	0.137806	2.95833	0.191212	2.95833	0.230789
2.96	0.138283	2.95875	0.819206	2.95917	0.67234	2.95958	0.178814	2.95958	0.139236	2.96	0.192642	2.96	0.234127
2.96167	0.134945	2.96042	0.804901	2.96083	0.683308	2.96125	0.170231	2.96125	0.136375	2.96167	0.186443	2.96167	0.229836
2.96333	0.133991	2.96208	0.786781	2.9625	0.688553	2.96292	0.159264	2.96292	0.127792	2.96333	0.174046	2.96333	0.217915
2.965	0.135422	2.96375	0.772953	2.96417	0.685692	2.96458	0.14925	2.96458	0.120163	2.965	0.165462	2.965	0.201225
2.96667	0.135899	2.96542	0.771046	2.96583	0.674248	2.96625	0.142097	2.96625	0.123024	2.96667	0.165939	2.96667	0.187874
2.96833	0.133991	2.96708	0.778675	2.9675	0.659943	2.96792	0.133514	2.96792	0.135899	2.96833	0.167847	2.96833	0.176907
2.97	0.1297	2.96875	0.790119	2.96917	0.650406	2.96958	0.124931	2.96958	0.151634	2.97	0.164032	2.97	0.166416
2.97167	0.127316	2.97042	0.800133	2.97083	0.644207	2.97125	0.117779	2.97125	0.161648	2.97167	0.160694	2.97167	0.157356
2.97333	0.128269	2.97208	0.807285	2.9725	0.646591	2.97292	0.111103	2.97292	0.159264	2.97333	0.158787	2.97333	0.145435
2.975	0.124931	2.97375	0.810146	2.97417	0.658512	2.97458	0.107288	2.97458	0.142574	2.975	0.153542	2.975	0.132084
2.97667	0.118732	2.97542	0.809669	2.97583	0.675201	2.97625	0.106335	2.97625	0.115871	2.97667	0.139713	2.97667	0.121117
2.97833	0.109196	2.97708	0.808716	2.9775	0.688076	2.97792	0.110626	2.97792	0.0882149	2.97833	0.124931	2.97833	0.119209
2.98	0.0991821	2.97875	0.805855	2.97917	0.692844	2.97958	0.112057	2.97958	0.0662804	2.98	0.119209	2.98	0.123978
2.98167	0.0882149	2.98042	0.804901	2.98083	0.694752	2.98125	0.106812	2.98125	0.0543594	2.98167	0.125408	2.98167	0.130177
2.98333	0.0758171	2.98208	0.809193	2.9825	0.693798	2.98292	0.099659	2.98292	0.0543594	2.98333	0.13876	2.98333	0.135422
2.985	0.067234	2.98375	0.816822	2.98417	0.692844	2.98458	0.0929832	2.98458	0.0629425	2.985	0.149727	2.985	0.137806
2.98667	0.0634193	2.98542	0.819683	2.98583	0.691891	2.98625	0.0863075	2.98625	0.0748634	2.98667	0.153065	2.98667	0.133038
2.98833	0.067234	2.98708	0.813007	2.9875	0.685692	2.98792	0.0815392	2.98792	0.082016	2.98833	0.14925	2.98833	0.122547
2.99	0.0743866	2.98875	0.802994	2.98917	0.67091	2.98958	0.0824928	2.98958	0.0815392	2.99	0.140667	2.99	0.113487
2.99167	0.0782013	2.99042	0.794888	2.99083	0.651836	2.99125	0.0872612	2.99125	0.0767708	2.99167	0.126362	2.99167	0.110626
2.99333	0.0772476	2.99208	0.789165	2.9925	0.634193	2.99292	0.0977516	2.99292	0.0734329	2.99333	0.107765	2.99333	0.113964
2.995	0.0758171	2.99375	0.786781	2.99417	0.614643	2.99458	0.110149	2.99458	0.0739098	2.995	0.0939369	2.995	0.12064
2.99667	0.0772476	2.99542	0.790596	2.99583	0.592232	2.99625	0.121593	2.99625	0.0739098	2.99667	0.0896454	2.99667	0.131607
2.99833	0.0772476	2.99708	0.801086	2.9975	0.577927	2.99792	0.123978	2.99792	0.0715256	2.99833	0.0934601	2.99833	0.142097
3	0.0739098	2.99875	0.812531	2.99917	0.576019	2.99958	0.113964	2.99958	0.0710487	3	0.100136	3	0.150681
3.00167	0.0720024	3.00042	0.814915	3.00083	0.57888	3.00125	0.0987053	3.00125	0.0705719	3.00167	0.104904	3.00167	0.151634
3.00333	0.0686646	3.00208	0.805855	3.0025	0.581264	3.00292	0.079155	3.00292	0.0648499	3.00333	0.107765	3.00333	0.144005
3.005	0.0591278	3.00375	0.786781	3.00417	0.585079	3.00458	0.0576973	3.00458	0.0553131	3.005	0.106335	3.005	0.133514
3.00667	0.043869	3.00542	0.7658	3.00583	0.597	3.00625	0.0367165	3.00625	0.0476837	3.00667	0.10252	3.00667	0.125408
3.00833	0.0319481	3.00708	0.749111	3.0075	0.607491	3.00792	0.0281334	3.00792	0.04673	3.00833	0.101089	3.00833	0.119686
3.01	0.0247955	3.00875	0.739098	3.00917	0.608444	3.00958	0.0357628	3.00958	0.04673	3.01	0.105381	3.01	0.11301
3.01167	0.017643	3.01042	0.738621	3.01083	0.601768	3.01125	0.0491142	3.01125	0.043869	3.01167	0.110149	3.01167	0.106335
3.01333	0.0109673	3.01208	0.747681	3.0125	0.591278	3.01292	0.0600815	3.01292	0.0419617	3.01333	0.110149	3.01333	0.103474
3.015	0.0123978	3.01375	0.761032	3.01417	0.582218	3.01458	0.0700951	3.01458	0.0433922	3.015	0.104427	3.015	0.102997
3.01667	0.023365	3.01542	0.771523	3.01583	0.573635	3.01625	0.0815392	3.01625	0.0481606	3.01667	0.0929832	3.01667	0.099659
3.01833	0.0357628	3.01708	0.772476	3.0175	0.571728	3.01792	0.0896454	3.01792	0.0476837	3.01833	0.0796318	3.01833	0.0925064
3.02	0.043869	3.01875	0.766754	3.01917	0.580311	3.01958	0.0901222	3.01958	0.0457764	3.02	0.0662804	3.02	0.0867844
3.02167	0.04673	3.02042	0.757694	3.02083	0.590801	3.02125	0.0867844	3.02125	0.04673	3.02167	0.0591278	3.02167	0.0863075
3.02333	0.0495911	3.02208	0.748158	3.0225	0.598907	3.02292	0.0829697	3.02292	0.0495911	3.02333	0.0605583	3.02333	0.0886917
3.025	0.0500679	3.02375	0.743389	3.02417	0.602722	3.02458	0.0772476	3.02458	0.0505447	3.025	0.0686646	3.025	0.0901222
3.02667	0.0419617	3.02542	0.743389	3.02583	0.599861	3.02625	0.0653267	3.02625	0.0462532	3.02667	0.0782013	3.02667	0.0896454
3.02833	0.0281334	3.02708	0.752449	3.0275	0.587463	3.02792	0.0514984	3.02792	0.0414848	3.02833	0.0853539	3.02833	0.0939369
3.03	0.0143051	3.02875	0.765324	3.02917	0.573158	3.02958	0.0405312	3.02958	0.0352859	3.03	0.0905991	3.03	0.101566
3.03167	0.00858307	3.03042	0.778675	3.03083	0.569344	3.03125	0.0371933	3.03125	0.0267029	3.03167	0.0939369	3.03167	0.108242
3.03333	0.0100136	3.03208	0.789642	3.0325	0.57888	3.03292	0.0400543	3.03292	0.0162125	3.03333	0.0944138	3.03333	0.11158
3.035	0.017643	3.03375	0.795841	3.03417	0.593662	3.03458	0.0476837	3.03458	0.0100136	3.035	0.0939369	3.035	0.117302
3.03667	0.0281334	3.03542	0.801086	3.03583	0.610352	3.03625	0.0596046	3.03625	0.0104904	3.03667	0.0948906	3.03667	0.126362
3.03833	0.0386238	3.03708	0.804424	3.0375	0.62418	3.03792	0.0748634	3.03792	0.0133514	3.03833	0.0991821	3.03833	0.134468
3.04	0.0491142	3.03875	0.806808	3.03917	0.632286	3.03958	0.0886917	3.03958	0.0181198	3.04	0.10252	3.04	0.139713
3.04167	0.0562668	3.04042	0.808239	3.04083	0.631809	3.04125	0.0963211	3.04125	0.0286102	3.04167	0.101089	3.04167	0.141621
3.04333	0.0596046	3.04208	0.811577	3.0425	0.621319	3.04292	0.0967979	3.04292	0.0476837	3.04333	0.0958443	3.04333	0.142097
3.045	0.0553131	3.04375	0.812531	3.04417	0.605106	3.04458	0.0948906	3.04458	0.0634193	3.045	0.0929832	3.045	0.143528
3.04667	0.0505447	3.04542	0.804424	3.04583	0.589371	3.04625	0.0915527	3.04625	0.0677109	3.04667	0.0920296	3.04667	0.144482
3.04833	0.0495911	3.04708	0.79298	3.0475	0.582218	3.04792	0.0853539	3.04792	0.0691414	3.04833	0.087738	3.04833	0.142574
3.05	0.0510216	3.04875	0.782967	3.04917	0.588417	3.04958	0.0801086	3.04958	0.0739098	3.05	0.079155	3.05	0.139713
3.05167	0.0534058	3.05042	0.777721	3.05083	0.601292	3.05125	0.0810623	3.05125	0.0815392	3.05167	0.0767708	3.05167	0.137806
3.05333	0.0557899	3.05208	0.774384	3.0525	0.612736	3.05292	0.0920296	3.05292	0.0905991	3.05333	0.0810623	3.05333	0.135422
3.055	0.0610352	3.05375	0.772953	3.05417	0.619888	3.05458	0.103951	3.05458	0.101566	3.055	0.0882149	3.055	0.132084
3.05667	0.0681877	3.05542	0.777245	3.05583	0.62418	3.05625	0.113487	3.05625	0.115871	3.05667	0.0939369	3.05667	0.129223
3.05833	0.079155	3.05708	0.781536	3.0575	0.629425	3.05792	0.12064	3.05792	0.129223	3.05833	0.100613	3.05833	0.1297
3.06	0.0991821	3.05875	0.780582	3.05917	0.637531	3.05958	0.123978	3.05958	0.136375	3.06	0.108242	3.06	0.130653
3.06167	0.12207	3.06042	0.77486	3.06083	0.648499	3.06125	0.123501	3.06125	0.137329	3.06167	0.108719	3.06167	0.134468
3.06333	0.136375	3.06208	0.769138	3.0625	0.659466	3.06292	0.118256	3.06292	0.125885	3.06333	0.102043	3.06333	0.140667
3.065	0.140667	3.06375	0.768661	3.06417	0.668049	3.06458	0.113964	3.06458	0.105381	3.065	0.0972748	3.065	0.14782
3.06667	0.13876	3.06542	0.77343	3.06583	0.672817	3.06625	0.113964	3.06625	0.0829697	3.06667	0.101089	3.06667	0.152111
3.06833	0.135422	3.06708	0.781059	3.0675	0.674248	3.06792	0.118732	3.06792	0.0667572	3.06833	0.112534	3.06833	0.148773
3.07	0.125408	3.06875	0.790596	3.06917	0.671387	3.06958	0.1297	3.06958	0.061512	3.07	0.125408	3.07	0.139713
3.07167	0.112057	3.07042	0.799656	3.07083	0.665665	3.07125	0.140667	3.07125	0.0681877	3.07167	0.139236	3.07167	0.1297
3.07333	0.105381	3.07208	0.805378	3.0725	0.663757	3.07292	0.149727	3.07292	0.0872612	3.07333	0.152111	3.07333	0.125408
3.075	0.109196	3.07375	0.804901	3.07417	0.668526	3.07458	0.154972	3.07458	0.115871	3.075	0.154018	3.075	0.1297
3.07667	0.12207	3.07542	0.797272	3.07583	0.675678	3.07625	0.154972	3.07625	0.145912	3.07667	0.143051	3.07667	0.141621
3.07833	0.131607	3.07708	0.786781	3.0775	0.681877	3.07792	0.151634	3.07792	0.165462	3.07833	0.124931	3.07833	0.158787
3.08	0.135899	3.07875	0.776768	3.07917	0.685692	3.07958	0.145435	3.07958	0.171185	3.08	0.112534	3.08	0.175476
3.08167	0.134945	3.08042	0.771523	3.08083	0.687122	3.08125	0.13876	3.08125	0.164986	3.08167	0.106812	3.08167	0.187397
3.08333	0.132084	3.08208	0.770569	3.0825	0.686169	3.08292	0.131607	3.08292	0.151634	3.08333	0.106812	3.08333	0.19598
3.085	0.130177	3.08375	0.771046	3.08417	0.684738	3.08458	0.125885	3.08458	0.134468	3.085	0.109673	3.085	0.201225
3.08667	0.127792	3.08542	0.77486	3.08583	0.68903	3.08625	0.1297	3.08625	0.118732	3.08667	0.114918	3.08667	0.201702
3.08833	0.129223	3.08708	0.781536	3.0875	0.701427	3.08792	0.139713	3.08792	0.107288	3.08833	0.12064	3.08833	0.202179
3.09	0.132561	3.08875	0.790119	3.08917	0.71907	3.08958	0.150204	3.08958	0.100613	3.09	0.125885	3.09	0.208378
3.09167	0.139713	3.09042	0.799656	3.09083	0.740528	3.09125	0.155926	3.09125	0.0967979	3.09167	0.130177	3.09167	0.218868
3.09333	0.150204	3.09208	0.812531	3.0925	0.763893	3.09292	0.161648	3.09292	0.0953674	3.09333	0.133991	3.09333	0.221252
3.095	0.160694	3.09375	0.828743	3.09417	0.785351	3.09458	0.1688	3.09458	0.100613	3.095	0.13876	3.095	0.216007
3.09667	0.16737	3.09542	0.843048	3.09583	0.798702	3.09625	0.170231	3.09625	0.110149	3.09667	0.144482	3.09667	0.212669
3.09833	0.166893	3.09708	0.852585	3.0975	0.798702	3.09792	0.167847	3.09792	0.123501	3.09833	0.14925	3.09833	0.209808
3.1	0.162601	3.09875	0.858307	3.09917	0.786781	3.09958	0.168324	3.09958	0.137806	3.1	0.152111	3.1	0.200748
3.10167	0.15831	3.10042	0.860214	3.10083	0.769138	3.10125	0.176907	3.10125	0.148773	3.10167	0.152111	3.10167	0.183105
3.10333	0.154972	3.10208	0.855923	3.1025	0.752926	3.10292	0.190258	3.10292	0.153065	3.10333	0.151157	3.10333	0.169754
3.105	0.149727	3.10375	0.849724	3.10417	0.742435	3.10458	0.200272	3.10458	0.154018	3.105	0.155449	3.105	0.166893
3.10667	0.141144	3.10542	0.84734	3.10583	0.73576	3.10625	0.206947	3.10625	0.158787	3.10667	0.160694	3.10667	0.171661
3.10833	0.133991	3.10708	0.850201	3.1075	0.731945	3.10792	0.2141	3.10792	0.167847	3.10833	0.165462	3.10833	0.182152
3.11	0.133991	3.10875	0.859737	3.10917	0.731468	3.10958	0.219345	3.10958	0.17786	3.11	0.167847	3.11	0.196457
3.11167	0.14019	3.11042	0.874996	3.11083	0.732899	3.11125	0.216007	3.11125	0.185966	3.11167	0.171661	3.11167	0.217438
3.11333	0.147343	3.11208	0.893116	3.1125	0.732422	3.11292	0.209808	3.11292	0.194073	3.11333	0.17643	3.11333	0.236034
3.115	0.156403	3.11375	0.905037	3.11417	0.727654	3.11458	0.209808	3.11458	0.198841	3.115	0.174046	3.115	0.245571
3.11667	0.173092	3.11542	0.906944	3.11583	0.720024	3.11625	0.219822	3.11625	0.197887	3.11667	0.169277	3.11667	0.248909
3.11833	0.191212	3.11708	0.903606	3.1175	0.713825	3.11792	0.231743	3.11792	0.19598	3.11833	0.164986	3.11833	0.247955
3.12	0.202656	3.11875	0.8955	3.11917	0.70858	3.11958	0.242233	3.11958	0.198364	3.12	0.161648	3.12	0.24271
3.12167	0.205517	3.12042	0.88501	3.12083	0.702381	3.12125	0.252247	3.12125	0.208855	3.12167	0.157833	3.12167	0.229836
3.12333	0.203609	3.12208	0.872612	3.1225	0.697136	3.12292	0.257969	3.12292	0.220299	3.12333	0.155926	3.12333	0.217438
3.125	0.198841	3.12375	0.862598	3.12417	0.694275	3.12458	0.254631	3.12458	0.227451	3.125	0.15974	3.125	0.213146
3.12667	0.192642	3.12542	0.858307	3.12583	0.695705	3.12625	0.239849	3.12625	0.228882	3.12667	0.164986	3.12667	0.213623
3.12833	0.187397	3.12708	0.856876	3.1275	0.69952	3.12792	0.22316	3.12792	0.22459	3.12833	0.16737	3.12833	0.214577
3.13	0.185013	3.12875	0.852585	3.12917	0.701904	3.12958	0.205994	3.12958	0.217438	3.13	0.164509	3.13	0.220776
3.13167	0.18549	3.13042	0.844002	3.13083	0.700474	3.13125	0.190258	3.13125	0.20647	3.13167	0.157833	3.13167	0.236511
3.13333	0.188351	3.13208	0.836849	3.1325	0.692844	3.13292	0.178337	3.13292	0.197411	3.13333	0.152111	3.13333	0.256538
3.135	0.195026	3.13375	0.836372	3.13417	0.685692	3.13458	0.173092	3.13458	0.194073	3.135	0.151157	3.135	0.268459
3.13667	0.198841	3.13542	0.841141	3.13583	0.682831	3.13625	0.175953	3.13625	0.193119	3.13667	0.156403	3.13667	0.268459
3.13833	0.200272	3.13708	0.845909	3.1375	0.684261	3.13792	0.181675	3.13792	0.190258	3.13833	0.163555	3.13833	0.265121
3.14	0.198841	3.13875	0.851631	3.13917	0.686646	3.13958	0.187397	3.13958	0.18549	3.14	0.1688	3.14	0.263691
3.14167	0.196934	3.14042	0.857353	3.14083	0.687122	3.14125	0.193119	3.14125	0.183105	3.14167	0.171661	3.14167	0.263691
3.14333	0.19455	3.14208	0.861645	3.1425	0.687122	3.14292	0.198364	3.14292	0.182629	3.14333	0.173569	3.14333	0.26083
3.145	0.191689	3.14375	0.862598	3.14417	0.684738	3.14458	0.203133	3.14458	0.176907	3.145	0.175476	3.145	0.257492
3.14667	0.18692	3.14542	0.863552	3.14583	0.679016	3.14625	0.208855	3.14625	0.165939	3.14667	0.174999	3.14667	0.256538
3.14833	0.17786	3.14708	0.867367	3.1475	0.674248	3.14792	0.2141	3.14792	0.152588	3.14833	0.175476	3.14833	0.256062
3.15	0.163078	3.14875	0.872612	3.14917	0.67091	3.14958	0.216961	3.14958	0.141621	3.15	0.182152	3.15	0.255108
3.15167	0.146389	3.15042	0.878811	3.15083	0.669003	3.15125	0.216961	3.15125	0.134945	3.15167	0.191689	3.15167	0.250816
3.15333	0.13113	3.15208	0.884056	3.1525	0.669956	3.15292	0.213146	3.15292	0.134945	3.15333	0.194073	3.15333	0.244141
3.155	0.119209	3.15375	0.885963	3.15417	0.673771	3.15458	0.208855	3.15458	0.145435	3.155	0.185013	3.155	0.236511
3.15667	0.11301	3.15542	0.88644	3.15583	0.675201	3.15625	0.201225	3.15625	0.164986	3.15667	0.171661	3.15667	0.228882
3.15833	0.114441	3.15708	0.886917	3.1575	0.669003	3.15792	0.192165	3.15792	0.186443	3.15833	0.164986	3.15833	0.226974
3.16	0.12064	3.15875	0.886917	3.15917	0.660419	3.15958	0.180721	3.15958	0.202656	3.16	0.163078	3.16	0.226974
3.16167	0.129223	3.16042	0.885487	3.16083	0.657082	3.16125	0.170231	3.16125	0.212669	3.16167	0.160217	3.16167	0.223637
3.16333	0.135422	3.16208	0.880718	3.1625	0.649452	3.16292	0.163555	3.16292	0.218391	3.16333	0.157833	3.16333	0.217438
3.165	0.136852	3.16375	0.872612	3.16417	0.632763	3.16458	0.158787	3.16458	0.218391	3.165	0.160694	3.165	0.212669
3.16667	0.132561	3.16542	0.861645	3.16583	0.610352	3.16625	0.155449	3.16625	0.214577	3.16667	0.169277	3.16667	0.210762
3.16833	0.126362	3.16708	0.849724	3.1675	0.592232	3.16792	0.151157	3.16792	0.210285	3.16833	0.173092	3.16833	0.208855
3.17	0.123978	3.16875	0.841141	3.16917	0.57745	3.16958	0.152111	3.16958	0.208378	3.17	0.172615	3.17	0.204563
3.17167	0.120163	3.17042	0.833988	3.17083	0.565052	3.17125	0.157833	3.17125	0.205994	3.17167	0.175953	3.17167	0.202656
3.17333	0.113964	3.17208	0.827312	3.1725	0.56076	3.17292	0.163555	3.17292	0.197887	3.17333	0.186443	3.17333	0.203609
3.175	0.105381	3.17375	0.823021	3.17417	0.56839	3.17458	0.166893	3.17458	0.188828	3.175	0.200272	3.175	0.203609
3.17667	0.0967979	3.17542	0.824451	3.17583	0.584126	3.17625	0.170231	3.17625	0.180721	3.17667	0.209808	3.17667	0.198364
3.17833	0.0886917	3.17708	0.832558	3.1775	0.600338	3.17792	0.17786	3.17792	0.171185	3.17833	0.212669	3.17833	0.187874
3.18	0.0796318	3.17875	0.844002	3.17917	0.613213	3.17958	0.18549	3.17958	0.156403	3.18	0.207901	3.18	0.174999
3.18167	0.0743866	3.18042	0.856876	3.18083	0.620842	3.18125	0.188351	3.18125	0.139713	3.18167	0.199318	3.18167	0.162125
3.18333	0.0772476	3.18208	0.868797	3.1825	0.622272	3.18292	0.187397	3.18292	0.130653	3.18333	0.192642	3.18333	0.154495
3.185	0.0858307	3.18375	0.877857	3.18417	0.618458	3.18458	0.182629	3.18458	0.124931	3.185	0.18692	3.185	0.152588
3.18667	0.0982285	3.18542	0.883102	3.18583	0.610352	3.18625	0.173092	3.18625	0.116348	3.18667	0.180721	3.18667	0.156879
3.18833	0.109673	3.18708	0.882149	3.1875	0.597477	3.18792	0.15974	3.18792	0.104904	3.18833	0.180244	3.18833	0.164986
3.19	0.114441	3.18875	0.873089	3.18917	0.580788	3.18958	0.144005	3.18958	0.0953674	3.19	0.183582	3.19	0.172615
3.19167	0.11158	3.19042	0.85783	3.19083	0.566006	3.19125	0.131607	3.19125	0.0915527	3.19167	0.185013	3.19167	0.17643
3.19333	0.102997	3.19208	0.844002	3.1925	0.560284	3.19292	0.12207	3.19292	0.0910759	3.19333	0.175953	3.19333	0.172138
3.195	0.0925064	3.19375	0.834942	3.19417	0.561237	3.19458	0.119209	3.19458	0.0958443	3.195	0.163078	3.195	0.163078
3.19667	0.0796318	3.19542	0.826836	3.19583	0.566959	3.19625	0.122547	3.19625	0.109673	3.19667	0.151634	3.19667	0.151157
3.19833	0.0715256	3.19708	0.817299	3.1975	0.570774	3.19792	0.125885	3.19792	0.124931	3.19833	0.139236	3.19833	0.14019
3.2	0.0705719	3.19875	0.810623	3.19917	0.573158	3.19958	0.125408	3.19958	0.136852	3.2	0.127792	3.2	0.13113
3.20167	0.0743866	3.20042	0.808239	3.20083	0.576973	3.20125	0.123978	3.20125	0.14019	3.20167	0.121593	3.20167	0.126362
3.20333	0.0739098	3.20208	0.806332	3.2025	0.579834	3.20292	0.124454	3.20292	0.135899	3.20333	0.124454	3.20333	0.126839
3.205	0.0691414	3.20375	0.799656	3.20417	0.584126	3.20458	0.123501	3.20458	0.124931	3.205	0.128269	3.205	0.131607
3.20667	0.0634193	3.20542	0.790119	3.20583	0.589371	3.20625	0.119209	3.20625	0.109196	3.20667	0.1297	3.20667	0.138283
3.20833	0.0543594	3.20708	0.780582	3.2075	0.597477	3.20792	0.114918	3.20792	0.0939369	3.20833	0.135899	3.20833	0.144958
3.21	0.0414848	3.20875	0.770569	3.20917	0.610352	3.20958	0.115395	3.20958	0.0815392	3.21	0.146389	3.21	0.150204
3.21167	0.0338554	3.21042	0.761032	3.21083	0.618935	3.21125	0.117302	3.21125	0.0724792	3.21167	0.155449	3.21167	0.154018
3.21333	0.0376701	3.21208	0.75388	3.2125	0.617504	3.21292	0.117779	3.21292	0.0662804	3.21333	0.157833	3.21333	0.160217
3.215	0.0472069	3.21375	0.753403	3.21417	0.605583	3.21458	0.119686	3.21458	0.0648499	3.215	0.156879	3.215	0.164032
3.21667	0.058651	3.21542	0.757694	3.21583	0.593185	3.21625	0.123024	3.21625	0.0677109	3.21667	0.153065	3.21667	0.161171
3.21833	0.0724792	3.21708	0.76437	3.2175	0.585079	3.21792	0.123978	3.21792	0.0734329	3.21833	0.140667	3.21833	0.151157
3.22	0.0896454	3.21875	0.769138	3.21917	0.576019	3.21958	0.12064	3.21958	0.079155	3.22	0.119209	3.22	0.136375
3.22167	0.104904	3.22042	0.771999	3.22083	0.565052	3.22125	0.113964	3.22125	0.0839233	3.22167	0.0982285	3.22167	0.125885
3.22333	0.114918	3.22208	0.77486	3.2225	0.553608	3.22292	0.107288	3.22292	0.0863075	3.22333	0.0891685	3.22333	0.119686
3.225	0.118256	3.22375	0.777245	3.22417	0.548363	3.22458	0.0977516	3.22458	0.0796318	3.225	0.0886917	3.225	0.119209
3.22667	0.117779	3.22542	0.778675	3.22583	0.549793	3.22625	0.0863075	3.22625	0.067234	3.22667	0.0905991	3.22667	0.121593
3.22833	0.113964	3.22708	0.779152	3.2275	0.554562	3.22792	0.0772476	3.22792	0.0538826	3.22833	0.0967979	3.22833	0.126839
3.23	0.105858	3.22875	0.782967	3.22917	0.562668	3.22958	0.0705719	3.22958	0.0443459	3.23	0.107765	3.23	0.133991
3.23167	0.0948906	3.23042	0.788212	3.23083	0.575542	3.23125	0.0662804	3.23125	0.0371933	3.23167	0.114441	3.23167	0.136375
3.23333	0.0858307	3.23208	0.794888	3.2325	0.593662	3.23292	0.0624657	3.23292	0.0314713	3.23333	0.108242	3.23333	0.133514
3.235	0.0824928	3.23375	0.801086	3.23417	0.604153	3.23458	0.0610352	3.23458	0.0343323	3.235	0.0953674	3.235	0.127316
3.23667	0.0839233	3.23542	0.800133	3.23583	0.598907	3.23625	0.0624657	3.23625	0.0452995	3.23667	0.084877	3.23667	0.119686
3.23833	0.084877	3.23708	0.791073	3.2375	0.585079	3.23792	0.0686646	3.23792	0.0567436	3.23833	0.0805855	3.23833	0.114918
3.24	0.0839233	3.23875	0.775337	3.23917	0.572681	3.23958	0.0782013	3.23958	0.0619888	3.24	0.0815392	3.24	0.115395
3.24167	0.082016	3.24042	0.761509	3.24083	0.55933	3.24125	0.0829697	3.24125	0.0634193	3.24167	0.0905991	3.24167	0.12207
3.24333	0.079155	3.24208	0.750065	3.2425	0.54121	3.24292	0.0796318	3.24292	0.0667572	3.24333	0.105381	3.24333	0.130177
3.245	0.0720024	3.24375	0.739098	3.24417	0.526905	3.24458	0.0686646	3.24458	0.0686646	3.245	0.114918	3.245	0.132561
3.24667	0.061512	3.24542	0.733852	3.24583	0.520706	3.24625	0.0557899	3.24625	0.0662804	3.24667	0.115395	3.24667	0.132561
3.24833	0.0534058	3.24708	0.739098	3.2475	0.516891	3.24792	0.0400543	3.24792	0.0629425	3.24833	0.108242	3.24833	0.130177
3.25	0.0519753	3.24875	0.749588	3.24917	0.514984	3.24958	0.0281334	3.24958	0.0648499	3.25	0.0953674	3.25	0.123978
3.25167	0.0553131	3.25042	0.757694	3.25083	0.515461	3.25125	0.0309944	3.25125	0.0720024	3.25167	0.0782013	3.25167	0.116825
3.25333	0.0576973	3.25208	0.759602	3.2525	0.521183	3.25292	0.0481606	3.25292	0.0772476	3.25333	0.0648499	3.25333	0.108719
3.255	0.058651	3.25375	0.761986	3.25417	0.527859	3.25458	0.0691414	3.25458	0.0786781	3.255	0.0629425	3.255	0.102043
3.25667	0.0605583	3.25542	0.76437	3.25583	0.534534	3.25625	0.0824928	3.25625	0.079155	3.25667	0.0691414	3.25667	0.0953674
3.25833	0.061512	3.25708	0.766277	3.2575	0.539303	3.25792	0.0886917	3.25792	0.0796318	3.25833	0.0767708	3.25833	0.0901222
3.26	0.058651	3.25875	0.768661	3.25917	0.536442	3.25958	0.0896454	3.25958	0.0767708	3.26	0.0796318	3.26	0.0834465
3.26167	0.0500679	3.26042	0.768185	3.26083	0.527382	3.26125	0.0829697	3.26125	0.0686646	3.26167	0.0777245	3.26167	0.0748634
3.26333	0.0400543	3.26208	0.762463	3.2625	0.518322	3.26292	0.0715256	3.26292	0.0619888	3.26333	0.0739098	3.26333	0.0705719
3.265	0.0319481	3.26375	0.754833	3.26417	0.5126	3.26458	0.0596046	3.26458	0.0658035	3.265	0.0686646	3.265	0.0748634
3.26667	0.0271797	3.26542	0.749111	3.26583	0.507832	3.26625	0.0548363	3.26625	0.0743866	3.26667	0.064373	3.26667	0.0839233
3.26833	0.0252724	3.26708	0.743866	3.2675	0.503063	3.26792	0.0534058	3.26792	0.0801086	3.26833	0.0600815	3.26833	0.0944138
3.27	0.0257492	3.26875	0.730991	3.26917	0.501156	3.26958	0.0481606	3.26958	0.0834465	3.27	0.0581741	3.27	0.10252
3.27167	0.0329018	3.27042	0.715256	3.27083	0.503063	3.27125	0.038147	3.27125	0.0872612	3.27167	0.0596046	3.27167	0.105858
3.27333	0.0448227	3.27208	0.70715	3.2725	0.504494	3.27292	0.0286102	3.27292	0.087738	3.27333	0.0629425	3.27333	0.106335
3.275	0.0576973	3.27375	0.70858	3.27417	0.502586	3.27458	0.0271797	3.27458	0.0772476	3.275	0.067234	3.275	0.106335
3.27667	0.0662804	3.27542	0.711918	3.27583	0.50354	3.27625	0.0314713	3.27625	0.0605583	3.27667	0.0691414	3.27667	0.108719
3.27833	0.0705719	3.27708	0.717163	3.2775	0.509739	3.27792	0.038147	3.27792	0.043869	3.27833	0.0696182	3.27833	0.115395
3.28	0.0743866	3.27875	0.730515	3.27917	0.520229	3.27958	0.04673	3.27958	0.0309944	3.28	0.0681877	3.28	0.123501
3.28167	0.0772476	3.28042	0.75388	3.28083	0.527382	3.28125	0.0567436	3.28125	0.0214577	3.28167	0.0696182	3.28167	0.131607
3.28333	0.0758171	3.28208	0.77486	3.2825	0.529766	3.28292	0.0662804	3.28292	0.0162125	3.28333	0.0715256	3.28333	0.136852
3.285	0.0681877	3.28375	0.784397	3.28417	0.530243	3.28458	0.0715256	3.28458	0.017643	3.285	0.0705719	3.285	0.139713
3.28667	0.0591278	3.28542	0.786304	3.28583	0.528336	3.28625	0.0696182	3.28625	0.0238419	3.28667	0.067234	3.28667	0.14019
3.28833	0.0543594	3.28708	0.784397	3.2875	0.525951	3.28792	0.0629425	3.28792	0.0319481	3.28833	0.0619888	3.28833	0.137806
3.29	0.0524521	3.28875	0.781059	3.28917	0.524998	3.28958	0.0562668	3.28958	0.0405312	3.29	0.0600815	3.29	0.133991
3.29167	0.0510216	3.29042	0.775814	3.29083	0.527859	3.29125	0.0557899	3.29125	0.04673	3.29167	0.0605583	3.29167	0.126362
3.29333	0.0510216	3.29208	0.769615	3.2925	0.538826	3.29292	0.0605583	3.29292	0.0500679	3.29333	0.0596046	3.29333	0.115395
3.295	0.0553131	3.29375	0.76437	3.29417	0.553608	3.29458	0.0629425	3.29458	0.0486374	3.295	0.0548363	3.295	0.103474
3.29667	0.0634193	3.29542	0.758648	3.29583	0.566483	3.29625	0.0624657	3.29625	0.0452995	3.29667	0.0534058	3.29667	0.0929832
3.29833	0.0724792	3.29708	0.755787	3.2975	0.571728	3.29792	0.0605583	3.29792	0.0429153	3.29833	0.061512	3.29833	0.0839233
3.3	0.0824928	3.29875	0.755787	3.29917	0.567913	3.29958	0.058651	3.29958	0.041008	3.3	0.0734329	3.3	0.079155
3.30167	0.0910759	3.30042	0.754833	3.30083	0.561237	3.30125	0.0567436	3.30125	0.0367165	3.30167	0.0782013	3.30167	0.0810623
3.30333	0.0948906	3.30208	0.751972	3.3025	0.554562	3.30292	0.0543594	3.30292	0.0290871	3.30333	0.0782013	3.30333	0.0858307
3.305	0.0963211	3.30375	0.748634	3.30417	0.546932	3.30458	0.0529289	3.30458	0.0224113	3.305	0.0839233	3.305	0.0872612
3.30667	0.0991821	3.30542	0.750065	3.30583	0.538826	3.30625	0.0543594	3.30625	0.017643	3.30667	0.0925064	3.30667	0.084877
3.30833	0.102997	3.30708	0.752926	3.3075	0.529289	3.30792	0.0605583	3.30792	0.0128746	3.30833	0.0958443	3.30833	0.084877
3.31	0.102043	3.30875	0.752449	3.30917	0.521183	3.30958	0.0720024	3.30958	0.0104904	3.31	0.0901222	3.31	0.0882149
3.31167	0.0901222	3.31042	0.748634	3.31083	0.514984	3.31125	0.0829697	3.31125	0.00858307	3.31167	0.0853539	3.31167	0.0944138
3.31333	0.0729561	3.31208	0.746727	3.3125	0.5126	3.31292	0.0872612	3.31292	0.0123978	3.31333	0.0853539	3.31333	0.106335
3.315	0.0581741	3.31375	0.748158	3.31417	0.515461	3.31458	0.0896454	3.31458	0.0214577	3.315	0.0886917	3.315	0.121593
3.31667	0.0476837	3.31542	0.747204	3.31583	0.522137	3.31625	0.0925064	3.31625	0.0329018	3.31667	0.0944138	3.31667	0.133991
3.31833	0.043869	3.31708	0.741959	3.3175	0.535011	3.31792	0.0948906	3.31792	0.0429153	3.31833	0.100613	3.31833	0.13876
3.32	0.0462532	3.31875	0.736237	3.31917	0.54884	3.31958	0.0891685	3.31958	0.0514984	3.32	0.105858	3.32	0.134945
3.32167	0.0591278	3.32042	0.735283	3.32083	0.557899	3.32125	0.0743866	3.32125	0.0619888	3.32167	0.107288	3.32167	0.123501
3.32333	0.0767708	3.32208	0.739574	3.3225	0.554562	3.32292	0.0581741	3.32292	0.0681877	3.32333	0.105381	3.32333	0.107765
3.325	0.0934601	3.32375	0.742912	3.32417	0.541687	3.32458	0.04673	3.32458	0.061512	3.325	0.0972748	3.325	0.0939369
3.32667	0.108719	3.32542	0.747681	3.32583	0.529766	3.32625	0.0433922	3.32625	0.0457764	3.32667	0.0834465	3.32667	0.0824928
3.32833	0.117302	3.32708	0.757217	3.3275	0.522137	3.32792	0.0433922	3.32792	0.0352859	3.32833	0.0691414	3.32833	0.0734329
[truncated: 17,804 more rows]
