# Supplementary material for: Carotenoid cleavage enzymes evolved convergently to generate the visual chromophore
Source: Nat Chem Biol. 2024 Feb 14;20(6):779–88. doi: 10.1038/s41589-024-01554-z (PMC11142922; doi:10.1038/s41589-024-01554-z)
Supplement: Supplementary file 7 — Statistical source data and unprocessed gel images. [file 41589_2024_1554_MOESM7_ESM.xlsx]

## Sheet: Source_data_Figure_4a
NCBI accession code and description	Amino acid sequence
>XP_026733290.1_carotenoid_isomerooxygenase_[Trichoplusia_ni]	MAATEEKLYPNCDATVWLRSCEEEVSEPLEGTMTGEFPSWLRGTLLRNGPGCLNVGTMRFEHLFDSSALLHRFAIDDGTVTYQCRFLRTNTLKKNRAANRIVVTEFGTKSAPDPCHTIFDRVAAFFNPGEHMSDNAMISVYPFGDEVYAFTEGPIIHRVDTVTLDTLEQKNMTDCVALVNHTSHPHVMPNGDVYNVGMSVVKGRIRHVVAKFPFTEKGDMFKSAHIVASMAPRWALHPAYMHTFGITENYFVIVEQPLSISVYGLMTNLINNNKLAASLKWYPEYETHIVLLSRTTGKEVKRFRTDTLFFLHIINCYEHEGELVVDLCTYKDAKVVDAMYVHAIETMQSNADYAEWFRAKPKRLQVSLNAPKMTRMKSSILADIGCETPRIHYDLHNSK…
>CAH0581132.1_unnamed_protein_product_[Chrysodeixis_includens]	MYSFSEMAAIEEKLYPNCDATVWLRSCEEEVSEPLEGSITGEVPSWLRGTLLRNGPGCLNVGTMRFEHLFDSSALLHRFAIDDGTVTYQCRFLRTNTLRKNRAANRIVVTEFGTKSAPDPCHTIFDRVAAFFNPGEHMSDNAMISLYPFGDEVYAFTEGPIIHRVDTVTLDTLEQKNMTDCVALVNHTSHPHVMPNGDVYNVGMSVVKGRIRHVVAKFPFTEKGDMFKKAHIVATMSPRWTLHPAYMHTFGITENYFVIVEQPLSISVYGLMANLINNNKLAASLKWYPEYETHIVLLSRKTGKEVKRFRTDTLFFLHIINCYEHEGELVVDLCTYKDAKVVDAMYVHAIETMQSNADYAEWFRAKPKRLQVSLDAPNLTKMDASILADIGCETPRIHY…
>XP_035433750.2_carotenoid_isomerooxygenase_[Spodoptera_frugiperda]	MAATQAHTEKLYPNCDATVWLRSCEEEVSEPLEGVITGEVPTWLRGTLLRNGPGSLKVGDMRFDHLFDSSALLHRFAIDDGHVTYQCRFLRTNTLKKNRAANRIIVSEFGTKSAPDPCHSIFDRVAAFFNPAEHMSDNAMISVYPFGDEVYAFTEGPIIHRVDTVTLDTLERKNMTKCVALVNHTSHPHVMPNGDVYNLGMSIVKGTIRHVVAKFPFTEKGDMFKSAHIVATLKPRWTLNPSYMHTFGITENYFVIVEQPLSVSVPGLMRGLITNDKLVSSLQWNPGYETHIVLLSRSTGREVKRFRTESLFYLHIINTYEQEGNLVVDICAYKDAKVIDAMYVEAIESMQSNADYANWFRARPKRMEVSLDAPNLTYVAPKTLANIGCETPRIHYDVH…
>KAG8117793.1_hypothetical_protein_SFRUCORN_011600_[Spodoptera_frugiperda]	MAATQAHTEKLYPNCDATVWLRSCEEEVSEPLEGVITGEVPTWLRGTLLRNGPGSLKVGDMRFDHLFDSSALLHRFAIDDGHVTYQCRFLRTNTLKKNRAANRIIVSEFGTKSAPDPCHSIFDRVAAFFNPAEHMSDNAMISVYPFGDEVYAFTEGPIIHRVDTVTLDTLERKNMTKCVALVNHTSHPHVMPNGDVYNLGMSIVKGTIRHVVAKFPFTEKGDMFKSARIVATLKPRWTLNPSYMHTFGITENYFVIVEQPLSVSVPGLMRGLITNDKLVSSLQWNPGYETHIVLLSRSTGREVKRFRTESLFYLHIINTYEQEGNLVVDICAYKDAKVIDAMYVEAIESMQSNADYANWFRARPKRMEVSLDAPNLTYVAPKTLANIGCETPRIHYDVH…
>PZC85085.1_hypothetical_protein_B5X24_HaOG202849_[Helicoverpa_armigera]	MAAVAEKLYPNCDASVWLRSCEEEVSEPLEGTTTGELPPWLRGALLRNGPGSLKVGDMRFDHLFDSSALLHRFAIDEGHVTYQCRFLRTNTLRKNRAANRIIVSEFGTKAAPDPCHTIFDRVAAFFNPGEHMSDNAMISLYPFGDEIYAFTEGPIIHRVDTVTLDTLERRNMTDCVALVNHTSHPHVMPNGDVYNVGMSVVKGRIKHVVVKFPFTEKGDMFKSARIVASVKPRWTLNPSYMHTFGITENYFVIVEQALSVSVAALMKGLINNEKVCSSLKWNPDYETHIVLLSRTTGLEVKRFRTDTLFYLHIINAFETDGRLVVDLCAYKDAQVIDAMYVQAIETMQSNADYAEWFRARPQRLDVSLDAPNLTHVPQKLIADIGCETPRIHYDLHNAK…
>XP_049696301.1_carotenoid_isomerooxygenase_[Helicoverpa_armigera]	MAAVAEKLYPNCDASVWLRSCEEEVSEPLEGTTTGELPPWLRGTLLRNGPGSLKVGDMRFDHLFDSSALLHRFAIDEGHVTYQCRFLRTNTLRKNRAANRIIVSEFGTKAAPDPCHTIFDRVAAFFNPGEHMSDNAMISLYPFGDEIYAFTEGPIIHRVDTVTLDTLERRNMTDCVALVNHTSHPHVMPNGDVYNVGMSVVKGRIKHVVVKFPFTEKGDMFKSARIVASVKPRWTLNPSYMHTFGITENYFVIVEQALSVSVAALMKGLINNEKVCSSLKWNPDYETHIVLLSRTTGLEVKRFRTDTLFYLHIINAFETDGRLVVDLCAYKDAQVIDAMYVQAIETMQSNADYAEWFRARPQRLEVSFDAPNLTHVPQKLIADIGCETPRIHYDLHNAK…
>XP_047019803.1_carotenoid_isomerooxygenase_[Helicoverpa_zea]	MAAVAEKLYPNCDASVWLRSCEEEVSEPLEGTTTGELPPWLRGTLLRNGPGSLKVGDMRFDHLFDSSALLHRFAIDEGHVTYQCRFLRTNTLRKNRAANRIIVSEFGTKAAPDPCHTIFDRVAAFFNPGEHMSDNAMISLYPFGDEIYAFTEGPIIHRVDTVTLDTLERRNMTDCVALVNHTSHPHVMPNGDVYNVGMSVVKGRIKHVVVKFPFTEKGDMFKSARIVASVKPRWTLNPSYMHTFGITENYFVIVEQALSVSVAALMKGLINNEKVCSSLKWNPDYETHIVLLSRTTGLEVKRFRTNTLFYLHIINAFETDGRLVVDLCAYKDAQVIDAMYVQAIETMQSNADYAEWFRARPQRLDVSLDAPNLTHVPQKLIADIGCETPRIHYDLHNAK…
>XP_022814551.1_carotenoid_isomerooxygenase_[Spodoptera_litura]	MAAIEEKLYPNCDATVWLRSCEEEVSEPLEGMITGEVPKWLRGTLLRNGPGSLKVGDMRFDHLFDSSALLHRFAIDDGHVTYQCRFLRTNTLKKNRAANRIIVSEFGTKSAPDPCHSIFDRVAAFFNPAEHMSDNAMISVYPFGDEVYAFTEGPIIHRVDTVTLDTLERKNMTKCVALVNHTSHPHVMPNGDVYNLGMSVVKGTIRHVVAKFPYTEKGDMFKSARIVASLKPRWTLNPSYMHTFGVTENYFVIVEQPLSVSVPGLMRGLITNDKLVSSLQWNPGYETHIVLLSRSTGREVKRFRTESLFYLHIINTFEQEGNLVVDICAYKDAKVIDAMYVKAIESMQSNADYANWFRARPKRMEVSLDAPNLTYVEPKTLANIGCETPRIHYDVHNAK…
>CAB3223900.1_unnamed_protein_product_[Arctia_plantaginis]	MARVEEKLYPNCDSSVWLRSCEEEVSEPLEGELTGEVPSWLRGTLLRNGPGSLNVGSMRFEHLFDSSALLHRFAIDDGTVTYQCRFLCTNTLKKNRAANRIVVTEFGTKAVPDPCHTIFDRMAAVFNPGEMVSDNAMISLYPFGDEIYAFTEGPIIHRVDPVTLDTLEQRSMTDCIALVNHTSHPHVMPNGDVYNVGMSVVRGRIKHVVAKFPYTEKGDMFKSARIVATLKPRWQMHPSYMHTFGITENYFVIVEQPLSVSLYGLVRGVLAKEPLAKSLQWFPNYETHVVLLSRETGKEVKRFRTEALFYLHIINCYEHNGKLVVDLCAYKDAKVIDGMYVHAIETMQSNADYANWFRGRPKRLEVNLDAKKLTKMDETILAEIGCETPRIHYDLYNGR…
>CAH0702576.1_unnamed_protein_product_[Spodoptera_exigua]	MAAIEEKLYPNCDATVWLRSCEEEVSEPLEGVTTGEVPKWLRGTLLRNGPGSLKVGDMRFDHLFDSSALLHRFAIDDGHVTYQCRFLRTNTLKKNRAANRIIVSEFGTKSAPDPCHSIFDRVAAFFNPAEHMSDNAMISVYPFGDEVYAFTEGPIIHRVDTVTLDTLERKNMTKCVALVNHTSHPHVMPNGDVYNLGMTIVKGTIRHVVAKFPYTEKGDMFKSARIVASLKPRWTLNPSYMHTFGITENYFVIVEQPLSVSVPGLMRGLITNDKLVSSLQWNPGYETHIVLLSRSTGREVKRFRTESLFYLHIINTFERDGNLIVDICTYKDAKVIDAMYVKAIESMQSNADYANWFRARPKRMEVSLDAPNLTYVVPRILANIGCETPRLHYDDHNGK…
>KAF9794164.1_hypothetical_protein_SFRURICE_009541_[Spodoptera_frugiperda]	MAATQAHTEKLYPNCDATVWLRSCEEEVSEPLEGVITGEVPTWLRGTLLRNGPGSLKVGDMRFDHLFDSSALLHRFAIDDGHVTYQCRFLRTNTLKKNRAANRIIVSEFGTKSAPDPCHSIFDRVAAFFNPAEHMSDNAMISVYPFGDEVYAFTEGPIIHRVDTVTLDTLERKNMTKCVALVNHTSHPHVMPNGDVYNLGMSIVKGTIRHVVAKFPFTEKGDMFKSAHIVATLKPRWTLNPSYMHTFGITENYFVIVEQPLSVSVPGLMRGLITNDKLVSSLQWNPGYELSLVLRREVKRFRTESLFYLHIINTYEQEGNLVVDICAYKDAKVIDAMYVEAIESMQSNADYANWFRARPKRMEVALDAPNLTYVAPKTLANIGCETPRIHYDVHNAKPY…
>XP_030020863.1_carotenoid_isomerooxygenase_isoform_X3_[Manduca_sexta]	MGDSEVKLYPNCDSTVWLRSCEEEIVQPQEGRVSGEIPSWLQGTLLRNGPGSLNVGSMRFKHLFDSSALLHRFAIHDGSVTYQCRFLQSNTFKKNRAANRIVVTEFGTKAVPDPCHTIFDRVSALFNPGESISDNAMISLYPFGDEIYAFTEGPVIHRIDPVTLDTLERKNLTNCVALVNHTSHPHVMSNGDVYNVGMSVVKGRVRHVVVKFPYMEKGDMFERAHVVASLKPRWPLHPAYMHTFGVTENYFVIVEQPMSVSLCGVLRSQLANQPFVSSLHWYPEHETHIVLISRKDGKETKRFRTEPLFYLHIINAYEQNDTLVLDMCAYKDAKAIDAMYVHAIETMQCNADYANWFRGRPKRLELPLNAPRLTRVQPQLLADIGCETPRIHYDLHNGK…
>KAJ0175416.1_hypothetical_protein_K1T71_008575_[Dendrolimus_kikuchii]	MAVCEEKLYPNCDSGVWLRSCEEEVTEPLEGIITGSLPPWLRGTLLRNGPGSLKVGSMRFKHLFDSSALLHRFSIQDGSVTYQCRFLRSNTLKKNLAANRIVVTEFGTKSVPDPCHTIFDRVAGLFKPGESMSDNAMISLYPFGDEIYAFTEGPIIHRIDPVTLDTLERKNMMDCVALVNHTSHPHVMPNGDVYNVGMSVVKGRLRHVVVKFPYTEKGDMFERAHVVGSMKPRWSLHPAYMHTFGITENYFVIVEQPLSVSVCGIVRTQLANEPLASTLHWYPNYDTHVVLLSRKNGKEVKRYRTETLFFLHIINCYEQDETLVVDLCTYKDAKALDAMYIQAIETMQSNAEYAEWFRGRPKRLRLPLKAGRLHKVKPTLLAELGCETPRIHYDVYNGL…
>NP_001266310.1_beta,beta-carotene_15,15'-monooxygenase-like_[Bombyx_mori]	MAAETQNLYPNCDSSVWLRSCEEEVTEPLDGNITGTLPPWLRGTLLRNGPGSLKVGAMRFKHLFDSSALLHRFAIHDGIVTYQCQFLKSNTLKKNRAANRIVVTEFGTKSVHDPCHTIFDRVAAIFKPGDSMSDNAMISLYPFGDEIYAFTEGPIIHRIDPVTLDTLDRKNMTDCIALVNHTSHPHVMPNGDVYNVGMSIVKGGLRHVVVKFPYTEKGDMFERAKVVASLKPRWPLHPAYMHTFGITENFFIIVEQPMSVSLCGVVRNQLANKPLASSLHWYPNHETNIVLLSRKDGKEWKRYRTQTLFFLHIINCFEKNGSVIVDLCAYKDPKALDAMYVHAIETMQSNADYAEWFRGRPKRLELPLDAPRLAKVVPTILADLGCETPRIHYDLYNGK…
>XP_052754764.1_carotenoid_isomerooxygenase_[Galleria_mellonella]	MAVDQQKLYPNCDSGVWLRSCEEEVTEPLEGTITGEIPSWLQGSLLRNGPGSLKVGSMRFEHLFDSSALLHRFAINDGSVTYQCRFLQSNTFKKNRAAARIVVTEFGTRAVPDPCHTIFDRIAALFKPGESLSDNAMISLYPFGDEIYAFTEGPVIHRIDPETLDTLERRNLMDSVSLVNHTSHPHVMPNGDVYNLGMSIVQGRLKHVIVKFPYTEKGDMFAKAHIVANMSPRWPLHPAYMHTFGITENYFVIVEQPLSVSLLTMVKSQLSNEPLASSLHWYPNHETHIVLLSRRDGKEVKRYRTEPLFYLHIINAYEHDGVLVVDLCAYKDAKAIDAMYINAIETMQSNADYAEWFRGRPKRLELPLNATNCSRVEPRLLAELGCETPRIHYDLYNGR…
>A8Y9I2.1_RecName:_Full=Carotenoid_isomerooxygenase;_AltName:_Full=Beta-carotene_15,15'-monooxygenase_and_retinoid_isomerase;_AltName:_Full=Beta-carotene_dioxygenase_and_retinoid_isomerase;_AltName:_Full=Neither_inactivation_nor_afterpotential_mutant_B_[Galleria_mellonella]	MAVHQEKLYPNCDSGVWLRSCEEEVTEPLEGTITGEIPSWLQGSLLRNGPGSLKVGSMRFEHLFDSSALLHRFAINDGSVTYQCRFLQSNTFKKNRAAERIVVTEFGTRAVPDPCHTIFDRVAALFKPGESLSDNAMISLYPFGDEIYAFTEGPVIHRIDPETLDTLERRNLMDSVSLVNHTSHPHVMPNGDVYNLGMSIVQGRLKHVIVKFPYTEKGDMFAKAHIVANMSPRWPLHPAYMHTFGITENYFVIVEQPLSVSLLTMVKSQPSNEPLASSLHWYPNHETHIVLLSRRDGKEVKRYRTEPLFYLHIINAYEHDGVLVVDLCAYKDAKAIDAMYINAIETMQSNADYAEWFRGRPKRLELPLNATNCSRIEPRLLAQLGCETPRIHYDLYNGR…
>XP_047986872.1_carotenoid_isomerooxygenase_[Leguminivora_glycinivorella]	MAACEQKLYPNCDPTVWLRSCEEEVTEPLEGHITGEIPTWVRGTLLRNGPGSLQVGSERFDHLFDSSALLHRFAIHDGSATYQCRFLQSNTYKRNQAARRIVVTEFGTSAAPDPCHTIFDRVSALFNPGESMSDNAMISVYPFGDEMYAFTEGPVIHRVDPVTLDTLGRRNLTQSLALVNHTSHPHVMPNGDVYNVGMSLIKGRLQHVVVKFPFTEKGDMFERARVVGSMKPRWPLHPAYMHTFGITENYFVIVEQPLSVSLVGVVRNQLSNKPLAKSLHWYPEHKTHIVLISRKTGKEVTRYRTDTLFYLHIINSFEQDGRLIVDICAYNDAKVIDAMYIQAIESMQSNADYAEWFRGRPKRLEIPLDAPRLTRVAPRLLADLGCETPRIHYDLYNGK…
>XP_049868031.1_carotenoid_isomerooxygenase-like_[Pectinophora_gossypiella]	MAASEKCYPNCDPSVWLRSCEEEVARPLEGEISGTMPPWLRGTLLRNGPGSLKVGTMRFDHLFDSSALLHRFAIHDGRVTYQCRFLRSSTFKRNHAADRIVVTEFGTKSVPDPCHTIFDRVAALFKPGESMSDNAMISVYPFGDEIYAFTEGPVIHRIDPTTLDTMERKNMMDCVALVNHTSHPHVMPNGDVYNVGMSVVKGRLRHVVVKFPYTEKGNMFDRARIVGTMTPRWALNPAYMHTFGITENYFVIVEQPLSVSLCGVVCNQLTNSPLASSLRWYSEHETHIVLISRSEGKEVKRFCTEALFYLHIINAFEQDGRLVVDLCAYKDAKVLDAMYIHAIESMQSNANYAEWFRGRPKRLEVSLGAPNLTRLQPRLLAHLGCETPRIHYDLLNGRP…
>XP_013185217.1_PREDICTED:_carotenoid_isomerooxygenase_[Amyelois_transitella]	MAQTEKKLYPNCDANVWLRSCEEEVTEPLEGKITGEIPSWLQGTLLRNGPGSLKVGSMRFQHLFDSSALLHRFAIHDGSVTYQCRFLRSNTFKKNRAADRIVVTEFGTKAVPDPCHTIFDRVAAVFKPGESLSDNAMISLYPFGDEMYAFTEGPVIHRVDPVTLDTLERKNLMNSVALVNHTSHPHVMPNGDVYNLGMSIVKGRLKHVIVKFPFIEKGDMFANAQIVASVKPKWPLHPSYMHTFGITDNFFVMVEQPLSVALVSMVKNQLANEPLASSLHWYPDHETHIILLSRKDGNEWKRFRTVPLFFLHIINCYEKDGELVVDLCAYKDAKALDAMYIQAIETMQSNADYAEWFRGRPKRIVVPLDAPSRSRVEPKLLADLGCETPRIHYDLYNGR…
>CAH0714171.1_unnamed_protein_product,_partial_[Brenthis_ino]	MTESKVKYYPNCDGNVWLRSCDVEAIEPIDGNITGELPSWLRGTLLRNGPGSLKVGTMRFKHLFDSAALLHRFSIQDGHITYQCRFLQSNTFKRNRAANRIVVTEFGTQAVPDPCHTIFDRVSALFKPGDSISDNAMISVYPFGDEMYVFTEGPVIHRIDPVTLDTLQRKNLTESIALINHTSHPHVMPNGDVYNVGMSLLSGRLRHVVVKFPFTEKGDMFENAQIVGSMNPRWAMHPAYMHTFGITENYFVIIEQPLSVSVCRVVRNQLANQPMVSSLQWYPEYETHIVLISRQTGDEVVRYRTEAIFFLHIINCFEKDNKLIVDLCAYKDAKVLDAMYVHAIESMQSNADYAEWFRSRPKRLEVSLDAPHLTKIEPRLLADLGCETPRIHYDQYNGR…
>XP_050347245.1_carotenoid_isomerooxygenase-like_[Nymphalis_io]	MAECTTKLYPNCDSNVWLRSCEVEVTEPVEGLITGEFPSWLQGTLLRNGPGSLNVGSMRFKHLFDSAALLHRFHIHDGHVTYQCRFLQSNTFKKNRAANRIVVTEFGTAAVPDPCHTIFDRIAALFNPGESISDNAMISLYPFGDEIYAFTEGPVIHRIDPVTLETMERKNLTESVALVNHTSHPHVMANGDVYNVGMSVVRGRLRHVVVKFPFTEKGDMFAEAHIVASLKPRLSMNPAYMHTFGVTENYFVILEQPLSVSLVGLVRSQITNQPLSSSLHWYPEQETHVVLLGRESGKEEKRYRTETLFFLHIINCFEEDGNVVVDVCAYKDAKVIDAMYIHAIESMQSNADYAGWFRGRPKRLEMSLVAPPLTRVEPKLLADLGCETPRIHYDLHNGR…
>XP_023942484.2_carotenoid_isomerooxygenase_[Bicyclus_anynana]	MAEPETKYYPNCDGGVWLRSCELEVTEPLKGAVTGEIPTWLKGTLLRNGPGSLNVGSMRFKHLFDSAALLHRFNIQDGRVTYQCRFLRSNTFKKNRAARRIVVTEFGTQAVPDPCHTIFDRVAALFKPGDSMSDNAMISLYPFGDQMYAFTEGPVIHRIDDVTLETVERKDMTECIALVNHTSHPHVMPNGDVYNVGMSIVKGSLRHVVVKFPHTEKGDMFKEAHIVGSMKPRWMTHPAYMHTFGVTKNYFVIIEQPLSVSLYGVVRNQLSNQPLAASLKWYPDHKTHVVLISRRTGKEVKRYETDTLFFLHIINCFEQERSLVVDMCVYKDAKVLDAMYIQAIESMQNNADYAEWFRSRPKRLEINLDAPRLAYVEPRLLADLGCETPRIHYDRYNGV…
>XP_034826805.1_carotenoid_isomerooxygenase_[Maniola_hyperantus]	MAEHKADYYPNCDSSVWLRSCEVEVTEPIEGLITGKIPPWLNGTLLRNGPGSLKVGSMRFKHLFDSAALLHRFSIQDGRVTYQCRFLRSNTYKRNRAAQRIVVTEFGTQAVPDPCHTIFDRVAALFKPGDSISDNAMISLYPFGDQVYAFTEAPVIHRIDTLTLDTLERKDLMECVALVNHTSHPHVMSNGDVYNVGMSIIKGCLRHVVVKFPFTEKGDMFKEAHIVGSMKTRWMMHPAYMHTFGITQNYFVIVEQPLSVSLYRTFRNQLSNQPLASSLKWFPQHKTHVVLISRHTGKEINRYQTDTLFFLHIINCYEKDRSLVVDLCTYKDAKVLDAMYIHAIESMQSNADYAEWFRARPKRLEISLDAPPLTYIQPKLLVDLGCETPRIHYDLYNGR…
>XP_038214747.1_carotenoid_isomerooxygenase-like_isoform_X1_[Zerene_cesonia]	MMESERKLYPNCDSNVWLRSCGEETVEPLKGEITGRIPAWLRGTLLRNGPGSLNVGSMRFKHLFDSSALLHRFAIHGGQATYQCRFLRSNTYKKNHAAQRIVVTEFGTRAVPDPCHTIFDRVSAIFNPAESISDNAMISVYPFGDEIYAFTEGPIIHRIDATTLDTLDRINLMDRVALLNHTSHPHVMPNGDVYNVGMSIVAGRIRHVVVKFPFEEKGDMFANAEVVGSMKPRWPLHPAYMHTFGITENYFVIVEQPLTVSLLNMVRNQLTNQPLIASLKWFPEYETHIVLISRTTGEEIKRYRTDTMFFLHIINSYEHEGNLVIDLCAYKDAKVLDAMYVDAIETMQTNAEYAEWFRGRPKRLEMDLNDPNMTRIDAKILADVGCETPKTYYEKCNGR…
>XP_026315487.1_carotenoid_isomerooxygenase-like_isoform_X1_[Hyposmocoma_kahamanoa]	MSSYDQLYPNCDPDVWLRSCELEVEKPIEGEITGEMPSWLRGTLLRNGPGSLKVGSTRFEHLFDSASLLHRFAIQDGIVTYQCRFLRSNTFNKNRAANRIVVTEFGTKAVPDPCHTIFDRLAAVFNPGEAMSDNAMISIYPFGDEIYAFTETPVIHRIDPITLDTLERKNLADSIAIVNHTAHPHVMPNGDVYNVGMSLVKCRIRHVVVKFPFNEKGDMFQRAHIVGHMKPRWELHPAYMHTFGITENYFVIVEQPLSVSLLGVVKNQLADAPLINSLKWNPEHETQIVLISRKTGEEVKRYRTETLFYLHIINTFEQDGKLVVDLCAYKDAKALDAMYIQSIETMQSNANYADWFRGRPKRIEILLDAPQFTHFDATVLVDYGCETPRIHYDLYNGRP…
>XP_050347247.1_carotenoid_isomerooxygenase-like_[Nymphalis_io]	MAECRRKFYPNCNGNVWLRSCEVEVTDSLEGQITGEFPSWLQGTLLRNGPGSLNVGSMRFKHLFDSAALLHRFHIHDGHVTYQCRFLQSNTFKKNRAANRIVVTEFGTAAVPDPCHTIFDRIAALFNPGESISDNAMISLYPFGDEIYAFTEGPVIHRIDPVTLETMERKNLTESVALVNHTSHPHVMANGDVYNVGMSVVRGRLLHNVVKFPFTEKGDMFAEAHIVASVKPRWSMNPAYMHTFGMTENYFVLLEQPLSVSLVGLVRSQLTNQPISSSLHWYPEQETHVVLLGRESGKEEKRYRTETLFFLHIINCFEEDGNVVVDVCAYKDAKVIDAMYIHAIESMQSNADYAEWFRGRPKRLEMSLVAPPLTRVEPKLLADLGCETPRIHYDLYNGR…
>KPJ14364.1_Beta,beta-carotene_15,15'-monooxygenase_[Papilio_machaon]	MAKSNEKLYPNCDSSVWLRSCDIEVTQPLHGRITGQMPTWLRGSLLRNGPGSLKVGSMRFEHLFDSSALVHRFSILDGAATYQCRFVRTNTLKRNRAANRIVVTEFGTKAVPDPCHTIFDRVASIFKPSELSDNTMISLYPFGDEIYSFTEGPFIHRIDPKTLDTLERKDMMKCVAVVNHTSHPHVMPNGDVINVGMSIVKGRLRHVIVKFPYTEKGDMFERAHIIGSMKPRWTMHPSYMHTFGVTENYFVIIEQPLTVSICGVIRNQLANKPMISCLQWFPEHETNIVLINKKTGKEVKRFRTETMFFLHIINAFEQDGRLIVDLCSYKDAKALDAMYVKAIETMQSNAEYAEWFRGRPKRLEVSLAAPAMSHVTPRLLADLGCETPRIHYDLYNGRP…
>XP_013177220.1_PREDICTED:_carotenoid_isomerooxygenase-like_[Papilio_xuthus]	MAESSEKLYPNCNSSVWLRSCDVEVTEPLHGKITGKMPTWLRGSLLRNGPGSLKVGSMRFEHLFDSSALVHRFSILDGAVTYQCRFVRTNTFKTNRAANRIVVTEFGTKAVPDPCHTIFDRVASIFKPAELSDNTMISLYPFGDEIYSFTEGPFIHRIDPKTLDTLERKDMMKCVAVVNHTSHPHVMPNGDVINVGMSIVKGRLRHVVVKFPYTEKGDMFERAHIIGSMKPRWAMHPAYMHTFGVTENYFVILEQPLTVSICGVLRNQLANKPMISSLQWFPEHETNIVLISKKTGKEFKRFRTETMFFLHIINAFEQDGRLIVDLCSYKDAKALDAMYVKAIETMQSNAEYAEWFRGRPKRLEVSLAAPALSKVTPRLLANLGCETPRIHYDLYNGRP…
>KPI96810.1_Beta,beta-carotene_15,15'-monooxygenase_[Papilio_xuthus]	MAESSEKLYPNCNSSVWLRSCDVEVTEPLHGKITGKMPTWLRGSLLRNGPGSLKVGSMRFEHLFDSSALVHRFSILDGAVTYQCRFVRTNTFKRNRAANRIVVTEFGTKAVPDPCHTIFDRVASIFKPAELSDNTMISLYPFGDEIYSFTEGPFIHRIDPKTLDTLERKDMMKCVAVVNHTSHPHVMPNGDVINVGMSIVKGRLRHVVVKFPYTEKGDMFERAHIIGSMKPRWAMHPAYMHTFGVTENYFVILEQPLTVSICGVLRNQLANKPMISSLQWFPEHETNIVLISKKTGKEFKRFRTETMFFLHIINAFEQDGRLIVDLCSYKDAKALDAMYVKAIETMQSNAEYAEWFRGRPKRLEVSLAAQAMSKVTPRLLANLGCETPRIHYDLYNGRP…
>XP_045494750.1_carotenoid_isomerooxygenase-like_isoform_X2_[Colias_croceus]	MGSERKLYPNCDSNVWLRSCGEEIVEPVKGTITGCMPPWLRGTLLRNGPGSLNVGSMRYKHLFDSAALLHRFSINDGQVTYQCRFLRSNTYKKNQAAQRIVVTEFGTKAVPDPCHTIFDRVSAIFNPAESISDNAMISVYPFGDKIYAFTEGPVIHRIDPTTLDTMERINLMDRVALINHTSHPHVMPNGDVYNVGMSIVSGRIRHVVVKFPFVEKGDMFANAEIVGSMKPRWSLHPAYMHTFGITQNYFVIVEQPLTVSLINMVRNQLTNQPLIASLKWFSEYETHIVLISRTTGNEIKRYRTDTMFFLHIINSFEHEGKLVVDLCAYKDAKVLEAMYVDAIETMQTNADYAAWFRGRPKRLEMDLNDPNMTKIDAELLADVGCETPKTYYEKYNGRA…
>XP_014359421.2_carotenoid_isomerooxygenase_[Papilio_machaon]	MAKSNEKLYPNCDSSVWLRSCDIEVTQPLHGRITGQMPTWLRGSLLRNGPGSLKVGSMRFEHLFDSSALVHRFSILDGAATYQCRFVRTNTLKRNRAANRIVVTEFGTKAVPDPCHTIFDRVASIFKPSELSDNTMISLYPFGDEIYSFTEGPFIHRIDPKTLDTLERKDMMKCVAVVNHTSHPHVMPNGDVINVGMSIVKGRLRHVIVKFPYTEKGDMFERAHIIGSMKPRWTMHPSYMHTFGVTENYFVIIEQPLTVSICGVIRNQLANKPMISCLQWFPEHETNIVLINKKTGKEVKRFRTETMFFLHIINAFEQDGRLIVDLCSYKDAKALDAMYVKAIETMQSNAEYAEWFRGRPKRLEVSLAAPAMSHVTPRQLADLGCETPRIHYDLYNGRP…
>XP_047530292.1_carotenoid_isomerooxygenase-like_[Vanessa_atalanta]	MVENKTKFYPNCDSNVWLRSCEVEVTDPLDGLITGEFPSWLQGALLRNGPGSLKVGSMRFQHLFDSSALLHRFCIHNGHVTYQCRFLQSNTYKKNHAANRIVVAEFGTAAVPDPCHTIFHRIAALFKPGESISDNAMISLYPFGDEIYAFTEGPVIHRIDPVTLDTMERRNLTESVALVNHTSHPHVTSSGDVYNVGMSVVRGRLRHVVVKFPFTEKGDMFAEAHIVASLKPRLSMNPAYMHTFGVTENYFVILEQPLSVSLVGLVKGQLTNQPLSSSLHWYPEQETHIVLLGRKSGKEERRYRTETLFFLHIINCFERDGNVVVDVCAYKDAKVIDAMYIHAIESMQSNADYAEWFRGRPKRLEMSLAAPPLTRVEPKLLADLGCETPRIHYDLHNGR…
>XP_046962851.1_carotenoid_isomerooxygenase-like_[Vanessa_cardui]	MVECKTKFYPNCDSNVWLRSCEVEVTDPLDGLITGEFPAWLQGTLLRNGPGSLKVGSMRFEHLFDSSALLHRFAIRDGRVTYQCRFLRSNTYKRNHAANRIVVAEFGTAAVPDPCRTIFHRIAALFKPGESISDNAMISLYPFGDEIYAFTEGPVIHRIDPVTLETMERKNLMESVALVNHTSHPHVMGNGDVYNVGMSVVRGRLRHVVVKFPFTEKGNMFAEAHIVASLKPRMSMNPAYMHTFGVTENYFVILEQPLSLSLVGVVKGQLTNQPLSSSLHWYPERETHIVLLGRESGKEERRYRTEPLFFLHIINCFERDGRVVVDVCAYRDAKVIDAMYIHAIESMQSNADYAEWFRGRPKRLEMSLAAPPLTRVEPKLLADLGCETPRIHYDLHNGR…
>XP_045447281.1_carotenoid_isomerooxygenase_[Melitaea_cinxia]	MAESNKEWKFYPNCDSSVWLRSCEKEVIEPLDGEIIGEIPQWLQGTLLRNGPGSLNVGSMRFKHLFDSAALLHRFCIKDGHVTYQCRFLKSRTFQKNRAANRIVVSEFGTKAVPDPCHTIFDRVAALFKPGESFSDNAMISVYPFGDEMYAFTEGPVIHRIDPVTLETMERKNLMDSVALVNHTSHPHVMSNGDVYNVGMSIVKGRLRHVVVKFPFIEKGSMFEKAKIVASIKPRHMLNPSYMHTFGVTENYFVIVEQPLSVSLISIVRNQLTNGPLASCLQWSQEQETHIVLICRQSGKEVNRYRTETLFFLHIINCFERDGNMVVDICAYKDAKVLDAMYIQAIETMQSNADYAEWFRGRPKRLEMSLNAPRLTKVNPKVLADLGCETPRIYYDMHN…
>CAH2076131.1_unnamed_protein_product,_partial_[Iphiclides_podalirius]	MTACGEKCYPNCNSSVWLRSCETEVAQPLLGRIKGKVPPWLRGSLLRNGPGSLKVGAMRFEHLFDSSALVHRFSILDGAVTYQCRFVRTNTFKKNRAADRIVVTEFGTKSVPDPCHTIFDRVASIFKPAEISDNTMISVYPFGDEIYTFTEGPFIHRIDPKTLDTLERKDMMKCVALVNHTSHPHVMPNGDVINVGMSIIKGRVKHVVVKFPYTEKGDMFQRAHIVGSMKPRWSLHPSYMHTFGITENYYVIMEQPLTISVWGVFRNQLTNEPFASNLQWFPEHKTNIVLISKQTGKEVKRYVTETFFFLHIINAFEQDGKLVVDLCAYKDAKALDAMYVRAMETMQSNADYAEWFRGRPKRLEVSLEAPSMSVVQSRLLADLGCETPRIHYDLYNGHP…
>CAG4972196.1_unnamed_protein_product_[Parnassius_apollo]	MAECGEKLYPKCNNSVWLRSCDDEVTQPISGTVTGNLPYWLRGSLLRNGPGSLKVGSMRFEHLFDSSALVHRFSIVDGAVTYQCRFIRTNTFKRNHAAERIVVTEFGTKSVPDPCHTIFDRVASIFKPSEMSDNTMISLYPFGDEIYTFTEGPFIHRIDPKTLDTLGRKDMTKCIALINHTSHPHVMPNGDVINVGMSIVKGRIKHVVVKFPYTEKGDMFERAHVIGSMKPRWSLHPAYMHTFGVTENYYVIIEQPLTISVCGAVRSQFANRPLAASLQWYPDYETNIVLICKQTGEEVKRYRTETLFFLHIINTFEQNGKLVVDLCAYKDAKALDAMYIKAIEKMQSNADYAKWFRGRPKRLEVSLDAPSMSIIKPQLLADLGCETPRIHYDSYNGCP…
>XP_046962852.1_carotenoid_isomerooxygenase-like_[Vanessa_cardui]	MAEFKTKFYPNCDSNVWLRSCEVEVTDPIDGLITGEFPAWLQGTLLRNGPGSLKVGSMRFEHLFDSSALLHRFALRDGRVTYQCRFLRSNTYKRNHAANRIVVAEFGTAAVPDPCRTIFHRIAALFKPGESISDNAMISVYPFGDEIYAFTEGPVIHRIDPLTLATMERKNLSESIALLHHTSHPHVMSNGDVYNVGMSVVRGRLLHVVAKFPFSENGDMFAEARVVASLKPRWMINPAYMHTFGITEKYFVILEQPLSVSLVGLVWSQLTDQPLSSSLDWYPEEETHIVLLGRESGKEERRYRTEPLFFLHIINCFERDGRVVVDVCAYRDAKVIDAMYIHAIESMQSNADYAEWFRGRPKRLEMSLAAPPLTRVEPKLLADLGCETPRIHYDLHNGR…
>XP_050673914.1_carotenoid_isomerooxygenase_isoform_X1_[Leptidea_sinapis]	MAGPKVKLYPACDSNVWLRSCQEEIVQPITGHVTGDIPRWLRGTLLRNGPGSLNVGSMRFEHLFDSSALLHRFAIADGQVTYNCRFLSSNTFKKNRAANRIVVTEFGTKAVPDPCHTIFDRMAALFNPGESMSDNAMISVYPFGDEIYAFTEGPVVHRIDHITLETMERKDLYKSIALVNHTSHPHVMPNGDVYNLGMSVVKGRLRHVLVKFPFLEKGDMFAAAEIVGSMKPRWCLYPSYMHTFGITDNYFVIVEQPMTISLNKMVRNQLRNKPLVSSLKWFDDCETHIVLVCRNTGKEVKRYMTETLFYLHIINCFEHKGKLFVDLCAYKDAKTLDAMFVEAIENMQYNADYAEWFRGRPKRLEMDLSSNLSKVEPKVLVDIGCETPRIHYDLHNGKF…
>XP_047530396.1_carotenoid_isomerooxygenase-like_[Vanessa_atalanta]	MVECKTKFYPNCDGNVWLRSCEVEVTDPLDGLITGEFPSWLQGTLLRNGPGSLKVGSMRFQHLFDSSALLHRFCIHNGHVTYQCRFLQSNTYKKNHAANRIVVAEFGTAAVPDPCHTIFHRIAALFKPGESISDNAMISLYSFGDEIYAFTEGPVIHRINPVTLDTMERKNLTKNVALLHHTSHPHVMSNGDVYNVGMSVVRGRVLHVIVKFPFTENGDMFAEARVVASLKPRWAINPAYMHTFGMTEKYFVILEQPLSLSLVGLVWSQLTDQPLSSSLDWYPEPETHIVLLDRESGKEVKRYRTETLFFLHIINCFENDGNVVVDVCAYKDAKVIDAMYIHAIESMQSNADYAEWFRGRPKRLEMSLAAPPLTRVEPKLLADLGCETPRINYDLHNGR…
>XP_048480733.1_carotenoid_isomerooxygenase_[Plutella_xylostella]	MAEEAVKLYPNCDPTVWLRSCEEEVNDPVEGTVTGEIPAWLNGCLIRNGPGSLKVGDMTFRHLFDSAALLHRFSVSGGGCSYQCRFLRSRTFQRNRAAARIVVTEFGTRAAPDPCHTIFDRVSALFRPGESMSDNAMISVYPFGDELYAFTEGPVIHRIDPVTLDTCERKNLMESNVALVNHTSHPHVMPNGDVFNVGMSVVRGRIRHVVVKFPFVEKGDMFENAQIVGSIKPRWALHPAYMHTFGVTANYFVIVEQPLTVSLCALVRNQLQDKPLASSLKWFADQETHIVLISRADGTEHKRYRTESLFFLHIVNAYELGDELVLDLCTYRDPQVLNAMYVDAMENMQSNADYAEWFRGRPKRLRLPLQAPRLAPVAATLLADVGCETPTIHYAMCNG…
>CAG9119573.1_unnamed_protein_product_[Plutella_xylostella]	MAEEAVKLYPNCDPTVWLRSCEEEVNDPVEGTVTGEIPLWLNGCLIRNGPGSLKVGDMTFRHLFDSAALLHRFSVSGGGCSYQCRFLRSRTFQRNRAAARIVVTEFGTRAAPDPCHTIFDRVSALFRPGESMSDNAMISVYPFGDELYAFTEGPVIHRIDPVTLDTCERKNLMESNVALVNHTSHPHVMPNGDVFNVGMSVVRGRIRHVVVKFPFVEKGDMFQNAQIVGSIKPRWALHPAYMHTFGVTANYFVIVEQPLTVSLCALVRNQLQDKPLASSLKWFADQETHIVLISRADGTEHKRYRTESLFFLHIVNAYELGDELVLDLCTYRDPQVLNAMYVDAMENMQSNADYAEWFRGRPKRLRLPLQAPRLAPVAATLLADVGCETPTIHYALCNG…
>XP_032514961.1_carotenoid_isomerooxygenase-like_isoform_X1_[Danaus_plexippus_plexippus]	MEQCKEKLYPNCDNQVWLRSCEVEVNEPITGEITGEFPRWVRGSLLRNGPGSLKVGSMRFKHLFDSSALLHRFNIQDGQVTYQCRFLRCNTYNRNMAAGRIVVTDFGTQSVPDPCHSIFDRFATLFSPGEALSDNAMISVYPFGDEMYAFTEGPVIHRINPVTLDTMERKNLMDSVALVNHTSHPHVMSNGDVYNVGMSLVKGRLRHVVVKFPFMEKGDMFQNATIVGSMKPRWTLHPAYMHTFGITANYFVIIEQPLSVSICRLVHNQLRNRPLASSLKWYPEHKTNIVLINRETGKEVKRYETETLFFLHIINCYEIANKLIVDLCSYKDAKILDAMYIQAIETMQTNANYADWFRGRPKRIEIDLNAPILTHFKPRLLADLGCETPRIHYDVYNGR…
>KAG7306129.1_hypothetical_protein_JYU34_008716_[Plutella_xylostella]	MAEEAVKLYPNCDPTVWLRSCEEEVNDPVEGTVTGEIPAWLNGCLIRNGPGSLKVGDMTFRHLFDSAALLHRFSVSGGGCSYQCRFLRSRTFQRNRAAARIVVTEFGTRAAPDPCHTIFDRVSALFRPGESMSDNAMISVYPFGDELYAFTEGPVIHRIDPVTLDTCERKNLMESNVALVNHTSHPHVMPNGDVFNVGMSVVRGRIRHVVVKFPFVEKGDMFENAQIVGSIKPRWALHPAYMHTFGVTANYFVIVEQPLTVSLCALVRNQLQDKPLASSLKWFADQETHVVLISRADGTEHKRYRTESLFFLHIVNAYELGDELVLDLCAYRDPQVLNAMYVDAMENMQSNADYAEWFRGRPKRLRLPLQAPRLAPVAATLLADVGCETPTIHYALCNG…
>CAG9785436.1_unnamed_protein_product_[Diatraea_saccharalis]	MSSDTSKLYPNCDPSVWLRSCEQEVTEPLEGQITGEIPSWLNGSLLRNGPGSLKVGDMRFDHLFDGAALLHRFAISEGAVTYQCRFLQSQAFKKNQAAGRIVVSEFGTAAVPDPCHSIFDRVAAVFKPGEWMSDNAMISVYPFGDEMYAFTEAPFIHRVDPVTLDTLERRDLMNTGGNALVNHTSHPHVMKNGDVYNVGMSVVKGRLRHVVVKFPYAEKGDMFESARVVGTMRPRWTLFPSYMHTFGMTEQYFVIVEQPLSVSLGGLLRSHLTQRPVAASLHWYPHYETHIVLISRSTGAEVKRFCTEPMFYLHIINAFERDDKLVVDLCSYKDAKAIDAMYIQAIENMQNNAEYAEWFRGRPKRLEISLNAPNLTKIKPVLLADVGCETPRINYDLHN…
>XP_045532508.1_carotenoid_isomerooxygenase-like_[Pieris_brassicae]	MEKEVKLYPNCDSTVWLRSCEEEIIRPIKGTITGEIPHWLRGTLIRNGPGSLKVGSMRYKHLFDSAALLHRFAIQDGEVTYQCRFLKSNTYKRNQTAQRIVVTEFGTAATPDPCHTIFDRFAAMFKPGESLTDNAMISVYPFGDEIYAFTEGPVIHRIDPTTLDTLDRRNLTECIAILNHTSHPHVMQNGDVYNVGMSVIAGRIKHVVVKFPYLDKGDMFAKAEVVGSIKPRWSFHPAYMHTFGITENYYIIVEQPLTLSLMQMARNQLINQPLVTSLKWFQDYETHIILINRKTGFEEKRYTTETLFFLHIINCYECDQKVVVDLCAYKDAKIIDAMYVDAIETMQTNPDYAQCFRGRPKRLEIDLSEPNLTKIKSRILADIGCETPRLHYDKFNGRP…
>XP_022127032.2_carotenoid_isomerooxygenase-like_[Pieris_rapae]	MEKEVKLYPNCESTVWLRSCEEEIIQPIKGTTTGEIPRWLRGTLIRNGPGSLKVGSMRFKHLFDSAALLHRFAIQDGEVTYQCRFLQSNTYKRNQTAQRIVVTEFGTAATPDPCHTIFDRFASIFKPGESLTDNAMISVYPFGDEIYAFTEGPVIHRIDPTTLDTLDRRNLTECIAILNHTSHPHVMQNGDVYNVGMSVISGRIKHVVVKFPYLHKGDMFANAEVVGSIKPRWSFHPAYMHTFGITENYYIIVEQPLTVSLMQMARNQLLNQPLVASLKWFQDYETHIILINRKTGFEEKRYTTETLFYLHIINCYESDLKLVVDLCAYKDAKIIDAMYVHAIETMQTNPDYAQCFRGRPKRLEIDLREPNLTKIQSRILADIGCETPRLHYDKFNGRP…
>CAH0407093.1_unnamed_protein_product_[Chilo_suppressalis]	MSSDTTKLYPNCDSSVWLRSCEQEVTEPLEGEIEGEIPAWLSGTLLRNGPGSLKVGDMRFDHLFDGSALLHRFAINDGIVTYQCRFLQSQAYKRNHAAGRIVVSEFGTVAVPDPCHTIFDRVAAVFKPGEWMSDNAMISVYPFGDEMYAFTEAPIIHRVDPVTLDTLGRRELSSGGTALVSHTSHPHVMTDGDVYNVGMSMVKGRLKHVVAKFPYTEKGDMFESARVVGTMKPRWTLHPSYMHTFGISEHYFVIVEQPLSVSLGGLVRARLTGRPAAASLHWYPHVQTHVVLISRSTGAEVKRFCTDPMFYLHIINAFEKDGKIVVDLCAYKDAKAIDAMYIQAIENMQSNAEYAEWFRGRPKRLEMSLDAPNLTKIKPILLADVGCETPRINYDLYNG…
>RVE52616.1_hypothetical_protein_evm_002735,_partial_[Chilo_suppressalis]	MSSDTTKLYPNCDSSVWLRSCEQEVTEPLEGEIEGEIPAWLSGTLLRNGPGSLKVGDMRFDHLFDGSALLHRFAINDGIVTYQCRFLQSQAYKRNHAAGRIVVSEFGTVAVPDPCHTIFDRVAAVFKPGEWMSDNAMISVYPFGDEMYAFTEAPIIHRVDPVTLDTLGRRELSSGGTALVSHTSHPHVMTDGDVYNVGMSMVKGRLKHVVVKFPYTEKGDMFESARVVGTMKPRWTLHPSYMHTFGISEHYFVIVEQPLSVSLGGLVRARLTGRPAAASLHWYPHVQTHVVLISRTTGAEVKRFCTDPMFYLHIINAFEKDGKIVVDLCAYKDAKAIDAMYIQAIENMQSNAEYAEWFRGRPKRLEMSLDAPNLTKIKPILLADVGCETPRINYDLYNG…
>XP_050673910.1_carotenoid_isomerooxygenase-like_isoform_X1_[Leptidea_sinapis]	MTECKKKLYPECDGKIWLRTCEEEIEKPISGRVTGEIPLWLRGTLLRNGPGSEKVGSMHFEHLFDFSALLHRFAIQDGQVTYQCRFLRTNAFKGNKAANRIVFTEFATKAVPDPCQTIFSRVASLFNPGESFSDNAMISVYPFGDEIYAFTEVPVIHRVDQTTLDTTERKNLYNSIAIVNHTSHPHVMPNGDVYNLGMAVPKGRLRHVLVKFPFDKEGDMFAKAEVVGSFASRWWLHPSYMHSFGITENYFVIVEQPMTISLNKMVINQLTNQPMVSSLQWFGDCETHIVLISRNTGEEVKRFRTENLFYLHVINSFEHNGKLTIDICAYKDAKALEGMYVDALKSMQYNADYADWFRGRPKRLEMDLSSPNLTQIEPKLLADIGCETPRINYELHNGK…
>XP_013142857.1_PREDICTED:_carotenoid_isomerooxygenase-like_[Papilio_polytes]	MAADKDNLYPNCTTSVFLRSCDEEITTPLKGKTTGHIPSWMQGTLLRNGPGTLKVGSMSFDHVFDGSALLHSFKISEGSATYQCRFVRTDTYKRNQAANRIVVTEFATEAVPDPCHTIFDRFSAFFKPLEKLSDNTVVSVYPIGDEIYTFTESPIIHRIDPKTLDTLERKDLIKDLAIVNHSAHPHVLPNGDVINIGLSYTSWGMRHVVIHFPFSTKGNMFENASIVGSMKPRWQMHPAYMHSFGITENYFVLIEQPMTISLGTVMRNVLLDKPFASALQWYPDVETHIVLISRKTGEEVRRYRTETLFYFHVINAFENDHSLVLDLCTYKDAKILSGMYVKAMQTIQSNTDCAEWFRARPKRLEMPLEADTMSFVEAKLLADIGCETPRINYDKNNGR…
>XP_049868033.1_carotenoid_isomerooxygenase-like_[Pectinophora_gossypiella]	MEASQSHLYPNIDISVWTRSCVQEIKTPIEGKVTGIIPLWLRGSLLRNGPGSTSVGPTKFNHLFDCSALLHRFAIQDGRVTYQCQFLRSNTWKKNRVANRIVVNEFATSAVPDPCHTIFDRMSSFFNIGETMTDNAVVSVYPFGDQVYALSEVPFMLRIDSETLETLERKSLIDSVVVNHTSHPHVMRNGDVYNVGVSTRKGRIRHVVVKFPFVEKGDMFEGAQIVGSMAPRWSLNPAYMHSFGITENYFVIVEQPLSISLGKFVCNQFTNNPIVSCLNWNPEYDTHITLINRKTGKEEKRYITETLFFVHIINCFEEEGYLNVDLCAYKDAKIIDGMYLEALENMQSNPNYADWFRSRAKRIQLPLLSPNLTRVAARQISDVGCEMPRINYSLCNGKA…
>XP_014359420.2_carotenoid_isomerooxygenase_[Papilio_machaon]	MTENKDICYPNCASSMFLRSCEEEITTPLKGNTTGHIPLWLQGTLLRNGPGTLKVGSMSFDHMFDGSALLHSFKISEGTATYQCRFVRTDTYKRNQAANRIVVTEFATESVPDPCHTIFDRFTAFFKPLEKLSDNTVVSVYPMGDEIYTFTESPIIHRMDPKTLKTLERKDLTKDFAIVNHSAHPHILPNGDVINIGLSYTSRGMRHVVIHFPFTEKGDMFENAHIVGSMKPRWQMHPAYMHSFGITENYFVLIEQPMTISLRTVLWNVFLGKPFASALQWYPKLETNIVLISRETGEEVRRYSTETLFYFHVINAFEHDQSLVLDLCTYKDAKILNGMYIKAMQSIQSNADCAEWFRARAKRLEMPLEAPAMTFVEAKLLADIGCETPRIHYDMYNGR…

## Sheet: Figs 4d,e,f
	Figure 4d																													Figure 4f															Figure 4e
WT		V336I		K498M		M339L		L275W		W17F		K498Q		T151V		K498E		L63A		F106L		T151C		F357L		W17L			WT	W17F	W17L	L63A	F106L	T151C	T151V	L275W	V336I	M339L	F357L	K498E	K498M	K498Q		Sample	kcat
Time	Absorbance	Time	Absorbance	Time	Absorbance	Time	Absorbance	Time	Absorbance	Time	Absorbance	Time	Absorbance	Time	Absorbance	Time	Absorbance	Time	Absorbance	Time	Absorbance	Time	Absorbance	Time	Absorbance	Time	Absorbance		0.192306	0.390247	0.960752	0.595993	0.301116	0.237875	0.245606	0.134684	0.151341	0.507641	0.890622		0.22625	0.551395		WT	8.34732	9.06599	6.74113	7.5098	7.91711
0.00125	-0.023365	0.00166667	0.00572205	0.00125	-0.0104904	0.000833333	0.0214577	0.00125	0.0801086	0.00125	-0.0219345	0.000833333	-0.100136	0.00125	-0.0276566	0.00166667	-0.0152588	0.00125	0.0114441	0.00125	0.00810623	0.000416667	-0.00429153	0.000416667	-0.084877	0.000416667	0.0128746		0.168251	0.424721	0.951349	0.534404	0.32289	0.253243	0.220524	0.13872	0.144876	0.511145	0.907745		0.207139	0.532348		W17F	2.0328	1.21168	1.92388	0.674032	0.698871
0.00291667	-0.0267029	0.00333333	-0.00667572	0.00291667	-0.017643	0.0025	0.0119209	0.00291667	0.079155	0.00291667	-0.0190735	0.0025	-0.103474	0.00291667	-0.0357628	0.00333333	-0.0238419	0.00291667	0.00572205	0.00291667	0.00524521	0.00208333	-0.000953674	0.00208333	-0.0853539	0.00208333	0.0143051		0.354125	0.385327	0.948175	0.562965	0.33465	0.253872	0.220056	0.18645	0.144249	0.491971	0.910444		0.211094	0.535512		W17L	15.9715	15.5372	14.0407	2.79815	2.11834
0.00458333	-0.0257492	0.005	-0.0143051	0.00458333	-0.0190735	0.00416667	0.000953674	0.00458333	0.0710487	0.00458333	-0.0133514	0.00416667	-0.10252	0.00458333	-0.041008	0.005	-0.0281334	0.00458333	0.000953674	0.00458333	0.00238419	0.00375	0.000953674	0.00375	-0.0872612	0.00375	0.0157356		0.250283	0.408903	0.944431	0.624797	0.363985	0.22455		0.055482	0.206403	0.460695	0.865589		0.258251	0.422396		L63A	1.20533	0.672012	0.77508	0.163355	0.158662
0.00625	-0.0200272	0.00666667	-0.0214577	0.00625	-0.0138283	0.00583333	-0.00905991	0.00625	0.0581741	0.00625	-0.00715256	0.00583333	-0.0972748	0.00625	-0.0405312	0.00666667	-0.0286102	0.00625	-0.00619888	0.00625	-0.000476837	0.00541667	-0.000953674	0.00541667	-0.0891685	0.00541667	0.0166893		0.237204	0.492425	0.958917	0.681283	0.357189	0.247302		0.210264	0.213573	0.346311	0.912172		0.334031	0.67377		F106L	0.176845	0.199345	0.113066	0.172004	0.205235
0.00791667	-0.0100136	0.00833333	-0.0257492	0.00791667	-0.00715256	0.0075	-0.0166893	0.00791667	0.04673	0.00791667	-0.0038147	0.0075	-0.0925064	0.00791667	-0.0391006	0.00833333	-0.0276566	0.00791667	-0.00905991	0.00791667	0.00190735	0.00708333	-0.00619888	0.00708333	-0.0958443	0.00708333	0.017643		0.190201	0.353878	1	0.485813	0.358712	0.149682		0.367501	0.262712	0.542241	0.914062		0.372378	0.59841		T151C	2.678	2.31554	2.61184	0.137133	1.5004
0.00958333	-0.00286102	0.01	-0.0267029	0.00958333	0.00143051	0.00916667	-0.0195503	0.00958333	0.0395775	0.00958333	-0.00143051	0.00916667	-0.0886917	0.00958333	-0.0362396	0.01	-0.023365	0.00958333	-0.00476837	0.00958333	0.00905991	0.00875	-0.00953674	0.00875	-0.106812	0.00875	0.0181198		0.182284	0.419304	0.926815	0.610114	0.252786	0.208185		0.124187	0.329968	0.576861	0.90895		0.385096	0.572461		T151V	0	0	0	0.196965	0.237277
0.01125	0.00333786	0.0116667	-0.0238419	0.01125	0.0128746	0.0108333	-0.014782	0.01125	0.038147	0.01125	-0.00619888	0.0108333	-0.082016	0.01125	-0.0329018	0.0116667	-0.0171661	0.01125	0.00238419	0.01125	0.0185966	0.0104167	-0.0109673	0.0104167	-0.117302	0.0104167	0.0200272		0.206984	0.555507	0.928594	0.558297	0.310136	0.217615		0.165301	0.205324	0.594532			0.311436	0.584124		L275W	5.85334	5.20021	4.88187	2.62968	3.58671
0.0129167	0.00953674	0.0133333	-0.0166893	0.0129167	0.0214577	0.0125	-0.00667572	0.0129167	0.0405312	0.0129167	-0.0123978	0.0125	-0.0734329	0.0129167	-0.0348091	0.0133333	-0.0138283	0.0129167	0.00667572	0.0129167	0.0247955	0.0120833	-0.00905991	0.0120833	-0.121117	0.0120833	0.0209808		0.201294		0.940269	0.757845	0.270445	0.262244		0.185027	0.354165	0.595886			0.210198	0.609388		V336I	10.9225	6.84946	12.8114	3.85203	2.62238
0.0145833	0.014782	0.015	-0.00667572	0.0145833	0.0224113	0.0141667	0.000953674	0.0145833	0.0433922	0.0145833	-0.0152588	0.0141667	-0.0686646	0.0145833	-0.0400543	0.015	-0.0152588	0.0145833	0.00476837	0.0145833	0.0271797	0.01375	-0.00429153	0.01375	-0.12064	0.01375	0.017643		0.176797		0.966955						0.402788				0.409025			M339L	10.3246	11.3055	9.56828	2.90986	1.58108
0.01625	0.0138283	0.0166667	0.00572205	0.01625	0.0152588	0.0158333	0.00572205	0.01625	0.0462532	0.01625	-0.0133514	0.0158333	-0.0686646	0.01625	-0.04673	0.0166667	-0.0224113	0.01625	0.00143051	0.01625	0.0314713	0.0154167	0.00286102	0.0154167	-0.122547	0.0154167	0.00667572		0.196548		0.97604						0.41716							F357L	0.187314	0.283161	0.255168	0.0967201	0.413223
0.0179167	0.00429153	0.0183333	0.0190735	0.0179167	0.00429153	0.0175	0.00667572	0.0179167	0.0505447	0.0179167	-0.00858307	0.0175	-0.0681877	0.0179167	-0.0486374	0.0183333	-0.0276566	0.0179167	-0.00286102	0.0179167	0.0367165	0.0170833	0.00905991	0.0170833	-0.126362	0.0170833	-0.00667572		0.165621		0.976856													K498E	0	0	0	0	0
0.0195833	-0.00524521	0.02	0.0348091	0.0195833	-0.00333786	0.0191667	0.00619888	0.0195833	0.0529289	0.0195833	-0.00333786	0.0191667	-0.0638962	0.0195833	-0.0472069	0.02	-0.0333786	0.0195833	-0.00667572	0.0195833	0.0419617	0.01875	0.00953674	0.01875	-0.130177	0.01875	-0.0171661		0.237687		0.964821													K498M	3.05546	0.987791	0.814681	0.803396	4.88309
0.02125	-0.014782	0.0216667	0.0491142	0.02125	-0.00429153	0.0208333	0.00619888	0.02125	0.0491142	0.02125	0.00572205	0.0208333	-0.0596046	0.02125	-0.0486374	0.0216667	-0.0424385	0.02125	-0.00810623	0.02125	0.0443459	0.0204167	0.00619888	0.0204167	-0.133514	0.0204167	-0.0214577		0.152798		0.956672													K498Q	0.0976632	0.235897	0.0996048	0.315362	0.273315
0.0229167	-0.0228882	0.0233333	0.0572205	0.0229167	0.00143051	0.0225	0.0038147	0.0229167	0.0400543	0.0229167	0.014782	0.0225	-0.0567436	0.0229167	-0.0491142	0.0233333	-0.0538826	0.0229167	-0.00667572	0.0229167	0.04673	0.0220833	0.00190735	0.0220833	-0.135422	0.0220833	-0.0252724		0.250955		0.972513
0.0245833	-0.0314713	0.025	0.0600815	0.0245833	0.00715256	0.0241667	-0.000476837	0.0245833	0.0324249	0.0245833	0.0181198	0.0241667	-0.0591278	0.0245833	-0.0486374	0.025	-0.0624657	0.0245833	-0.00333786	0.0245833	0.0486374	0.02375	0.000476837	0.02375	-0.137329	0.02375	-0.0290871		0.240341
0.02625	-0.0391006	0.0266667	0.0605583	0.02625	0.0100136	0.0258333	-0.00333786	0.02625	0.0300407	0.02625	0.014782	0.0258333	-0.0662804	0.02625	-0.0433922	0.0266667	-0.0653267	0.02625	0.00143051	0.02625	0.0472069	0.0254167	-0.000953674	0.0254167	-0.137806	0.0254167	-0.0281334		0.277892
0.0279167	-0.0433922	0.0283333	0.0605583	0.0279167	0.00953674	0.0275	-0.000476837	0.0279167	0.026226	0.0279167	0.00619888	0.0275	-0.0782013	0.0279167	-0.0376701	0.0283333	-0.064373	0.0279167	0.00810623	0.0279167	0.0419617	0.0270833	-0.00619888	0.0270833	-0.134468	0.0270833	-0.0200272		0.370947
0.0295833	-0.0429153	0.03	0.0581741	0.0295833	0.0038147	0.0291667	0.00762939	0.0295833	0.0190735	0.0295833	0.000953674	0.0291667	-0.0915527	0.0295833	-0.0333786	0.03	-0.0605583	0.0295833	0.014782	0.0295833	0.0352859	0.02875	-0.0133514	0.02875	-0.124454	0.02875	-0.00953674		0.34066																Mean	SD	N
0.03125	-0.0352859	0.0316667	0.0543594	0.03125	-0.00476837	0.0308333	0.0138283	0.03125	0.0123978	0.03125	-0.00143051	0.0308333	-0.100613	0.03125	-0.026226	0.0316667	-0.0524521	0.03125	0.0219345	0.03125	0.0271797	0.0304167	-0.0138283	0.0304167	-0.109673	0.0304167	-0.00286102		0.161862															WT	5.44966	2.15631	6
0.0329167	-0.0271797	0.0333333	0.0519753	0.0329167	-0.0133514	0.0325	0.0171661	0.0329167	0.0109673	0.0329167	-0.000476837	0.0325	-0.102997	0.0329167	-0.0162125	0.0333333	-0.0400543	0.0329167	0.0295639	0.0329167	0.0185966	0.0320833	-0.00810623	0.0320833	-0.0977516	0.0320833	0.00190735																	W17F	1.1422	0.542005	3
0.0345833	-0.0238419	0.035	0.0476837	0.0345833	-0.0157356	0.0341667	0.017643	0.0345833	0.0100136	0.0345833	0.0038147	0.0341667	-0.100613	0.0345833	-0.00333786	0.035	-0.0276566	0.0345833	0.0386238	0.0345833	0.0138283	0.03375	-0.00333786	0.03375	-0.0944138	0.03375	0.00715256					Statistics												W17L	9.62424	4.96301	4
0.03625	-0.0271797	0.0366667	0.0391006	0.03625	-0.00905991	0.0358333	0.0166893	0.03625	0.00476837	0.03625	0.00858307	0.0358333	-0.0953674	0.03625	0.00429153	0.0366667	-0.0162125	0.03625	0.04673	0.03625	0.0166893	0.0354167	-0.00143051	0.0354167	-0.0958443	0.0354167	0.0100136		Table Analyzed	Data 4														L63A	0.393922	0.398222	3
0.0379167	-0.0324249	0.0383333	0.0300407	0.0379167	0.00190735	0.0375	0.0133514	0.0379167	0.000953674	0.0379167	0.0128746	0.0375	-0.0905991	0.0379167	0.00619888	0.0383333	-0.00667572	0.0379167	0.0491142	0.0379167	0.0243187	0.0370833	-0.000476837	0.0370833	-0.103474	0.0370833	0.00858307		Data sets analyzed	A-K, M, N														F106L	0.175566	0.0453122	3
0.0395833	-0.0348091	0.04	0.0209808	0.0395833	0.0133514	0.0391667	0.00524521	0.0395833	0.00238419	0.0395833	0.0128746	0.0391667	-0.0882149	0.0395833	0.00143051	0.04	0.00143051	0.0395833	0.0457764	0.0395833	0.0305176	0.03875	0.00143051	0.03875	-0.118256	0.03875	0.00333786																	T151C	1.5765	0.848296	3
0.04125	-0.0343323	0.0416667	0.0104904	0.04125	0.020504	0.0408333	-0.00524521	0.04125	0.0100136	0.04125	0.00953674	0.0408333	-0.0872612	0.04125	-0.00572205	0.0416667	0.00858307	0.04125	0.0405312	0.04125	0.0357628	0.0404167	0.00524521	0.0404167	-0.134945	0.0404167	-0.00286102		ANOVA summary															T151V	0.0763287	0.115394	3
0.0429167	-0.0314713	0.0433333	0.000953674	0.0429167	0.0219345	0.0425	-0.0123978	0.0429167	0.0166893	0.0429167	0.00238419	0.0425	-0.0896454	0.0429167	-0.0114441	0.0433333	0.0133514	0.0429167	0.0376701	0.0429167	0.0400543	0.0420833	0.0104904	0.0420833	-0.143051	0.0420833	-0.0119209		F	50.01														L275W	3.46989	1.49212	3
0.0445833	-0.0257492	0.045	-0.000953674	0.0445833	0.0190735	0.0441667	-0.014782	0.0445833	0.0209808	0.0445833	-0.00810623	0.0441667	-0.0939369	0.0445833	-0.0195503	0.045	0.0157356	0.0445833	0.038147	0.0445833	0.0400543	0.04375	0.0166893	0.04375	-0.137806	0.04375	-0.0200272		P value	<0.0001														V336I	5.01543	3.65096	4
0.04625	-0.0171661	0.0466667	0.0038147	0.04625	0.0109673	0.0458333	-0.0143051	0.04625	0.0271797	0.04625	-0.0181198	0.0458333	-0.0953674	0.04625	-0.0300407	0.0466667	0.0138283	0.04625	0.0352859	0.04625	0.0314713	0.0454167	0.0224113	0.0454167	-0.124931	0.0454167	-0.0224113		P value summary	****														M339L	6.14103	3.43219	3
0.0479167	-0.00762939	0.0483333	0.00953674	0.0479167	0.000953674	0.0475	-0.014782	0.0479167	0.0333786	0.0479167	-0.0252724	0.0475	-0.0929832	0.0479167	-0.0400543	0.0483333	0.0100136	0.0479167	0.0290871	0.0479167	0.0181198	0.0470833	0.0286102	0.0470833	-0.108719	0.0470833	-0.0214577		Significant diff. among means (P < 0.05)?	Yes														F357L	0.33298	0.17542	3
0.0495833	-0.00143051	0.05	0.0133514	0.0495833	-0.00619888	0.0491667	-0.0162125	0.0495833	0.0376701	0.0495833	-0.026226	0.0491667	-0.0891685	0.0495833	-0.0419617	0.05	0.00667572	0.0495833	0.0252724	0.0495833	0.00858307	0.04875	0.0367165	0.04875	-0.0925064	0.04875	-0.0209808		R squared	0.9539														K498E	0	0	3
0.05125	-0.00190735	0.0516667	0.0224113	0.05125	-0.0104904	0.0508333	-0.0152588	0.05125	0.0362396	0.05125	-0.0228882	0.0508333	-0.0905991	0.05125	-0.0376701	0.0516667	0.00333786	0.05125	0.0276566	0.05125	0.00810623	0.0504167	0.0405312	0.0504167	-0.082016	0.0504167	-0.0209808																	K498M	3.17931	1.94905	4
0.0529167	-0.00619888	0.0533333	0.0348091	0.0529167	-0.0143051	0.0525	-0.0119209	0.0529167	0.0338554	0.0529167	-0.0157356	0.0525	-0.0944138	0.0529167	-0.0314713	0.0533333	-0.000476837	0.0529167	0.0333786	0.0529167	0.014782	0.0520833	0.038147	0.0520833	-0.079155	0.0520833	-0.014782		Brown-Forsythe test															K498Q	0.268218	0.110405	3
0.0545833	-0.0104904	0.055	0.0448227	0.0545833	-0.0190735	0.0541667	-0.0104904	0.0545833	0.0329018	0.0545833	-0.00715256	0.0541667	-0.0977516	0.0545833	-0.0243187	0.055	-0.0038147	0.0545833	0.038147	0.0545833	0.026226	0.05375	0.0343323	0.05375	-0.0834465	0.05375	-0.00476837		F (DFn, DFd)
0.05625	-0.014782	0.0566667	0.0491142	0.05625	-0.0214577	0.0558333	-0.0138283	0.05625	0.0338554	0.05625	0.000953674	0.0558333	-0.0982285	0.05625	-0.014782	0.0566667	-0.00572205	0.05625	0.0448227	0.05625	0.0386238	0.0554167	0.0314713	0.0554167	-0.0891685	0.0554167	0.000953674		P value
0.0579167	-0.017643	0.0583333	0.0486374	0.0579167	-0.0195503	0.0575	-0.0181198	0.0579167	0.0348091	0.0579167	0.00715256	0.0575	-0.0982285	0.0579167	-0.00810623	0.0583333	-0.00715256	0.0579167	0.0538826	0.0579167	0.0472069	0.0570833	0.0314713	0.0570833	-0.0929832	0.0570833	0.00286102		P value summary
0.0595833	-0.0214577	0.06	0.0491142	0.0595833	-0.014782	0.0591667	-0.0190735	0.0595833	0.0352859	0.0595833	0.0100136	0.0591667	-0.0948906	0.0595833	-0.00905991	0.06	-0.0119209	0.0595833	0.0581741	0.0595833	0.0486374	0.05875	0.0281334	0.05875	-0.0934601	0.05875	0.00476837		Are SDs significantly different (P < 0.05)?
0.06125	-0.0247955	0.0616667	0.0472069	0.06125	-0.0123978	0.0608333	-0.0162125	0.06125	0.0357628	0.06125	0.0114441	0.0608333	-0.087738	0.06125	-0.0152588	0.0616667	-0.0181198	0.06125	0.0538826	0.06125	0.0443459	0.0604167	0.0257492	0.0604167	-0.0915527	0.0604167	0.00810623
0.0629167	-0.026226	0.0633333	0.043869	0.0629167	-0.0104904	0.0625	-0.0166893	0.0629167	0.0329018	0.0629167	0.0104904	0.0625	-0.0796318	0.0629167	-0.020504	0.0633333	-0.0243187	0.0629167	0.043869	0.0629167	0.0371933	0.0620833	0.0257492	0.0620833	-0.0925064	0.0620833	0.00667572		Bartlett's test
0.0645833	-0.0243187	0.065	0.041008	0.0645833	-0.00810623	0.0641667	-0.0209808	0.0645833	0.0281334	0.0645833	0.00715256	0.0641667	-0.0734329	0.0645833	-0.0219345	0.065	-0.0295639	0.0645833	0.0333786	0.0645833	0.0267029	0.06375	0.0286102	0.06375	-0.0987053	0.06375	0.00143051		Bartlett's statistic (corrected)
0.06625	-0.0209808	0.0666667	0.0414848	0.06625	-0.00286102	0.0658333	-0.0247955	0.06625	0.0247955	0.06625	0	0.0658333	-0.0724792	0.06625	-0.0238419	0.0666667	-0.0333786	0.06625	0.023365	0.06625	0.0152588	0.0654167	0.0338554	0.0654167	-0.108719	0.0654167	-0.00190735		P value
0.0679167	-0.0195503	0.0683333	0.0486374	0.0679167	0.00190735	0.0675	-0.026226	0.0679167	0.0228882	0.0679167	-0.00810623	0.0675	-0.0743866	0.0679167	-0.0267029	0.0683333	-0.038147	0.0679167	0.0171661	0.0679167	0.00572205	0.0670833	0.0386238	0.0670833	-0.117779	0.0670833	-0.00238419		P value summary
0.0695833	-0.0185966	0.07	0.0581741	0.0695833	0.00190735	0.0691667	-0.0286102	0.0695833	0.0228882	0.0695833	-0.0133514	0.0691667	-0.0767708	0.0695833	-0.0309944	0.07	-0.0429153	0.0695833	0.0171661	0.0695833	0.00238419	0.06875	0.0476837	0.06875	-0.126839	0.06875	-0.00333786		Are SDs significantly different (P < 0.05)?
0.07125	-0.0162125	0.0716667	0.0638962	0.07125	0	0.0708333	-0.0343323	0.07125	0.023365	0.07125	-0.0133514	0.0708333	-0.0758171	0.07125	-0.0371933	0.0716667	-0.0462532	0.07125	0.017643	0.07125	0.00190735	0.0704167	0.0572205	0.0704167	-0.132561	0.0704167	-0.00524521
0.0729167	-0.0133514	0.0733333	0.0624657	0.0729167	-0.000953674	0.0725	-0.0352859	0.0729167	0.0257492	0.0729167	-0.0114441	0.0725	-0.0710487	0.0729167	-0.0448227	0.0733333	-0.0462532	0.0729167	0.0152588	0.0729167	0.000953674	0.0720833	0.061512	0.0720833	-0.136852	0.0720833	-0.0038147		ANOVA table	SS	DF	MS	F (DFn, DFd)	P value
0.0745833	-0.0100136	0.075	0.0572205	0.0745833	-0.00190735	0.0741667	-0.0281334	0.0745833	0.0305176	0.0745833	-0.00858307	0.0741667	-0.0629425	0.0745833	-0.0524521	0.075	-0.043869	0.0745833	0.0123978	0.0745833	0.00143051	0.07375	0.0591278	0.07375	-0.137806	0.07375	0.00238419		Treatment (between columns)	2.748	12	0.229	F (12, 29) = 50.01	P<0.0001
0.07625	-0.00619888	0.0766667	0.0529289	0.07625	-0.00619888	0.0758333	-0.017643	0.07625	0.0329018	0.07625	-0.00286102	0.0758333	-0.0505447	0.07625	-0.0514984	0.0766667	-0.0424385	0.07625	0.0138283	0.07625	0.00429153	0.0754167	0.0553131	0.0754167	-0.136375	0.0754167	0.00953674		Residual (within columns)	0.1328	29	0.004579
0.0779167	-0.000476837	0.0783333	0.0457764	0.0779167	-0.0104904	0.0775	-0.00953674	0.0779167	0.0338554	0.0779167	0.00476837	0.0775	-0.038147	0.0779167	-0.0419617	0.0783333	-0.0400543	0.0779167	0.0162125	0.0779167	0.0100136	0.0770833	0.0524521	0.0770833	-0.135422	0.0770833	0.0138283		Total	2.881	41
0.0795833	0.00429153	0.08	0.0367165	0.0795833	-0.0143051	0.0791667	-0.00190735	0.0795833	0.0343323	0.0795833	0.0109673	0.0791667	-0.0314713	0.0795833	-0.0276566	0.08	-0.0338554	0.0795833	0.0162125	0.0795833	0.017643	0.07875	0.0476837	0.07875	-0.135422	0.07875	0.0162125
0.08125	0.00572205	0.0816667	0.0309944	0.08125	-0.0157356	0.0808333	0.00619888	0.08125	0.0338554	0.08125	0.0104904	0.0808333	-0.0314713	0.08125	-0.0157356	0.0816667	-0.0252724	0.08125	0.0171661	0.08125	0.0257492	0.0804167	0.0405312	0.0804167	-0.137806	0.0804167	0.0181198		Data summary
0.0829167	0.00524521	0.0833333	0.0309944	0.0829167	-0.014782	0.0825	0.0119209	0.0829167	0.0319481	0.0829167	0.00953674	0.0825	-0.0367165	0.0829167	-0.00953674	0.0833333	-0.0185966	0.0829167	0.0190735	0.0829167	0.0338554	0.0820833	0.038147	0.0820833	-0.136852	0.0820833	0.0181198		Number of treatments (columns)	13
0.0845833	0.00286102	0.085	0.0329018	0.0845833	-0.0109673	0.0841667	0.0123978	0.0845833	0.0300407	0.0845833	0.0133514	0.0841667	-0.0433922	0.0845833	-0.00667572	0.085	-0.0152588	0.0845833	0.0209808	0.0845833	0.0391006	0.08375	0.0400543	0.08375	-0.131607	0.08375	0.0157356		Number of values (total)	42
0.08625	0.000476837	0.0866667	0.0333786	0.08625	-0.00715256	0.0858333	0.0114441	0.08625	0.0305176	0.08625	0.0200272	0.0858333	-0.0491142	0.08625	-0.00667572	0.0866667	-0.0133514	0.08625	0.0224113	0.08625	0.0419617	0.0854167	0.0414848	0.0854167	-0.121117	0.0854167	0.0104904
0.0879167	-0.00190735	0.0883333	0.0338554	0.0879167	-0.00429153	0.0875	0.00953674	0.0879167	0.0338554	0.0879167	0.0271797	0.0875	-0.0529289	0.0879167	-0.0109673	0.0883333	-0.0152588	0.0879167	0.0257492	0.0879167	0.0457764	0.0870833	0.0419617	0.0870833	-0.107765	0.0870833	0.00667572
0.0895833	-0.00476837	0.09	0.0362396	0.0895833	-0.000953674	0.0891667	0.00619888	0.0895833	0.0362396	0.0895833	0.0305176	0.0891667	-0.0538826	0.0895833	-0.0171661	0.09	-0.0200272	0.0895833	0.0329018	0.0895833	0.04673	0.08875	0.043869	0.08875	-0.0925064	0.08875	0.00715256		Number of families	1
0.09125	-0.0100136	0.0916667	0.0386238	0.09125	0.00238419	0.0908333	0.00190735	0.09125	0.0391006	0.09125	0.0319481	0.0908333	-0.0557899	0.09125	-0.0224113	0.0916667	-0.0252724	0.09125	0.0371933	0.09125	0.043869	0.0904167	0.0472069	0.0904167	-0.0777245	0.0904167	0.00905991		Number of comparisons per family	12
0.0929167	-0.0190735	0.0933333	0.0400543	0.0929167	0.0038147	0.0925	-0.000953674	0.0929167	0.0405312	0.0929167	0.0286102	0.0925	-0.0610352	0.0929167	-0.026226	0.0933333	-0.0271797	0.0929167	0.0371933	0.0929167	0.0386238	0.0920833	0.0476837	0.0920833	-0.0648499	0.0920833	0.00905991		Alpha	0.05
0.0945833	-0.0290871	0.095	0.0405312	0.0945833	0.00238419	0.0941667	-0.00238419	0.0945833	0.0400543	0.0945833	0.0214577	0.0941667	-0.0681877	0.0945833	-0.0319481	0.095	-0.0281334	0.0945833	0.0324249	0.0945833	0.0362396	0.09375	0.0472069	0.09375	-0.0538826	0.09375	0.00667572
0.09625	-0.0371933	0.0966667	0.0414848	0.09625	0.000953674	0.0958333	-0.00429153	0.09625	0.038147	0.09625	0.0133514	0.0958333	-0.079155	0.09625	-0.0391006	0.0966667	-0.0281334	0.09625	0.0252724	0.09625	0.0357628	0.0954167	0.0472069	0.0954167	-0.0448227	0.0954167	0.00143051		Dunnett's multiple comparisons test	Mean Diff.	95.00% CI of diff.	Below threshold?	Summary	Adjusted P Value	A-?
0.0979167	-0.041008	0.0983333	0.0414848	0.0979167	-0.000476837	0.0975	-0.00524521	0.0979167	0.0362396	0.0979167	0.00619888	0.0975	-0.0910759	0.0979167	-0.0429153	0.0983333	-0.026226	0.0979167	0.0171661	0.0979167	0.0329018	0.0970833	0.0476837	0.0970833	-0.0391006	0.0970833	-0.00429153		WT vs. W17F	-0.2073	-0.3561 to -0.05844	Yes	**	0.0025	B	W17F
0.0995833	-0.0414848	0.1	0.0395775	0.0995833	-0.00429153	0.0991667	-0.00429153	0.0995833	0.0352859	0.0995833	0.00333786	0.0991667	-0.0987053	0.0995833	-0.038147	0.1	-0.0243187	0.0995833	0.00715256	0.0995833	0.0314713	0.09875	0.0476837	0.09875	-0.0424385	0.09875	-0.0100136		WT vs. W17L	-0.7367	-0.8734 to -0.6000	Yes	****	<0.0001	C	W17L
0.10125	-0.0386238	0.101667	0.0391006	0.10125	-0.00810623	0.100833	-0.00143051	0.10125	0.0352859	0.10125	0.00333786	0.100833	-0.0977516	0.10125	-0.0247955	0.101667	-0.0257492	0.10125	0.00333786	0.10125	0.0338554	0.100417	0.0481606	0.100417	-0.0529289	0.100417	-0.0157356		WT vs. L63A	-0.3798	-0.5286 to -0.2309	Yes	****	<0.0001	D	L63A
0.102917	-0.0343323	0.103333	0.0367165	0.102917	-0.0133514	0.1025	0.00286102	0.102917	0.0352859	0.102917	0.00333786	0.1025	-0.0867844	0.102917	-0.0133514	0.103333	-0.0300407	0.102917	0.00715256	0.102917	0.0357628	0.102083	0.0500679	0.102083	-0.0653267	0.102083	-0.020504		WT vs. F106L	-0.0976	-0.2464 to 0.05125	No	ns	0.3909	E	F106L
0.104583	-0.0343323	0.105	0.0333786	0.104583	-0.0181198	0.104167	0.00810623	0.104583	0.0352859	0.104583	0.00190735	0.104167	-0.0739098	0.104583	-0.00572205	0.105	-0.0338554	0.104583	0.014782	0.104583	0.0338554	0.10375	0.0505447	0.10375	-0.0782013	0.10375	-0.0243187		WT vs. T151C	-0.006781	-0.1556 to 0.1421	No	ns	>0.9999	F	T151C
0.10625	-0.0429153	0.106667	0.0257492	0.10625	-0.0209808	0.105833	0.0133514	0.10625	0.0348091	0.10625	0	0.105833	-0.064373	0.10625	0.000476837	0.106667	-0.0352859	0.10625	0.0219345	0.10625	0.0286102	0.105417	0.0486374	0.105417	-0.0934601	0.105417	-0.0243187		WT vs. T151V	-0.007225	-0.2305 to 0.2160	No	ns	>0.9999	G	T151V
0.107917	-0.0572205	0.108333	0.0185966	0.107917	-0.0228882	0.1075	0.0209808	0.107917	0.0343323	0.107917	-0.00143051	0.1075	-0.0624657	0.107917	0.00572205	0.108333	-0.0352859	0.107917	0.0281334	0.107917	0.0252724	0.107083	0.04673	0.107083	-0.107765	0.107083	-0.0190735		WT vs. L275W	0.04732	-0.1015 to 0.1962	No	ns	0.9739	H	L275W
0.109583	-0.0696182	0.11	0.014782	0.109583	-0.0219345	0.109167	0.0281334	0.109583	0.0357628	0.109583	-0.00429153	0.109167	-0.067234	0.109583	0.00476837	0.11	-0.0348091	0.109583	0.0333786	0.109583	0.0214577	0.10875	0.0462532	0.10875	-0.114441	0.10875	-0.00810623		WT vs. V336I	-0.036	-0.1727 to 0.1007	No	ns	0.9936	I	V336I
0.11125	-0.0762939	0.111667	0.0123978	0.11125	-0.0224113	0.110833	0.0314713	0.11125	0.0371933	0.11125	-0.00810623	0.110833	-0.0753403	0.11125	-0.00429153	0.111667	-0.0314713	0.11125	0.0343323	0.11125	0.0157356	0.110417	0.0433922	0.110417	-0.112534	0.110417	0.00429153		WT vs. M339L	-0.2926	-0.4415 to -0.1438	Yes	****	<0.0001	J	M339L
0.112917	-0.0758171	0.113333	0.0104904	0.112917	-0.0247955	0.1125	0.0286102	0.112917	0.0395775	0.112917	-0.0119209	0.1125	-0.0824928	0.112917	-0.0133514	0.113333	-0.0252724	0.112917	0.0295639	0.112917	0.0119209	0.112083	0.0371933	0.112083	-0.107765	0.112083	0.0128746		WT vs. F357L	-0.6799	-0.8287 to -0.5310	Yes	****	<0.0001	K	F357L
0.114583	-0.0667572	0.115	0.0109673	0.114583	-0.0257492	0.114167	0.023365	0.114583	0.0443459	0.114583	-0.0133514	0.114167	-0.0844002	0.114583	-0.0166893	0.115	-0.0214577	0.114583	0.0267029	0.114583	0.0143051	0.11375	0.0305176	0.11375	-0.103951	0.11375	0.017643		WT vs. K498M	-0.07099	-0.2077 to 0.06574	No	ns	0.6736	M	K498M
0.11625	-0.0495911	0.116667	0.0157356	0.11625	-0.0271797	0.115833	0.0185966	0.11625	0.0495911	0.11625	-0.0133514	0.115833	-0.082016	0.11625	-0.0181198	0.116667	-0.0219345	0.11625	0.0290871	0.11625	0.0228882	0.115417	0.026226	0.115417	-0.100136	0.115417	0.017643		WT vs. K498Q	-0.3429	-0.4918 to -0.1941	Yes	****	<0.0001	N	K498Q
0.117917	-0.0305176	0.118333	0.0247955	0.117917	-0.0276566	0.1175	0.0133514	0.117917	0.0510216	0.117917	-0.0143051	0.1175	-0.0786781	0.117917	-0.0219345	0.118333	-0.0224113	0.117917	0.0309944	0.117917	0.0343323	0.117083	0.023365	0.117083	-0.0939369	0.117083	0.0138283
0.119583	-0.014782	0.12	0.0352859	0.119583	-0.0305176	0.119167	0.00905991	0.119583	0.0448227	0.119583	-0.0162125	0.119167	-0.0748634	0.119583	-0.023365	0.12	-0.0195503	0.119583	0.0290871	0.119583	0.0429153	0.11875	0.0224113	0.11875	-0.0858307	0.11875	0.00572205		Test details	Mean 1	Mean 2	Mean Diff.	SE of diff.	n1	n2	q	DF
0.12125	-0.00476837	0.121667	0.0457764	0.12125	-0.0343323	0.120833	0.00762939	0.12125	0.0395775	0.12125	-0.014782	0.120833	-0.0734329	0.12125	-0.0195503	0.121667	-0.0181198	0.12125	0.0271797	0.12125	0.0491142	0.120417	0.0267029	0.120417	-0.0782013	0.120417	-0.00143051		WT vs. W17F	0.2215	0.4288	-0.2073	0.04942	5	3	4.195	29
0.122917	-0.0038147	0.123333	0.0538826	0.122917	-0.0352859	0.1225	0.00715256	0.122917	0.0405312	0.122917	-0.0100136	0.1225	-0.0801086	0.122917	-0.0128746	0.123333	-0.0224113	0.122917	0.0295639	0.122917	0.0538826	0.122083	0.0343323	0.122083	-0.0753403	0.122083	-0.00190735		WT vs. W17L	0.2215	0.9582	-0.7367	0.04539	5	4	16.23	29
0.124583	-0.0104904	0.125	0.0591278	0.124583	-0.0333786	0.124167	0.00619888	0.124583	0.0462532	0.124583	-0.0038147	0.124167	-0.0953674	0.124583	-0.00953674	0.125	-0.0281334	0.124583	0.0324249	0.124583	0.0572205	0.12375	0.041008	0.12375	-0.0753403	0.12375	0.00333786		WT vs. L63A	0.2215	0.6013	-0.3798	0.04942	5	3	7.685	29
0.12625	-0.020504	0.126667	0.0629425	0.12625	-0.0276566	0.125833	0.00524521	0.12625	0.0481606	0.12625	0.00143051	0.125833	-0.108719	0.12625	-0.0100136	0.126667	-0.0314713	0.12625	0.0286102	0.12625	0.0553131	0.125417	0.0462532	0.125417	-0.0767708	0.125417	0.0104904		WT vs. F106L	0.2215	0.3191	-0.0976	0.04942	5	3	1.975	29
0.127917	-0.0300407	0.128333	0.0634193	0.127917	-0.0257492	0.1275	0.00572205	0.127917	0.0452995	0.127917	0.00667572	0.1275	-0.110149	0.127917	-0.0109673	0.128333	-0.0352859	0.127917	0.0214577	0.127917	0.0500679	0.127083	0.0510216	0.127083	-0.0796318	0.127083	0.0162125		WT vs. T151C	0.2215	0.2283	-0.006781	0.04942	5	3	0.1372	29
0.129583	-0.0376701	0.13	0.0591278	0.129583	-0.0267029	0.129167	0.00572205	0.129583	0.043869	0.129583	0.0152588	0.129167	-0.104427	0.129583	-0.0104904	0.13	-0.0395775	0.129583	0.017643	0.129583	0.0462532	0.12875	0.0567436	0.12875	-0.0872612	0.12875	0.0190735		WT vs. T151V	0.2215	0.2287	-0.007225	0.07412	5	1	0.09747	29
0.13125	-0.0448227	0.131667	0.0486374	0.13125	-0.0290871	0.130833	0.00286102	0.13125	0.0443459	0.13125	0.0252724	0.130833	-0.0934601	0.13125	-0.00762939	0.131667	-0.0429153	0.13125	0.0195503	0.13125	0.04673	0.130417	0.0576973	0.130417	-0.0953674	0.130417	0.0171661		WT vs. L275W	0.2215	0.1742	0.04732	0.04942	5	3	0.9577	29
0.132917	-0.0486374	0.133333	0.0405312	0.132917	-0.0305176	0.1325	0.000953674	0.132917	0.0391006	0.132917	0.0338554	0.1325	-0.0810623	0.132917	-0.00143051	0.133333	-0.0400543	0.132917	0.0252724	0.132917	0.0476837	0.132083	0.0543594	0.132083	-0.0953674	0.132083	0.0114441		WT vs. V336I	0.2215	0.2575	-0.036	0.04539	5	4	0.7931	29
0.134583	-0.0457764	0.135	0.0362396	0.134583	-0.0324249	0.134167	0.00238419	0.134583	0.0281334	0.134583	0.0391006	0.134167	-0.0681877	0.134583	0.0038147	0.135	-0.0324249	0.134583	0.0300407	0.134583	0.0457764	0.13375	0.0510216	0.13375	-0.0829697	0.13375	0.00619888		WT vs. M339L	0.2215	0.5141	-0.2926	0.04942	5	3	5.922	29
0.13625	-0.0367165	0.136667	0.0338554	0.13625	-0.0391006	0.135833	0.00572205	0.13625	0.0190735	0.13625	0.0419617	0.135833	-0.0600815	0.13625	0.00667572	0.136667	-0.0224113	0.13625	0.0333786	0.13625	0.041008	0.135417	0.04673	0.135417	-0.0610352	0.135417	0.0038147		WT vs. F357L	0.2215	0.9014	-0.6799	0.04942	5	3	13.76	29
0.137917	-0.0252724	0.138333	0.0305176	0.137917	-0.0452995	0.1375	0.00715256	0.137917	0.0185966	0.137917	0.0400543	0.1375	-0.0605583	0.137917	0.00429153	0.138333	-0.0128746	0.137917	0.038147	0.137917	0.0352859	0.137083	0.0429153	0.137083	-0.0414848	0.137083	0.00286102		WT vs. K498M	0.2215	0.2925	-0.07099	0.04539	5	4	1.564	29
0.139583	-0.014782	0.14	0.0257492	0.139583	-0.0457764	0.139167	0.00572205	0.139583	0.0257492	0.139583	0.0329018	0.139167	-0.064373	0.139583	-0.000953674	0.14	-0.00524521	0.139583	0.041008	0.139583	0.0319481	0.13875	0.0367165	0.13875	-0.0305176	0.13875	0.000953674		WT vs. K498Q	0.2215	0.5644	-0.3429	0.04942	5	3	6.939	29
0.14125	-0.00524521	0.141667	0.0252724	0.14125	-0.0352859	0.140833	0.00143051	0.14125	0.0324249	0.14125	0.0224113	0.140833	-0.0734329	0.14125	-0.00715256	0.141667	0.000476837	0.14125	0.0391006	0.14125	0.0305176	0.140417	0.0329018	0.140417	-0.0286102	0.140417	-0.00143051
0.142917	0.000476837	0.143333	0.0286102	0.142917	-0.0195503	0.1425	-0.00619888	0.142917	0.0357628	0.142917	0.0133514	0.1425	-0.0853539	0.142917	-0.0100136	0.143333	0.000953674	0.142917	0.0329018	0.142917	0.0257492	0.142083	0.0329018	0.142083	-0.0362396	0.142083	-0.0038147
0.144583	0.00238419	0.145	0.0348091	0.144583	-0.00333786	0.144167	-0.0171661	0.144583	0.0357628	0.144583	0.00524521	0.144167	-0.0953674	0.144583	-0.00715256	0.145	-0.00333786	0.144583	0.0276566	0.144583	0.0190735	0.14375	0.0343323	0.14375	-0.0543594	0.14375	-0.00810623
0.14625	-0.00143051	0.146667	0.0391006	0.14625	0.0104904	0.145833	-0.0271797	0.14625	0.0371933	0.14625	-0.000953674	0.145833	-0.100136	0.14625	0.000476837	0.146667	-0.0114441	0.14625	0.026226	0.14625	0.017643	0.145417	0.0367165	0.145417	-0.0824928	0.145417	-0.0138283
0.147917	-0.00429153	0.148333	0.0419617	0.147917	0.0228882	0.1475	-0.0324249	0.147917	0.0376701	0.147917	-0.00286102	0.1475	-0.100613	0.147917	0.0104904	0.148333	-0.020504	0.147917	0.0267029	0.147917	0.023365	0.147083	0.0371933	0.147083	-0.107765	0.147083	-0.020504
0.149583	-0.00572205	0.15	0.04673	0.149583	0.0300407	0.149167	-0.0348091	0.149583	0.0329018	0.149583	0.00143051	0.149167	-0.101566	0.149583	0.0181198	0.15	-0.0286102	0.149583	0.0295639	0.149583	0.0290871	0.14875	0.0395775	0.14875	-0.119209	0.14875	-0.0219345
0.15125	-0.00619888	0.151667	0.0510216	0.15125	0.0286102	0.150833	-0.0309944	0.15125	0.0257492	0.15125	0.0100136	0.150833	-0.101089	0.15125	0.0185966	0.151667	-0.0362396	0.15125	0.0352859	0.15125	0.0309944	0.150417	0.0405312	0.150417	-0.118256	0.150417	-0.0171661
0.152917	-0.00715256	0.153333	0.0500679	0.152917	0.0214577	0.1525	-0.0228882	0.152917	0.023365	0.152917	0.0181198	0.1525	-0.0953674	0.152917	0.0114441	0.153333	-0.0414848	0.152917	0.0405312	0.152917	0.0338554	0.152083	0.0400543	0.152083	-0.110626	0.152083	-0.00619888
0.154583	-0.00810623	0.155	0.0452995	0.154583	0.0138283	0.154167	-0.0104904	0.154583	0.0267029	0.154583	0.0252724	0.154167	-0.0858307	0.154583	0.00143051	0.155	-0.043869	0.154583	0.0419617	0.154583	0.0367165	0.15375	0.0386238	0.15375	-0.102043	0.15375	0.00572205
0.15625	-0.0100136	0.156667	0.0429153	0.15625	0.0109673	0.155833	-0.00143051	0.15625	0.0300407	0.15625	0.0281334	0.155833	-0.0753403	0.15625	-0.00715256	0.156667	-0.0419617	0.15625	0.038147	0.15625	0.0362396	0.155417	0.0362396	0.155417	-0.0925064	0.155417	0.0128746
0.157917	-0.014782	0.158333	0.0443459	0.157917	0.0104904	0.1575	0.00429153	0.157917	0.0305176	0.157917	0.0243187	0.1575	-0.0662804	0.157917	-0.0114441	0.158333	-0.041008	0.157917	0.0309944	0.157917	0.0319481	0.157083	0.0324249	0.157083	-0.0872612	0.157083	0.0166893
0.159583	-0.023365	0.16	0.0462532	0.159583	0.00715256	0.159167	0.00810623	0.159583	0.0300407	0.159583	0.0133514	0.159167	-0.0576973	0.159583	-0.0123978	0.16	-0.041008	0.159583	0.0224113	0.159583	0.0290871	0.15875	0.0271797	0.15875	-0.0891685	0.15875	0.0190735
0.16125	-0.0324249	0.161667	0.0472069	0.16125	0	0.160833	0.00905991	0.16125	0.0319481	0.16125	-0.00143051	0.160833	-0.0529289	0.16125	-0.0123978	0.161667	-0.0400543	0.16125	0.0128746	0.16125	0.0276566	0.160417	0.0228882	0.160417	-0.0958443	0.160417	0.0190735
0.162917	-0.0357628	0.163333	0.0486374	0.162917	-0.00953674	0.1625	0.00572205	0.162917	0.0324249	0.162917	-0.0138283	0.1625	-0.0524521	0.162917	-0.0104904	0.163333	-0.0362396	0.162917	0.00715256	0.162917	0.0295639	0.162083	0.0190735	0.162083	-0.102043	0.162083	0.014782
0.164583	-0.0348091	0.165	0.0443459	0.164583	-0.017643	0.164167	-0.00143051	0.164583	0.0305176	0.164583	-0.0219345	0.164167	-0.0562668	0.164583	-0.00858307	0.165	-0.0338554	0.164583	0.00762939	0.164583	0.0371933	0.16375	0.0162125	0.16375	-0.105858	0.16375	0.00858307
0.16625	-0.0295639	0.166667	0.0319481	0.16625	-0.0271797	0.165833	-0.0109673	0.16625	0.0271797	0.16625	-0.0214577	0.165833	-0.0619888	0.16625	-0.00905991	0.166667	-0.0386238	0.16625	0.0133514	0.16625	0.0491142	0.165417	0.0166893	0.165417	-0.109196	0.165417	0.00476837
0.167917	-0.0252724	0.168333	0.0171661	0.167917	-0.0348091	0.1675	-0.0190735	0.167917	0.026226	0.167917	-0.0138283	0.1675	-0.0696182	0.167917	-0.0114441	0.168333	-0.0457764	0.167917	0.0195503	0.167917	0.0591278	0.167083	0.0209808	0.167083	-0.11301	0.167083	0.00333786
0.169583	-0.0209808	0.17	0.00476837	0.169583	-0.0386238	0.169167	-0.0195503	0.169583	0.0295639	0.169583	-0.00333786	0.169167	-0.0767708	0.169583	-0.0143051	0.17	-0.0491142	0.169583	0.026226	0.169583	0.0638962	0.16875	0.0247955	0.16875	-0.113487	0.16875	0
0.17125	-0.0171661	0.171667	-0.00572205	0.17125	-0.0367165	0.170833	-0.0133514	0.17125	0.0343323	0.17125	0.00524521	0.170833	-0.0824928	0.17125	-0.0152588	0.171667	-0.0472069	0.17125	0.0305176	0.17125	0.067234	0.170417	0.0276566	0.170417	-0.112057	0.170417	-0.00762939
0.172917	-0.0133514	0.173333	-0.0143051	0.172917	-0.0343323	0.1725	-0.0038147	0.172917	0.0400543	0.172917	0.0119209	0.1725	-0.0872612	0.172917	-0.0133514	0.173333	-0.0452995	0.172917	0.0305176	0.172917	0.0691414	0.172083	0.0324249	0.172083	-0.11158	0.172083	-0.0138283
0.174583	-0.00667572	0.175	-0.014782	0.174583	-0.0338554	0.174167	0.00333786	0.174583	0.043869	0.174583	0.020504	0.174167	-0.0901222	0.174583	-0.0123978	0.175	-0.043869	0.174583	0.0271797	0.174583	0.0648499	0.17375	0.0405312	0.17375	-0.106812	0.17375	-0.0143051
0.17625	-0.00286102	0.176667	-0.00667572	0.17625	-0.0309944	0.175833	0.00715256	0.17625	0.0481606	0.17625	0.026226	0.175833	-0.0915527	0.17625	-0.00905991	0.176667	-0.0400543	0.17625	0.0219345	0.17625	0.0567436	0.175417	0.04673	0.175417	-0.0967979	0.175417	-0.0100136
0.177917	-0.000476837	0.178333	0.00143051	0.177917	-0.0252724	0.1775	0.00476837	0.177917	0.0500679	0.177917	0.0252724	0.1775	-0.0891685	0.177917	-0.0038147	0.178333	-0.0343323	0.177917	0.0157356	0.177917	0.0486374	0.177083	0.04673	0.177083	-0.087738	0.177083	-0.000953674
0.179583	0.000476837	0.18	0.00762939	0.179583	-0.0200272	0.179167	-0.00476837	0.179583	0.0462532	0.179583	0.0181198	0.179167	-0.0844002	0.179583	0.00333786	0.18	-0.0314713	0.179583	0.00810623	0.179583	0.0424385	0.17875	0.0424385	0.17875	-0.0867844	0.17875	0.0104904
0.18125	0.00333786	0.181667	0.0123978	0.18125	-0.0190735	0.180833	-0.0171661	0.18125	0.0376701	0.18125	0.0104904	0.180833	-0.0801086	0.18125	0.0104904	0.181667	-0.0319481	0.18125	0.00619888	0.18125	0.0348091	0.180417	0.0357628	0.180417	-0.0896454	0.180417	0.0228882
0.182917	0.00619888	0.183333	0.0185966	0.182917	-0.0181198	0.1825	-0.026226	0.182917	0.0276566	0.182917	0.00619888	0.1825	-0.0782013	0.182917	0.0162125	0.183333	-0.0319481	0.182917	0.0109673	0.182917	0.0281334	0.182083	0.0295639	0.182083	-0.0929832	0.182083	0.0286102
0.184583	0.00524521	0.185	0.0195503	0.184583	-0.0166893	0.184167	-0.0281334	0.184583	0.020504	0.184583	0.000953674	0.184167	-0.0762939	0.184583	0.0200272	0.185	-0.0281334	0.184583	0.017643	0.184583	0.0257492	0.18375	0.0243187	0.18375	-0.0982285	0.18375	0.0281334
0.18625	0.000953674	0.186667	0.0138283	0.18625	-0.017643	0.185833	-0.023365	0.18625	0.014782	0.18625	-0.00524521	0.185833	-0.0710487	0.18625	0.0190735	0.186667	-0.023365	0.18625	0.0209808	0.18625	0.0243187	0.185417	0.0224113	0.185417	-0.103474	0.185417	0.0243187
0.187917	-0.00190735	0.188333	0.00810623	0.187917	-0.0228882	0.1875	-0.0133514	0.187917	0.0128746	0.187917	-0.00667572	0.1875	-0.0653267	0.187917	0.0162125	0.188333	-0.0171661	0.187917	0.0238419	0.187917	0.0243187	0.187083	0.0228882	0.187083	-0.104427	0.187083	0.0181198
0.189583	-0.00333786	0.19	0.00524521	0.189583	-0.0290871	0.189167	-0.000953674	0.189583	0.0162125	0.189583	0	0.189167	-0.0610352	0.189583	0.0109673	0.19	-0.0109673	0.189583	0.0281334	0.189583	0.0257492	0.18875	0.0243187	0.18875	-0.0982285	0.18875	0.0104904
0.19125	-0.00524521	0.191667	0.00572205	0.19125	-0.0329018	0.190833	0.00858307	0.19125	0.0247955	0.19125	0.0123978	0.190833	-0.0591278	0.19125	0.00286102	0.191667	-0.0104904	0.19125	0.0295639	0.19125	0.0319481	0.190417	0.0267029	0.190417	-0.0901222	0.190417	0.00238419
0.192917	-0.0109673	0.193333	0.00476837	0.192917	-0.038147	0.1925	0.014782	0.192917	0.0324249	0.192917	0.0228882	0.1925	-0.0562668	0.192917	-0.00524521	0.193333	-0.014782	0.192917	0.0267029	0.192917	0.0395775	0.192083	0.0286102	0.192083	-0.0829697	0.192083	-0.00143051
0.194583	-0.0138283	0.195	0.00762939	0.194583	-0.043869	0.194167	0.0171661	0.194583	0.0371933	0.194583	0.0295639	0.194167	-0.0557899	0.194583	-0.0109673	0.195	-0.0195503	0.194583	0.0228882	0.194583	0.0448227	0.19375	0.0305176	0.19375	-0.0801086	0.19375	0.000953674
0.19625	-0.0119209	0.196667	0.0157356	0.19625	-0.0495911	0.195833	0.0162125	0.19625	0.0395775	0.19625	0.0329018	0.195833	-0.0624657	0.19625	-0.0109673	0.196667	-0.0224113	0.19625	0.0238419	0.19625	0.0500679	0.195417	0.0314713	0.195417	-0.0834465	0.195417	0.00572205
0.197917	-0.0119209	0.198333	0.023365	0.197917	-0.0519753	0.1975	0.0109673	0.197917	0.0400543	0.197917	0.0324249	0.1975	-0.0700951	0.197917	-0.00858307	0.198333	-0.0238419	0.197917	0.0300407	0.197917	0.0538826	0.197083	0.0371933	0.197083	-0.0915527	0.197083	0.00905991
0.199583	-0.0133514	0.2	0.0276566	0.199583	-0.0514984	0.199167	0.0038147	0.199583	0.0357628	0.199583	0.0290871	0.199167	-0.0772476	0.199583	-0.00524521	0.2	-0.0252724	0.199583	0.0357628	0.199583	0.0572205	0.19875	0.0486374	0.19875	-0.100613	0.19875	0.0119209
0.20125	-0.0166893	0.201667	0.0267029	0.20125	-0.0486374	0.200833	-0.00143051	0.20125	0.0314713	0.20125	0.023365	0.200833	-0.0796318	0.20125	-0.00238419	0.201667	-0.0224113	0.20125	0.0391006	0.20125	0.0591278	0.200417	0.0572205	0.200417	-0.104904	0.200417	0.0152588
0.202917	-0.020504	0.203333	0.026226	0.202917	-0.0443459	0.2025	-0.00810623	0.202917	0.0300407	0.202917	0.0143051	0.2025	-0.0762939	0.202917	-0.00143051	0.203333	-0.0152588	0.202917	0.038147	0.202917	0.0600815	0.202083	0.0610352	0.202083	-0.101566	0.202083	0.0166893
0.204583	-0.0243187	0.205	0.0252724	0.204583	-0.0419617	0.204167	-0.0152588	0.204583	0.0295639	0.204583	0.000476837	0.204167	-0.0667572	0.204583	-0.000953674	0.205	-0.00810623	0.204583	0.0329018	0.204583	0.0596046	0.20375	0.0567436	0.20375	-0.0925064	0.20375	0.0128746
0.20625	-0.0276566	0.206667	0.0238419	0.20625	-0.0414848	0.205833	-0.0214577	0.20625	0.0257492	0.20625	-0.0166893	0.205833	-0.0548363	0.20625	-0.000953674	0.206667	-0.00429153	0.20625	0.0257492	0.20625	0.0576973	0.205417	0.0514984	0.205417	-0.0801086	0.205417	0.00619888
0.207917	-0.0295639	0.208333	0.0243187	0.207917	-0.0395775	0.2075	-0.0247955	0.207917	0.0209808	0.207917	-0.0305176	0.2075	-0.04673	0.207917	0.000953674	0.208333	-0.00333786	0.207917	0.0181198	0.207917	0.0576973	0.207083	0.0448227	0.207083	-0.0700951	0.207083	0.000953674
0.209583	-0.0309944	0.21	0.0286102	0.209583	-0.0376701	0.209167	-0.0271797	0.209583	0.0224113	0.209583	-0.0395775	0.209167	-0.043869	0.209583	0.00476837	0.21	-0.00333786	0.209583	0.0119209	0.209583	0.0591278	0.20875	0.0367165	0.20875	-0.0624657	0.20875	-0.00143051
0.21125	-0.0314713	0.211667	0.0357628	0.21125	-0.0352859	0.210833	-0.0286102	0.21125	0.0281334	0.21125	-0.04673	0.210833	-0.0448227	0.21125	0.0104904	0.211667	-0.00619888	0.21125	0.00858307	0.21125	0.0610352	0.210417	0.0290871	0.210417	-0.0572205	0.210417	0
0.212917	-0.0305176	0.213333	0.0424385	0.212917	-0.0309944	0.2125	-0.0281334	0.212917	0.0348091	0.212917	-0.0548363	0.2125	-0.0505447	0.212917	0.017643	0.213333	-0.0114441	0.212917	0.0100136	0.212917	0.0624657	0.212083	0.0228882	0.212083	-0.0562668	0.212083	0.00286102
0.214583	-0.0329018	0.215	0.0491142	0.214583	-0.0214577	0.214167	-0.0290871	0.214583	0.0414848	0.214583	-0.0581741	0.214167	-0.0629425	0.214583	0.0247955	0.215	-0.0166893	0.214583	0.0157356	0.214583	0.0648499	0.21375	0.0228882	0.21375	-0.0591278	0.21375	0.00715256
0.21625	-0.0386238	0.216667	0.0567436	0.21625	-0.00905991	0.215833	-0.0295639	0.21625	0.0500679	0.21625	-0.0505447	0.215833	-0.0748634	0.21625	0.0281334	0.216667	-0.0228882	0.21625	0.0243187	0.21625	0.0658035	0.215417	0.026226	0.215417	-0.067234	0.215417	0.0100136
0.217917	-0.0443459	0.218333	0.0634193	0.217917	-0.000476837	0.2175	-0.0281334	0.217917	0.0605583	0.217917	-0.038147	0.2175	-0.0839233	0.217917	0.026226	0.218333	-0.0281334	0.217917	0.0329018	0.217917	0.0619888	0.217083	0.0324249	0.217083	-0.0786781	0.217083	0.0100136
0.219583	-0.0462532	0.22	0.0638962	0.219583	0.00190735	0.219167	-0.0257492	0.219583	0.0648499	0.219583	-0.0300407	0.219167	-0.0867844	0.219583	0.0228882	0.22	-0.0309944	0.219583	0.0419617	0.219583	0.0524521	0.21875	0.0419617	0.21875	-0.0934601	0.21875	0.00572205
0.22125	-0.0452995	0.221667	0.0591278	0.22125	0.00190735	0.220833	-0.0238419	0.22125	0.0605583	0.22125	-0.0247955	0.220833	-0.087738	0.22125	0.0224113	0.221667	-0.0309944	0.22125	0.0486374	0.22125	0.0452995	0.220417	0.0519753	0.220417	-0.110626	0.220417	0.000476837
0.222917	-0.0419617	0.223333	0.0500679	0.222917	-0.00143051	0.2225	-0.0224113	0.222917	0.0491142	0.222917	-0.017643	0.2225	-0.0872612	0.222917	0.023365	0.223333	-0.0338554	0.222917	0.0519753	0.222917	0.0433922	0.222083	0.0610352	0.222083	-0.126839	0.222083	-0.00429153
0.224583	-0.0352859	0.225	0.0386238	0.224583	-0.00858307	0.224167	-0.0157356	0.224583	0.038147	0.224583	-0.00810623	0.224167	-0.0872612	0.224583	0.0185966	0.225	-0.0395775	0.224583	0.0500679	0.224583	0.0462532	0.22375	0.0691414	0.22375	-0.137329	0.22375	-0.00762939
0.22625	-0.0276566	0.226667	0.026226	0.22625	-0.0185966	0.225833	-0.00762939	0.22625	0.0290871	0.22625	-0.00333786	0.225833	-0.0886917	0.22625	0.00905991	0.226667	-0.0424385	0.22625	0.0429153	0.22625	0.0519753	0.225417	0.0739098	0.225417	-0.137806	0.225417	-0.00619888
0.227917	-0.020504	0.228333	0.0166893	0.227917	-0.026226	0.2275	-0.00333786	0.227917	0.0185966	0.227917	-0.00286102	0.2275	-0.0882149	0.227917	-0.00143051	0.228333	-0.0391006	0.227917	0.0357628	0.227917	0.0596046	0.227083	0.0739098	0.227083	-0.128746	0.227083	-0.000476837
0.229583	-0.0143051	0.23	0.0128746	0.229583	-0.0281334	0.229167	-0.00476837	0.229583	0.00810623	0.229583	-0.0038147	0.229167	-0.0853539	0.229583	-0.0109673	0.23	-0.0324249	0.229583	0.0276566	0.229583	0.067234	0.22875	0.0686646	0.22875	-0.116825	0.22875	0.00429153
0.23125	-0.00810623	0.231667	0.0133514	0.23125	-0.026226	0.230833	-0.00667572	0.23125	0	0.23125	-0.00429153	0.230833	-0.0805855	0.23125	-0.0200272	0.231667	-0.0281334	0.23125	0.0190735	0.23125	0.0696182	0.230417	0.0638962	0.230417	-0.110626	0.230417	0.00572205
0.232917	-0.00619888	0.233333	0.014782	0.232917	-0.0243187	0.2325	-0.00524521	0.232917	0	0.232917	-0.0038147	0.2325	-0.0767708	0.232917	-0.0252724	0.233333	-0.0276566	0.232917	0.0143051	0.232917	0.0653267	0.232083	0.0600815	0.232083	-0.108719	0.232083	0.00476837
0.234583	-0.00905991	0.235	0.014782	0.234583	-0.0238419	0.234167	0	0.234583	0.00333786	0.234583	-0.00238419	0.234167	-0.0720024	0.234583	-0.0243187	0.235	-0.0271797	0.234583	0.0152588	0.234583	0.0562668	0.23375	0.0548363	0.23375	-0.109673	0.23375	0.0038147
0.23625	-0.0123978	0.236667	0.0119209	0.23625	-0.023365	0.235833	0.00762939	0.23625	0.00619888	0.23625	0.00143051	0.235833	-0.0648499	0.23625	-0.0219345	0.236667	-0.0290871	0.23625	0.020504	0.23625	0.0472069	0.235417	0.0500679	0.235417	-0.114918	0.235417	0.000953674
0.237917	-0.0162125	0.238333	0.00667572	0.237917	-0.023365	0.2375	0.0143051	0.237917	0.00810623	0.237917	0.00524521	0.2375	-0.0624657	0.237917	-0.0195503	0.238333	-0.0352859	0.237917	0.0276566	0.237917	0.0405312	0.237083	0.0452995	0.237083	-0.121593	0.237083	-0.0038147
0.239583	-0.0200272	0.24	0.00286102	0.239583	-0.0247955	0.239167	0.0171661	0.239583	0.0104904	0.239583	0.00953674	0.239167	-0.0667572	0.239583	-0.0138283	0.24	-0.0448227	0.239583	0.0367165	0.239583	0.0367165	0.23875	0.0429153	0.23875	-0.126839	0.23875	-0.00572205
0.24125	-0.0247955	0.241667	0.00190735	0.24125	-0.026226	0.240833	0.0181198	0.24125	0.0166893	0.24125	0.0123978	0.240833	-0.0753403	0.24125	-0.00429153	0.241667	-0.0524521	0.24125	0.0472069	0.24125	0.0352859	0.240417	0.0414848	0.240417	-0.125885	0.240417	-0.00524521
0.242917	-0.0290871	0.243333	0.00762939	0.242917	-0.026226	0.2425	0.0162125	0.242917	0.0219345	0.242917	0.0157356	0.2425	-0.0824928	0.242917	0.00429153	0.243333	-0.0534058	0.242917	0.0548363	0.242917	0.0352859	0.242083	0.0424385	0.242083	-0.12207	0.242083	-0.00238419
0.244583	-0.0343323	0.245	0.0166893	0.244583	-0.0247955	0.244167	0.0119209	0.244583	0.0267029	0.244583	0.0166893	0.244167	-0.0872612	0.244583	0.0100136	0.245	-0.0510216	0.244583	0.0581741	0.244583	0.0391006	0.24375	0.0457764	0.24375	-0.116825	0.24375	0.00238419
0.24625	-0.0448227	0.246667	0.0247955	0.24625	-0.0257492	0.245833	0.00238419	0.24625	0.0309944	0.24625	0.0157356	0.245833	-0.0925064	0.24625	0.0166893	0.246667	-0.0491142	0.24625	0.0562668	0.24625	0.043869	0.245417	0.0472069	0.245417	-0.110626	0.245417	0.00715256
0.247917	-0.0543594	0.248333	0.0309944	0.247917	-0.0276566	0.2475	-0.00476837	0.247917	0.0357628	0.247917	0.0133514	0.2475	-0.0944138	0.247917	0.0228882	0.248333	-0.0481606	0.247917	0.0495911	0.247917	0.0452995	0.247083	0.0476837	0.247083	-0.105381	0.247083	0.0104904
0.249583	-0.0624657	0.25	0.0305176	0.249583	-0.0276566	0.249167	-0.00810623	0.249583	0.0424385	0.249583	0.00858307	0.249167	-0.0934601	0.249583	0.0243187	0.25	-0.0457764	0.249583	0.0419617	0.249583	0.0429153	0.24875	0.0486374	0.24875	-0.102043	0.24875	0.0114441
0.25125	-0.067234	0.251667	0.0276566	0.25125	-0.0252724	0.250833	-0.00905991	0.25125	0.0514984	0.25125	0.0038147	0.250833	-0.0867844	0.25125	0.0171661	0.251667	-0.0429153	0.25125	0.0362396	0.25125	0.0405312	0.250417	0.0500679	0.250417	-0.099659	0.250417	0.0133514
0.252917	-0.0686646	0.253333	0.0228882	0.252917	-0.023365	0.2525	-0.0123978	0.252917	0.0591278	0.252917	-0.00238419	0.2525	-0.0753403	0.252917	0.00715256	0.253333	-0.0424385	0.252917	0.0333786	0.252917	0.0443459	0.252083	0.0495911	0.252083	-0.100136	0.252083	0.0143051
0.254583	-0.0658035	0.255	0.0181198	0.254583	-0.020504	0.254167	-0.0162125	0.254583	0.064373	0.254583	-0.00572205	0.254167	-0.0638962	0.254583	-0.000953674	0.255	-0.0400543	0.254583	0.0343323	0.254583	0.0491142	0.25375	0.0481606	0.25375	-0.104427	0.25375	0.0114441
0.25625	-0.058651	0.256667	0.0128746	0.25625	-0.0143051	0.255833	-0.0171661	0.25625	0.0667572	0.25625	-0.00572205	0.255833	-0.0562668	0.25625	-0.00619888	0.256667	-0.0357628	0.25625	0.0367165	0.25625	0.0553131	0.255417	0.0476837	0.255417	-0.110149	0.255417	0.00429153
0.257917	-0.0529289	0.258333	0.00858307	0.257917	-0.00762939	0.2575	-0.0181198	0.257917	0.0648499	0.257917	-0.00143051	0.2575	-0.0553131	0.257917	-0.00905991	0.258333	-0.0290871	0.257917	0.0386238	0.257917	0.0629425	0.257083	0.0505447	0.257083	-0.109196	0.257083	-0.00333786
0.259583	-0.0476837	0.26	0.00810623	0.259583	-0.00429153	0.259167	-0.020504	0.259583	0.0562668	0.259583	0.00333786	0.259167	-0.0591278	0.259583	-0.0104904	0.26	-0.0267029	0.259583	0.0371933	0.259583	0.067234	0.25875	0.0548363	0.25875	-0.100136	0.25875	-0.00858307
0.26125	-0.0429153	0.261667	0.00810623	0.26125	-0.00524521	0.260833	-0.0243187	0.26125	0.0405312	0.26125	0.00619888	0.260833	-0.067234	0.26125	-0.0104904	0.261667	-0.0252724	0.26125	0.0324249	0.26125	0.067234	0.260417	0.0572205	0.260417	-0.0886917	0.260417	-0.0114441
0.262917	-0.0400543	0.263333	0.00810623	0.262917	-0.00715256	0.2625	-0.0257492	0.262917	0.026226	0.262917	0.00810623	0.2625	-0.0767708	0.262917	-0.0128746	0.263333	-0.0238419	0.262917	0.026226	0.262917	0.061512	0.262083	0.0572205	0.262083	-0.0772476	0.262083	-0.0119209
0.264583	-0.0367165	0.265	0.0100136	0.264583	-0.0119209	0.264167	-0.0257492	0.264583	0.0171661	0.264583	0.00715256	0.264167	-0.0872612	0.264583	-0.0171661	0.265	-0.023365	0.264583	0.0219345	0.264583	0.0548363	0.26375	0.0576973	0.26375	-0.0667572	0.26375	-0.00905991
0.26625	-0.0324249	0.266667	0.0143051	0.26625	-0.0195503	0.265833	-0.0247955	0.26625	0.0109673	0.26625	0.0038147	0.265833	-0.0958443	0.26625	-0.0185966	0.266667	-0.0209808	0.26625	0.0243187	0.26625	0.0457764	0.265417	0.0610352	0.265417	-0.058651	0.265417	-0.00476837
0.267917	-0.026226	0.268333	0.023365	0.267917	-0.026226	0.2675	-0.0219345	0.267917	0.00858307	0.267917	-0.00333786	0.2675	-0.0982285	0.267917	-0.0171661	0.268333	-0.0181198	0.267917	0.0295639	0.267917	0.0376701	0.267083	0.0624657	0.267083	-0.0553131	0.267083	0
0.269583	-0.0214577	0.27	0.0348091	0.269583	-0.0286102	0.269167	-0.0133514	0.269583	0.0114441	0.269583	-0.0100136	0.269167	-0.0925064	0.269583	-0.0143051	0.27	-0.0123978	0.269583	0.0338554	0.269583	0.0333786	0.26875	0.0591278	0.26875	-0.0548363	0.26875	0.00476837
0.27125	-0.0238419	0.271667	0.0462532	0.27125	-0.0247955	0.270833	-0.00286102	0.27125	0.017643	0.27125	-0.0114441	0.270833	-0.084877	0.27125	-0.0104904	0.271667	-0.00715256	0.27125	0.0362396	0.27125	0.0314713	0.270417	0.0524521	0.270417	-0.0557899	0.270417	0.00858307
0.272917	-0.0295639	0.273333	0.0543594	0.272917	-0.014782	0.2725	0.00619888	0.272917	0.023365	0.272917	-0.00810623	0.2725	-0.0829697	0.272917	-0.00238419	0.273333	-0.00286102	0.272917	0.0391006	0.272917	0.0300407	0.272083	0.04673	0.272083	-0.0567436	0.272083	0.0109673
0.274583	-0.0329018	0.275	0.0576973	0.274583	-0.000953674	0.274167	0.014782	0.274583	0.0243187	0.274583	-0.0038147	0.274167	-0.0829697	0.274583	0.00715256	0.275	0.00429153	0.274583	0.041008	0.274583	0.0281334	0.27375	0.0414848	0.27375	-0.0548363	0.27375	0.0109673
0.27625	-0.0300407	0.276667	0.0567436	0.27625	0.0123978	0.275833	0.023365	0.27625	0.023365	0.27625	-0.00286102	0.275833	-0.082016	0.27625	0.0123978	0.276667	0.00953674	0.27625	0.0371933	0.27625	0.026226	0.275417	0.0352859	0.275417	-0.0514984	0.275417	0.00810623
0.277917	-0.0252724	0.278333	0.0524521	0.277917	0.0200272	0.2775	0.0309944	0.277917	0.0200272	0.277917	-0.00762939	0.2775	-0.082016	0.277917	0.0119209	0.278333	0.0104904	0.277917	0.0324249	0.277917	0.0238419	0.277083	0.0314713	0.277083	-0.0519753	0.277083	0.00333786
0.279583	-0.0224113	0.28	0.0443459	0.279583	0.0224113	0.279167	0.0324249	0.279583	0.0185966	0.279583	-0.0123978	0.279167	-0.0853539	0.279583	0.00953674	0.28	0.00476837	0.279583	0.0305176	0.279583	0.0190735	0.27875	0.0333786	0.27875	-0.0567436	0.27875	-0.00333786
0.28125	-0.0181198	0.281667	0.0333786	0.28125	0.0190735	0.280833	0.0309944	0.28125	0.0200272	0.28125	-0.0143051	0.280833	-0.087738	0.28125	0.00762939	0.281667	-0.00524521	0.28125	0.0314713	0.28125	0.0138283	0.280417	0.0400543	0.280417	-0.0619888	0.280417	-0.0114441
0.282917	-0.0162125	0.283333	0.0228882	0.282917	0.0104904	0.2825	0.0286102	0.282917	0.023365	0.282917	-0.014782	0.2825	-0.084877	0.282917	0.00810623	0.283333	-0.014782	0.282917	0.0319481	0.282917	0.00953674	0.282083	0.0457764	0.282083	-0.067234	0.282083	-0.020504
0.284583	-0.0185966	0.285	0.0181198	0.284583	-0.000953674	0.284167	0.0243187	0.284583	0.0271797	0.284583	-0.0162125	0.284167	-0.0767708	0.284583	0.0133514	0.285	-0.0252724	0.284583	0.0295639	0.284583	0.00953674	0.28375	0.0491142	0.28375	-0.0734329	0.28375	-0.0290871
0.28625	-0.0305176	0.286667	0.0200272	0.28625	-0.00953674	0.285833	0.0185966	0.28625	0.0295639	0.28625	-0.014782	0.285833	-0.0677109	0.28625	0.020504	0.286667	-0.0357628	0.28625	0.0271797	0.28625	0.0157356	0.285417	0.0476837	0.285417	-0.0782013	0.285417	-0.0324249
0.287917	-0.0429153	0.288333	0.023365	0.287917	-0.0119209	0.2875	0.0123978	0.287917	0.0333786	0.287917	-0.00429153	0.2875	-0.0600815	0.287917	0.0257492	0.288333	-0.0481606	0.287917	0.0224113	0.287917	0.023365	0.287083	0.0429153	0.287083	-0.0782013	0.287083	-0.0295639
0.289583	-0.0452995	0.29	0.0252724	0.289583	-0.0119209	0.289167	0.00715256	0.289583	0.0362396	0.289583	0.0123978	0.289167	-0.0534058	0.289583	0.0281334	0.29	-0.0557899	0.289583	0.0171661	0.289583	0.0290871	0.28875	0.038147	0.28875	-0.0762939	0.28875	-0.023365
0.29125	-0.0395775	0.291667	0.0257492	0.29125	-0.0123978	0.290833	0.00238419	0.29125	0.0352859	0.29125	0.0281334	0.290833	-0.0481606	0.29125	0.0257492	0.291667	-0.0567436	0.29125	0.0104904	0.29125	0.0343323	0.290417	0.0324249	0.290417	-0.0782013	0.290417	-0.0181198
0.292917	-0.0305176	0.293333	0.0281334	0.292917	-0.0166893	0.2925	0.000476837	0.292917	0.0286102	0.292917	0.0386238	0.2925	-0.0472069	0.292917	0.0200272	0.293333	-0.0505447	0.292917	0.00619888	0.292917	0.0386238	0.292083	0.0286102	0.292083	-0.0815392	0.292083	-0.0128746
0.294583	-0.0247955	0.295	0.0267029	0.294583	-0.0200272	0.294167	0	0.294583	0.0214577	0.294583	0.0462532	0.294167	-0.0514984	0.294583	0.0119209	0.295	-0.0457764	0.294583	0.00762939	0.294583	0.0386238	0.29375	0.0281334	0.29375	-0.0844002	0.29375	-0.00476837
0.29625	-0.020504	0.296667	0.017643	0.29625	-0.0195503	0.295833	-0.000953674	0.29625	0.0190735	0.29625	0.0514984	0.295833	-0.0581741	0.29625	0.00667572	0.296667	-0.0452995	0.29625	0.0152588	0.29625	0.0319481	0.295417	0.0324249	0.295417	-0.0896454	0.295417	0.0038147
0.297917	-0.0181198	0.298333	0.00572205	0.297917	-0.0181198	0.2975	-0.000476837	0.297917	0.0162125	0.297917	0.0514984	0.2975	-0.0624657	0.297917	0.00476837	0.298333	-0.0452995	0.297917	0.026226	0.297917	0.026226	0.297083	0.0395775	0.297083	-0.0967979	0.297083	0.0119209
0.299583	-0.0195503	0.3	-0.000476837	0.299583	-0.0195503	0.299167	0.00238419	0.299583	0.0104904	0.299583	0.04673	0.299167	-0.0634193	0.299583	0.00429153	0.3	-0.0429153	0.299583	0.0367165	0.299583	0.0267029	0.29875	0.0452995	0.29875	-0.099659	0.29875	0.0166893
0.30125	-0.0209808	0.301667	0.000476837	0.30125	-0.0224113	0.300833	0.00619888	0.30125	0.00333786	0.30125	0.041008	0.300833	-0.0624657	0.30125	0.00524521	0.301667	-0.0405312	0.30125	0.0472069	0.30125	0.0305176	0.300417	0.0529289	0.300417	-0.0948906	0.300417	0.020504
0.302917	-0.0238419	0.303333	0.00524521	0.302917	-0.0195503	0.3025	0.00619888	0.302917	0.00143051	0.302917	0.0343323	0.3025	-0.0605583	0.302917	0.00858307	0.303333	-0.041008	0.302917	0.0543594	0.302917	0.0319481	0.302083	0.0629425	0.302083	-0.0896454	0.302083	0.0243187
0.304583	-0.0247955	0.305	0.00905991	0.304583	-0.0119209	0.304167	0.00333786	0.304583	0.00476837	0.304583	0.0281334	0.304167	-0.0572205	0.304583	0.0152588	0.305	-0.0429153	0.304583	0.0538826	0.304583	0.0319481	0.30375	0.0729561	0.30375	-0.0867844	0.30375	0.0257492
0.30625	-0.0243187	0.306667	0.0166893	0.30625	-0.00286102	0.305833	0.00238419	0.30625	0.0133514	0.30625	0.0238419	0.305833	-0.0524521	0.30625	0.023365	0.306667	-0.041008	0.30625	0.0448227	0.30625	0.0362396	0.305417	0.0758171	0.305417	-0.0815392	0.305417	0.0257492
0.307917	-0.0219345	0.308333	0.0252724	0.307917	0.00429153	0.3075	0.00476837	0.307917	0.0257492	0.307917	0.0228882	0.3075	-0.0519753	0.307917	0.0286102	0.308333	-0.0333786	0.307917	0.0343323	0.307917	0.0419617	0.307083	0.0739098	0.307083	-0.0739098	0.307083	0.0243187
0.309583	-0.0181198	0.31	0.0305176	0.309583	0.00953674	0.309167	0.00858307	0.309583	0.0391006	0.309583	0.0214577	0.309167	-0.0562668	0.309583	0.0305176	0.31	-0.026226	0.309583	0.0238419	0.309583	0.0462532	0.30875	0.0705719	0.30875	-0.0705719	0.30875	0.0228882
0.31125	-0.0157356	0.311667	0.0290871	0.31125	0.0119209	0.310833	0.00905991	0.31125	0.0486374	0.31125	0.0162125	0.310833	-0.0629425	0.31125	0.0300407	0.311667	-0.0243187	0.31125	0.0133514	0.31125	0.0519753	0.310417	0.0658035	0.310417	-0.0739098	0.310417	0.0209808
0.312917	-0.0109673	0.313333	0.0243187	0.312917	0.0109673	0.3125	0.0100136	0.312917	0.0553131	0.312917	0.0109673	0.3125	-0.0686646	0.312917	0.0267029	0.313333	-0.0281334	0.312917	0.00619888	0.312917	0.0624657	0.312083	0.0572205	0.312083	-0.0777245	0.312083	0.020504
0.314583	-0.00238419	0.315	0.0228882	0.314583	0.00858307	0.314167	0.0109673	0.314583	0.0596046	0.314583	0.00953674	0.314167	-0.0729561	0.314583	0.0214577	0.315	-0.0319481	0.314583	0.00524521	0.314583	0.0724792	0.31375	0.043869	0.31375	-0.082016	0.31375	0.0224113
0.31625	0.00715256	0.316667	0.0228882	0.31625	0.00572205	0.315833	0.0128746	0.31625	0.0581741	0.31625	0.0104904	0.315833	-0.0743866	0.31625	0.0157356	0.316667	-0.0352859	0.31625	0.0100136	0.31625	0.0748634	0.315417	0.0343323	0.315417	-0.0872612	0.315417	0.023365
0.317917	0.014782	0.318333	0.0243187	0.317917	0.00476837	0.3175	0.0157356	0.317917	0.0510216	0.317917	0.00953674	0.3175	-0.0700951	0.317917	0.0143051	0.318333	-0.038147	0.317917	0.0157356	0.317917	0.0696182	0.317083	0.0329018	0.317083	-0.0929832	0.317083	0.0209808
0.319583	0.0171661	0.32	0.0224113	0.319583	0.0038147	0.319167	0.0214577	0.319583	0.0424385	0.319583	0.00476837	0.319167	-0.0624657	0.319583	0.0185966	0.32	-0.0391006	0.319583	0.0224113	0.319583	0.0629425	0.31875	0.0357628	0.31875	-0.0948906	0.31875	0.0162125
0.32125	0.0157356	0.321667	0.017643	0.32125	0.00286102	0.320833	0.0324249	0.32125	0.0371933	0.32125	0	0.320833	-0.0562668	0.32125	0.0267029	0.321667	-0.0367165	0.32125	0.0305176	0.32125	0.0576973	0.320417	0.0371933	0.320417	-0.0939369	0.320417	0.00953674
0.322917	0.00762939	0.323333	0.0119209	0.322917	0.00143051	0.3225	0.0429153	0.322917	0.0319481	0.322917	-0.00524521	0.3225	-0.0519753	0.322917	0.0338554	0.323333	-0.0333786	0.322917	0.0371933	0.322917	0.0514984	0.322083	0.0367165	0.322083	-0.0958443	0.322083	0.00238419
0.324583	-0.00429153	0.325	0.00619888	0.324583	-0.00143051	0.324167	0.0514984	0.324583	0.0238419	0.324583	-0.0138283	0.324167	-0.0491142	0.324583	0.0362396	0.325	-0.0300407	0.324583	0.0400543	0.324583	0.0452995	0.32375	0.0405312	0.32375	-0.0982285	0.32375	-0.0038147
0.32625	-0.0157356	0.326667	0.00238419	0.32625	-0.00524521	0.325833	0.0543594	0.32625	0.0157356	0.32625	-0.0224113	0.325833	-0.0505447	0.32625	0.0367165	0.326667	-0.0295639	0.32625	0.0414848	0.32625	0.043869	0.325417	0.0452995	0.325417	-0.10252	0.325417	-0.00524521
0.327917	-0.0243187	0.328333	-0.00143051	0.327917	-0.00762939	0.3275	0.0495911	0.327917	0.0104904	0.327917	-0.0276566	0.3275	-0.0567436	0.327917	0.0338554	0.328333	-0.0309944	0.327917	0.0429153	0.327917	0.0462532	0.327083	0.0414848	0.327083	-0.110149	0.327083	-0.00286102
0.329583	-0.0286102	0.33	0.00143051	0.329583	-0.00524521	0.329167	0.0395775	0.329583	0.0109673	0.329583	-0.023365	0.329167	-0.0638962	0.329583	0.0305176	0.33	-0.0329018	0.329583	0.0452995	0.329583	0.0486374	0.32875	0.0314713	0.32875	-0.119209	0.32875	0.0038147
0.33125	-0.0314713	0.331667	0.0114441	0.33125	0.00286102	0.330833	0.0267029	0.33125	0.0162125	0.33125	-0.0157356	0.330833	-0.0705719	0.33125	0.0286102	0.331667	-0.0338554	0.33125	0.0452995	0.33125	0.0476837	0.330417	0.0267029	0.330417	-0.125408	0.330417	0.0143051
0.332917	-0.0286102	0.333333	0.0238419	0.332917	0.0100136	0.3325	0.0152588	0.332917	0.0228882	0.332917	-0.00858307	0.3325	-0.0762939	0.332917	0.0309944	0.333333	-0.0343323	0.332917	0.0443459	0.332917	0.0443459	0.332083	0.0309944	0.332083	-0.124454	0.332083	0.0228882
0.334583	-0.0224113	0.335	0.0305176	0.334583	0.00858307	0.334167	0.00429153	0.334583	0.0281334	0.334583	-0.0038147	0.334167	-0.0796318	0.334583	0.0348091	0.335	-0.0367165	0.334583	0.0433922	0.334583	0.0419617	0.33375	0.0395775	0.33375	-0.120163	0.33375	0.026226
0.33625	-0.0190735	0.336667	0.0324249	0.33625	0	0.335833	-0.00619888	0.33625	0.0290871	0.33625	-0.00190735	0.335833	-0.0815392	0.33625	0.0352859	0.336667	-0.0367165	0.33625	0.0405312	0.33625	0.0395775	0.335417	0.0491142	0.335417	-0.11158	0.335417	0.0219345
0.337917	-0.0219345	0.338333	0.0343323	0.337917	-0.0123978	0.3375	-0.0128746	0.337917	0.0276566	0.337917	0.00143051	0.3375	-0.0824928	0.337917	0.0329018	0.338333	-0.0357628	0.337917	0.0371933	0.337917	0.0376701	0.337083	0.0605583	0.337083	-0.0972748	0.337083	0.0114441
0.339583	-0.0300407	0.34	0.0348091	0.339583	-0.0238419	0.339167	-0.0128746	0.339583	0.0257492	0.339583	0.00572205	0.339167	-0.0839233	0.339583	0.0309944	0.34	-0.0343323	0.339583	0.0329018	0.339583	0.0400543	0.33875	0.0724792	0.33875	-0.0815392	0.33875	-0.00190735
0.34125	-0.0386238	0.341667	0.0309944	0.34125	-0.0333786	0.340833	-0.0104904	0.34125	0.0209808	0.34125	0.0114441	0.340833	-0.0834465	0.34125	0.026226	0.341667	-0.0343323	0.34125	0.0333786	0.34125	0.0443459	0.340417	0.0824928	0.340417	-0.0700951	0.340417	-0.0133514
0.342917	-0.0457764	0.343333	0.026226	0.342917	-0.0400543	0.3425	-0.0109673	0.342917	0.0157356	0.342917	0.014782	0.3425	-0.082016	0.342917	0.0166893	0.343333	-0.0333786	0.342917	0.0362396	0.342917	0.0495911	0.342083	0.0872612	0.342083	-0.0677109	0.342083	-0.0200272
0.344583	-0.0505447	0.345	0.0281334	0.344583	-0.0419617	0.344167	-0.0119209	0.344583	0.0133514	0.344583	0.0185966	0.344167	-0.084877	0.344583	0.00619888	0.345	-0.0343323	0.344583	0.0400543	0.344583	0.0524521	0.34375	0.0863075	0.34375	-0.0720024	0.34375	-0.0247955
0.34625	-0.0505447	0.346667	0.0362396	0.34625	-0.0395775	0.345833	-0.0100136	0.34625	0.017643	0.34625	0.023365	0.345833	-0.0910759	0.34625	-0.00238419	0.346667	-0.0371933	0.34625	0.0443459	0.34625	0.0553131	0.345417	0.0815392	0.345417	-0.0801086	0.345417	-0.026226
0.347917	-0.0457764	0.348333	0.043869	0.347917	-0.0395775	0.3475	-0.00715256	0.347917	0.026226	0.347917	0.0238419	0.3475	-0.0967979	0.347917	-0.00858307	0.348333	-0.0424385	0.347917	0.0510216	0.347917	0.0557899	0.347083	0.0772476	0.347083	-0.0896454	0.347083	-0.023365
0.349583	-0.0395775	0.35	0.0462532	0.349583	-0.0448227	0.349167	-0.00667572	0.349583	0.0333786	0.349583	0.020504	0.349167	-0.100613	0.349583	-0.0133514	0.35	-0.0457764	0.349583	0.0576973	0.349583	0.0505447	0.34875	0.0743866	0.34875	-0.101089	0.34875	-0.0181198
0.35125	-0.0338554	0.351667	0.0457764	0.35125	-0.0534058	0.350833	-0.00762939	0.35125	0.0371933	0.35125	0.017643	0.350833	-0.10252	0.35125	-0.0152588	0.351667	-0.04673	0.35125	0.0591278	0.35125	0.0429153	0.350417	0.0705719	0.350417	-0.115395	0.350417	-0.0152588
0.352917	-0.0286102	0.353333	0.043869	0.352917	-0.0605583	0.3525	-0.0100136	0.352917	0.0357628	0.352917	0.0190735	0.3525	-0.102043	0.352917	-0.0128746	0.353333	-0.0424385	0.352917	0.0567436	0.352917	0.0386238	0.352083	0.0686646	0.352083	-0.126362	0.352083	-0.0166893
0.354583	-0.0271797	0.355	0.0386238	0.354583	-0.0638962	0.354167	-0.0133514	0.354583	0.0290871	0.354583	0.0224113	0.354167	-0.0977516	0.354583	-0.0109673	0.355	-0.0352859	0.354583	0.0557899	0.354583	0.0367165	0.35375	0.0724792	0.35375	-0.129223	0.35375	-0.0190735
0.35625	-0.0276566	0.356667	0.0276566	0.35625	-0.0653267	0.355833	-0.014782	0.35625	0.017643	0.35625	0.0252724	0.355833	-0.0929832	0.35625	-0.0100136	0.356667	-0.0305176	0.35625	0.0591278	0.35625	0.0352859	0.355417	0.079155	0.355417	-0.129223	0.355417	-0.017643
0.357917	-0.0281334	0.358333	0.0162125	0.357917	-0.0634193	0.3575	-0.0123978	0.357917	0.00476837	0.357917	0.0300407	0.3575	-0.0891685	0.357917	-0.0100136	0.358333	-0.0295639	0.357917	0.0634193	0.357917	0.0371933	0.357083	0.0824928	0.357083	-0.132561	0.357083	-0.0128746
0.359583	-0.0243187	0.36	0.00858307	0.359583	-0.0553131	0.359167	-0.00953674	0.359583	-0.00572205	0.359583	0.0295639	0.359167	-0.0853539	0.359583	-0.0114441	0.36	-0.0324249	0.359583	0.067234	0.359583	0.0424385	0.35875	0.0772476	0.35875	-0.138283	0.35875	-0.0100136
0.36125	-0.017643	0.361667	0.00524521	0.36125	-0.0391006	0.360833	-0.00715256	0.36125	-0.0109673	0.36125	0.0243187	0.360833	-0.0834465	0.36125	-0.00858307	0.361667	-0.0352859	0.36125	0.0720024	0.36125	0.0472069	0.360417	0.0662804	0.360417	-0.13876	0.360417	-0.0119209
0.362917	-0.0104904	0.363333	0.00572205	0.362917	-0.0185966	0.3625	-0.000953674	0.362917	-0.00905991	0.362917	0.0162125	0.3625	-0.0829697	0.362917	-0.00333786	0.363333	-0.0405312	0.362917	0.0748634	0.362917	0.0481606	0.362083	0.0538826	0.362083	-0.134468	0.362083	-0.0128746
0.364583	-0.000476837	0.365	0.00762939	0.364583	0.000953674	0.364167	0.00619888	0.364583	-0.00143051	0.364583	0.00762939	0.364167	-0.0815392	0.364583	0.00429153	0.365	-0.0448227	0.364583	0.0729561	0.364583	0.0476837	0.36375	0.0405312	0.36375	-0.130177	0.36375	-0.00858307
0.36625	0.0100136	0.366667	0.0128746	0.36625	0.0166893	0.365833	0.00667572	0.36625	0.00715256	0.36625	-0.000476837	0.365833	-0.0777245	0.36625	0.0119209	0.366667	-0.0462532	0.36625	0.0667572	0.36625	0.0472069	0.365417	0.0290871	0.365417	-0.124454	0.365417	-0.00476837
0.367917	0.017643	0.368333	0.0195503	0.367917	0.0252724	0.3675	0	0.367917	0.0114441	0.367917	-0.00810623	0.3675	-0.0739098	0.367917	0.0219345	0.368333	-0.0405312	0.367917	0.0596046	0.367917	0.0472069	0.367083	0.0247955	0.367083	-0.113487	0.367083	-0.00476837
0.369583	0.017643	0.37	0.0243187	0.369583	0.0267029	0.369167	-0.00476837	0.369583	0.0100136	0.369583	-0.0119209	0.369167	-0.0720024	0.369583	0.0319481	0.37	-0.0271797	0.369583	0.0538826	0.369583	0.0486374	0.36875	0.0319481	0.36875	-0.101089	0.36875	-0.00619888
0.37125	0.0133514	0.371667	0.0281334	0.37125	0.0200272	0.370833	-0.00190735	0.37125	0.00762939	0.37125	-0.014782	0.370833	-0.0729561	0.37125	0.0352859	0.371667	-0.0100136	0.37125	0.0500679	0.37125	0.0524521	0.370417	0.0457764	0.370417	-0.0963211	0.370417	-0.00286102
0.372917	0.00810623	0.373333	0.0295639	0.372917	0.0109673	0.3725	0.00476837	0.372917	0.00619888	0.372917	-0.0143051	0.3725	-0.0758171	0.372917	0.0295639	0.373333	0.00524521	0.372917	0.0495911	0.372917	0.0548363	0.372083	0.0581741	0.372083	-0.0991821	0.372083	0.000953674
0.374583	0.00190735	0.375	0.0286102	0.374583	0.00333786	0.374167	0.0119209	0.374583	0.00667572	0.374583	-0.0123978	0.374167	-0.0805855	0.374583	0.0214577	0.375	0.014782	0.374583	0.0538826	0.374583	0.0557899	0.37375	0.0667572	0.37375	-0.102043	0.37375	-0.00238419
0.37625	-0.00524521	0.376667	0.0271797	0.37625	0.00143051	0.375833	0.0195503	0.37625	0.0100136	0.37625	-0.00905991	0.375833	-0.0844002	0.37625	0.0166893	0.376667	0.0209808	0.37625	0.058651	0.37625	0.0553131	0.375417	0.0739098	0.375417	-0.104427	0.375417	-0.0109673
0.377917	-0.0119209	0.378333	0.0271797	0.377917	0.00619888	0.3775	0.0252724	0.377917	0.0190735	0.377917	-0.00429153	0.3775	-0.0839233	0.377917	0.00953674	0.378333	0.0219345	0.377917	0.0629425	0.377917	0.0543594	0.377083	0.0815392	0.377083	-0.109196	0.377083	-0.0200272
0.379583	-0.0157356	0.38	0.0295639	0.379583	0.0143051	0.379167	0.0276566	0.379583	0.0333786	0.379583	0.000953674	0.379167	-0.0824928	0.379583	-0.000476837	0.38	0.0181198	0.379583	0.0662804	0.379583	0.0519753	0.37875	0.0858307	0.37875	-0.115395	0.37875	-0.0257492
0.38125	-0.0190735	0.381667	0.0300407	0.38125	0.020504	0.380833	0.0243187	0.38125	0.0462532	0.38125	0.00619888	0.380833	-0.0810623	0.38125	-0.00762939	0.381667	0.00810623	0.38125	0.0700951	0.38125	0.0476837	0.380417	0.0844002	0.380417	-0.115395	0.380417	-0.0290871
0.382917	-0.0209808	0.383333	0.0309944	0.382917	0.0185966	0.3825	0.0171661	0.382917	0.0524521	0.382917	0.00619888	0.3825	-0.079155	0.382917	-0.00190735	0.383333	0	0.382917	0.0739098	0.382917	0.0429153	0.382083	0.079155	0.382083	-0.110149	0.382083	-0.0276566
0.384583	-0.0195503	0.385	0.0338554	0.384583	0.00953674	0.384167	0.00715256	0.384583	0.0524521	0.384583	0.000476837	0.384167	-0.0772476	0.384583	0.0104904	0.385	-0.00476837	0.384583	0.0734329	0.384583	0.038147	0.38375	0.0739098	0.38375	-0.104427	0.38375	-0.0224113
0.38625	-0.0138283	0.386667	0.0362396	0.38625	-0.0038147	0.385833	0.000953674	0.38625	0.0500679	0.38625	-0.00810623	0.385833	-0.0748634	0.38625	0.023365	0.386667	-0.00762939	0.38625	0.0677109	0.38625	0.0362396	0.385417	0.0715256	0.385417	-0.100613	0.385417	-0.0138283
0.387917	-0.00619888	0.388333	0.0362396	0.387917	-0.0166893	0.3875	0.00286102	0.387917	0.04673	0.387917	-0.0166893	0.3875	-0.0748634	0.387917	0.0348091	0.388333	-0.0119209	0.387917	0.0553131	0.387917	0.0367165	0.387083	0.0710487	0.387083	-0.0963211	0.387083	-0.00476837
0.389583	-0.00143051	0.39	0.0352859	0.389583	-0.026226	0.389167	0.00667572	0.389583	0.0419617	0.389583	-0.0200272	0.389167	-0.0739098	0.389583	0.0476837	0.39	-0.0195503	0.389583	0.0433922	0.389583	0.0395775	0.38875	0.0686646	0.38875	-0.0886917	0.38875	-0.000476837
0.39125	0.00238419	0.391667	0.0357628	0.39125	-0.0324249	0.390833	0.00905991	0.39125	0.0367165	0.39125	-0.0181198	0.390833	-0.0710487	0.39125	0.0572205	0.391667	-0.0281334	0.39125	0.0362396	0.39125	0.0424385	0.390417	0.0662804	0.390417	-0.082016	0.390417	-0.00238419
0.392917	0.00429153	0.393333	0.0371933	0.392917	-0.0333786	0.3925	0.0123978	0.392917	0.0343323	0.392917	-0.0128746	0.3925	-0.067234	0.392917	0.0576973	0.393333	-0.0367165	0.392917	0.0333786	0.392917	0.0486374	0.392083	0.0681877	0.392083	-0.0796318	0.392083	-0.00667572
0.394583	0.00286102	0.395	0.0395775	0.394583	-0.0290871	0.394167	0.0219345	0.394583	0.0357628	0.394583	-0.00476837	0.394167	-0.061512	0.394583	0.0491142	0.395	-0.0448227	0.394583	0.0324249	0.394583	0.0553131	0.39375	0.0715256	0.39375	-0.0782013	0.39375	-0.00858307
0.39625	-0.00572205	0.396667	0.0424385	0.39625	-0.0209808	0.395833	0.0343323	0.39625	0.0386238	0.39625	0.00286102	0.395833	-0.0567436	0.39625	0.0357628	0.396667	-0.0476837	0.39625	0.0343323	0.39625	0.061512	0.395417	0.0700951	0.395417	-0.0734329	0.395417	-0.00953674
0.397917	-0.0181198	0.398333	0.0419617	0.397917	-0.0152588	0.3975	0.041008	0.397917	0.0405312	0.397917	0.0100136	0.3975	-0.0562668	0.397917	0.0228882	0.398333	-0.0448227	0.397917	0.0386238	0.397917	0.064373	0.397083	0.0624657	0.397083	-0.0658035	0.397083	-0.0119209
0.399583	-0.0276566	0.4	0.0395775	0.399583	-0.0109673	0.399167	0.0443459	0.399583	0.0405312	0.399583	0.0143051	0.399167	-0.0619888	0.399583	0.0109673	0.4	-0.0352859	0.399583	0.0433922	0.399583	0.0634193	0.39875	0.0534058	0.39875	-0.0591278	0.39875	-0.0123978
0.40125	-0.0338554	0.401667	0.0362396	0.40125	-0.00667572	0.400833	0.0452995	0.40125	0.0395775	0.40125	0.0185966	0.400833	-0.0696182	0.40125	0.00429153	0.401667	-0.0238419	0.40125	0.0419617	0.40125	0.0567436	0.400417	0.0505447	0.400417	-0.0567436	0.400417	-0.00905991
0.402917	-0.0352859	0.403333	0.0319481	0.402917	-0.00143051	0.4025	0.0457764	0.402917	0.038147	0.402917	0.0214577	0.4025	-0.0753403	0.402917	0.000953674	0.403333	-0.0143051	0.402917	0.0362396	0.402917	0.0433922	0.402083	0.0519753	0.402083	-0.0548363	0.402083	-0.00476837
0.404583	-0.0367165	0.405	0.0267029	0.404583	0.000476837	0.404167	0.043869	0.404583	0.0376701	0.404583	0.0214577	0.404167	-0.0796318	0.404583	0.00429153	0.405	-0.00715256	0.404583	0.0276566	0.404583	0.0300407	0.40375	0.0562668	0.40375	-0.0562668	0.40375	0
0.40625	-0.0338554	0.406667	0.0219345	0.40625	-0.00190735	0.405833	0.0395775	0.40625	0.0400543	0.40625	0.0185966	0.405833	-0.082016	0.40625	0.0128746	0.406667	-0.00524521	0.40625	0.023365	0.40625	0.0214577	0.405417	0.0624657	0.405417	-0.0638962	0.405417	0.00524521
0.407917	-0.0252724	0.408333	0.0214577	0.407917	-0.00619888	0.4075	0.0348091	0.407917	0.0433922	0.407917	0.0143051	0.4075	-0.0829697	0.407917	0.0257492	0.408333	-0.0100136	0.407917	0.0267029	0.407917	0.0133514	0.407083	0.067234	0.407083	-0.0772476	0.407083	0.00953674
0.409583	-0.0128746	0.41	0.0214577	0.409583	-0.0100136	0.409167	0.0300407	0.409583	0.043869	0.409583	0.00953674	0.409167	-0.0805855	0.409583	0.0400543	0.41	-0.0200272	0.409583	0.0333786	0.409583	0.00619888	0.40875	0.0720024	0.40875	-0.0929832	0.40875	0.0109673
0.41125	-0.00143051	0.411667	0.0181198	0.41125	-0.0128746	0.410833	0.0228882	0.41125	0.0424385	0.41125	0.000476837	0.410833	-0.0743866	0.41125	0.0476837	0.411667	-0.0314713	0.41125	0.0433922	0.41125	0.00429153	0.410417	0.0758171	0.410417	-0.101566	0.410417	0.00905991
0.412917	0.00572205	0.413333	0.0157356	0.412917	-0.0138283	0.4125	0.0133514	0.412917	0.0405312	0.412917	-0.00762939	0.4125	-0.0667572	0.412917	0.0505447	0.413333	-0.0395775	0.412917	0.0529289	0.412917	0.0100136	0.412083	0.0772476	0.412083	-0.100136	0.412083	0.00429153
0.414583	0.00810623	0.415	0.017643	0.414583	-0.00810623	0.414167	0.00143051	0.414583	0.0371933	0.414583	-0.0114441	0.414167	-0.064373	0.414583	0.0500679	0.415	-0.0419617	0.414583	0.0648499	0.414583	0.017643	0.41375	0.0729561	0.41375	-0.0905991	0.41375	-0.00619888
0.41625	0.00429153	0.416667	0.023365	0.41625	0.00333786	0.415833	-0.0104904	0.41625	0.0314713	0.41625	-0.0109673	0.415833	-0.0686646	0.41625	0.0500679	0.416667	-0.0371933	0.41625	0.0748634	0.41625	0.0219345	0.415417	0.0662804	0.415417	-0.079155	0.415417	-0.0214577
0.417917	-0.00524521	0.418333	0.0281334	0.417917	0.0171661	0.4175	-0.020504	0.417917	0.026226	0.417917	-0.00667572	0.4175	-0.0724792	0.417917	0.0476837	0.418333	-0.0267029	0.417917	0.0796318	0.417917	0.0238419	0.417083	0.0658035	0.417083	-0.0734329	0.417083	-0.0324249
0.419583	-0.0157356	0.42	0.0314713	0.419583	0.0281334	0.419167	-0.026226	0.419583	0.0267029	0.419583	-0.00190735	0.419167	-0.0734329	0.419583	0.0395775	0.42	-0.0181198	0.419583	0.0758171	0.419583	0.023365	0.41875	0.0696182	0.41875	-0.0696182	0.41875	-0.0333786
0.42125	-0.023365	0.421667	0.0357628	0.42125	0.0329018	0.420833	-0.0247955	0.42125	0.0300407	0.42125	0.00238419	0.420833	-0.0729561	0.42125	0.0300407	0.421667	-0.0119209	0.42125	0.0662804	0.42125	0.0200272	0.420417	0.0696182	0.420417	-0.0700951	0.420417	-0.0243187
0.422917	-0.0286102	0.423333	0.0395775	0.422917	0.0352859	0.4225	-0.0200272	0.422917	0.0324249	0.422917	0.00476837	0.4225	-0.0734329	0.422917	0.0214577	0.423333	-0.00953674	0.422917	0.058651	0.422917	0.0114441	0.422083	0.0658035	0.422083	-0.079155	0.422083	-0.0123978
0.424583	-0.0319481	0.425	0.0376701	0.424583	0.0324249	0.424167	-0.0133514	0.424583	0.0343323	0.424583	0.00715256	0.424167	-0.0710487	0.424583	0.0162125	0.425	-0.0119209	0.424583	0.0557899	0.424583	0.00286102	0.42375	0.0653267	0.42375	-0.0939369	0.42375	-0.00143051
0.42625	-0.0329018	0.426667	0.0305176	0.42625	0.026226	0.425833	-0.00667572	0.42625	0.0376701	0.42625	0.00858307	0.425833	-0.0634193	0.42625	0.0123978	0.426667	-0.0209808	0.42625	0.0548363	0.42625	-0.00619888	0.425417	0.0681877	0.425417	-0.108242	0.425417	0.00667572
0.427917	-0.0300407	0.428333	0.0238419	0.427917	0.0143051	0.4275	-0.000476837	0.427917	0.0386238	0.427917	0.00572205	0.4275	-0.0538826	0.427917	0.00858307	0.428333	-0.0309944	0.427917	0.0510216	0.427917	-0.0114441	0.427083	0.0667572	0.427083	-0.115871	0.427083	0.0104904
0.429583	-0.0290871	0.43	0.0219345	0.429583	-0.000476837	0.429167	0.00429153	0.429583	0.0338554	0.429583	-0.00143051	0.429167	-0.0486374	0.429583	0.00524521	0.43	-0.0367165	0.429583	0.0452995	0.429583	-0.0100136	0.42875	0.0600815	0.42875	-0.12064	0.42875	0.00810623
0.43125	-0.0314713	0.431667	0.0219345	0.43125	-0.0128746	0.430833	0.0038147	0.43125	0.0252724	0.43125	-0.00429153	0.430833	-0.0519753	0.43125	0.00429153	0.431667	-0.0343323	0.43125	0.0400543	0.43125	-0.00143051	0.430417	0.0557899	0.430417	-0.121593	0.430417	0.000953674
0.432917	-0.0357628	0.433333	0.0200272	0.432917	-0.0243187	0.4325	0.00143051	0.432917	0.0166893	0.432917	0	0.4325	-0.0624657	0.432917	0.00619888	0.433333	-0.0290871	0.432917	0.0371933	0.432917	0.0114441	0.432083	0.0576973	0.432083	-0.116825	0.432083	-0.00715256
0.434583	-0.0362396	0.435	0.0214577	0.434583	-0.0329018	0.434167	0.000953674	0.434583	0.00953674	0.434583	0.00476837	0.434167	-0.0734329	0.434583	0.00905991	0.435	-0.0214577	0.434583	0.038147	0.434583	0.0190735	0.43375	0.0596046	0.43375	-0.112057	0.43375	-0.0123978
0.43625	-0.0362396	0.436667	0.0290871	0.43625	-0.0386238	0.435833	0.00429153	0.43625	0.000953674	0.43625	0.00810623	0.435833	-0.0824928	0.43625	0.00858307	0.436667	-0.0128746	0.43625	0.0395775	0.43625	0.0238419	0.435417	0.0562668	0.435417	-0.110149	0.435417	-0.0119209
0.437917	-0.038147	0.438333	0.038147	0.437917	-0.0405312	0.4375	0.00667572	0.437917	-0.00667572	0.437917	0.0109673	0.4375	-0.0891685	0.437917	0.00715256	0.438333	-0.00619888	0.437917	0.0443459	0.437917	0.0257492	0.437083	0.0505447	0.437083	-0.109673	0.437083	-0.00858307
0.439583	-0.0405312	0.44	0.0424385	0.439583	-0.0376701	0.439167	0.00715256	0.439583	-0.0109673	0.439583	0.0185966	0.439167	-0.0920296	0.439583	0.00953674	0.44	-0.00429153	0.439583	0.0543594	0.439583	0.0271797	0.43875	0.0486374	0.43875	-0.106335	0.43875	-0.00619888
0.44125	-0.0414848	0.441667	0.043869	0.44125	-0.0290871	0.440833	0.0114441	0.44125	-0.00476837	0.44125	0.0257492	0.440833	-0.0901222	0.44125	0.0152588	0.441667	-0.00715256	0.44125	0.0658035	0.44125	0.0271797	0.440417	0.0514984	0.440417	-0.099659	0.440417	-0.00762939
0.442917	-0.0433922	0.443333	0.0476837	0.442917	-0.0181198	0.4425	0.0200272	0.442917	0.0100136	0.442917	0.0305176	0.4425	-0.0824928	0.442917	0.0209808	0.443333	-0.0114441	0.442917	0.0724792	0.442917	0.0276566	0.442083	0.0529289	0.442083	-0.0944138	0.442083	-0.00905991
0.444583	-0.0476837	0.445	0.0486374	0.444583	-0.0104904	0.444167	0.0252724	0.444583	0.0252724	0.444583	0.0333786	0.444167	-0.0758171	0.444583	0.0243187	0.445	-0.0166893	0.444583	0.0715256	0.444583	0.0324249	0.44375	0.0505447	0.44375	-0.0920296	0.44375	-0.00810623
0.44625	-0.0500679	0.446667	0.0448227	0.44625	-0.00905991	0.445833	0.0224113	0.44625	0.038147	0.44625	0.0338554	0.445833	-0.0710487	0.44625	0.0271797	0.446667	-0.0209808	0.44625	0.0686646	0.44625	0.0400543	0.445417	0.0491142	0.445417	-0.0915527	0.445417	-0.00715256
0.447917	-0.04673	0.448333	0.0386238	0.447917	-0.00905991	0.4475	0.0162125	0.447917	0.0514984	0.447917	0.0338554	0.4475	-0.0677109	0.447917	0.0300407	0.448333	-0.0267029	0.447917	0.0696182	0.447917	0.0481606	0.447083	0.0500679	0.447083	-0.0920296	0.447083	-0.00524521
0.449583	-0.0376701	0.45	0.038147	0.449583	-0.00667572	0.449167	0.0123978	0.449583	0.0610352	0.449583	0.0300407	0.449167	-0.067234	0.449583	0.0324249	0.45	-0.0314713	0.449583	0.0710487	0.449583	0.0529289	0.44875	0.0510216	0.44875	-0.0944138	0.44875	-0.00286102
0.45125	-0.0276566	0.451667	0.0419617	0.45125	-0.00429153	0.450833	0.0114441	0.45125	0.0619888	0.45125	0.0219345	0.450833	-0.067234	0.45125	0.0352859	0.451667	-0.0357628	0.45125	0.0720024	0.45125	0.0538826	0.450417	0.04673	0.450417	-0.0991821	0.450417	0.00190735
0.452917	-0.020504	0.453333	0.0476837	0.452917	-0.00333786	0.4525	0.00905991	0.452917	0.0557899	0.452917	0.0114441	0.4525	-0.067234	0.452917	0.0371933	0.453333	-0.0405312	0.452917	0.0743866	0.452917	0.0548363	0.452083	0.0414848	0.452083	-0.102997	0.452083	0.0038147
0.454583	-0.0166893	0.455	0.0519753	0.454583	-0.00286102	0.454167	0.00667572	0.454583	0.0505447	0.454583	0.00143051	0.454167	-0.0653267	0.454583	0.0352859	0.455	-0.0481606	0.454583	0.0786781	0.454583	0.0557899	0.45375	0.0391006	0.45375	-0.103474	0.45375	0.0038147
0.45625	-0.0181198	0.456667	0.0543594	0.45625	-0.000476837	0.455833	0.00905991	0.45625	0.0481606	0.45625	-0.00238419	0.455833	-0.061512	0.45625	0.0290871	0.456667	-0.0538826	0.45625	0.0815392	0.45625	0.0572205	0.455417	0.0391006	0.455417	-0.102043	0.455417	0.00905991
0.457917	-0.0257492	0.458333	0.0529289	0.457917	0.00572205	0.4575	0.0143051	0.457917	0.0472069	0.457917	-0.00143051	0.4575	-0.0576973	0.457917	0.0200272	0.458333	-0.0543594	0.457917	0.082016	0.457917	0.0572205	0.457083	0.0391006	0.457083	-0.099659	0.457083	0.017643
0.459583	-0.0333786	0.46	0.0472069	0.459583	0.0109673	0.459167	0.0181198	0.459583	0.0500679	0.459583	0.000953674	0.459167	-0.0519753	0.459583	0.0119209	0.46	-0.0481606	0.459583	0.082016	0.459583	0.0557899	0.45875	0.0386238	0.45875	-0.0991821	0.45875	0.026226
0.46125	-0.038147	0.461667	0.0414848	0.46125	0.014782	0.460833	0.0162125	0.46125	0.0538826	0.46125	0.00524521	0.460833	-0.0472069	0.46125	0.00619888	0.461667	-0.0362396	0.46125	0.0810623	0.46125	0.0538826	0.460417	0.0400543	0.460417	-0.103951	0.460417	0.0305176
0.462917	-0.0343323	0.463333	0.0386238	0.462917	0.017643	0.4625	0.0109673	0.462917	0.0529289	0.462917	0.0128746	0.4625	-0.04673	0.462917	0.0038147	0.463333	-0.0209808	0.462917	0.0758171	0.462917	0.0510216	0.462083	0.041008	0.462083	-0.116348	0.462083	0.0338554
0.464583	-0.026226	0.465	0.0367165	0.464583	0.0219345	0.464167	0.00619888	0.464583	0.0462532	0.464583	0.0224113	0.464167	-0.0495911	0.464583	0.00667572	0.465	-0.00143051	0.464583	0.0686646	0.464583	0.0472069	0.46375	0.0424385	0.46375	-0.128269	0.46375	0.0357628
0.46625	-0.0166893	0.466667	0.0329018	0.46625	0.0257492	0.465833	0	0.46625	0.0352859	0.46625	0.0309944	0.465833	-0.0548363	0.46625	0.017643	0.466667	0.0133514	0.46625	0.061512	0.46625	0.0433922	0.465417	0.0443459	0.465417	-0.134945	0.465417	0.0300407
0.467917	-0.00953674	0.468333	0.0314713	0.467917	0.0243187	0.4675	-0.00476837	0.467917	0.0243187	0.467917	0.0333786	0.4675	-0.0605583	0.467917	0.0362396	0.468333	0.0181198	0.467917	0.0562668	0.467917	0.0405312	0.467083	0.0481606	0.467083	-0.137329	0.467083	0.0166893
0.469583	-0.00858307	0.47	0.0348091	0.469583	0.0166893	0.469167	-0.00715256	0.469583	0.017643	0.469583	0.0319481	0.469167	-0.0667572	0.469583	0.0557899	0.47	0.0100136	0.469583	0.0534058	0.469583	0.0400543	0.46875	0.0524521	0.46875	-0.135899	0.46875	0.00238419
0.47125	-0.014782	0.471667	0.0386238	0.47125	0.00524521	0.470833	-0.00762939	0.47125	0.0171661	0.47125	0.026226	0.470833	-0.0729561	0.47125	0.0691414	0.471667	-0.00286102	0.47125	0.0581741	0.47125	0.038147	0.470417	0.0553131	0.470417	-0.129223	0.470417	-0.00619888
0.472917	-0.0267029	0.473333	0.0357628	0.472917	-0.00667572	0.4725	-0.0104904	0.472917	0.0214577	0.472917	0.0195503	0.4725	-0.079155	0.472917	0.0753403	0.473333	-0.014782	0.472917	0.0691414	0.472917	0.0357628	0.472083	0.0576973	0.472083	-0.119209	0.472083	-0.00858307
0.474583	-0.0362396	0.475	0.0257492	0.474583	-0.0190735	0.474167	-0.014782	0.474583	0.026226	0.474583	0.0152588	0.474167	-0.0858307	0.474583	0.0762939	0.475	-0.0243187	0.474583	0.0772476	0.474583	0.0357628	0.47375	0.058651	0.47375	-0.11301	0.47375	-0.00762939
0.47625	-0.041008	0.476667	0.0162125	0.47625	-0.0267029	0.475833	-0.0185966	0.47625	0.0295639	0.47625	0.0138283	0.475833	-0.0915527	0.47625	0.0720024	0.476667	-0.0286102	0.47625	0.0772476	0.47625	0.0376701	0.475417	0.0596046	0.475417	-0.11301	0.475417	-0.00619888
0.477917	-0.0414848	0.478333	0.00905991	0.477917	-0.0267029	0.4775	-0.0228882	0.477917	0.0319481	0.477917	0.0166893	0.4775	-0.0948906	0.477917	0.064373	0.478333	-0.0247955	0.477917	0.0710487	0.477917	0.0391006	0.477083	0.0596046	0.477083	-0.11301	0.477083	-0.00429153
0.479583	-0.0405312	0.48	0.00524521	0.479583	-0.0209808	0.479167	-0.0281334	0.479583	0.0314713	0.479583	0.020504	0.479167	-0.0939369	0.479583	0.0538826	0.48	-0.0138283	0.479583	0.064373	0.479583	0.0391006	0.47875	0.0562668	0.47875	-0.110626	0.47875	0.000953674
0.48125	-0.0386238	0.481667	0.00333786	0.48125	-0.0143051	0.480833	-0.0324249	0.48125	0.0295639	0.48125	0.026226	0.480833	-0.0920296	0.48125	0.0433922	0.481667	-0.00286102	0.48125	0.0576973	0.48125	0.0414848	0.480417	0.0500679	0.480417	-0.106812	0.480417	0.00810623
0.482917	-0.0348091	0.483333	0.00715256	0.482917	-0.0119209	0.4825	-0.0329018	0.482917	0.0314713	0.482917	0.0309944	0.4825	-0.0901222	0.482917	0.0362396	0.483333	0.00333786	0.482917	0.0529289	0.482917	0.0462532	0.482083	0.0457764	0.482083	-0.103474	0.482083	0.0109673
0.484583	-0.0333786	0.485	0.017643	0.484583	-0.0114441	0.484167	-0.0281334	0.484583	0.0386238	0.484583	0.0319481	0.484167	-0.0867844	0.484583	0.0338554	0.485	0.00524521	0.484583	0.0553131	0.484583	0.0472069	0.48375	0.0476837	0.48375	-0.0982285	0.48375	0.0119209
0.48625	-0.0367165	0.486667	0.0300407	0.48625	-0.0143051	0.485833	-0.0190735	0.48625	0.0491142	0.48625	0.0271797	0.485833	-0.084877	0.48625	0.0352859	0.486667	0.00572205	0.48625	0.064373	0.48625	0.0457764	0.485417	0.0505447	0.485417	-0.0910759	0.485417	0.0143051
0.487917	-0.0424385	0.488333	0.0391006	0.487917	-0.0185966	0.4875	-0.00953674	0.487917	0.0596046	0.487917	0.0185966	0.4875	-0.084877	0.487917	0.0343323	0.488333	0.00429153	0.487917	0.0729561	0.487917	0.0433922	0.487083	0.0538826	0.487083	-0.0844002	0.487083	0.0185966
0.489583	-0.0457764	0.49	0.0400543	0.489583	-0.0214577	0.489167	-0.00286102	0.489583	0.064373	0.489583	0.0119209	0.489167	-0.0863075	0.489583	0.0338554	0.49	0.00238419	0.489583	0.0729561	0.489583	0.0405312	0.48875	0.0557899	0.48875	-0.079155	0.48875	0.0190735
0.49125	-0.04673	0.491667	0.0348091	0.49125	-0.0200272	0.490833	-0.000476837	0.49125	0.0629425	0.49125	0.0100136	0.490833	-0.0867844	0.49125	0.0343323	0.491667	-0.000476837	0.49125	0.0691414	0.49125	0.0376701	0.490417	0.058651	0.490417	-0.0777245	0.490417	0.0138283
0.492917	-0.0472069	0.493333	0.0276566	0.492917	-0.0162125	0.4925	-0.00190735	0.492917	0.0562668	0.492917	0.0109673	0.4925	-0.084877	0.492917	0.0343323	0.493333	-0.00524521	0.492917	0.0658035	0.492917	0.0352859	0.492083	0.0605583	0.492083	-0.082016	0.492083	0.00762939
0.494583	-0.0462532	0.495	0.0209808	0.494583	-0.0133514	0.494167	-0.00524521	0.494583	0.0443459	0.494583	0.0100136	0.494167	-0.0834465	0.494583	0.0324249	0.495	-0.0109673	0.494583	0.064373	0.494583	0.0352859	0.49375	0.0600815	0.49375	-0.0896454	0.49375	0.00286102
0.49625	-0.0419617	0.496667	0.0181198	0.49625	-0.0104904	0.495833	-0.00762939	0.49625	0.0281334	0.49625	0.00858307	0.495833	-0.0839233	0.49625	0.0324249	0.496667	-0.0157356	0.49625	0.0634193	0.49625	0.0376701	0.495417	0.0567436	0.495417	-0.0948906	0.495417	-0.000476837
0.497917	-0.0357628	0.498333	0.0166893	0.497917	-0.00905991	0.4975	-0.00762939	0.497917	0.0100136	0.497917	0.00810623	0.4975	-0.0834465	0.497917	0.038147	0.498333	-0.0200272	0.497917	0.0667572	0.497917	0.0424385	0.497083	0.0519753	0.497083	-0.0948906	0.497083	-0.00143051
0.499583	-0.0319481	0.5	0.0143051	0.499583	-0.00858307	0.499167	-0.00476837	0.499583	-0.0038147	0.499583	0.0100136	0.499167	-0.0815392	0.499583	0.04673	0.5	-0.0228882	0.499583	0.0772476	0.499583	0.043869	0.49875	0.0514984	0.49875	-0.0939369	0.49875	0
0.50125	-0.0295639	0.501667	0.0119209	0.50125	-0.00810623	0.500833	-0.000476837	0.50125	-0.0143051	0.50125	0.00667572	0.500833	-0.0801086	0.50125	0.0562668	0.501667	-0.0281334	0.50125	0.0896454	0.50125	0.041008	0.500417	0.0529289	0.500417	-0.0948906	0.500417	0.000953674
0.502917	-0.0271797	0.503333	0.00953674	0.502917	-0.00476837	0.5025	0.00429153	0.502917	-0.020504	0.502917	-0.00429153	0.5025	-0.079155	0.502917	0.0638962	0.503333	-0.0314713	0.502917	0.0982285	0.502917	0.0343323	0.502083	0.0538826	0.502083	-0.0925064	0.502083	-0.00143051
0.504583	-0.0243187	0.505	0.0100136	0.504583	0	0.504167	0.0100136	0.504583	-0.020504	0.504583	-0.0138283	0.504167	-0.0767708	0.504583	0.0667572	0.505	-0.0305176	0.504583	0.0982285	0.504583	0.0257492	0.50375	0.0538826	0.50375	-0.0853539	0.50375	-0.00429153
0.50625	-0.0224113	0.506667	0.0109673	0.50625	0.00333786	0.505833	0.0119209	0.50625	-0.0104904	0.50625	-0.0181198	0.505833	-0.0715256	0.50625	0.0629425	0.506667	-0.023365	0.50625	0.0944138	0.50625	0.0143051	0.505417	0.0543594	0.505417	-0.0810623	0.505417	-0.00524521
0.507917	-0.0195503	0.508333	0.0171661	0.507917	0.00619888	0.5075	0.00953674	0.507917	0.00619888	0.507917	-0.0195503	0.5075	-0.0681877	0.507917	0.0553131	0.508333	-0.0143051	0.507917	0.0905991	0.507917	0.00524521	0.507083	0.0567436	0.507083	-0.0867844	0.507083	-0.00667572
0.509583	-0.0171661	0.51	0.0276566	0.509583	0.00619888	0.509167	0.0038147	0.509583	0.0200272	0.509583	-0.0224113	0.509167	-0.0705719	0.509583	0.0462532	0.51	-0.0109673	0.509583	0.0891685	0.509583	0.00572205	0.50875	0.0605583	0.50875	-0.0991821	0.50875	-0.00905991
0.51125	-0.0162125	0.511667	0.0400543	0.51125	0.00286102	0.510833	-0.00190735	0.51125	0.0281334	0.51125	-0.0238419	0.510833	-0.0772476	0.51125	0.0386238	0.511667	-0.0128746	0.51125	0.0867844	0.51125	0.014782	0.510417	0.0653267	0.510417	-0.110626	0.510417	-0.0114441
0.512917	-0.0152588	0.513333	0.0486374	0.512917	-0.0038147	0.5125	-0.00619888	0.512917	0.0305176	0.512917	-0.0166893	0.5125	-0.0867844	0.512917	0.0309944	0.513333	-0.0171661	0.512917	0.0824928	0.512917	0.0252724	0.512083	0.0710487	0.512083	-0.115395	0.512083	-0.0114441
0.514583	-0.0138283	0.515	0.0534058	0.514583	-0.0114441	0.514167	-0.00905991	0.514583	0.0267029	0.514583	-0.00667572	0.514167	-0.0977516	0.514583	0.0271797	0.515	-0.0228882	0.514583	0.0777245	0.514583	0.0329018	0.51375	0.0743866	0.51375	-0.116825	0.51375	-0.0114441
0.51625	-0.0138283	0.516667	0.0538826	0.51625	-0.0185966	0.515833	-0.0100136	0.51625	0.020504	0.51625	0.00190735	0.515833	-0.107765	0.51625	0.0305176	0.516667	-0.0314713	0.51625	0.0739098	0.51625	0.0395775	0.515417	0.0748634	0.515417	-0.118256	0.515417	-0.0128746
0.517917	-0.0133514	0.518333	0.0452995	0.517917	-0.0238419	0.5175	-0.00905991	0.517917	0.0152588	0.517917	0.00619888	0.5175	-0.114441	0.517917	0.0391006	0.518333	-0.0419617	0.517917	0.0710487	0.517917	0.043869	0.517083	0.0748634	0.517083	-0.121593	0.517083	-0.014782
0.519583	-0.0119209	0.52	0.0300407	0.519583	-0.0252724	0.519167	-0.00762939	0.519583	0.0166893	0.519583	0.00762939	0.519167	-0.115871	0.519583	0.0481606	0.52	-0.0448227	0.519583	0.0696182	0.519583	0.04673	0.51875	0.0767708	0.51875	-0.123501	0.51875	-0.0152588
0.52125	-0.0104904	0.521667	0.0162125	0.52125	-0.0224113	0.520833	-0.00476837	0.52125	0.0228882	0.52125	0.00572205	0.520833	-0.113964	0.52125	0.0534058	0.521667	-0.0395775	0.52125	0.0710487	0.52125	0.0510216	0.520417	0.079155	0.520417	-0.121593	0.520417	-0.0133514
0.522917	-0.0100136	0.523333	0.00905991	0.522917	-0.0185966	0.5225	-0.000476837	0.522917	0.0329018	0.522917	0.00333786	0.5225	-0.107765	0.522917	0.0576973	0.523333	-0.0290871	0.522917	0.0748634	0.522917	0.0610352	0.522083	0.0796318	0.522083	-0.118256	0.522083	-0.00858307
0.524583	-0.0104904	0.525	0.00524521	0.524583	-0.0157356	0.524167	0.00286102	0.524583	0.0419617	0.524583	0.000953674	0.524167	-0.0987053	0.524583	0.064373	0.525	-0.0209808	0.524583	0.0810623	0.524583	0.0729561	0.52375	0.0786781	0.52375	-0.113964	0.52375	-0.000953674
0.52625	-0.00667572	0.526667	0.00190735	0.52625	-0.0138283	0.525833	0.00667572	0.52625	0.0491142	0.52625	0.00286102	0.525833	-0.0891685	0.52625	0.0677109	0.526667	-0.0171661	0.52625	0.0891685	0.52625	0.0815392	0.525417	0.0777245	0.525417	-0.109673	0.525417	0.00572205
0.527917	0.000476837	0.528333	0.00286102	0.527917	-0.0128746	0.5275	0.00858307	0.527917	0.0538826	0.527917	0.00810623	0.5275	-0.0796318	0.527917	0.0634193	0.528333	-0.0128746	0.527917	0.0963211	0.527917	0.0853539	0.527083	0.0762939	0.527083	-0.102043	0.527083	0.0119209
0.529583	0.00810623	0.53	0.00953674	0.529583	-0.014782	0.529167	0.0109673	0.529583	0.0529289	0.529583	0.0133514	0.529167	-0.0734329	0.529583	0.0562668	0.53	-0.0100136	0.529583	0.0987053	0.529583	0.084877	0.52875	0.0715256	0.52875	-0.0925064	0.52875	0.0190735
0.53125	0.0138283	0.531667	0.0138283	0.53125	-0.0181198	0.530833	0.0128746	0.53125	0.0481606	0.53125	0.0190735	0.530833	-0.0720024	0.53125	0.0538826	0.531667	-0.0109673	0.53125	0.0939369	0.53125	0.0810623	0.530417	0.0624657	0.530417	-0.0858307	0.530417	0.026226
0.532917	0.0185966	0.533333	0.0133514	0.532917	-0.0200272	0.5325	0.0143051	0.532917	0.0414848	0.532917	0.0219345	0.5325	-0.0743866	0.532917	0.0534058	0.533333	-0.0181198	0.532917	0.0886917	0.532917	0.0705719	0.532083	0.0519753	0.532083	-0.0886917	0.532083	0.0281334
0.534583	0.020504	0.535	0.00810623	0.534583	-0.0157356	0.534167	0.0138283	0.534583	0.0371933	0.534583	0.023365	0.534167	-0.0772476	0.534583	0.0481606	0.535	-0.0257492	0.534583	0.0863075	0.534583	0.0596046	0.53375	0.0452995	0.53375	-0.0991821	0.53375	0.0224113
0.53625	0.0171661	0.536667	0.00715256	0.53625	-0.00715256	0.535833	0.0109673	0.53625	0.0343323	0.53625	0.0190735	0.535833	-0.0801086	0.53625	0.0391006	0.536667	-0.0281334	0.53625	0.0824928	0.53625	0.0553131	0.535417	0.0419617	0.535417	-0.107765	0.535417	0.0143051
0.537917	0.00953674	0.538333	0.0119209	0.537917	0.00143051	0.5375	0.00572205	0.537917	0.0329018	0.537917	0.014782	0.5375	-0.0829697	0.537917	0.0329018	0.538333	-0.0281334	0.537917	0.0767708	0.537917	0.0591278	0.537083	0.0419617	0.537083	-0.110149	0.537083	0.00524521
0.539583	-0.000476837	0.54	0.0190735	0.539583	0.00619888	0.539167	0	0.539583	0.0343323	0.539583	0.0143051	0.539167	-0.0815392	0.539583	0.0300407	0.54	-0.026226	0.539583	0.0705719	0.539583	0.0629425	0.53875	0.0443459	0.53875	-0.107765	0.53875	-0.00667572
0.54125	-0.0119209	0.541667	0.0276566	0.54125	0.00762939	0.540833	-0.00572205	0.54125	0.0319481	0.54125	0.017643	0.540833	-0.0753403	0.54125	0.0243187	0.541667	-0.0252724	0.54125	0.0705719	0.54125	0.0596046	0.540417	0.0519753	0.540417	-0.101566	0.540417	-0.0200272
0.542917	-0.0219345	0.543333	0.0343323	0.542917	0.00572205	0.5425	-0.00905991	0.542917	0.0267029	0.542917	0.0209808	0.5425	-0.0653267	0.542917	0.0171661	0.543333	-0.0200272	0.542917	0.0729561	0.542917	0.0548363	0.542083	0.0634193	0.542083	-0.0910759	0.542083	-0.0257492
0.544583	-0.0281334	0.545	0.041008	0.544583	0.000476837	0.544167	-0.0109673	0.544583	0.0214577	0.544583	0.020504	0.544167	-0.0567436	0.544583	0.0133514	0.545	-0.0123978	0.544583	0.0758171	0.544583	0.0500679	0.54375	0.0734329	0.54375	-0.082016	0.54375	-0.0195503
0.54625	-0.0305176	0.546667	0.0457764	0.54625	-0.00333786	0.545833	-0.0114441	0.54625	0.0190735	0.54625	0.0195503	0.545833	-0.0514984	0.54625	0.0138283	0.546667	-0.00858307	0.54625	0.0810623	0.54625	0.0448227	0.545417	0.0777245	0.545417	-0.0815392	0.545417	-0.00905991
0.547917	-0.0300407	0.548333	0.0448227	0.547917	-0.00190735	0.5475	-0.00905991	0.547917	0.0138283	0.547917	0.017643	0.5475	-0.0486374	0.547917	0.014782	0.548333	-0.00762939	0.547917	0.0867844	0.547917	0.0391006	0.547083	0.0762939	0.547083	-0.0886917	0.547083	-0.00238419
0.549583	-0.0276566	0.55	0.0405312	0.549583	0.000953674	0.549167	-0.00619888	0.549583	0.00762939	0.549583	0.0152588	0.549167	-0.04673	0.549583	0.0138283	0.55	-0.00762939	0.549583	0.0905991	0.549583	0.0371933	0.54875	0.0705719	0.54875	-0.099659	0.54875	0.00143051
0.55125	-0.0219345	0.551667	0.0338554	0.55125	-0.000953674	0.550833	-0.00476837	0.55125	0.00858307	0.55125	0.0114441	0.550833	-0.0452995	0.55125	0.0109673	0.551667	-0.00667572	0.55125	0.0882149	0.55125	0.0429153	0.550417	0.0605583	0.550417	-0.11158	0.550417	0.00524521
0.552917	-0.0190735	0.553333	0.0286102	0.552917	-0.00524521	0.5525	-0.00667572	0.552917	0.017643	0.552917	0.00810623	0.5525	-0.0443459	0.552917	0.0119209	0.553333	-0.00810623	0.552917	0.0824928	0.552917	0.0491142	0.552083	0.0505447	0.552083	-0.119686	0.552083	0.0100136
0.554583	-0.0200272	0.555	0.0247955	0.554583	-0.00858307	0.554167	-0.00953674	0.554583	0.026226	0.554583	0.00858307	0.554167	-0.043869	0.554583	0.0123978	0.555	-0.0100136	0.554583	0.0753403	0.554583	0.0514984	0.55375	0.0457764	0.55375	-0.118256	0.55375	0.0128746
0.55625	-0.0219345	0.556667	0.023365	0.55625	-0.0119209	0.555833	-0.00858307	0.55625	0.0267029	0.55625	0.0114441	0.555833	-0.0429153	0.55625	0.0128746	0.556667	-0.0100136	0.55625	0.0715256	0.55625	0.0476837	0.555417	0.0486374	0.555417	-0.109673	0.555417	0.0166893
0.557917	-0.0267029	0.558333	0.0257492	0.557917	-0.0152588	0.5575	-0.00476837	0.557917	0.0243187	0.557917	0.0119209	0.5575	-0.0424385	0.557917	0.0104904	0.558333	-0.0100136	0.557917	0.0710487	0.557917	0.0395775	0.557083	0.0567436	0.557083	-0.099659	0.557083	0.0214577
0.559583	-0.0338554	0.56	0.0290871	0.559583	-0.0133514	0.559167	0.000476837	0.559583	0.0238419	0.559583	0.00667572	0.559167	-0.043869	0.559583	0.00762939	0.56	-0.0123978	0.559583	0.0700951	0.559583	0.0314713	0.55875	0.064373	0.55875	-0.0948906	0.55875	0.0286102
0.56125	-0.0419617	0.561667	0.0343323	0.56125	-0.00762939	0.560833	0.00476837	0.56125	0.0257492	0.56125	-0.00238419	0.560833	-0.0452995	0.56125	0.00715256	0.561667	-0.017643	0.56125	0.0667572	0.56125	0.0238419	0.560417	0.0724792	0.560417	-0.0944138	0.560417	0.0371933
0.562917	-0.0443459	0.563333	0.0386238	0.562917	-0.00333786	0.5625	0.0100136	0.562917	0.0228882	0.562917	-0.0104904	0.5625	-0.04673	0.562917	0.00524521	0.563333	-0.0238419	0.562917	0.061512	0.562917	0.0209808	0.562083	0.0801086	0.562083	-0.0987053	0.562083	0.0419617
0.564583	-0.0395775	0.565	0.0405312	0.564583	-0.00238419	0.564167	0.0152588	0.564583	0.0157356	0.564583	-0.017643	0.564167	-0.0495911	0.564583	0.00476837	0.565	-0.0309944	0.564583	0.0596046	0.564583	0.0257492	0.56375	0.084877	0.56375	-0.106335	0.56375	0.0395775
0.56625	-0.0329018	0.566667	0.0348091	0.56625	-0.000476837	0.565833	0.0162125	0.56625	0.0100136	0.56625	-0.0224113	0.565833	-0.0553131	0.56625	0.00715256	0.566667	-0.0352859	0.56625	0.0572205	0.56625	0.0367165	0.565417	0.0853539	0.565417	-0.110149	0.565417	0.0338554
0.567917	-0.0247955	0.568333	0.0224113	0.567917	0.000476837	0.5675	0.0157356	0.567917	0.00858307	0.567917	-0.0228882	0.5675	-0.0619888	0.567917	0.014782	0.568333	-0.0333786	0.567917	0.0553131	0.567917	0.0476837	0.567083	0.0863075	0.567083	-0.108719	0.567083	0.0329018
0.569583	-0.0195503	0.57	0.00953674	0.569583	-0.00333786	0.569167	0.0138283	0.569583	0.00810623	0.569583	-0.0190735	0.569167	-0.0648499	0.569583	0.0247955	0.57	-0.0286102	0.569583	0.0562668	0.569583	0.0538826	0.56875	0.0915527	0.56875	-0.105381	0.56875	0.0357628
0.57125	-0.0133514	0.571667	0.000476837	0.57125	-0.0100136	0.570833	0.0114441	0.57125	0.00715256	0.57125	-0.0138283	0.570833	-0.064373	0.57125	0.0329018	0.571667	-0.0228882	0.57125	0.0629425	0.57125	0.0567436	0.570417	0.099659	0.570417	-0.103951	0.570417	0.0348091
0.572917	-0.0100136	0.573333	0	0.572917	-0.0157356	0.5725	0.00810623	0.572917	0.00953674	0.572917	-0.00762939	0.5725	-0.0619888	0.572917	0.0400543	0.573333	-0.0171661	0.572917	0.0753403	0.572917	0.0562668	0.572083	0.104904	0.572083	-0.105858	0.572083	0.0276566
0.574583	-0.0104904	0.575	0.00810623	0.574583	-0.0190735	0.574167	0.00238419	0.574583	0.0152588	0.574583	0.000953674	0.574167	-0.0581741	0.574583	0.0452995	0.575	-0.0114441	0.574583	0.0863075	0.574583	0.0534058	0.57375	0.104904	0.57375	-0.109196	0.57375	0.0190735
0.57625	-0.0123978	0.576667	0.0228882	0.57625	-0.0247955	0.575833	-0.00572205	0.57625	0.0238419	0.57625	0.0114441	0.575833	-0.0505447	0.57625	0.0462532	0.576667	-0.00953674	0.57625	0.0944138	0.57625	0.0510216	0.575417	0.0991821	0.575417	-0.116348	0.575417	0.0133514
0.577917	-0.0119209	0.578333	0.0391006	0.577917	-0.0319481	0.5775	-0.0152588	0.577917	0.0314713	0.577917	0.0171661	0.5775	-0.041008	0.577917	0.0448227	0.578333	-0.0143051	0.577917	0.101089	0.577917	0.0491142	0.577083	0.0910759	0.577083	-0.127792	0.577083	0.00858307
0.579583	-0.00762939	0.58	0.0514984	0.579583	-0.0371933	0.579167	-0.0195503	0.579583	0.0357628	0.579583	0.0190735	0.579167	-0.0367165	0.579583	0.043869	0.58	-0.0200272	0.579583	0.106812	0.579583	0.0495911	0.57875	0.079155	0.57875	-0.139713	0.57875	0.00476837
0.58125	-0.00476837	0.581667	0.0591278	0.58125	-0.0376701	0.580833	-0.0190735	0.58125	0.0362396	0.58125	0.0214577	0.580833	-0.0400543	0.58125	0.0433922	0.581667	-0.0252724	0.58125	0.111103	0.58125	0.0491142	0.580417	0.0662804	0.580417	-0.147343	0.580417	0.0038147
0.582917	-0.0038147	0.583333	0.0610352	0.582917	-0.0357628	0.5825	-0.017643	0.582917	0.0348091	0.582917	0.0224113	0.5825	-0.0486374	0.582917	0.0405312	0.583333	-0.0286102	0.582917	0.109196	0.582917	0.0486374	0.582083	0.0557899	0.582083	-0.146389	0.582083	0.0104904
0.584583	-0.00619888	0.585	0.0610352	0.584583	-0.0333786	0.584167	-0.0157356	0.584583	0.0309944	0.584583	0.0190735	0.584167	-0.0553131	0.584583	0.0376701	0.585	-0.0329018	0.584583	0.102997	0.584583	0.0491142	0.58375	0.0505447	0.58375	-0.143528	0.58375	0.023365
0.58625	-0.0123978	0.586667	0.0591278	0.58625	-0.0300407	0.585833	-0.0109673	0.58625	0.0290871	0.58625	0.00810623	0.585833	-0.058651	0.58625	0.0395775	0.586667	-0.0391006	0.58625	0.0953674	0.58625	0.0486374	0.585417	0.0519753	0.585417	-0.140667	0.585417	0.0362396
0.587917	-0.0185966	0.588333	0.0576973	0.587917	-0.0286102	0.5875	-0.00524521	0.587917	0.0309944	0.587917	-0.00238419	0.5875	-0.0629425	0.587917	0.0433922	0.588333	-0.0433922	0.587917	0.0858307	0.587917	0.0524521	0.587083	0.0534058	0.587083	-0.135899	0.587083	0.0443459
0.589583	-0.0219345	0.59	0.0562668	0.589583	-0.0286102	0.589167	-0.0038147	0.589583	0.0357628	0.589583	-0.00905991	0.589167	-0.067234	0.589583	0.0448227	0.59	-0.0472069	0.589583	0.0758171	0.589583	0.0562668	0.58875	0.0548363	0.58875	-0.129223	0.58875	0.04673
0.59125	-0.0185966	0.591667	0.0538826	0.59125	-0.0267029	0.590833	-0.00858307	0.59125	0.0419617	0.59125	-0.0114441	0.590833	-0.0691414	0.59125	0.0457764	0.591667	-0.0457764	0.59125	0.0662804	0.59125	0.0591278	0.590417	0.0572205	0.590417	-0.12064	0.590417	0.0472069
0.592917	-0.0138283	0.593333	0.0500679	0.592917	-0.0181198	0.5925	-0.0138283	0.592917	0.0452995	0.592917	-0.0123978	0.5925	-0.067234	0.592917	0.0481606	0.593333	-0.041008	0.592917	0.0629425	0.592917	0.0581741	0.592083	0.0605583	0.592083	-0.115395	0.592083	0.0462532
0.594583	-0.00715256	0.595	0.043869	0.594583	-0.00953674	0.594167	-0.0185966	0.594583	0.04673	0.594583	-0.0128746	0.594167	-0.064373	0.594583	0.0543594	0.595	-0.0348091	0.594583	0.0681877	0.594583	0.0548363	0.59375	0.061512	0.59375	-0.112534	0.59375	0.0419617
0.59625	-0.000953674	0.596667	0.0400543	0.59625	-0.00429153	0.595833	-0.0238419	0.59625	0.0429153	0.59625	-0.0114441	0.595833	-0.0634193	0.59625	0.0591278	0.596667	-0.0290871	0.59625	0.0801086	0.59625	0.0543594	0.595417	0.061512	0.595417	-0.109673	0.595417	0.0367165
0.597917	0.000953674	0.598333	0.0362396	0.597917	-0.000953674	0.5975	-0.0305176	0.597917	0.0367165	0.597917	-0.00715256	0.5975	-0.064373	0.597917	0.0591278	0.598333	-0.0257492	0.597917	0.0925064	0.597917	0.0524521	0.597083	0.0634193	0.597083	-0.105858	0.597083	0.0329018
0.599583	-0.0038147	0.6	0.0333786	0.599583	0.00429153	0.599167	-0.0362396	0.599583	0.0305176	0.599583	-0.00190735	0.599167	-0.0653267	0.599583	0.0553131	0.6	-0.0243187	0.599583	0.101089	0.599583	0.0486374	0.59875	0.0681877	0.59875	-0.102997	0.59875	0.0309944
0.60125	-0.0128746	0.601667	0.0333786	0.60125	0.00905991	0.600833	-0.0367165	0.60125	0.026226	0.60125	-0.000476837	0.600833	-0.0648499	0.60125	0.0514984	0.601667	-0.0271797	0.60125	0.107288	0.60125	0.0457764	0.600417	0.0753403	0.600417	-0.102043	0.600417	0.0286102
0.602917	-0.0200272	0.603333	0.0362396	0.602917	0.00715256	0.6025	-0.0371933	0.602917	0.0257492	0.602917	0	0.6025	-0.0653267	0.602917	0.0486374	0.603333	-0.0305176	0.602917	0.110149	0.602917	0.0443459	0.602083	0.0839233	0.602083	-0.102043	0.602083	0.0243187
0.604583	-0.0243187	0.605	0.0405312	0.604583	0.000476837	0.604167	-0.0376701	0.604583	0.0267029	0.604583	0.000476837	0.604167	-0.067234	0.604583	0.043869	0.605	-0.0319481	0.604583	0.104427	0.604583	0.0424385	0.60375	0.0896454	0.60375	-0.103474	0.60375	0.0185966
0.60625	-0.0257492	0.606667	0.0405312	0.60625	-0.00619888	0.605833	-0.0376701	0.60625	0.0309944	0.60625	0.00190735	0.605833	-0.0720024	0.60625	0.0357628	0.606667	-0.0329018	0.60625	0.0891685	0.60625	0.0352859	0.605417	0.0925064	0.605417	-0.104904	0.605417	0.0128746
0.607917	-0.0247955	0.608333	0.0400543	0.607917	-0.00858307	0.6075	-0.0362396	0.607917	0.0348091	0.607917	0.0038147	0.6075	-0.0729561	0.607917	0.0290871	0.608333	-0.0348091	0.607917	0.0729561	0.607917	0.0257492	0.607083	0.0934601	0.607083	-0.107288	0.607083	0.0104904
0.609583	-0.020504	0.61	0.0424385	0.609583	-0.00667572	0.609167	-0.0333786	0.609583	0.0338554	0.609583	0.00810623	0.609167	-0.0681877	0.609583	0.0243187	0.61	-0.0405312	0.609583	0.0634193	0.609583	0.0190735	0.60875	0.0929832	0.60875	-0.111103	0.60875	0.0138283
0.61125	-0.0138283	0.611667	0.04673	0.61125	-0.0038147	0.610833	-0.0314713	0.61125	0.0271797	0.61125	0.014782	0.610833	-0.0610352	0.61125	0.020504	0.611667	-0.04673	0.61125	0.0629425	0.61125	0.0138283	0.610417	0.0858307	0.610417	-0.114918	0.610417	0.0214577
0.612917	-0.00905991	0.613333	0.0514984	0.612917	0.000476837	0.6125	-0.0286102	0.612917	0.0214577	0.612917	0.0195503	0.6125	-0.0572205	0.612917	0.017643	0.613333	-0.0529289	0.612917	0.0653267	0.612917	0.00905991	0.612083	0.0753403	0.612083	-0.116348	0.612083	0.0300407
0.614583	-0.00810623	0.615	0.0543594	0.614583	0.00190735	0.614167	-0.0243187	0.614583	0.0214577	0.614583	0.0224113	0.614167	-0.0567436	0.614583	0.017643	0.615	-0.0581741	0.614583	0.0696182	0.614583	0.00524521	0.61375	0.0677109	0.61375	-0.112534	0.61375	0.0362396
0.61625	-0.00810623	0.616667	0.0562668	0.61625	-0.00143051	0.615833	-0.0214577	0.61625	0.0224113	0.61625	0.0276566	0.615833	-0.0562668	0.61625	0.0200272	0.616667	-0.0610352	0.61625	0.0786781	0.61625	0.00619888	0.615417	0.0624657	0.615417	-0.107288	0.615417	0.0391006
0.617917	-0.00619888	0.618333	0.058651	0.617917	-0.00524521	0.6175	-0.0219345	0.617917	0.020504	0.617917	0.0352859	0.6175	-0.0538826	0.617917	0.0228882	0.618333	-0.0605583	0.617917	0.0925064	0.617917	0.00953674	0.617083	0.0562668	0.617083	-0.103474	0.617083	0.0386238
0.619583	-0.00715256	0.62	0.0596046	0.619583	-0.00905991	0.619167	-0.026226	0.619583	0.0166893	0.619583	0.0400543	0.619167	-0.0543594	0.619583	0.0281334	0.62	-0.0567436	0.619583	0.105381	0.619583	0.0138283	0.61875	0.0510216	0.61875	-0.101089	0.61875	0.0376701
0.62125	-0.0138283	0.621667	0.0548363	0.62125	-0.0128746	0.620833	-0.0319481	0.62125	0.0157356	0.62125	0.038147	0.620833	-0.0600815	0.62125	0.0329018	0.621667	-0.0510216	0.62125	0.110626	0.62125	0.020504	0.620417	0.0529289	0.620417	-0.0991821	0.620417	0.0371933
0.622917	-0.0209808	0.623333	0.0457764	0.622917	-0.0157356	0.6225	-0.0376701	0.622917	0.0157356	0.622917	0.0352859	0.6225	-0.0686646	0.622917	0.0352859	0.623333	-0.04673	0.622917	0.113487	0.622917	0.0333786	0.622083	0.0572205	0.622083	-0.0982285	0.622083	0.0371933
0.624583	-0.0252724	0.625	0.0367165	0.624583	-0.0128746	0.624167	-0.0429153	0.624583	0.0138283	0.624583	0.0333786	0.624167	-0.0772476	0.624583	0.0319481	0.625	-0.0452995	0.624583	0.119209	0.624583	0.04673	0.62375	0.0596046	0.62375	-0.100136	0.62375	0.0391006
0.62625	-0.0309944	0.626667	0.0305176	0.62625	-0.00524521	0.625833	-0.0472069	0.62625	0.0109673	0.62625	0.0290871	0.625833	-0.0824928	0.62625	0.0290871	0.626667	-0.0462532	0.62625	0.122547	0.62625	0.0567436	0.625417	0.0629425	0.625417	-0.103474	0.625417	0.0424385
0.627917	-0.0414848	0.628333	0.0247955	0.627917	-0.00429153	0.6275	-0.0514984	0.627917	0.0114441	0.627917	0.0214577	0.6275	-0.087738	0.627917	0.0267029	0.628333	-0.0457764	0.627917	0.118256	0.627917	0.0610352	0.627083	0.0681877	0.627083	-0.104904	0.627083	0.04673
0.629583	-0.0500679	0.63	0.0166893	0.629583	-0.0100136	0.629167	-0.0534058	0.629583	0.0171661	0.629583	0.014782	0.629167	-0.0915527	0.629583	0.0257492	0.63	-0.041008	0.629583	0.11158	0.629583	0.0596046	0.62875	0.0686646	0.62875	-0.102043	0.62875	0.0476837
0.63125	-0.0543594	0.631667	0.00953674	0.63125	-0.0181198	0.630833	-0.0529289	0.63125	0.023365	0.63125	0.0162125	0.630833	-0.0944138	0.63125	0.0281334	0.631667	-0.0343323	0.63125	0.109196	0.63125	0.0529289	0.630417	0.0610352	0.630417	-0.0977516	0.630417	0.043869
0.632917	-0.0557899	0.633333	0.00715256	0.632917	-0.0252724	0.6325	-0.0500679	0.632917	0.0247955	0.632917	0.0214577	0.6325	-0.0915527	0.632917	0.0333786	0.633333	-0.0276566	0.632917	0.110149	0.632917	0.0429153	0.632083	0.0524521	0.632083	-0.0963211	0.632083	0.0357628
0.634583	-0.0576973	0.635	0.00858307	0.634583	-0.0348091	0.634167	-0.0429153	0.634583	0.020504	0.634583	0.0243187	0.634167	-0.084877	0.634583	0.0433922	0.635	-0.0224113	0.634583	0.107288	0.634583	0.0343323	0.63375	0.0491142	0.63375	-0.0967979	0.63375	0.0257492
0.63625	-0.0576973	0.636667	0.0109673	0.63625	-0.0443459	0.635833	-0.0338554	0.63625	0.014782	0.63625	0.0238419	0.635833	-0.082016	0.63625	0.0514984	0.636667	-0.0190735	0.63625	0.101089	0.63625	0.0281334	0.635417	0.0505447	0.635417	-0.0991821	0.635417	0.0162125
0.637917	-0.0567436	0.638333	0.0166893	0.637917	-0.0491142	0.6375	-0.0238419	0.637917	0.0123978	0.637917	0.023365	0.6375	-0.0867844	0.637917	0.0591278	0.638333	-0.0162125	0.637917	0.0958443	0.637917	0.0257492	0.637083	0.0510216	0.637083	-0.103951	0.637083	0.00762939
0.639583	-0.0562668	0.64	0.026226	0.639583	-0.0495911	0.639167	-0.014782	0.639583	0.0114441	0.639583	0.0243187	0.639167	-0.0963211	0.639583	0.0648499	0.64	-0.0166893	0.639583	0.0910759	0.639583	0.0267029	0.63875	0.0510216	0.63875	-0.112534	0.63875	0.00143051
0.64125	-0.0572205	0.641667	0.0376701	0.64125	-0.0476837	0.640833	-0.00953674	0.64125	0.0123978	0.64125	0.0252724	0.640833	-0.101566	0.64125	0.0653267	0.641667	-0.0166893	0.64125	0.0853539	0.64125	0.0281334	0.640417	0.0524521	0.640417	-0.12064	0.640417	-0.000476837
0.642917	-0.0562668	0.643333	0.0452995	0.642917	-0.041008	0.6425	-0.0100136	0.642917	0.0152588	0.642917	0.0276566	0.6425	-0.102043	0.642917	0.0600815	0.643333	-0.0162125	0.642917	0.0782013	0.642917	0.0281334	0.642083	0.0534058	0.642083	-0.123978	0.642083	0.000953674
0.644583	-0.0491142	0.645	0.0481606	0.644583	-0.0300407	0.644167	-0.0157356	0.644583	0.0190735	0.644583	0.0338554	0.644167	-0.100613	0.644583	0.0514984	0.645	-0.0133514	0.644583	0.0758171	0.644583	0.0243187	0.64375	0.0500679	0.64375	-0.121593	0.64375	-0.00238419
0.64625	-0.0391006	0.646667	0.04673	0.64625	-0.0195503	0.645833	-0.0219345	0.64625	0.020504	0.64625	0.0424385	0.645833	-0.0958443	0.64625	0.0462532	0.646667	-0.0104904	0.64625	0.0782013	0.64625	0.0219345	0.645417	0.0452995	0.645417	-0.116825	0.645417	-0.0100136
0.647917	-0.0281334	0.648333	0.0414848	0.647917	-0.0138283	0.6475	-0.0252724	0.647917	0.017643	0.647917	0.0491142	0.6475	-0.084877	0.647917	0.0472069	0.648333	-0.00905991	0.647917	0.0810623	0.647917	0.0228882	0.647083	0.0433922	0.647083	-0.115395	0.647083	-0.0181198
0.649583	-0.0171661	0.65	0.0367165	0.649583	-0.0104904	0.649167	-0.0281334	0.649583	0.0119209	0.649583	0.0500679	0.649167	-0.0700951	0.649583	0.0524521	0.65	-0.00619888	0.649583	0.0858307	0.649583	0.0286102	0.64875	0.0448227	0.64875	-0.115395	0.64875	-0.0238419
0.65125	-0.00810623	0.651667	0.0357628	0.65125	-0.00810623	0.650833	-0.0300407	0.65125	0.00524521	0.65125	0.043869	0.650833	-0.0557899	0.65125	0.0619888	0.651667	-0.00619888	0.65125	0.0948906	0.65125	0.0362396	0.650417	0.0462532	0.650417	-0.115395	0.650417	-0.0271797
0.652917	-0.00667572	0.653333	0.0362396	0.652917	-0.0104904	0.6525	-0.0309944	0.652917	0.00143051	0.652917	0.0367165	0.6525	-0.04673	0.652917	0.0729561	0.653333	-0.00858307	0.652917	0.106335	0.652917	0.0414848	0.652083	0.0462532	0.652083	-0.115871	0.652083	-0.0290871
0.654583	-0.0166893	0.655	0.0333786	0.654583	-0.0157356	0.654167	-0.0295639	0.654583	0.00476837	0.654583	0.0314713	0.654167	-0.0414848	0.654583	0.0815392	0.655	-0.0114441	0.654583	0.11301	0.654583	0.0462532	0.65375	0.0448227	0.65375	-0.118256	0.65375	-0.0257492
0.65625	-0.0290871	0.656667	0.0286102	0.65625	-0.0190735	0.655833	-0.0281334	0.65625	0.014782	0.65625	0.0271797	0.655833	-0.0400543	0.65625	0.0863075	0.656667	-0.0143051	0.65625	0.113964	0.65625	0.0510216	0.655417	0.0424385	0.655417	-0.118256	0.655417	-0.017643
0.657917	-0.0386238	0.658333	0.020504	0.657917	-0.0171661	0.6575	-0.0267029	0.657917	0.0247955	0.657917	0.023365	0.6575	-0.0414848	0.657917	0.0853539	0.658333	-0.0190735	0.657917	0.110626	0.657917	0.0557899	0.657083	0.0433922	0.657083	-0.11158	0.657083	-0.0109673
0.659583	-0.0443459	0.66	0.00905991	0.659583	-0.0152588	0.659167	-0.0238419	0.659583	0.0352859	0.659583	0.0219345	0.659167	-0.0476837	0.659583	0.0815392	0.66	-0.0214577	0.659583	0.104427	0.659583	0.0572205	0.65875	0.0452995	0.65875	-0.102043	0.65875	-0.00762939
0.66125	-0.0476837	0.661667	-0.00286102	0.66125	-0.0128746	0.660833	-0.0190735	0.66125	0.0448227	0.66125	0.0247955	0.660833	-0.0600815	0.66125	0.0748634	0.661667	-0.0166893	0.66125	0.0944138	0.66125	0.0557899	0.660417	0.0505447	0.660417	-0.0963211	0.660417	-0.00858307
0.662917	-0.0443459	0.663333	-0.0100136	0.662917	-0.00905991	0.6625	-0.0128746	0.662917	0.0514984	0.662917	0.0300407	0.6625	-0.0705719	0.662917	0.067234	0.663333	-0.00572205	0.662917	0.0834465	0.662917	0.0519753	0.662083	0.0572205	0.662083	-0.0958443	0.662083	-0.014782
0.664583	-0.0338554	0.665	-0.00715256	0.664583	-0.00715256	0.664167	-0.00524521	0.664583	0.0510216	0.664583	0.0371933	0.664167	-0.0772476	0.664583	0.0562668	0.665	0.00429153	0.664583	0.0734329	0.664583	0.0476837	0.66375	0.064373	0.66375	-0.100613	0.66375	-0.0224113
0.66625	-0.0214577	0.666667	0	0.66625	-0.0104904	0.665833	0.00190735	0.66625	0.0429153	0.66625	0.0414848	0.665833	-0.0834465	0.66625	0.0433922	0.666667	0.0138283	0.66625	0.067234	0.66625	0.0429153	0.665417	0.0677109	0.665417	-0.10252	0.665417	-0.0252724
0.667917	-0.0133514	0.668333	0.0100136	0.667917	-0.0200272	0.6675	0.00429153	0.667917	0.0324249	0.667917	0.0452995	0.6675	-0.0934601	0.667917	0.0343323	0.668333	0.0238419	0.667917	0.0667572	0.667917	0.0367165	0.667083	0.0634193	0.667083	-0.10252	0.667083	-0.0190735
0.669583	-0.00905991	0.67	0.0200272	0.669583	-0.0305176	0.669167	-0.00143051	0.669583	0.0214577	0.669583	0.0452995	0.669167	-0.102043	0.669583	0.0271797	0.67	0.0305176	0.669583	0.0686646	0.669583	0.0286102	0.66875	0.0572205	0.66875	-0.0991821	0.66875	-0.0100136
0.67125	-0.00762939	0.671667	0.0257492	0.67125	-0.0414848	0.670833	-0.0100136	0.67125	0.0133514	0.67125	0.0419617	0.670833	-0.104427	0.67125	0.0228882	0.671667	0.0281334	0.67125	0.0729561	0.67125	0.023365	0.670417	0.0495911	0.670417	-0.0972748	0.670417	-0.00286102
0.672917	-0.00953674	0.673333	0.0252724	0.672917	-0.0486374	0.6725	-0.017643	0.672917	0.0119209	0.672917	0.0338554	0.6725	-0.102997	0.672917	0.0195503	0.673333	0.0195503	0.672917	0.0734329	0.672917	0.0252724	0.672083	0.0429153	0.672083	-0.0963211	0.672083	0.00667572
0.674583	-0.0181198	0.675	0.0238419	0.674583	-0.0495911	0.674167	-0.0214577	0.674583	0.0166893	0.674583	0.0238419	0.674167	-0.101089	0.674583	0.0214577	0.675	0.0114441	0.674583	0.0710487	0.674583	0.0314713	0.67375	0.0348091	0.67375	-0.0948906	0.67375	0.0171661
0.67625	-0.0319481	0.676667	0.0271797	0.67625	-0.0448227	0.675833	-0.026226	0.67625	0.0224113	0.67625	0.0171661	0.675833	-0.0967979	0.67625	0.0271797	0.676667	0.00572205	0.67625	0.0681877	0.67625	0.0357628	0.675417	0.0271797	0.675417	-0.0977516	0.675417	0.0238419
0.677917	-0.0429153	0.678333	0.0333786	0.677917	-0.0371933	0.6775	-0.0314713	0.677917	0.0267029	0.677917	0.0128746	0.6775	-0.087738	0.677917	0.0286102	0.678333	0.000953674	0.677917	0.0662804	0.677917	0.0357628	0.677083	0.0243187	0.677083	-0.101089	0.677083	0.0195503
0.679583	-0.0491142	0.68	0.038147	0.679583	-0.0290871	0.679167	-0.0300407	0.679583	0.0324249	0.679583	0.0133514	0.679167	-0.0758171	0.679583	0.0271797	0.68	-0.00143051	0.679583	0.0629425	0.679583	0.0357628	0.67875	0.023365	0.67875	-0.102997	0.67875	0.00905991
0.68125	-0.0534058	0.681667	0.0400543	0.68125	-0.0247955	0.680833	-0.0228882	0.68125	0.0414848	0.68125	0.0162125	0.680833	-0.0648499	0.68125	0.0290871	0.681667	-0.00143051	0.68125	0.0576973	0.68125	0.0391006	0.680417	0.0214577	0.680417	-0.0967979	0.680417	0.000476837
0.682917	-0.0567436	0.683333	0.0405312	0.682917	-0.0252724	0.6825	-0.017643	0.682917	0.0486374	0.682917	0.0209808	0.6825	-0.0581741	0.682917	0.038147	0.683333	-0.00190735	0.682917	0.0572205	0.682917	0.0419617	0.682083	0.0166893	0.682083	-0.0863075	0.682083	-0.00190735
0.684583	-0.0567436	0.685	0.0371933	0.684583	-0.0300407	0.684167	-0.0214577	0.684583	0.0510216	0.684583	0.0252724	0.684167	-0.0576973	0.684583	0.0472069	0.685	-0.00286102	0.684583	0.0624657	0.684583	0.0424385	0.68375	0.014782	0.68375	-0.0767708	0.68375	0.000953674
0.68625	-0.0510216	0.686667	0.0271797	0.68625	-0.0367165	0.685833	-0.0281334	0.68625	0.0529289	0.68625	0.026226	0.685833	-0.0624657	0.68625	0.0538826	0.686667	-0.0038147	0.68625	0.0720024	0.68625	0.041008	0.685417	0.0185966	0.685417	-0.067234	0.685417	0.00476837
0.687917	-0.0443459	0.688333	0.0143051	0.687917	-0.0429153	0.6875	-0.0314713	0.687917	0.0529289	0.687917	0.0271797	0.6875	-0.0696182	0.687917	0.061512	0.688333	-0.00667572	0.687917	0.0796318	0.687917	0.0429153	0.687083	0.0228882	0.687083	-0.061512	0.687083	0.00810623
0.689583	-0.038147	0.69	0.00715256	0.689583	-0.0452995	0.689167	-0.0333786	0.689583	0.0500679	0.689583	0.0305176	0.689167	-0.0777245	0.689583	0.0691414	0.69	-0.0138283	0.689583	0.0858307	0.689583	0.0429153	0.68875	0.0247955	0.68875	-0.0619888	0.68875	0.0104904
0.69125	-0.0362396	0.691667	0.0100136	0.69125	-0.0414848	0.690833	-0.0386238	0.69125	0.0433922	0.69125	0.0352859	0.690833	-0.0853539	0.69125	0.0734329	0.691667	-0.0224113	0.69125	0.0905991	0.69125	0.0362396	0.690417	0.0243187	0.690417	-0.0715256	0.690417	0.00953674
0.692917	-0.0386238	0.693333	0.0181198	0.692917	-0.0338554	0.6925	-0.0419617	0.692917	0.0338554	0.692917	0.0386238	0.6925	-0.0929832	0.692917	0.0753403	0.693333	-0.0281334	0.692917	0.0920296	0.692917	0.0238419	0.692083	0.0243187	0.692083	-0.0858307	0.692083	0.00429153
0.694583	-0.041008	0.695	0.0252724	0.694583	-0.0238419	0.694167	-0.0386238	0.694583	0.0257492	0.694583	0.0419617	0.694167	-0.0991821	0.694583	0.0782013	0.695	-0.0309944	0.694583	0.0910759	0.694583	0.0133514	0.69375	0.023365	0.69375	-0.0944138	0.69375	-0.00333786
0.69625	-0.0405312	0.696667	0.0281334	0.69625	-0.0138283	0.695833	-0.0324249	0.69625	0.0200272	0.69625	0.0472069	0.695833	-0.106335	0.69625	0.0810623	0.696667	-0.0324249	0.69625	0.0891685	0.69625	0.00810623	0.695417	0.0200272	0.695417	-0.0972748	0.695417	-0.00762939
0.697917	-0.0395775	0.698333	0.0324249	0.697917	-0.00524521	0.6975	-0.0243187	0.697917	0.0200272	0.697917	0.0514984	0.6975	-0.11301	0.697917	0.0801086	0.698333	-0.0295639	0.697917	0.0896454	0.697917	0.00572205	0.697083	0.0190735	0.697083	-0.0972748	0.697083	-0.00476837
0.699583	-0.041008	0.7	0.0376701	0.699583	-0.00286102	0.699167	-0.0157356	0.699583	0.023365	0.699583	0.0510216	0.699167	-0.114918	0.699583	0.0748634	0.7	-0.0228882	0.699583	0.087738	0.699583	0.00810623	0.69875	0.0228882	0.69875	-0.0972748	0.69875	-0.00143051
0.70125	-0.0405312	0.701667	0.038147	0.70125	-0.00572205	0.700833	-0.00572205	0.70125	0.0286102	0.70125	0.0457764	0.700833	-0.11301	0.70125	0.0667572	0.701667	-0.0166893	0.70125	0.0844002	0.70125	0.0152588	0.700417	0.0338554	0.700417	-0.0972748	0.700417	-0.000953674
0.702917	-0.0343323	0.703333	0.0309944	0.702917	-0.00858307	0.7025	-0.000476837	0.702917	0.0357628	0.702917	0.0405312	0.7025	-0.110149	0.702917	0.0529289	0.703333	-0.0138283	0.702917	0.0786781	0.702917	0.0247955	0.702083	0.0462532	0.702083	-0.0977516	0.702083	-0.00238419
0.704583	-0.0271797	0.705	0.0214577	0.704583	-0.00762939	0.704167	0.00143051	0.704583	0.0419617	0.704583	0.0386238	0.704167	-0.105858	0.704583	0.041008	0.705	-0.00905991	0.704583	0.0696182	0.704583	0.0290871	0.70375	0.0576973	0.70375	-0.104904	0.70375	-0.00143051
0.70625	-0.0228882	0.706667	0.0200272	0.70625	0.000476837	0.705833	0.00619888	0.70625	0.0462532	0.70625	0.0386238	0.705833	-0.0963211	0.70625	0.0357628	0.706667	-0.000953674	0.70625	0.0567436	0.70625	0.0309944	0.705417	0.0629425	0.705417	-0.116348	0.705417	0
0.707917	-0.0219345	0.708333	0.0224113	0.707917	0.0133514	0.7075	0.0104904	0.707917	0.0481606	0.707917	0.0391006	0.7075	-0.084877	0.707917	0.0376701	0.708333	0.00858307	0.707917	0.0452995	0.707917	0.0324249	0.707083	0.0619888	0.707083	-0.125408	0.707083	-0.000953674
0.709583	-0.0190735	0.71	0.0238419	0.709583	0.026226	0.709167	0.0114441	0.709583	0.0452995	0.709583	0.0405312	0.709167	-0.0772476	0.709583	0.0429153	0.71	0.0152588	0.709583	0.0367165	0.709583	0.0324249	0.70875	0.0562668	0.70875	-0.128269	0.70875	-0.00238419
0.71125	-0.0143051	0.711667	0.0252724	0.71125	0.0357628	0.710833	0.00762939	0.71125	0.0352859	0.71125	0.0414848	0.710833	-0.0724792	0.71125	0.0491142	0.711667	0.0166893	0.71125	0.0276566	0.71125	0.0309944	0.710417	0.0491142	0.710417	-0.121593	0.710417	-0.000953674
0.712917	-0.0114441	0.713333	0.0305176	0.712917	0.038147	0.7125	0.00429153	0.712917	0.0238419	0.712917	0.0395775	0.7125	-0.0686646	0.712917	0.0567436	0.713333	0.0152588	0.712917	0.0214577	0.712917	0.0290871	0.712083	0.0457764	0.712083	-0.108242	0.712083	0.00333786
0.714583	-0.0114441	0.715	0.0386238	0.714583	0.0324249	0.714167	0.00238419	0.714583	0.0200272	0.714583	0.0348091	0.714167	-0.0638962	0.714583	0.0605583	0.715	0.00810623	0.714583	0.0214577	0.714583	0.0281334	0.71375	0.0510216	0.71375	-0.0910759	0.71375	0.0038147
0.71625	-0.0123978	0.716667	0.0414848	0.71625	0.0200272	0.715833	-0.00190735	0.71625	0.0238419	0.71625	0.0281334	0.715833	-0.0605583	0.71625	0.0600815	0.716667	-0.0038147	0.71625	0.0286102	0.71625	0.0238419	0.715417	0.064373	0.715417	-0.0734329	0.715417	0.000953674
0.717917	-0.0119209	0.718333	0.0376701	0.717917	0.00715256	0.7175	-0.00810623	0.717917	0.0314713	0.717917	0.0214577	0.7175	-0.0576973	0.717917	0.0553131	0.718333	-0.0185966	0.717917	0.0367165	0.717917	0.0128746	0.717083	0.079155	0.717083	-0.0596046	0.717083	-0.00333786
0.719583	-0.0119209	0.72	0.0295639	0.719583	0	0.719167	-0.0143051	0.719583	0.0395775	0.719583	0.017643	0.719167	-0.0562668	0.719583	0.0524521	0.72	-0.0305176	0.719583	0.0448227	0.719583	0.00143051	0.71875	0.0901222	0.71875	-0.0510216	0.71875	-0.00476837
0.72125	-0.0157356	0.721667	0.0195503	0.72125	-0.00286102	0.720833	-0.0157356	0.72125	0.0476837	0.72125	0.0195503	0.720833	-0.058651	0.72125	0.0510216	0.721667	-0.0338554	0.72125	0.0572205	0.72125	-0.0038147	0.720417	0.0953674	0.720417	-0.0514984	0.720417	-0.00429153
0.722917	-0.0219345	0.723333	0.00810623	0.722917	-0.00572205	0.7225	-0.0138283	0.722917	0.0505447	0.722917	0.0267029	0.7225	-0.0648499	0.722917	0.0491142	0.723333	-0.0295639	0.722917	0.0715256	0.722917	-0.000953674	0.722083	0.0977516	0.722083	-0.0610352	0.722083	-0.00286102
0.724583	-0.0300407	0.725	-0.00238419	0.724583	-0.00810623	0.724167	-0.00905991	0.724583	0.0452995	0.724583	0.0338554	0.724167	-0.0724792	0.724583	0.0452995	0.725	-0.0214577	0.724583	0.0839233	0.724583	0.00715256	0.72375	0.0929832	0.72375	-0.0772476	0.72375	0.000953674
0.72625	-0.0400543	0.726667	-0.00762939	0.72625	-0.0119209	0.725833	-0.00810623	0.72625	0.0343323	0.72625	0.0386238	0.725833	-0.0829697	0.72625	0.0424385	0.726667	-0.0152588	0.72625	0.0925064	0.72625	0.0162125	0.725417	0.0853539	0.725417	-0.0977516	0.725417	0.00429153
0.727917	-0.0510216	0.728333	-0.00715256	0.727917	-0.0162125	0.7275	-0.0104904	0.727917	0.0219345	0.727917	0.041008	0.7275	-0.0967979	0.727917	0.0433922	0.728333	-0.0119209	0.727917	0.0972748	0.727917	0.026226	0.727083	0.0772476	0.727083	-0.118256	0.727083	0.00619888
0.729583	-0.0596046	0.73	-0.00333786	0.729583	-0.0224113	0.729167	-0.014782	0.729583	0.0157356	0.729583	0.0424385	0.729167	-0.108719	0.729583	0.0472069	0.73	-0.00905991	0.729583	0.10252	0.729583	0.0367165	0.72875	0.0734329	0.72875	-0.134468	0.72875	0.00476837
0.73125	-0.0596046	0.731667	0.00238419	0.73125	-0.0300407	0.730833	-0.0181198	0.73125	0.0171661	0.73125	0.043869	0.730833	-0.112534	0.73125	0.0495911	0.731667	-0.00905991	0.73125	0.104904	0.73125	0.0433922	0.730417	0.0729561	0.730417	-0.142574	0.730417	0.00286102
0.732917	-0.0476837	0.733333	0.00858307	0.732917	-0.0348091	0.7325	-0.0200272	0.732917	0.0214577	0.732917	0.0443459	0.7325	-0.107288	0.732917	0.0500679	0.733333	-0.0157356	0.732917	0.107288	0.732917	0.0433922	0.732083	0.0748634	0.732083	-0.137329	0.732083	0.00238419
0.734583	-0.0319481	0.735	0.0152588	0.734583	-0.0367165	0.734167	-0.0219345	0.734583	0.0238419	0.734583	0.043869	0.734167	-0.0977516	0.734583	0.0505447	0.735	-0.0257492	0.734583	0.106335	0.734583	0.0371933	0.73375	0.0782013	0.73375	-0.124931	0.73375	0.00429153
0.73625	-0.0166893	0.736667	0.020504	0.73625	-0.0348091	0.735833	-0.0209808	0.73625	0.0257492	0.73625	0.0400543	0.735833	-0.0853539	0.73625	0.0519753	0.736667	-0.0338554	0.73625	0.100613	0.73625	0.0319481	0.735417	0.0801086	0.735417	-0.114918	0.735417	0.00715256
0.737917	-0.00572205	0.738333	0.0252724	0.737917	-0.0333786	0.7375	-0.0171661	0.737917	0.0305176	0.737917	0.0333786	0.7375	-0.0705719	0.737917	0.0519753	0.738333	-0.0357628	0.737917	0.0934601	0.737917	0.0300407	0.737083	0.0839233	0.737083	-0.112057	0.737083	0.00953674
0.739583	-0.000476837	0.74	0.0276566	0.739583	-0.0329018	0.739167	-0.0100136	0.739583	0.0338554	0.739583	0.0281334	0.739167	-0.058651	0.739583	0.0505447	0.74	-0.0329018	0.739583	0.0863075	0.739583	0.0267029	0.73875	0.0863075	0.73875	-0.114918	0.73875	0.0119209
0.74125	-0.0038147	0.741667	0.0271797	0.74125	-0.0333786	0.740833	-0.00333786	0.74125	0.0352859	0.74125	0.023365	0.740833	-0.0567436	0.74125	0.0519753	0.741667	-0.0257492	0.74125	0.0805855	0.74125	0.0228882	0.740417	0.0867844	0.740417	-0.117779	0.740417	0.0157356
0.742917	-0.014782	0.743333	0.0238419	0.742917	-0.0343323	0.7425	0.00143051	0.742917	0.0400543	0.742917	0.0171661	0.7425	-0.0653267	0.742917	0.0557899	0.743333	-0.0133514	0.742917	0.0739098	0.742917	0.0195503	0.742083	0.0801086	0.742083	-0.121593	0.742083	0.0195503
0.744583	-0.0271797	0.745	0.0228882	0.744583	-0.0348091	0.744167	0.00238419	0.744583	0.04673	0.744583	0.0123978	0.744167	-0.0753403	0.744583	0.0605583	0.745	0.00143051	0.744583	0.0691414	0.744583	0.0200272	0.74375	0.0681877	0.74375	-0.124454	0.74375	0.0195503
0.74625	-0.0376701	0.746667	0.0214577	0.74625	-0.0367165	0.745833	0.00238419	0.74625	0.0486374	0.74625	0.0157356	0.745833	-0.082016	0.74625	0.0596046	0.746667	0.0138283	0.74625	0.0696182	0.74625	0.0219345	0.745417	0.0534058	0.745417	-0.118732	0.745417	0.0157356
0.747917	-0.0462532	0.748333	0.017643	0.747917	-0.0386238	0.7475	0.00143051	0.747917	0.0457764	0.747917	0.0252724	0.7475	-0.0853539	0.747917	0.0567436	0.748333	0.0181198	0.747917	0.0753403	0.747917	0.0243187	0.747083	0.0405312	0.747083	-0.102997	0.747083	0.0114441
0.749583	-0.0529289	0.75	0.0119209	0.749583	-0.0419617	0.749167	-0.00143051	0.749583	0.0433922	0.749583	0.0324249	0.749167	-0.0844002	0.749583	0.0562668	0.75	0.0152588	0.749583	0.082016	0.749583	0.0276566	0.74875	0.0305176	0.74875	-0.084877	0.74875	0.00858307
0.75125	-0.0548363	0.751667	0.00762939	0.75125	-0.0400543	0.750833	-0.00524521	0.75125	0.0429153	0.75125	0.0357628	0.750833	-0.0782013	0.75125	0.058651	0.751667	0.00715256	0.75125	0.087738	0.75125	0.0309944	0.750417	0.0224113	0.750417	-0.0748634	0.750417	0.0038147
0.752917	-0.0500679	0.753333	0.00810623	0.752917	-0.0324249	0.7525	-0.00810623	0.752917	0.0414848	0.752917	0.0371933	0.7525	-0.0691414	0.752917	0.0624657	0.753333	-0.00190735	0.752917	0.0882149	0.752917	0.0329018	0.752083	0.0181198	0.752083	-0.0739098	0.752083	-0.00333786
0.754583	-0.0414848	0.755	0.00953674	0.754583	-0.0228882	0.754167	-0.00715256	0.754583	0.0400543	0.754583	0.0376701	0.754167	-0.0638962	0.754583	0.0677109	0.755	-0.0100136	0.754583	0.0834465	0.754583	0.0352859	0.75375	0.0190735	0.75375	-0.0748634	0.75375	-0.00858307
0.75625	-0.0324249	0.756667	0.0109673	0.75625	-0.014782	0.755833	-0.00190735	0.75625	0.0429153	0.75625	0.0352859	0.755833	-0.0638962	0.75625	0.0762939	0.756667	-0.0190735	0.75625	0.0767708	0.75625	0.0386238	0.755417	0.023365	0.755417	-0.0786781	0.755417	-0.00858307
0.757917	-0.0243187	0.758333	0.0109673	0.757917	-0.0104904	0.7575	0.00286102	0.757917	0.0486374	0.757917	0.0309944	0.7575	-0.0681877	0.757917	0.0844002	0.758333	-0.026226	0.757917	0.0705719	0.757917	0.0405312	0.757083	0.0243187	0.757083	-0.0872612	0.757083	-0.00190735
0.759583	-0.0195503	0.76	0.0143051	0.759583	-0.00715256	0.759167	0.00667572	0.759583	0.0524521	0.759583	0.0276566	0.759167	-0.0743866	0.759583	0.087738	0.76	-0.0290871	0.759583	0.0658035	0.759583	0.0391006	0.75875	0.0200272	0.75875	-0.0967979	0.75875	0.00905991
0.76125	-0.0185966	0.761667	0.0190735	0.76125	-0.00858307	0.760833	0.00858307	0.76125	0.0548363	0.76125	0.0286102	0.760833	-0.0796318	0.76125	0.0867844	0.761667	-0.0267029	0.76125	0.0624657	0.76125	0.0343323	0.760417	0.017643	0.760417	-0.100136	0.760417	0.0238419
0.762917	-0.0214577	0.763333	0.0247955	0.762917	-0.0152588	0.7625	0.0104904	0.762917	0.0591278	0.762917	0.0348091	0.7625	-0.082016	0.762917	0.084877	0.763333	-0.0228882	0.762917	0.061512	0.762917	0.0290871	0.762083	0.0200272	0.762083	-0.0948906	0.762083	0.0400543
0.764583	-0.0281334	0.765	0.0271797	0.764583	-0.0224113	0.764167	0.0114441	0.764583	0.0658035	0.764583	0.0424385	0.764167	-0.0815392	0.764583	0.0815392	0.765	-0.0185966	0.764583	0.0629425	0.764583	0.0238419	0.76375	0.0219345	0.76375	-0.0896454	0.76375	0.0548363
0.76625	-0.0338554	0.766667	0.0290871	0.76625	-0.0243187	0.765833	0.0109673	0.76625	0.0729561	0.76625	0.0472069	0.765833	-0.0796318	0.76625	0.0739098	0.766667	-0.0128746	0.76625	0.064373	0.76625	0.0181198	0.765417	0.0224113	0.765417	-0.0882149	0.765417	0.0648499
0.767917	-0.0352859	0.768333	0.0338554	0.767917	-0.0185966	0.7675	0.0123978	0.767917	0.0786781	0.767917	0.0514984	0.7675	-0.0767708	0.767917	0.0629425	0.768333	-0.00619888	0.767917	0.064373	0.767917	0.00953674	0.767083	0.023365	0.767083	-0.0882149	0.767083	0.0700951
0.769583	-0.0324249	0.77	0.0395775	0.769583	-0.0104904	0.769167	0.0157356	0.769583	0.0805855	0.769583	0.0543594	0.769167	-0.0739098	0.769583	0.0505447	0.77	-0.000953674	0.769583	0.0624657	0.769583	-0.000953674	0.76875	0.0257492	0.76875	-0.087738	0.76875	0.0710487
0.77125	-0.0295639	0.771667	0.0452995	0.77125	-0.00286102	0.770833	0.0190735	0.77125	0.0786781	0.77125	0.0538826	0.770833	-0.0734329	0.77125	0.041008	0.771667	-0.000953674	0.77125	0.0605583	0.77125	-0.0104904	0.770417	0.0267029	0.770417	-0.0925064	0.770417	0.0662804
0.772917	-0.0271797	0.773333	0.0476837	0.772917	0.00286102	0.7725	0.0200272	0.772917	0.0720024	0.772917	0.0472069	0.7725	-0.0753403	0.772917	0.0348091	0.773333	-0.00286102	0.772917	0.0605583	0.772917	-0.0152588	0.772083	0.0252724	0.772083	-0.106335	0.772083	0.0562668
0.774583	-0.0286102	0.775	0.0500679	0.774583	0.00810623	0.774167	0.0195503	0.774583	0.0619888	0.774583	0.0367165	0.774167	-0.0782013	0.774583	0.0324249	0.775	-0.00524521	0.774583	0.0610352	0.774583	-0.0138283	0.77375	0.0267029	0.77375	-0.120163	0.77375	0.0433922
0.77625	-0.0324249	0.776667	0.0481606	0.77625	0.00953674	0.775833	0.0200272	0.77625	0.0514984	0.77625	0.0271797	0.775833	-0.0805855	0.77625	0.0343323	0.776667	-0.00524521	0.77625	0.0634193	0.77625	-0.00762939	0.775417	0.0290871	0.775417	-0.129223	0.775417	0.0314713
0.777917	-0.0362396	0.778333	0.0414848	0.777917	0.00619888	0.7775	0.0195503	0.777917	0.0414848	0.777917	0.0185966	0.7775	-0.0801086	0.777917	0.0352859	0.778333	-0.00476837	0.777917	0.0720024	0.777917	0.00143051	0.777083	0.0324249	0.777083	-0.134468	0.777083	0.020504
0.779583	-0.0400543	0.78	0.0319481	0.779583	0.00286102	0.779167	0.0181198	0.779583	0.0343323	0.779583	0.0104904	0.779167	-0.0777245	0.779583	0.0362396	0.78	-0.00715256	0.779583	0.0858307	0.779583	0.0138283	0.77875	0.0376701	0.77875	-0.13876	0.77875	0.00953674
0.78125	-0.0443459	0.781667	0.023365	0.78125	0.00143051	0.780833	0.0152588	0.78125	0.0290871	0.78125	0.00572205	0.780833	-0.0734329	0.78125	0.0371933	0.781667	-0.0104904	0.78125	0.100136	0.78125	0.0257492	0.780417	0.0443459	0.780417	-0.138283	0.780417	0.000953674
0.782917	-0.0481606	0.783333	0.0162125	0.782917	0.000953674	0.7825	0.0119209	0.782917	0.0281334	0.782917	0.00333786	0.7825	-0.0667572	0.782917	0.0391006	0.783333	-0.017643	0.782917	0.109196	0.782917	0.0352859	0.782083	0.0495911	0.782083	-0.13113	0.782083	-0.00476837
0.784583	-0.0433922	0.785	0.00762939	0.784583	-0.00190735	0.784167	0.00762939	0.784583	0.0300407	0.784583	0.00286102	0.784167	-0.061512	0.784583	0.0405312	0.785	-0.0247955	0.784583	0.110626	0.784583	0.0395775	0.78375	0.0495911	0.78375	-0.126362	0.78375	-0.00905991
0.78625	-0.0314713	0.786667	0.00143051	0.78625	-0.00429153	0.785833	0.0038147	0.78625	0.0329018	0.78625	0.00667572	0.785833	-0.0576973	0.78625	0.0376701	0.786667	-0.0314713	0.78625	0.105381	0.78625	0.041008	0.785417	0.0491142	0.785417	-0.125408	0.785417	-0.0133514
0.787917	-0.0195503	0.788333	0.0038147	0.787917	-0.00572205	0.7875	0.00190735	0.787917	0.0357628	0.787917	0.0166893	0.7875	-0.0567436	0.787917	0.0338554	0.788333	-0.0329018	0.787917	0.0963211	0.787917	0.038147	0.787083	0.0495911	0.787083	-0.122547	0.787083	-0.014782
0.789583	-0.00905991	0.79	0.0119209	0.789583	-0.00858307	0.789167	0.000476837	0.789583	0.038147	0.789583	0.0281334	0.789167	-0.0591278	0.789583	0.0348091	0.79	-0.0276566	0.789583	0.084877	0.789583	0.0319481	0.78875	0.0491142	0.78875	-0.113964	0.78875	-0.0100136
0.79125	0.000953674	0.791667	0.0190735	0.79125	-0.00762939	0.790833	-0.00286102	0.79125	0.038147	0.79125	0.0362396	0.790833	-0.064373	0.79125	0.0386238	0.791667	-0.0200272	0.79125	0.0734329	0.79125	0.0247955	0.790417	0.0452995	0.790417	-0.102043	0.790417	-0.00286102
0.792917	0.0123978	0.793333	0.0267029	0.792917	-0.0038147	0.7925	-0.00667572	0.792917	0.0324249	0.792917	0.041008	0.7925	-0.0691414	0.792917	0.0376701	0.793333	-0.0133514	0.792917	0.0648499	0.792917	0.0190735	0.792083	0.0419617	0.792083	-0.0925064	0.792083	0.00429153
0.794583	0.0162125	0.795	0.0391006	0.794583	0.0038147	0.794167	-0.0128746	0.794583	0.0271797	0.794583	0.043869	0.794167	-0.0724792	0.794583	0.0343323	0.795	-0.0104904	0.794583	0.0662804	0.794583	0.0157356	0.79375	0.0424385	0.79375	-0.0810623	0.79375	0.00905991
0.79625	0.0133514	0.796667	0.0538826	0.79625	0.0123978	0.795833	-0.0200272	0.79625	0.0238419	0.79625	0.0457764	0.795833	-0.0782013	0.79625	0.0367165	0.796667	-0.0143051	0.79625	0.0743866	0.79625	0.0138283	0.795417	0.0419617	0.795417	-0.0705719	0.795417	0.0119209
0.797917	0.00667572	0.798333	0.0591278	0.797917	0.0190735	0.7975	-0.0243187	0.797917	0.0219345	0.797917	0.04673	0.7975	-0.0844002	0.797917	0.04673	0.798333	-0.023365	0.797917	0.0810623	0.797917	0.0138283	0.797083	0.0357628	0.797083	-0.0658035	0.797083	0.0128746
0.799583	-0.00143051	0.8	0.0548363	0.799583	0.023365	0.799167	-0.0276566	0.799583	0.0195503	0.799583	0.0500679	0.799167	-0.0886917	0.799583	0.0548363	0.8	-0.0348091	0.799583	0.0801086	0.799583	0.0171661	0.79875	0.0267029	0.79875	-0.0700951	0.79875	0.0100136
0.80125	-0.0104904	0.801667	0.04673	0.80125	0.0209808	0.800833	-0.0286102	0.80125	0.0181198	0.80125	0.0557899	0.800833	-0.0891685	0.80125	0.0562668	0.801667	-0.0400543	0.80125	0.0753403	0.80125	0.0195503	0.800417	0.020504	0.800417	-0.0810623	0.800417	0.00858307
0.802917	-0.0219345	0.803333	0.0362396	0.802917	0.0171661	0.8025	-0.0276566	0.802917	0.0219345	0.802917	0.0596046	0.8025	-0.0863075	0.802917	0.0557899	0.803333	-0.0367165	0.802917	0.0748634	0.802917	0.0185966	0.802083	0.014782	0.802083	-0.0953674	0.802083	0.0100136
0.804583	-0.0319481	0.805	0.0228882	0.804583	0.0143051	0.804167	-0.0243187	0.804583	0.0267029	0.804583	0.061512	0.804167	-0.0805855	0.804583	0.0596046	0.805	-0.0281334	0.804583	0.0767708	0.804583	0.0128746	0.80375	0.0100136	0.80375	-0.110626	0.80375	0.0152588
0.80625	-0.0424385	0.806667	0.0123978	0.80625	0.0128746	0.805833	-0.0224113	0.80625	0.0295639	0.80625	0.0619888	0.805833	-0.0720024	0.80625	0.0648499	0.806667	-0.0195503	0.80625	0.0777245	0.80625	0.0038147	0.805417	0.00762939	0.805417	-0.124454	0.805417	0.0209808
0.807917	-0.0514984	0.808333	0.0119209	0.807917	0.0143051	0.8075	-0.026226	0.807917	0.0309944	0.807917	0.0596046	0.8075	-0.0624657	0.807917	0.067234	0.808333	-0.0157356	0.807917	0.0753403	0.807917	-0.00238419	0.807083	0.0119209	0.807083	-0.133038	0.807083	0.0219345
0.809583	-0.0538826	0.81	0.017643	0.809583	0.0157356	0.809167	-0.0300407	0.809583	0.0338554	0.809583	0.0524521	0.809167	-0.0543594	0.809583	0.0662804	0.81	-0.0152588	0.809583	0.0734329	0.809583	-0.00476837	0.80875	0.0214577	0.80875	-0.135899	0.80875	0.0214577
0.81125	-0.0481606	0.811667	0.026226	0.81125	0.017643	0.810833	-0.0300407	0.81125	0.0400543	0.81125	0.043869	0.810833	-0.0486374	0.81125	0.0681877	0.811667	-0.017643	0.81125	0.0758171	0.81125	-0.000953674	0.810417	0.0309944	0.810417	-0.136375	0.810417	0.0190735
0.812917	-0.0371933	0.813333	0.0348091	0.812917	0.017643	0.8125	-0.0271797	0.812917	0.0457764	0.812917	0.0386238	0.8125	-0.0491142	0.812917	0.0715256	0.813333	-0.0195503	0.812917	0.0786781	0.812917	0.00429153	0.812083	0.0391006	0.812083	-0.133514	0.812083	0.0152588
0.814583	-0.0300407	0.815	0.0400543	0.814583	0.0152588	0.814167	-0.026226	0.814583	0.0505447	0.814583	0.0362396	0.814167	-0.0553131	0.814583	0.0739098	0.815	-0.020504	0.814583	0.0815392	0.814583	0.0109673	0.81375	0.0457764	0.81375	-0.127792	0.81375	0.00953674
0.81625	-0.0276566	0.816667	0.0357628	0.81625	0.00762939	0.815833	-0.0290871	0.81625	0.0538826	0.81625	0.0329018	0.815833	-0.061512	0.81625	0.0729561	0.816667	-0.0181198	0.81625	0.084877	0.81625	0.0190735	0.815417	0.0495911	0.815417	-0.121593	0.815417	0.00429153
0.817917	-0.026226	0.818333	0.0228882	0.817917	-0.0038147	0.8175	-0.0324249	0.817917	0.0562668	0.817917	0.0257492	0.8175	-0.067234	0.817917	0.0681877	0.818333	-0.0123978	0.817917	0.0901222	0.817917	0.0247955	0.817083	0.0510216	0.817083	-0.118256	0.817083	0.0038147
0.819583	-0.0271797	0.82	0.00953674	0.819583	-0.0138283	0.819167	-0.0324249	0.819583	0.0557899	0.819583	0.020504	0.819167	-0.0715256	0.819583	0.064373	0.82	-0.00572205	0.819583	0.0963211	0.819583	0.0276566	0.81875	0.0510216	0.81875	-0.115395	0.81875	0.00476837
0.82125	-0.0324249	0.821667	-0.00190735	0.82125	-0.0157356	0.820833	-0.0295639	0.82125	0.0529289	0.82125	0.0219345	0.820833	-0.0743866	0.82125	0.0600815	0.821667	0	0.82125	0.100136	0.82125	0.0252724	0.820417	0.0472069	0.820417	-0.112534	0.820417	0.00667572
0.822917	-0.0419617	0.823333	-0.00905991	0.822917	-0.0123978	0.8225	-0.0267029	0.822917	0.0476837	0.822917	0.0276566	0.8225	-0.0762939	0.822917	0.0538826	0.823333	0.00143051	0.822917	0.099659	0.822917	0.0228882	0.822083	0.0400543	0.822083	-0.113487	0.822083	0.00667572
0.824583	-0.0462532	0.825	-0.00905991	0.824583	-0.0114441	0.824167	-0.0257492	0.824583	0.0424385	0.824583	0.0329018	0.824167	-0.0743866	0.824583	0.0481606	0.825	0.00238419	0.824583	0.0967979	0.824583	0.0209808	0.82375	0.0305176	0.82375	-0.117302	0.82375	0.00524521
0.82625	-0.043869	0.826667	-0.000476837	0.82625	-0.0109673	0.825833	-0.0238419	0.82625	0.0419617	0.82625	0.0343323	0.825833	-0.0686646	0.82625	0.0452995	0.826667	0.00476837	0.82625	0.0905991	0.82625	0.0190735	0.825417	0.0224113	0.825417	-0.120163	0.825417	0.00333786
0.827917	-0.0391006	0.828333	0.0138283	0.827917	-0.00476837	0.8275	-0.0195503	0.827917	0.043869	0.827917	0.0362396	0.8275	-0.0576973	0.827917	0.04673	0.828333	0.00762939	0.827917	0.0834465	0.827917	0.0171661	0.827083	0.0157356	0.827083	-0.123024	0.827083	-0.000953674
0.829583	-0.0348091	0.83	0.0267029	0.829583	0.00667572	0.829167	-0.0119209	0.829583	0.0452995	0.829583	0.0376701	0.829167	-0.0448227	0.829583	0.0514984	0.83	0.00953674	0.829583	0.0777245	0.829583	0.0162125	0.82875	0.00810623	0.82875	-0.130177	0.82875	-0.00429153
0.83125	-0.0329018	0.831667	0.0352859	0.83125	0.014782	0.830833	-0.00429153	0.83125	0.0443459	0.83125	0.0362396	0.830833	-0.0386238	0.83125	0.0562668	0.831667	0.00476837	0.83125	0.0753403	0.83125	0.017643	0.830417	0	0.830417	-0.13876	0.830417	-0.00429153
0.832917	-0.0309944	0.833333	0.041008	0.832917	0.017643	0.8325	-0.000953674	0.832917	0.0462532	0.832917	0.0329018	0.8325	-0.0391006	0.832917	0.0600815	0.833333	-0.0038147	0.832917	0.0758171	0.832917	0.0214577	0.832083	-0.00667572	0.832083	-0.142097	0.832083	0.00238419
0.834583	-0.0309944	0.835	0.0433922	0.834583	0.0190735	0.834167	0.00238419	0.834583	0.0519753	0.834583	0.0290871	0.834167	-0.0448227	0.834583	0.0581741	0.835	-0.0143051	0.834583	0.0772476	0.834583	0.0271797	0.83375	-0.00953674	0.83375	-0.139236	0.83375	0.0138283
0.83625	-0.0319481	0.836667	0.0448227	0.83625	0.0190735	0.835833	0.00810623	0.83625	0.058651	0.83625	0.026226	0.835833	-0.0524521	0.83625	0.0510216	0.836667	-0.0224113	0.83625	0.0815392	0.83625	0.0352859	0.835417	-0.0109673	0.835417	-0.134468	0.835417	0.0271797
0.837917	-0.0371933	0.838333	0.04673	0.837917	0.0152588	0.8375	0.0162125	0.837917	0.0658035	0.837917	0.0224113	0.8375	-0.0610352	0.837917	0.041008	0.838333	-0.0267029	0.837917	0.0853539	0.837917	0.0443459	0.837083	-0.0104904	0.837083	-0.129223	0.837083	0.0376701
0.839583	-0.0452995	0.84	0.0500679	0.839583	0.00667572	0.839167	0.0190735	0.839583	0.0758171	0.839583	0.0166893	0.839167	-0.0734329	0.839583	0.0305176	0.84	-0.0281334	0.839583	0.0863075	0.839583	0.0505447	0.83875	-0.00715256	0.83875	-0.122547	0.83875	0.0400543
0.84125	-0.0534058	0.841667	0.0572205	0.84125	-0.00333786	0.840833	0.0138283	0.84125	0.084877	0.84125	0.0119209	0.840833	-0.0839233	0.84125	0.023365	0.841667	-0.0238419	0.84125	0.0829697	0.84125	0.0514984	0.840417	0.000476837	0.840417	-0.113487	0.840417	0.0357628
0.842917	-0.0610352	0.843333	0.0634193	0.842917	-0.0138283	0.8425	0.00858307	0.842917	0.0925064	0.842917	0.00762939	0.8425	-0.0891685	0.842917	0.0200272	0.843333	-0.0138283	0.842917	0.0767708	0.842917	0.0472069	0.842083	0.0119209	0.842083	-0.106335	0.842083	0.026226
0.844583	-0.0638962	0.845	0.0681877	0.844583	-0.0209808	0.844167	0.00762939	0.844583	0.0934601	0.844583	0.00572205	0.844167	-0.0896454	0.844583	0.0224113	0.845	-0.00238419	0.844583	0.0681877	0.844583	0.0400543	0.84375	0.0224113	0.84375	-0.104904	0.84375	0.0152588
0.84625	-0.061512	0.846667	0.0677109	0.84625	-0.0243187	0.845833	0.0109673	0.84625	0.0863075	0.84625	0.00619888	0.845833	-0.0905991	0.84625	0.0300407	0.846667	0.00429153	0.84625	0.0576973	0.84625	0.0309944	0.845417	0.0295639	0.845417	-0.108242	0.845417	0.00953674
0.847917	-0.0519753	0.848333	0.064373	0.847917	-0.0267029	0.8475	0.0128746	0.847917	0.0743866	0.847917	0.00858307	0.8475	-0.0967979	0.847917	0.0405312	0.848333	0.00524521	0.847917	0.0514984	0.847917	0.0209808	0.847083	0.0314713	0.847083	-0.112534	0.847083	0.0109673
0.849583	-0.0391006	0.85	0.0576973	0.849583	-0.0319481	0.849167	0.014782	0.849583	0.0629425	0.849583	0.0109673	0.849167	-0.10252	0.849583	0.0524521	0.85	0.00524521	0.849583	0.0510216	0.849583	0.0138283	0.84875	0.0329018	0.84875	-0.114441	0.84875	0.0200272
0.85125	-0.0290871	0.851667	0.0486374	0.85125	-0.0386238	0.850833	0.0190735	0.85125	0.0567436	0.85125	0.0114441	0.850833	-0.103474	0.85125	0.0600815	0.851667	0.00238419	0.85125	0.0529289	0.85125	0.0133514	0.850417	0.0333786	0.850417	-0.115395	0.850417	0.0281334
0.852917	-0.0181198	0.853333	0.0419617	0.852917	-0.0414848	0.8525	0.0224113	0.852917	0.0510216	0.852917	0.0114441	0.8525	-0.100613	0.852917	0.0629425	0.853333	-0.00238419	0.852917	0.0562668	0.852917	0.0185966	0.852083	0.0309944	0.852083	-0.112534	0.852083	0.0319481
0.854583	-0.00905991	0.855	0.0395775	0.854583	-0.0419617	0.854167	0.0224113	0.854583	0.0472069	0.854583	0.0143051	0.854167	-0.099659	0.854583	0.0638962	0.855	-0.00619888	0.854583	0.061512	0.854583	0.0271797	0.85375	0.0252724	0.85375	-0.105858	0.85375	0.0319481
0.85625	-0.00238419	0.856667	0.0424385	0.85625	-0.0424385	0.855833	0.0171661	0.85625	0.0452995	0.85625	0.023365	0.855833	-0.100136	0.85625	0.0634193	0.856667	-0.00238419	0.85625	0.0691414	0.85625	0.0343323	0.855417	0.0209808	0.855417	-0.0948906	0.855417	0.0276566
0.857917	-0.000953674	0.858333	0.0472069	0.857917	-0.0419617	0.8575	0.0128746	0.857917	0.04673	0.857917	0.0329018	0.8575	-0.0977516	0.857917	0.0648499	0.858333	0.00524521	0.857917	0.0743866	0.857917	0.0405312	0.857083	0.0200272	0.857083	-0.0801086	0.857083	0.0209808
0.859583	-0.000953674	0.86	0.0495911	0.859583	-0.0367165	0.859167	0.0114441	0.859583	0.0481606	0.859583	0.0400543	0.859167	-0.0939369	0.859583	0.064373	0.86	0.0100136	0.859583	0.0772476	0.859583	0.0462532	0.85875	0.0224113	0.85875	-0.0686646	0.85875	0.0119209
0.86125	0.00286102	0.861667	0.0491142	0.86125	-0.0257492	0.860833	0.0109673	0.86125	0.0491142	0.86125	0.043869	0.860833	-0.0901222	0.86125	0.0648499	0.861667	0.0123978	0.86125	0.079155	0.86125	0.0505447	0.860417	0.026226	0.860417	-0.064373	0.860417	0.00810623
0.862917	0.00572205	0.863333	0.0486374	0.862917	-0.0133514	0.8625	0.00762939	0.862917	0.0505447	0.862917	0.0419617	0.8625	-0.0863075	0.862917	0.0658035	0.863333	0.0143051	0.862917	0.0815392	0.862917	0.0524521	0.862083	0.0338554	0.862083	-0.0677109	0.862083	0.0104904
0.864583	0.00429153	0.865	0.0510216	0.864583	-0.00143051	0.864167	0.00238419	0.864583	0.0524521	0.864583	0.0338554	0.864167	-0.0810623	0.864583	0.0667572	0.865	0.0152588	0.864583	0.0796318	0.864583	0.0486374	0.86375	0.0452995	0.86375	-0.0753403	0.86375	0.0171661
0.86625	0	0.866667	0.0543594	0.86625	0.00858307	0.865833	-0.00143051	0.86625	0.0562668	0.86625	0.0200272	0.865833	-0.0743866	0.86625	0.0653267	0.866667	0.0109673	0.86625	0.0729561	0.86625	0.043869	0.865417	0.0553131	0.865417	-0.0863075	0.865417	0.0252724
0.867917	-0.00524521	0.868333	0.0548363	0.867917	0.0138283	0.8675	-0.00667572	0.867917	0.0610352	0.867917	0.00762939	0.8675	-0.0662804	0.867917	0.0576973	0.868333	0.00429153	0.867917	0.0648499	0.867917	0.0362396	0.867083	0.0600815	0.867083	-0.100136	0.867083	0.0333786
0.869583	-0.0114441	0.87	0.0543594	0.869583	0.0128746	0.869167	-0.0138283	0.869583	0.0648499	0.869583	-0.000476837	0.869167	-0.058651	0.869583	0.0505447	0.87	0.000953674	0.869583	0.058651	0.869583	0.0257492	0.86875	0.0600815	0.86875	-0.11158	0.86875	0.043869
0.87125	-0.0185966	0.871667	0.0553131	0.87125	0.00810623	0.870833	-0.0195503	0.87125	0.0653267	0.87125	-0.00286102	0.870833	-0.0529289	0.87125	0.04673	0.871667	0.00333786	0.87125	0.0538826	0.87125	0.014782	0.870417	0.0553131	0.870417	-0.118732	0.870417	0.0519753
0.872917	-0.026226	0.873333	0.0538826	0.872917	0.000476837	0.8725	-0.0185966	0.872917	0.0638962	0.872917	-0.00238419	0.8725	-0.0495911	0.872917	0.0491142	0.873333	0.00572205	0.872917	0.0500679	0.872917	0.00476837	0.872083	0.0462532	0.872083	-0.121593	0.872083	0.0519753
0.874583	-0.0338554	0.875	0.0452995	0.874583	-0.00619888	0.874167	-0.0119209	0.874583	0.0596046	0.874583	-0.000476837	0.874167	-0.0500679	0.874583	0.0519753	0.875	0.00333786	0.874583	0.0505447	0.874583	0.000476837	0.87375	0.0319481	0.87375	-0.120163	0.87375	0.0476837
0.87625	-0.0424385	0.876667	0.0319481	0.87625	-0.0123978	0.875833	-0.00476837	0.87625	0.0534058	0.87625	0.00572205	0.875833	-0.0510216	0.87625	0.0567436	0.876667	-0.00143051	0.87625	0.0572205	0.87625	-0.00333786	0.875417	0.017643	0.875417	-0.118256	0.875417	0.0452995
0.877917	-0.0476837	0.878333	0.0185966	0.877917	-0.0171661	0.8775	-0.000953674	0.877917	0.0457764	0.877917	0.0157356	0.8775	-0.0557899	0.877917	0.0648499	0.878333	-0.00476837	0.877917	0.0662804	0.877917	-0.00476837	0.877083	0.0038147	0.877083	-0.116825	0.877083	0.0443459
0.879583	-0.0476837	0.88	0.00905991	0.879583	-0.0200272	0.879167	-0.000953674	0.879583	0.0395775	0.879583	0.0271797	0.879167	-0.0624657	0.879583	0.0705719	0.88	-0.00858307	0.879583	0.0758171	0.879583	-0.000476837	0.87875	-0.00810623	0.87875	-0.117779	0.87875	0.0429153
0.88125	-0.0476837	0.881667	0.00572205	0.88125	-0.0219345	0.880833	-0.00286102	0.88125	0.0386238	0.88125	0.0338554	0.880833	-0.0705719	0.88125	0.0715256	0.881667	-0.0143051	0.88125	0.0839233	0.88125	0.00619888	0.880417	-0.0152588	0.880417	-0.116825	0.880417	0.0457764
0.882917	-0.0491142	0.883333	0.0100136	0.882917	-0.0219345	0.8825	-0.00619888	0.882917	0.0395775	0.882917	0.0376701	0.8825	-0.0782013	0.882917	0.067234	0.883333	-0.017643	0.882917	0.0882149	0.882917	0.0123978	0.882083	-0.0138283	0.882083	-0.115395	0.882083	0.0557899
0.884583	-0.0510216	0.885	0.0200272	0.884583	-0.023365	0.884167	-0.0100136	0.884583	0.041008	0.884583	0.0391006	0.884167	-0.0810623	0.884583	0.0596046	0.885	-0.0138283	0.884583	0.0891685	0.884583	0.0143051	0.88375	-0.0038147	0.88375	-0.118732	0.88375	0.0634193
0.88625	-0.0500679	0.886667	0.0319481	0.88625	-0.0271797	0.885833	-0.0123978	0.88625	0.041008	0.88625	0.0371933	0.885833	-0.082016	0.88625	0.0491142	0.886667	-0.00762939	0.88625	0.0872612	0.88625	0.0181198	0.885417	0.00858307	0.885417	-0.12064	0.885417	0.0610352
0.887917	-0.0486374	0.888333	0.0419617	0.887917	-0.0305176	0.8875	-0.0100136	0.887917	0.0419617	0.887917	0.0324249	0.8875	-0.0805855	0.887917	0.0376701	0.888333	-0.00190735	0.887917	0.0839233	0.887917	0.0238419	0.887083	0.0214577	0.887083	-0.12064	0.887083	0.0538826
0.889583	-0.0491142	0.89	0.0500679	0.889583	-0.0319481	0.889167	-0.00619888	0.889583	0.0433922	0.889583	0.0271797	0.889167	-0.0772476	0.889583	0.0324249	0.89	0.00238419	0.889583	0.0801086	0.889583	0.026226	0.88875	0.0338554	0.88875	-0.121117	0.88875	0.0476837
0.89125	-0.0476837	0.891667	0.0548363	0.89125	-0.0309944	0.890833	-0.00429153	0.89125	0.0443459	0.89125	0.0267029	0.890833	-0.0710487	0.89125	0.0338554	0.891667	0.00619888	0.89125	0.0786781	0.89125	0.0238419	0.890417	0.041008	0.890417	-0.126362	0.890417	0.0400543
0.892917	-0.0429153	0.893333	0.0543594	0.892917	-0.0319481	0.8925	-0.0038147	0.892917	0.0448227	0.892917	0.0286102	0.8925	-0.0638962	0.892917	0.0405312	0.893333	0.00619888	0.892917	0.0810623	0.892917	0.0200272	0.892083	0.0400543	0.892083	-0.130653	0.892083	0.0271797
0.894583	-0.0367165	0.895	0.0495911	0.894583	-0.0352859	0.894167	-0.00572205	0.894583	0.0424385	0.894583	0.0319481	0.894167	-0.061512	0.894583	0.0500679	0.895	0.000953674	0.894583	0.0863075	0.894583	0.0181198	0.89375	0.0348091	0.89375	-0.125408	0.89375	0.014782
0.89625	-0.0343323	0.896667	0.0462532	0.89625	-0.0371933	0.895833	-0.00810623	0.89625	0.0386238	0.89625	0.038147	0.895833	-0.0653267	0.89625	0.0591278	0.896667	-0.00476837	0.89625	0.0929832	0.89625	0.0157356	0.895417	0.0295639	0.895417	-0.115871	0.895417	0.00953674
0.897917	-0.0329018	0.898333	0.0448227	0.897917	-0.0386238	0.8975	-0.0104904	0.897917	0.0324249	0.897917	0.0476837	0.8975	-0.0720024	0.897917	0.064373	0.898333	-0.00905991	0.897917	0.100613	0.897917	0.0128746	0.897083	0.0271797	0.897083	-0.107288	0.897083	0.00858307
0.899583	-0.0300407	0.9	0.0486374	0.899583	-0.0405312	0.899167	-0.00953674	0.899583	0.0286102	0.899583	0.0543594	0.899167	-0.082016	0.899583	0.0624657	0.9	-0.00858307	0.899583	0.105858	0.899583	0.0114441	0.89875	0.0276566	0.89875	-0.0987053	0.89875	0.00905991
0.90125	-0.0267029	0.901667	0.0572205	0.90125	-0.0452995	0.900833	-0.00476837	0.90125	0.0267029	0.90125	0.0553131	0.900833	-0.0929832	0.90125	0.0557899	0.901667	-0.00619888	0.90125	0.107765	0.90125	0.0128746	0.900417	0.0338554	0.900417	-0.087738	0.900417	0.0114441
0.902917	-0.023365	0.903333	0.0662804	0.902917	-0.0495911	0.9025	0.000953674	0.902917	0.0252724	0.902917	0.0524521	0.9025	-0.103951	0.902917	0.0452995	0.903333	-0.00143051	0.902917	0.105858	0.902917	0.0171661	0.902083	0.0414848	0.902083	-0.0782013	0.902083	0.0143051
0.904583	-0.0185966	0.905	0.0705719	0.904583	-0.0505447	0.904167	0.00619888	0.904583	0.0295639	0.904583	0.0476837	0.904167	-0.110149	0.904583	0.0352859	0.905	0.00524521	0.904583	0.102997	0.904583	0.0228882	0.90375	0.0443459	0.90375	-0.0762939	0.90375	0.0190735
0.90625	-0.0128746	0.906667	0.0658035	0.90625	-0.0481606	0.905833	0.00715256	0.90625	0.0395775	0.90625	0.041008	0.905833	-0.112534	0.90625	0.0281334	0.906667	0.0104904	0.90625	0.0991821	0.90625	0.0276566	0.905417	0.0424385	0.905417	-0.082016	0.905417	0.0243187
0.907917	-0.00715256	0.908333	0.0581741	0.907917	-0.0433922	0.9075	0.00429153	0.907917	0.0500679	0.907917	0.0352859	0.9075	-0.115395	0.907917	0.0243187	0.908333	0.00858307	0.907917	0.0929832	0.907917	0.0305176	0.907083	0.0395775	0.907083	-0.0891685	0.907083	0.0329018
0.909583	-0.00333786	0.91	0.0505447	0.909583	-0.0362396	0.909167	-0.000476837	0.909583	0.0562668	0.909583	0.0343323	0.909167	-0.117779	0.909583	0.0224113	0.91	-0.00143051	0.909583	0.0858307	0.909583	0.0343323	0.90875	0.0357628	0.90875	-0.0963211	0.90875	0.041008
0.91125	-0.00143051	0.911667	0.0414848	0.91125	-0.0276566	0.910833	-0.00619888	0.91125	0.0591278	0.91125	0.0343323	0.910833	-0.116825	0.91125	0.0214577	0.911667	-0.0128746	0.91125	0.0782013	0.91125	0.0400543	0.910417	0.0267029	0.910417	-0.104427	0.910417	0.04673
0.912917	-0.00190735	0.913333	0.0333786	0.912917	-0.020504	0.9125	-0.00953674	0.912917	0.0634193	0.912917	0.038147	0.9125	-0.112057	0.912917	0.0200272	0.913333	-0.0214577	0.912917	0.0748634	0.912917	0.0414848	0.912083	0.0133514	0.912083	-0.113487	0.912083	0.0529289
0.914583	-0.00238419	0.915	0.0295639	0.914583	-0.0162125	0.914167	-0.0123978	0.914583	0.0662804	0.914583	0.0443459	0.914167	-0.107288	0.914583	0.0181198	0.915	-0.0243187	0.914583	0.0734329	0.914583	0.0367165	0.91375	0.0038147	0.91375	-0.120163	0.91375	0.0596046
0.91625	-0.0038147	0.916667	0.0338554	0.91625	-0.0157356	0.915833	-0.0119209	0.91625	0.0686646	0.91625	0.0524521	0.915833	-0.101089	0.91625	0.0171661	0.916667	-0.0224113	0.91625	0.0724792	0.91625	0.0281334	0.915417	0	0.915417	-0.121117	0.915417	0.0648499
0.917917	-0.00762939	0.918333	0.0424385	0.917917	-0.0166893	0.9175	-0.00619888	0.917917	0.0729561	0.917917	0.0581741	0.9175	-0.0882149	0.917917	0.0185966	0.918333	-0.0119209	0.917917	0.0748634	0.917917	0.0228882	0.917083	0	0.917083	-0.118256	0.917083	0.0634193
0.919583	-0.0128746	0.92	0.0505447	0.919583	-0.020504	0.919167	0	0.919583	0.0743866	0.919583	0.0600815	0.919167	-0.0677109	0.919583	0.0247955	0.92	0.00286102	0.919583	0.0801086	0.919583	0.017643	0.91875	0.00143051	0.91875	-0.112534	0.91875	0.0567436
0.92125	-0.0157356	0.921667	0.0562668	0.92125	-0.0286102	0.920833	0.00524521	0.92125	0.0705719	0.92125	0.0619888	0.920833	-0.0476837	0.92125	0.0314713	0.921667	0.0143051	0.92125	0.0863075	0.92125	0.0104904	0.920417	0.00524521	0.920417	-0.106335	0.920417	0.0529289
0.922917	-0.0171661	0.923333	0.0610352	0.922917	-0.0362396	0.9225	0.00667572	0.922917	0.0634193	0.922917	0.0596046	0.9225	-0.0338554	0.922917	0.0414848	0.923333	0.0195503	0.922917	0.0872612	0.922917	0.00238419	0.922083	0.0128746	0.922083	-0.10252	0.922083	0.0538826
0.924583	-0.0195503	0.925	0.0624657	0.924583	-0.0424385	0.924167	0.00905991	0.924583	0.0567436	0.924583	0.0548363	0.924167	-0.0286102	0.924583	0.0500679	0.925	0.020504	0.924583	0.0858307	0.924583	-0.00286102	0.92375	0.0190735	0.92375	-0.102043	0.92375	0.0581741
0.92625	-0.0228882	0.926667	0.0591278	0.92625	-0.043869	0.925833	0.00858307	0.92625	0.0500679	0.92625	0.0500679	0.925833	-0.0295639	0.92625	0.0548363	0.926667	0.020504	0.92625	0.0824928	0.92625	-0.00476837	0.925417	0.0238419	0.925417	-0.104427	0.925417	0.0591278
0.927917	-0.026226	0.928333	0.0529289	0.927917	-0.0433922	0.9275	0.00572205	0.927917	0.0443459	0.927917	0.0472069	0.9275	-0.0367165	0.927917	0.0538826	0.928333	0.0157356	0.927917	0.0782013	0.927917	-0.00667572	0.927083	0.0267029	0.927083	-0.103474	0.927083	0.0567436
0.929583	-0.0286102	0.93	0.04673	0.929583	-0.0391006	0.929167	0.000476837	0.929583	0.0395775	0.929583	0.0457764	0.929167	-0.0505447	0.929583	0.0514984	0.93	0.0100136	0.929583	0.0739098	0.929583	-0.0114441	0.92875	0.0267029	0.92875	-0.100136	0.92875	0.0553131
0.93125	-0.0319481	0.931667	0.0429153	0.93125	-0.0314713	0.930833	-0.00429153	0.93125	0.0386238	0.93125	0.0433922	0.930833	-0.0691414	0.93125	0.0486374	0.931667	0.00715256	0.93125	0.0729561	0.93125	-0.0166893	0.930417	0.0219345	0.930417	-0.0967979	0.930417	0.0543594
0.932917	-0.0352859	0.933333	0.0391006	0.932917	-0.026226	0.9325	-0.00572205	0.932917	0.0395775	0.932917	0.0429153	0.9325	-0.0853539	0.932917	0.0443459	0.933333	0.00858307	0.932917	0.0753403	0.932917	-0.0209808	0.932083	0.0128746	0.932083	-0.0944138	0.932083	0.0514984
0.934583	-0.0367165	0.935	0.0371933	0.934583	-0.0200272	0.934167	-0.00619888	0.934583	0.0405312	0.934583	0.0462532	0.934167	-0.0934601	0.934583	0.0433922	0.935	0.00953674	0.934583	0.0762939	0.934583	-0.0224113	0.93375	0.00572205	0.93375	-0.0925064	0.93375	0.0457764
0.93625	-0.0352859	0.936667	0.0405312	0.93625	-0.0138283	0.935833	-0.00715256	0.93625	0.043869	0.93625	0.0491142	0.935833	-0.0944138	0.93625	0.0462532	0.936667	0.00524521	0.93625	0.0772476	0.93625	-0.020504	0.935417	0.00476837	0.935417	-0.0929832	0.935417	0.041008
0.937917	-0.0329018	0.938333	0.0443459	0.937917	-0.00619888	0.9375	-0.00715256	0.937917	0.0500679	0.937917	0.0505447	0.9375	-0.0905991	0.937917	0.0524521	0.938333	0	0.937917	0.0801086	0.937917	-0.0157356	0.937083	0.00762939	0.937083	-0.0987053	0.937083	0.0424385
0.939583	-0.0314713	0.94	0.0476837	0.939583	-0.000476837	0.939167	-0.00476837	0.939583	0.0572205	0.939583	0.0486374	0.939167	-0.0858307	0.939583	0.0567436	0.94	-0.00715256	0.939583	0.084877	0.939583	-0.00858307	0.93875	0.0114441	0.93875	-0.107765	0.93875	0.0476837
0.94125	-0.0319481	0.941667	0.0491142	0.94125	0.00476837	0.940833	-0.000953674	0.94125	0.0648499	0.94125	0.0495911	0.940833	-0.0815392	0.94125	0.0610352	0.941667	-0.0138283	0.94125	0.0844002	0.94125	-0.00286102	0.940417	0.017643	0.940417	-0.116825	0.940417	0.0529289
0.942917	-0.0352859	0.943333	0.0481606	0.942917	0.0104904	0.9425	0.00190735	0.942917	0.0720024	0.942917	0.0538826	0.9425	-0.0796318	0.942917	0.0634193	0.943333	-0.0195503	0.942917	0.0786781	0.942917	0.0038147	0.942083	0.023365	0.942083	-0.120163	0.942083	0.0548363
0.944583	-0.0386238	0.945	0.0472069	0.944583	0.0119209	0.944167	0.00667572	0.944583	0.0782013	0.944583	0.0557899	0.944167	-0.0786781	0.944583	0.064373	0.945	-0.0214577	0.944583	0.0729561	0.944583	0.00810623	0.94375	0.026226	0.94375	-0.118732	0.94375	0.0543594
0.94625	-0.0400543	0.946667	0.0443459	0.94625	0.00715256	0.945833	0.014782	0.94625	0.0786781	0.94625	0.0548363	0.945833	-0.0767708	0.94625	0.0629425	0.946667	-0.0200272	0.94625	0.0691414	0.94625	0.00715256	0.945417	0.023365	0.945417	-0.114918	0.945417	0.0529289
0.947917	-0.0367165	0.948333	0.043869	0.947917	-0.00190735	0.9475	0.0214577	0.947917	0.0729561	0.947917	0.0510216	0.9475	-0.0734329	0.947917	0.0605583	0.948333	-0.0157356	0.947917	0.0634193	0.947917	0.000953674	0.947083	0.0152588	0.947083	-0.110626	0.947083	0.0472069
0.949583	-0.0333786	0.95	0.0419617	0.949583	-0.0114441	0.949167	0.0257492	0.949583	0.0653267	0.949583	0.0491142	0.949167	-0.0681877	0.949583	0.0581741	0.95	-0.0100136	0.949583	0.0529289	0.949583	-0.00429153	0.94875	0.00619888	0.94875	-0.104904	0.94875	0.0386238
0.95125	-0.0309944	0.951667	0.0376701	0.95125	-0.0166893	0.950833	0.0257492	0.95125	0.0581741	0.95125	0.0481606	0.950833	-0.0596046	0.95125	0.0567436	0.951667	-0.0100136	0.95125	0.0448227	0.95125	-0.00572205	0.950417	0.000476837	0.950417	-0.0948906	0.950417	0.0290871
0.952917	-0.026226	0.953333	0.0343323	0.952917	-0.0185966	0.9525	0.0219345	0.952917	0.0534058	0.952917	0.0472069	0.9525	-0.0491142	0.952917	0.0543594	0.953333	-0.0143051	0.952917	0.043869	0.952917	-0.00810623	0.952083	0.00143051	0.952083	-0.0834465	0.952083	0.0224113
0.954583	-0.0200272	0.955	0.0300407	0.954583	-0.0171661	0.954167	0.0138283	0.954583	0.0472069	0.954583	0.0486374	0.954167	-0.0414848	0.954583	0.0505447	0.955	-0.0195503	0.954583	0.0500679	0.954583	-0.0104904	0.95375	0.00715256	0.95375	-0.0767708	0.95375	0.0185966
0.95625	-0.014782	0.956667	0.0267029	0.95625	-0.0114441	0.955833	0.00524521	0.95625	0.0433922	0.95625	0.0510216	0.955833	-0.0357628	0.95625	0.0448227	0.956667	-0.0219345	0.95625	0.058651	0.95625	-0.0123978	0.955417	0.0157356	0.955417	-0.0748634	0.955417	0.0200272
0.957917	-0.0157356	0.958333	0.0214577	0.957917	-0.00524521	0.9575	-0.00286102	0.957917	0.0433922	0.957917	0.0548363	0.9575	-0.0352859	0.957917	0.038147	0.958333	-0.0228882	0.957917	0.067234	0.957917	-0.0119209	0.957083	0.0257492	0.957083	-0.0720024	0.957083	0.0238419
0.959583	-0.0195503	0.96	0.0185966	0.959583	-0.000953674	0.959167	-0.0104904	0.959583	0.04673	0.959583	0.0548363	0.959167	-0.041008	0.959583	0.0319481	0.96	-0.0238419	0.959583	0.0772476	0.959583	-0.0114441	0.95875	0.0362396	0.95875	-0.0667572	0.95875	0.0267029
0.96125	-0.0238419	0.961667	0.0219345	0.96125	-0.00143051	0.960833	-0.0195503	0.96125	0.0510216	0.96125	0.0524521	0.960833	-0.0495911	0.96125	0.0243187	0.961667	-0.0219345	0.96125	0.084877	0.96125	-0.0109673	0.960417	0.0443459	0.960417	-0.064373	0.960417	0.0276566
0.962917	-0.0286102	0.963333	0.0281334	0.962917	-0.00143051	0.9625	-0.0276566	0.962917	0.0567436	0.962917	0.0472069	0.9625	-0.058651	0.962917	0.0171661	0.963333	-0.0195503	0.962917	0.0858307	0.962917	-0.0119209	0.962083	0.0476837	0.962083	-0.0677109	0.962083	0.0295639
0.964583	-0.0333786	0.965	0.0343323	0.964583	0.000476837	0.964167	-0.0314713	0.964583	0.0658035	0.964583	0.0424385	0.964167	-0.0648499	0.964583	0.0123978	0.965	-0.0171661	0.964583	0.0777245	0.964583	-0.0133514	0.96375	0.0486374	0.96375	-0.0700951	0.96375	0.0362396
0.96625	-0.0367165	0.966667	0.0391006	0.96625	0.00143051	0.965833	-0.0314713	0.96625	0.0758171	0.96625	0.0362396	0.965833	-0.0729561	0.96625	0.0143051	0.966667	-0.0138283	0.96625	0.0667572	0.96625	-0.0119209	0.965417	0.0491142	0.965417	-0.0658035	0.965417	0.0452995
0.967917	-0.0386238	0.968333	0.0419617	0.967917	0.000476837	0.9675	-0.0286102	0.967917	0.0858307	0.967917	0.0290871	0.9675	-0.0762939	0.967917	0.0190735	0.968333	-0.00858307	0.967917	0.058651	0.967917	-0.00667572	0.967083	0.0462532	0.967083	-0.058651	0.967083	0.0534058
0.969583	-0.041008	0.97	0.0429153	0.969583	0.00238419	0.969167	-0.0257492	0.969583	0.0939369	0.969583	0.0243187	0.969167	-0.0720024	0.969583	0.0224113	0.97	0.000476837	0.969583	0.0548363	0.969583	0.000476837	0.96875	0.0386238	0.96875	-0.058651	0.96875	0.0572205
0.97125	-0.0414848	0.971667	0.038147	0.97125	0.00762939	0.970833	-0.0219345	0.97125	0.100613	0.97125	0.0224113	0.970833	-0.0648499	0.97125	0.0267029	0.971667	0.0104904	0.97125	0.0519753	0.97125	0.00667572	0.970417	0.0271797	0.970417	-0.0638962	0.970417	0.0572205
0.972917	-0.0376701	0.973333	0.0295639	0.972917	0.0123978	0.9725	-0.017643	0.972917	0.102997	0.972917	0.0252724	0.9725	-0.0600815	0.972917	0.0338554	0.973333	0.017643	0.972917	0.0495911	0.972917	0.0119209	0.972083	0.0171661	0.972083	-0.0681877	0.972083	0.0548363
0.974583	-0.0309944	0.975	0.0209808	0.974583	0.0104904	0.974167	-0.014782	0.974583	0.101566	0.974583	0.0286102	0.974167	-0.0605583	0.974583	0.041008	0.975	0.0219345	0.974583	0.0553131	0.974583	0.014782	0.97375	0.00810623	0.97375	-0.0739098	0.97375	0.0500679
0.97625	-0.0271797	0.976667	0.0128746	0.97625	0.00667572	0.975833	-0.0190735	0.97625	0.100136	0.97625	0.0343323	0.975833	-0.0600815	0.97625	0.0443459	0.976667	0.020504	0.97625	0.0658035	0.97625	0.0133514	0.975417	-0.000953674	0.975417	-0.0853539	0.975417	0.0448227
0.977917	-0.0276566	0.978333	0.00905991	0.977917	0.00476837	0.9775	-0.0281334	0.977917	0.0991821	0.977917	0.0400543	0.9775	-0.061512	0.977917	0.0462532	0.978333	0.0152588	0.977917	0.0767708	0.977917	0.00905991	0.977083	-0.00619888	0.977083	-0.101089	0.977083	0.0429153
0.979583	-0.0252724	0.98	0.00619888	0.979583	0.00429153	0.979167	-0.0371933	0.979583	0.0991821	0.979583	0.0462532	0.979167	-0.0691414	0.979583	0.0472069	0.98	0.00572205	0.979583	0.0844002	0.979583	0.00429153	0.97875	-0.00619888	0.97875	-0.114441	0.97875	0.0476837
0.98125	-0.0209808	0.981667	0.00524521	0.98125	0.00476837	0.980833	-0.0405312	0.98125	0.0967979	0.98125	0.0510216	0.980833	-0.0810623	0.98125	0.0433922	0.981667	-0.00190735	0.98125	0.0905991	0.98125	0.0038147	0.980417	0	0.980417	-0.123024	0.980417	0.058651
0.982917	-0.0200272	0.983333	0.00476837	0.982917	0.00572205	0.9825	-0.0362396	0.982917	0.0920296	0.982917	0.0519753	0.9825	-0.0915527	0.982917	0.0357628	0.983333	-0.00810623	0.982917	0.0972748	0.982917	0.00905991	0.982083	0.00619888	0.982083	-0.124931	0.982083	0.0705719
0.984583	-0.026226	0.985	0.00715256	0.984583	0.0109673	0.984167	-0.0271797	0.984583	0.0834465	0.984583	0.0500679	0.984167	-0.0944138	0.984583	0.0309944	0.985	-0.0119209	0.984583	0.0991821	0.984583	0.0181198	0.98375	0.00953674	0.98375	-0.122547	0.98375	0.0772476
0.98625	-0.0333786	0.986667	0.0119209	0.98625	0.0190735	0.985833	-0.0157356	0.98625	0.0729561	0.98625	0.0452995	0.985833	-0.0905991	0.98625	0.0305176	0.986667	-0.0143051	0.98625	0.0963211	0.98625	0.0252724	0.985417	0.0109673	0.985417	-0.12064	0.985417	0.0786781
0.987917	-0.0357628	0.988333	0.0157356	0.987917	0.026226	0.9875	-0.00333786	0.987917	0.061512	0.987917	0.0395775	0.9875	-0.0844002	0.987917	0.0276566	0.988333	-0.0143051	0.987917	0.0901222	0.987917	0.026226	0.987083	0.0128746	0.987083	-0.118256	0.987083	0.079155
0.989583	-0.0371933	0.99	0.0185966	0.989583	0.0286102	0.989167	0.00905991	0.989583	0.0514984	0.989583	0.0319481	0.989167	-0.0796318	0.989583	0.020504	0.99	-0.0123978	0.989583	0.0863075	0.989583	0.0214577	0.98875	0.0166893	0.98875	-0.112534	0.98875	0.0786781
0.99125	-0.0414848	0.991667	0.0243187	0.99125	0.0257492	0.990833	0.0181198	0.99125	0.0429153	0.99125	0.0214577	0.990833	-0.0753403	0.99125	0.0166893	0.991667	-0.00905991	0.99125	0.0839233	0.99125	0.0119209	0.990417	0.0181198	0.990417	-0.104904	0.990417	0.0753403
0.992917	-0.0457764	0.993333	0.0324249	0.992917	0.020504	0.9925	0.0200272	0.992917	0.0371933	0.992917	0.0100136	0.9925	-0.0710487	0.992917	0.0185966	0.993333	-0.00429153	0.992917	0.0805855	0.992917	0.00333786	0.992083	0.0162125	0.992083	-0.102043	0.992083	0.0691414
0.994583	-0.0476837	0.995	0.0376701	0.994583	0.0143051	0.994167	0.0128746	0.994583	0.0376701	0.994583	0.00143051	0.994167	-0.0691414	0.994583	0.0195503	0.995	0	0.994583	0.0796318	0.994583	-0.00429153	0.99375	0.0109673	0.99375	-0.105858	0.99375	0.0629425
0.99625	-0.0472069	0.996667	0.0386238	0.99625	0.00810623	0.995833	0.00333786	0.99625	0.041008	0.99625	-0.00190735	0.995833	-0.0715256	0.99625	0.0152588	0.996667	0.00190735	0.99625	0.0815392	0.99625	-0.0100136	0.995417	0.00190735	0.995417	-0.109673	0.995417	0.0591278
0.997917	-0.0443459	0.998333	0.0371933	0.997917	0.00429153	0.9975	-0.00286102	0.997917	0.0462532	0.997917	-0.00190735	0.9975	-0.0786781	0.997917	0.0128746	0.998333	0.00143051	0.997917	0.0829697	0.997917	-0.0119209	0.997083	-0.00858307	0.997083	-0.110626	0.997083	0.0538826
0.999583	-0.0414848	1	0.0371933	0.999583	0.00429153	0.999167	-0.00476837	0.999583	0.0486374	0.999583	0.00238419	0.999167	-0.0867844	0.999583	0.0185966	1	0	0.999583	0.0796318	0.999583	-0.0100136	0.99875	-0.0152588	0.99875	-0.114918	0.99875	0.0448227
1.00125	-0.038147	1.00167	0.0348091	1.00125	0.00953674	1.00083	-0.00333786	1.00125	0.0500679	1.00125	0.0104904	1.00083	-0.0925064	1.00125	0.0300407	1.00167	-0.000953674	1.00125	0.0748634	1.00125	-0.00476837	1.00042	-0.0185966	1.00042	-0.123501	1.00042	0.0324249
1.00292	-0.0362396	1.00333	0.0295639	1.00292	0.0138283	1.0025	0.000476837	1.00292	0.0548363	1.00292	0.023365	1.0025	-0.0953674	1.00292	0.038147	1.00333	-0.00143051	1.00292	0.0705719	1.00292	-0.000476837	1.00208	-0.0185966	1.00208	-0.133038	1.00208	0.0228882
1.00458	-0.0343323	1.005	0.0257492	1.00458	0.014782	1.00417	0.00762939	1.00458	0.0596046	1.00458	0.0362396	1.00417	-0.101089	1.00458	0.0391006	1.005	-0.000476837	1.00458	0.0619888	1.00458	0.0038147	1.00375	-0.0157356	1.00375	-0.138283	1.00375	0.0200272
1.00625	-0.0319481	1.00667	0.0267029	1.00625	0.0133514	1.00583	0.0152588	1.00625	0.0619888	1.00625	0.0457764	1.00583	-0.108242	1.00625	0.0371933	1.00667	0.00286102	1.00625	0.0486374	1.00625	0.0109673	1.00542	-0.0100136	1.00542	-0.141621	1.00542	0.0228882
1.00792	-0.0305176	1.00833	0.0319481	1.00792	0.0119209	1.0075	0.0181198	1.00792	0.0610352	1.00792	0.0519753	1.0075	-0.112534	1.00792	0.0352859	1.00833	0.00524521	1.00792	0.0348091	1.00792	0.017643	1.00708	-0.00286102	1.00708	-0.14925	1.00708	0.0271797
1.00958	-0.0309944	1.01	0.0391006	1.00958	0.0104904	1.00917	0.0157356	1.00958	0.0610352	1.00958	0.0538826	1.00917	-0.110626	1.00958	0.0371933	1.01	0.00762939	1.00958	0.0257492	1.00958	0.0190735	1.00875	0.00143051	1.00875	-0.158787	1.00875	0.0333786
1.01125	-0.0324249	1.01167	0.0448227	1.01125	0.00524521	1.01083	0.0114441	1.01125	0.0653267	1.01125	0.0534058	1.01083	-0.107765	1.01125	0.0395775	1.01167	0.00810623	1.01125	0.020504	1.01125	0.0123978	1.01042	0.00429153	1.01042	-0.165939	1.01042	0.0414848
1.01292	-0.0362396	1.01333	0.0452995	1.01292	-0.00238419	1.0125	0.00572205	1.01292	0.0705719	1.01292	0.0529289	1.0125	-0.110149	1.01292	0.043869	1.01333	0.00715256	1.01292	0.0166893	1.01292	0.0038147	1.01208	0.00476837	1.01208	-0.166893	1.01208	0.0476837
1.01458	-0.043869	1.015	0.0433922	1.01458	-0.00810623	1.01417	-0.00238419	1.01458	0.0753403	1.01458	0.0529289	1.01417	-0.112057	1.01458	0.0510216	1.015	0.00715256	1.01458	0.0162125	1.01458	-0.0038147	1.01375	0.00476837	1.01375	-0.16737	1.01375	0.0510216
1.01625	-0.0534058	1.01667	0.0405312	1.01625	-0.0123978	1.01583	-0.0119209	1.01625	0.079155	1.01625	0.0534058	1.01583	-0.110626	1.01625	0.0596046	1.01667	0.0109673	1.01625	0.0219345	1.01625	-0.0119209	1.01542	0.00524521	1.01542	-0.170231	1.01542	0.0505447
1.01792	-0.0619888	1.01833	0.0400543	1.01792	-0.017643	1.0175	-0.0162125	1.01792	0.0810623	1.01792	0.0534058	1.0175	-0.108719	1.01792	0.0662804	1.01833	0.0190735	1.01792	0.0333786	1.01792	-0.0185966	1.01708	0.0038147	1.01708	-0.172615	1.01708	0.0457764
1.01958	-0.0662804	1.02	0.038147	1.01958	-0.0247955	1.01917	-0.0166893	1.01958	0.0829697	1.01958	0.0567436	1.01917	-0.110626	1.01958	0.0653267	1.02	0.0252724	1.01958	0.043869	1.01958	-0.0195503	1.01875	0	1.01875	-0.169754	1.01875	0.0400543
1.02125	-0.067234	1.02167	0.0371933	1.02125	-0.0300407	1.02083	-0.017643	1.02125	0.084877	1.02125	0.0624657	1.02083	-0.112534	1.02125	0.0562668	1.02167	0.0290871	1.02125	0.0524521	1.02125	-0.0157356	1.02042	-0.00810623	1.02042	-0.162125	1.02042	0.0376701
1.02292	-0.0648499	1.02333	0.0400543	1.02292	-0.0314713	1.0225	-0.0190735	1.02292	0.0839233	1.02292	0.0667572	1.0225	-0.108242	1.02292	0.04673	1.02333	0.0348091	1.02292	0.0619888	1.02292	-0.0114441	1.02208	-0.0143051	1.02208	-0.151634	1.02208	0.0405312
1.02458	-0.0596046	1.025	0.04673	1.02458	-0.0300407	1.02417	-0.0209808	1.02458	0.0810623	1.02458	0.0686646	1.02417	-0.100136	1.02458	0.0391006	1.025	0.0395775	1.02458	0.0710487	1.02458	-0.0100136	1.02375	-0.0162125	1.02375	-0.14019	1.02375	0.0419617
1.02625	-0.0538826	1.02667	0.0557899	1.02625	-0.0271797	1.02583	-0.0200272	1.02625	0.0786781	1.02625	0.0658035	1.02583	-0.0920296	1.02625	0.0305176	1.02667	0.0376701	1.02625	0.0753403	1.02625	-0.00715256	1.02542	-0.014782	1.02542	-0.132084	1.02542	0.0405312
1.02792	-0.0462532	1.02833	0.0605583	1.02792	-0.020504	1.0275	-0.0200272	1.02792	0.079155	1.02792	0.0629425	1.0275	-0.082016	1.02792	0.0195503	1.02833	0.0286102	1.02792	0.0715256	1.02792	-0.00190735	1.02708	-0.0133514	1.02708	-0.127316	1.02708	0.0443459
1.02958	-0.038147	1.03	0.061512	1.02958	-0.00953674	1.02917	-0.0214577	1.02958	0.0786781	1.02958	0.0634193	1.02917	-0.0743866	1.02958	0.0119209	1.03	0.0190735	1.02958	0.0677109	1.02958	0.000476837	1.02875	-0.0138283	1.02875	-0.125885	1.02875	0.0548363
1.03125	-0.0281334	1.03167	0.061512	1.03125	0.00333786	1.03083	-0.0209808	1.03125	0.0739098	1.03125	0.0662804	1.03083	-0.0700951	1.03125	0.0114441	1.03167	0.0128746	1.03125	0.0634193	1.03125	0.00190735	1.03042	-0.0123978	1.03042	-0.125408	1.03042	0.0658035
1.03292	-0.017643	1.03333	0.0624657	1.03292	0.0138283	1.0325	-0.0181198	1.03292	0.067234	1.03292	0.0705719	1.0325	-0.0696182	1.03292	0.0104904	1.03333	0.00953674	1.03292	0.0605583	1.03292	0.0038147	1.03208	-0.00667572	1.03208	-0.124454	1.03208	0.0705719
1.03458	-0.00858307	1.035	0.064373	1.03458	0.0214577	1.03417	-0.00953674	1.03458	0.0624657	1.03458	0.0724792	1.03417	-0.0715256	1.03458	0.00524521	1.035	0.00858307	1.03458	0.0576973	1.03458	0.00619888	1.03375	0	1.03375	-0.120163	1.03375	0.0724792
1.03625	-0.00143051	1.03667	0.0638962	1.03625	0.0276566	1.03583	-0.00143051	1.03625	0.0624657	1.03625	0.0748634	1.03583	-0.0767708	1.03625	-0.000953674	1.03667	0.0109673	1.03625	0.0581741	1.03625	0.00524521	1.03542	0.00190735	1.03542	-0.108719	1.03542	0.0772476
1.03792	0.00238419	1.03833	0.061512	1.03792	0.0300407	1.0375	0.00333786	1.03792	0.0653267	1.03792	0.0758171	1.0375	-0.0853539	1.03792	-0.00238419	1.03833	0.0128746	1.03792	0.061512	1.03792	0.00143051	1.03708	-0.00333786	1.03708	-0.0925064	1.03708	0.0815392
1.03958	0.00190735	1.04	0.0572205	1.03958	0.0267029	1.03917	0.00476837	1.03958	0.0696182	1.03958	0.0696182	1.03917	-0.0891685	1.03958	-0.0038147	1.04	0.0114441	1.03958	0.0638962	1.03958	-0.000953674	1.03875	-0.00715256	1.03875	-0.0767708	1.03875	0.0829697
1.04125	-0.00190735	1.04167	0.0529289	1.04125	0.0181198	1.04083	0.00572205	1.04125	0.0753403	1.04125	0.0557899	1.04083	-0.0867844	1.04125	-0.00953674	1.04167	0.00715256	1.04125	0.0662804	1.04125	-0.00524521	1.04042	-0.00524521	1.04042	-0.0681877	1.04042	0.0829697
1.04292	-0.00572205	1.04333	0.0486374	1.04292	0.0100136	1.0425	0.00667572	1.04292	0.082016	1.04292	0.0433922	1.0425	-0.0805855	1.04292	-0.0152588	1.04333	0.00190735	1.04292	0.0681877	1.04292	-0.0100136	1.04208	-0.000953674	1.04208	-0.0700951	1.04208	0.0834465
1.04458	-0.00667572	1.045	0.04673	1.04458	0.00524521	1.04417	0.00286102	1.04458	0.0886917	1.04458	0.038147	1.04417	-0.0777245	1.04458	-0.0152588	1.045	-0.00524521	1.04458	0.0696182	1.04458	-0.0152588	1.04375	0.00286102	1.04375	-0.0801086	1.04375	0.0839233
1.04625	-0.00858307	1.04667	0.0448227	1.04625	0.00190735	1.04583	-0.00286102	1.04625	0.0934601	1.04625	0.0367165	1.04583	-0.0753403	1.04625	-0.00858307	1.04667	-0.0119209	1.04625	0.0686646	1.04625	-0.0219345	1.04542	0.00715256	1.04542	-0.0958443	1.04542	0.0805855
1.04792	-0.0114441	1.04833	0.04673	1.04792	-0.00286102	1.0475	-0.00190735	1.04792	0.0958443	1.04792	0.0376701	1.0475	-0.0739098	1.04792	-0.000476837	1.04833	-0.0138283	1.04792	0.0658035	1.04792	-0.026226	1.04708	0.014782	1.04708	-0.112534	1.04708	0.0715256
1.04958	-0.0138283	1.05	0.0553131	1.04958	-0.00905991	1.04917	0.0038147	1.04958	0.0963211	1.04958	0.0419617	1.04917	-0.0739098	1.04958	0.00667572	1.05	-0.0100136	1.04958	0.0653267	1.04958	-0.0267029	1.04875	0.0219345	1.04875	-0.127316	1.04875	0.0576973
1.05125	-0.014782	1.05167	0.067234	1.05125	-0.0123978	1.05083	0.00667572	1.05125	0.0944138	1.05125	0.0472069	1.05083	-0.0739098	1.05125	0.0133514	1.05167	-0.00429153	1.05125	0.0667572	1.05125	-0.0214577	1.05042	0.0228882	1.05042	-0.136375	1.05042	0.0419617
1.05292	-0.014782	1.05333	0.0748634	1.05292	-0.0119209	1.0525	0.00619888	1.05292	0.0886917	1.05292	0.0462532	1.0525	-0.0729561	1.05292	0.0200272	1.05333	0.000953674	1.05292	0.0691414	1.05292	-0.0166893	1.05208	0.0166893	1.05208	-0.139713	1.05208	0.0300407
1.05458	-0.0171661	1.055	0.0724792	1.05458	-0.00619888	1.05417	0.00572205	1.05458	0.0805855	1.05458	0.0367165	1.05417	-0.0681877	1.05458	0.0267029	1.055	0.00572205	1.05458	0.0705719	1.05458	-0.0133514	1.05375	0.00524521	1.05375	-0.139713	1.05375	0.0252724
1.05625	-0.0185966	1.05667	0.0691414	1.05625	0.000476837	1.05583	0.00762939	1.05625	0.0734329	1.05625	0.0276566	1.05583	-0.0653267	1.05625	0.0305176	1.05667	0.00858307	1.05625	0.0700951	1.05625	-0.0100136	1.05542	-0.00905991	1.05542	-0.136375	1.05542	0.0286102
1.05792	-0.0200272	1.05833	0.0658035	1.05792	0.00762939	1.0575	0.0100136	1.05792	0.0691414	1.05792	0.0228882	1.0575	-0.0619888	1.05792	0.0300407	1.05833	0.0119209	1.05792	0.0677109	1.05792	-0.0100136	1.05708	-0.0247955	1.05708	-0.133038	1.05708	0.0376701
1.05958	-0.0219345	1.06	0.0638962	1.05958	0.0157356	1.05917	0.0114441	1.05958	0.067234	1.05958	0.020504	1.05917	-0.0596046	1.05958	0.0267029	1.06	0.0181198	1.05958	0.0629425	1.05958	-0.017643	1.05875	-0.0362396	1.05875	-0.130177	1.05875	0.0472069
1.06125	-0.0267029	1.06167	0.0600815	1.06125	0.0228882	1.06083	0.0114441	1.06125	0.0677109	1.06125	0.0247955	1.06083	-0.0624657	1.06125	0.0224113	1.06167	0.023365	1.06125	0.0572205	1.06125	-0.0295639	1.06042	-0.0414848	1.06042	-0.128746	1.06042	0.0553131
1.06292	-0.0314713	1.06333	0.058651	1.06292	0.026226	1.0625	0.00858307	1.06292	0.0729561	1.06292	0.0376701	1.0625	-0.0734329	1.06292	0.0166893	1.06333	0.0257492	1.06292	0.0553131	1.06292	-0.0357628	1.06208	-0.0400543	1.06208	-0.130177	1.06208	0.0591278
1.06458	-0.0352859	1.065	0.0624657	1.06458	0.0243187	1.06417	0.00286102	1.06458	0.0767708	1.06458	0.0576973	1.06417	-0.0886917	1.06458	0.00810623	1.065	0.0257492	1.06458	0.0581741	1.06458	-0.0338554	1.06375	-0.0338554	1.06375	-0.135422	1.06375	0.0572205
1.06625	-0.0367165	1.06667	0.0677109	1.06625	0.0219345	1.06583	0	1.06625	0.0748634	1.06625	0.0762939	1.06583	-0.0987053	1.06625	0	1.06667	0.0281334	1.06625	0.0648499	1.06625	-0.026226	1.06542	-0.0243187	1.06542	-0.142097	1.06542	0.0500679
1.06792	-0.0367165	1.06833	0.0662804	1.06792	0.0219345	1.0675	-0.00333786	1.06792	0.0705719	1.06792	0.0891685	1.0675	-0.101566	1.06792	-0.00524521	1.06833	0.0295639	1.06792	0.0715256	1.06792	-0.0166893	1.06708	-0.014782	1.06708	-0.145435	1.06708	0.0419617
1.06958	-0.0367165	1.07	0.0572205	1.06958	0.0276566	1.06917	-0.00858307	1.06958	0.0667572	1.06958	0.0958443	1.06917	-0.101566	1.06958	-0.00810623	1.07	0.0276566	1.06958	0.0767708	1.06958	-0.00572205	1.06875	-0.00858307	1.06875	-0.148296	1.06875	0.0386238
1.07125	-0.0338554	1.07167	0.04673	1.07125	0.0343323	1.07083	-0.0157356	1.07125	0.0658035	1.07125	0.0939369	1.07083	-0.0977516	1.07125	-0.0114441	1.07167	0.0224113	1.07125	0.0796318	1.07125	0.00333786	1.07042	-0.00715256	1.07042	-0.151634	1.07042	0.0400543
1.07292	-0.0305176	1.07333	0.0400543	1.07292	0.0400543	1.0725	-0.0200272	1.07292	0.0658035	1.07292	0.084877	1.0725	-0.0896454	1.07292	-0.0123978	1.07333	0.017643	1.07292	0.0796318	1.07292	0.00619888	1.07208	-0.00858307	1.07208	-0.154018	1.07208	0.0443459
1.07458	-0.0276566	1.075	0.0343323	1.07458	0.0424385	1.07417	-0.020504	1.07458	0.0700951	1.07458	0.0729561	1.07417	-0.0810623	1.07458	-0.00715256	1.075	0.0152588	1.07458	0.0767708	1.07458	0.00190735	1.07375	-0.0123978	1.07375	-0.151634	1.07375	0.0510216
1.07625	-0.0305176	1.07667	0.026226	1.07625	0.043869	1.07583	-0.0252724	1.07625	0.0762939	1.07625	0.0667572	1.07583	-0.0772476	1.07625	0.00238419	1.07667	0.0128746	1.07625	0.0705719	1.07625	-0.00715256	1.07542	-0.0166893	1.07542	-0.146389	1.07542	0.0576973
1.07792	-0.0329018	1.07833	0.0214577	1.07792	0.04673	1.0775	-0.0314713	1.07792	0.082016	1.07792	0.0634193	1.0775	-0.0782013	1.07792	0.0109673	1.07833	0.00905991	1.07792	0.0638962	1.07792	-0.0162125	1.07708	-0.0166893	1.07708	-0.143528	1.07708	0.0610352
1.07958	-0.0309944	1.08	0.020504	1.07958	0.04673	1.07917	-0.0333786	1.07958	0.0844002	1.07958	0.0629425	1.07917	-0.079155	1.07958	0.0166893	1.08	0.00715256	1.07958	0.0619888	1.07958	-0.0247955	1.07875	-0.014782	1.07875	-0.13876	1.07875	0.0605583
1.08125	-0.0238419	1.08167	0.020504	1.08125	0.0419617	1.08083	-0.0252724	1.08125	0.0872612	1.08125	0.0686646	1.08083	-0.0801086	1.08125	0.0247955	1.08167	0.0114441	1.08125	0.0624657	1.08125	-0.0300407	1.08042	-0.0133514	1.08042	-0.127792	1.08042	0.0591278
1.08292	-0.0157356	1.08333	0.0185966	1.08292	0.0348091	1.0825	-0.014782	1.08292	0.0929832	1.08292	0.0782013	1.0825	-0.0805855	1.08292	0.0329018	1.08333	0.0185966	1.08292	0.0619888	1.08292	-0.0295639	1.08208	-0.0157356	1.08208	-0.114441	1.08208	0.0591278
1.08458	-0.00762939	1.085	0.0171661	1.08458	0.0300407	1.08417	-0.00619888	1.08458	0.100136	1.08458	0.087738	1.08417	-0.0786781	1.08458	0.038147	1.085	0.0247955	1.08458	0.0605583	1.08458	-0.0252724	1.08375	-0.0200272	1.08375	-0.102043	1.08375	0.0596046
1.08625	0.00143051	1.08667	0.0200272	1.08625	0.026226	1.08583	0.00905991	1.08625	0.107765	1.08625	0.0872612	1.08583	-0.0743866	1.08625	0.041008	1.08667	0.0286102	1.08625	0.0605583	1.08625	-0.017643	1.08542	-0.0247955	1.08542	-0.0891685	1.08542	0.0591278
1.08792	0.0104904	1.08833	0.0224113	1.08792	0.0171661	1.0875	0.0257492	1.08792	0.110149	1.08792	0.0786781	1.0875	-0.0715256	1.08792	0.043869	1.08833	0.0314713	1.08792	0.0600815	1.08792	-0.00524521	1.08708	-0.0309944	1.08708	-0.0777245	1.08708	0.058651
1.08958	0.0171661	1.09	0.023365	1.08958	0.00619888	1.08917	0.0371933	1.08958	0.110149	1.08958	0.0700951	1.08917	-0.0715256	1.08958	0.0481606	1.09	0.0338554	1.08958	0.0562668	1.08958	0.0114441	1.08875	-0.0338554	1.08875	-0.0743866	1.08875	0.0596046
1.09125	0.0166893	1.09167	0.0257492	1.09125	-0.00190735	1.09083	0.038147	1.09125	0.105858	1.09125	0.0638962	1.09083	-0.0715256	1.09125	0.0476837	1.09167	0.0309944	1.09125	0.0529289	1.09125	0.0271797	1.09042	-0.0324249	1.09042	-0.0796318	1.09042	0.0619888
1.09292	0.0119209	1.09333	0.0319481	1.09292	-0.00619888	1.0925	0.0348091	1.09292	0.0987053	1.09292	0.0572205	1.0925	-0.0686646	1.09292	0.0433922	1.09333	0.0224113	1.09292	0.0519753	1.09292	0.0352859	1.09208	-0.0300407	1.09208	-0.0886917	1.09208	0.0638962
1.09458	0.00715256	1.095	0.0429153	1.09458	-0.00953674	1.09417	0.0305176	1.09458	0.0863075	1.09458	0.0486374	1.09417	-0.0638962	1.09458	0.0367165	1.095	0.0104904	1.09458	0.0529289	1.09458	0.0376701	1.09375	-0.0286102	1.09375	-0.0972748	1.09375	0.0648499
1.09625	0.00190735	1.09667	0.0543594	1.09625	-0.014782	1.09583	0.0195503	1.09625	0.0729561	1.09625	0.0429153	1.09583	-0.0596046	1.09625	0.0276566	1.09667	-0.000476837	1.09625	0.0529289	1.09625	0.0362396	1.09542	-0.0267029	1.09542	-0.108719	1.09542	0.0648499
1.09792	-0.00524521	1.09833	0.0648499	1.09792	-0.017643	1.0975	0.00667572	1.09792	0.0648499	1.09792	0.0443459	1.0975	-0.0572205	1.09792	0.0190735	1.09833	-0.00667572	1.09792	0.0519753	1.09792	0.0295639	1.09708	-0.0257492	1.09708	-0.122547	1.09708	0.0648499
1.09958	-0.0152588	1.1	0.0734329	1.09958	-0.0152588	1.09917	-0.00190735	1.09958	0.0605583	1.09958	0.0481606	1.09917	-0.0557899	1.09958	0.0138283	1.1	-0.00762939	1.09958	0.0519753	1.09958	0.020504	1.09875	-0.0290871	1.09875	-0.130653	1.09875	0.0658035
1.10125	-0.0209808	1.10167	0.0772476	1.10125	-0.00667572	1.10083	-0.00286102	1.10125	0.0562668	1.10125	0.0500679	1.10083	-0.0581741	1.10125	0.0157356	1.10167	-0.00143051	1.10125	0.0524521	1.10125	0.0109673	1.10042	-0.0371933	1.10042	-0.133991	1.10042	0.0677109
1.10292	-0.0219345	1.10333	0.0743866	1.10292	0.00286102	1.1025	0.00143051	1.10292	0.0495911	1.10292	0.0519753	1.1025	-0.064373	1.10292	0.017643	1.10333	0.0104904	1.10292	0.0529289	1.10292	0.00572205	1.10208	-0.043869	1.10208	-0.135899	1.10208	0.0705719
1.10458	-0.023365	1.105	0.064373	1.10458	0.0109673	1.10417	0.00572205	1.10458	0.0457764	1.10458	0.0567436	1.10417	-0.0729561	1.10458	0.017643	1.105	0.023365	1.10458	0.0553131	1.10458	0.00238419	1.10375	-0.04673	1.10375	-0.134945	1.10375	0.0710487
1.10625	-0.023365	1.10667	0.0519753	1.10625	0.017643	1.10583	0.0114441	1.10625	0.0433922	1.10625	0.0638962	1.10583	-0.0824928	1.10625	0.017643	1.10667	0.0329018	1.10625	0.0600815	1.10625	-0.00286102	1.10542	-0.0452995	1.10542	-0.127316	1.10542	0.0686646
1.10792	-0.0200272	1.10833	0.0424385	1.10792	0.0257492	1.1075	0.014782	1.10792	0.041008	1.10792	0.0681877	1.1075	-0.0901222	1.10792	0.0195503	1.10833	0.038147	1.10792	0.0681877	1.10792	-0.00858307	1.10708	-0.0395775	1.10708	-0.117302	1.10708	0.0658035
1.10958	-0.0152588	1.11	0.0391006	1.10958	0.0314713	1.10917	0.0138283	1.10958	0.0395775	1.10958	0.0667572	1.10917	-0.0948906	1.10958	0.0238419	1.11	0.0391006	1.10958	0.0777245	1.10958	-0.0119209	1.10875	-0.0309944	1.10875	-0.113487	1.10875	0.0648499
1.11125	-0.0143051	1.11167	0.0405312	1.11125	0.0305176	1.11083	0.00858307	1.11125	0.0433922	1.11125	0.0619888	1.11083	-0.0953674	1.11125	0.026226	1.11167	0.0376701	1.11125	0.0867844	1.11125	-0.0133514	1.11042	-0.0214577	1.11042	-0.115395	1.11042	0.0653267
1.11292	-0.0185966	1.11333	0.0448227	1.11292	0.0257492	1.1125	0.00476837	1.11292	0.0505447	1.11292	0.0557899	1.1125	-0.0953674	1.11292	0.0281334	1.11333	0.0352859	1.11292	0.0934601	1.11292	-0.0162125	1.11208	-0.0123978	1.11208	-0.118256	1.11208	0.0648499
1.11458	-0.0214577	1.115	0.0472069	1.11458	0.0209808	1.11417	0.0038147	1.11458	0.0553131	1.11458	0.0491142	1.11417	-0.0939369	1.11458	0.0314713	1.115	0.0343323	1.11458	0.0934601	1.11458	-0.0171661	1.11375	-0.00238419	1.11375	-0.12207	1.11375	0.0681877
1.11625	-0.0219345	1.11667	0.04673	1.11625	0.0171661	1.11583	0.00143051	1.11625	0.058651	1.11625	0.0433922	1.11583	-0.0910759	1.11625	0.0376701	1.11667	0.0371933	1.11625	0.0896454	1.11625	-0.0143051	1.11542	0.00810623	1.11542	-0.128269	1.11542	0.0772476
1.11792	-0.0214577	1.11833	0.043869	1.11792	0.0114441	1.1175	-0.0038147	1.11792	0.0619888	1.11792	0.0419617	1.1175	-0.0853539	1.11792	0.0424385	1.11833	0.041008	1.11792	0.084877	1.11792	-0.00905991	1.11708	0.0171661	1.11708	-0.133038	1.11708	0.0867844
1.11958	-0.0219345	1.12	0.0429153	1.11958	0.00619888	1.11917	-0.0128746	1.11958	0.0658035	1.11958	0.0443459	1.11917	-0.0810623	1.11958	0.0448227	1.12	0.0429153	1.11958	0.0786781	1.11958	-0.00715256	1.11875	0.0214577	1.11875	-0.13113	1.11875	0.0901222
1.12125	-0.0214577	1.12167	0.0429153	1.12125	0.0038147	1.12083	-0.0238419	1.12125	0.0667572	1.12125	0.0495911	1.12083	-0.0796318	1.12125	0.0486374	1.12167	0.0429153	1.12125	0.0700951	1.12125	-0.0109673	1.12042	0.0209808	1.12042	-0.127792	1.12042	0.0863075
1.12292	-0.020504	1.12333	0.0405312	1.12292	-0.00143051	1.1225	-0.0371933	1.12292	0.0662804	1.12292	0.0581741	1.1225	-0.0772476	1.12292	0.0543594	1.12333	0.0395775	1.12292	0.0591278	1.12292	-0.0128746	1.12208	0.0157356	1.12208	-0.125885	1.12208	0.0810623
1.12458	-0.0214577	1.125	0.0391006	1.12458	-0.0119209	1.12417	-0.0476837	1.12458	0.0658035	1.12458	0.067234	1.12417	-0.0753403	1.12458	0.0562668	1.125	0.0343323	1.12458	0.0538826	1.12458	-0.0109673	1.12375	0.00667572	1.12375	-0.125408	1.12375	0.0734329
1.12625	-0.0252724	1.12667	0.0433922	1.12625	-0.0224113	1.12583	-0.0519753	1.12625	0.0710487	1.12625	0.0705719	1.12583	-0.0729561	1.12625	0.0510216	1.12667	0.0276566	1.12625	0.0548363	1.12625	-0.00858307	1.12542	-0.00762939	1.12542	-0.123501	1.12542	0.0629425
1.12792	-0.0290871	1.12833	0.0524521	1.12792	-0.0247955	1.1275	-0.0495911	1.12792	0.082016	1.12792	0.0667572	1.1275	-0.0753403	1.12792	0.0429153	1.12833	0.0224113	1.12792	0.0605583	1.12792	-0.00762939	1.12708	-0.0257492	1.12708	-0.118732	1.12708	0.0514984
1.12958	-0.0295639	1.13	0.0572205	1.12958	-0.023365	1.12917	-0.0419617	1.12958	0.0925064	1.12958	0.0629425	1.12917	-0.0782013	1.12958	0.0371933	1.13	0.0185966	1.12958	0.0662804	1.12958	-0.00762939	1.12875	-0.0400543	1.12875	-0.114918	1.12875	0.0462532
1.13125	-0.0271797	1.13167	0.0548363	1.13125	-0.0238419	1.13083	-0.0295639	1.13125	0.0963211	1.13125	0.0605583	1.13083	-0.0772476	1.13125	0.0309944	1.13167	0.0152588	1.13125	0.0715256	1.13125	-0.00143051	1.13042	-0.0443459	1.13042	-0.113964	1.13042	0.0472069
1.13292	-0.020504	1.13333	0.0524521	1.13292	-0.0209808	1.1325	-0.0181198	1.13292	0.0958443	1.13292	0.0543594	1.1325	-0.0729561	1.13292	0.0219345	1.13333	0.0109673	1.13292	0.0743866	1.13292	0.00667572	1.13208	-0.0405312	1.13208	-0.113487	1.13208	0.0510216
1.13458	-0.0100136	1.135	0.0562668	1.13458	-0.0119209	1.13417	-0.0114441	1.13458	0.0991821	1.13458	0.0472069	1.13417	-0.0696182	1.13458	0.0143051	1.135	0.00810623	1.13458	0.0739098	1.13458	0.0128746	1.13375	-0.0333786	1.13375	-0.11301	1.13375	0.0548363
1.13625	0.00429153	1.13667	0.0596046	1.13625	-0.000953674	1.13583	-0.0114441	1.13625	0.103474	1.13625	0.0457764	1.13583	-0.0667572	1.13625	0.0104904	1.13667	0.00715256	1.13625	0.0691414	1.13625	0.0171661	1.13542	-0.023365	1.13542	-0.115395	1.13542	0.0596046
1.13792	0.0119209	1.13833	0.058651	1.13792	0.00429153	1.1375	-0.0133514	1.13792	0.104427	1.13792	0.0500679	1.1375	-0.0619888	1.13792	0.00810623	1.13833	0.00810623	1.13792	0.0638962	1.13792	0.017643	1.13708	-0.0128746	1.13708	-0.122547	1.13708	0.0638962
1.13958	0.0104904	1.14	0.0557899	1.13958	0.00524521	1.13917	-0.0133514	1.13958	0.102043	1.13958	0.0548363	1.13917	-0.0596046	1.13958	0.000953674	1.14	0.00762939	1.13958	0.0591278	1.13958	0.014782	1.13875	-0.00667572	1.13875	-0.132561	1.13875	0.0681877
1.14125	0.00286102	1.14167	0.0591278	1.14125	0.00762939	1.14083	-0.0133514	1.14125	0.10252	1.14125	0.0567436	1.14083	-0.0634193	1.14125	-0.0109673	1.14167	0.00524521	1.14125	0.0553131	1.14125	0.00572205	1.14042	-0.00810623	1.14042	-0.137806	1.14042	0.0734329
1.14292	-0.00476837	1.14333	0.0648499	1.14292	0.0119209	1.1425	-0.0128746	1.14292	0.102997	1.14292	0.0567436	1.1425	-0.0691414	1.14292	-0.0224113	1.14333	0.00333786	1.14292	0.0548363	1.14292	-0.00619888	1.14208	-0.0138283	1.14208	-0.137329	1.14208	0.0782013
1.14458	-0.0138283	1.145	0.064373	1.14458	0.0162125	1.14417	-0.0138283	1.14458	0.0972748	1.14458	0.0548363	1.14417	-0.0739098	1.14458	-0.0300407	1.145	0.00572205	1.14458	0.0557899	1.14458	-0.0185966	1.14375	-0.020504	1.14375	-0.135422	1.14375	0.0801086
1.14625	-0.0257492	1.14667	0.058651	1.14625	0.0171661	1.14583	-0.0143051	1.14625	0.0853539	1.14625	0.0514984	1.14583	-0.0762939	1.14625	-0.0333786	1.14667	0.0114441	1.14625	0.0605583	1.14625	-0.0286102	1.14542	-0.0252724	1.14542	-0.133038	1.14542	0.0772476
1.14792	-0.0329018	1.14833	0.0529289	1.14792	0.0157356	1.1475	-0.0162125	1.14792	0.0753403	1.14792	0.0476837	1.1475	-0.0786781	1.14792	-0.0338554	1.14833	0.0181198	1.14792	0.064373	1.14792	-0.0324249	1.14708	-0.026226	1.14708	-0.127792	1.14708	0.0767708
1.14958	-0.0319481	1.15	0.0500679	1.14958	0.0114441	1.14917	-0.0190735	1.14958	0.0700951	1.14958	0.0414848	1.14917	-0.0753403	1.14958	-0.0305176	1.15	0.0271797	1.14958	0.0686646	1.14958	-0.0295639	1.14875	-0.0228882	1.14875	-0.118732	1.14875	0.0805855
1.15125	-0.0295639	1.15167	0.0472069	1.15125	0.00715256	1.15083	-0.023365	1.15125	0.0686646	1.15125	0.0357628	1.15083	-0.067234	1.15125	-0.0209808	1.15167	0.0362396	1.15125	0.0748634	1.15125	-0.0228882	1.15042	-0.0185966	1.15042	-0.110626	1.15042	0.0829697
1.15292	-0.0319481	1.15333	0.0457764	1.15292	0.00667572	1.1525	-0.0276566	1.15292	0.0715256	1.15292	0.0324249	1.1525	-0.0619888	1.15292	-0.00667572	1.15333	0.043869	1.15292	0.0810623	1.15292	-0.0166893	1.15208	-0.0152588	1.15208	-0.108242	1.15208	0.0801086
1.15458	-0.0371933	1.155	0.0476837	1.15458	0.0100136	1.15417	-0.0286102	1.15458	0.0796318	1.15458	0.0314713	1.15417	-0.0624657	1.15458	0.00762939	1.155	0.0433922	1.15458	0.084877	1.15458	-0.0128746	1.15375	-0.0143051	1.15375	-0.109196	1.15375	0.0753403
1.15625	-0.0376701	1.15667	0.0514984	1.15625	0.014782	1.15583	-0.026226	1.15625	0.0891685	1.15625	0.0314713	1.15583	-0.067234	1.15625	0.017643	1.15667	0.0386238	1.15625	0.0829697	1.15625	-0.0119209	1.15542	-0.0152588	1.15542	-0.110149	1.15542	0.0734329
1.15792	-0.0338554	1.15833	0.0543594	1.15792	0.0200272	1.1575	-0.0224113	1.15792	0.0958443	1.15792	0.0371933	1.1575	-0.0715256	1.15792	0.0209808	1.15833	0.0338554	1.15792	0.0786781	1.15792	-0.014782	1.15708	-0.0162125	1.15708	-0.112057	1.15708	0.0739098
1.15958	-0.0319481	1.16	0.0557899	1.15958	0.0267029	1.15917	-0.0185966	1.15958	0.0967979	1.15958	0.0514984	1.15917	-0.0743866	1.15958	0.0195503	1.16	0.0295639	1.15958	0.0739098	1.15958	-0.0190735	1.15875	-0.0166893	1.15875	-0.113964	1.15875	0.0743866
1.16125	-0.0290871	1.16167	0.0576973	1.16125	0.0309944	1.16083	-0.0100136	1.16125	0.0967979	1.16125	0.0681877	1.16083	-0.0782013	1.16125	0.0152588	1.16167	0.023365	1.16125	0.0677109	1.16125	-0.0243187	1.16042	-0.0143051	1.16042	-0.114918	1.16042	0.0753403
1.16292	-0.0228882	1.16333	0.0562668	1.16292	0.0290871	1.1625	-0.00190735	1.16292	0.0944138	1.16292	0.0815392	1.1625	-0.0805855	1.16292	0.0109673	1.16333	0.014782	1.16292	0.0634193	1.16292	-0.0271797	1.16208	-0.0123978	1.16208	-0.112057	1.16208	0.0796318
1.16458	-0.0138283	1.165	0.0486374	1.16458	0.0190735	1.16417	0.00190735	1.16458	0.0929832	1.16458	0.0863075	1.16417	-0.0801086	1.16458	0.00572205	1.165	0.00905991	1.16458	0.0610352	1.16458	-0.026226	1.16375	-0.00858307	1.16375	-0.110626	1.16375	0.0863075
1.16625	-0.00953674	1.16667	0.038147	1.16625	0.00953674	1.16583	0.000953674	1.16625	0.0925064	1.16625	0.0858307	1.16583	-0.0762939	1.16625	0.000953674	1.16667	0.00762939	1.16625	0.0610352	1.16625	-0.0219345	1.16542	-0.00429153	1.16542	-0.115395	1.16542	0.0920296
1.16792	-0.0123978	1.16833	0.0281334	1.16792	0.00429153	1.1675	0.00238419	1.16792	0.0929832	1.16792	0.0796318	1.1675	-0.0686646	1.16792	-0.00190735	1.16833	0.00476837	1.16792	0.0581741	1.16792	-0.0162125	1.16708	-0.00286102	1.16708	-0.121593	1.16708	0.0925064
1.16958	-0.0200272	1.17	0.0200272	1.16958	0.00333786	1.16917	0.0038147	1.16958	0.0929832	1.16958	0.0667572	1.16917	-0.0629425	1.16958	-0.00238419	1.17	0	1.16958	0.0534058	1.16958	-0.0128746	1.16875	-0.00619888	1.16875	-0.124931	1.16875	0.0863075
1.17125	-0.0295639	1.17167	0.0114441	1.17125	0.00476837	1.17083	-0.00190735	1.17125	0.087738	1.17125	0.0529289	1.17083	-0.0596046	1.17125	-0.00333786	1.17167	-0.000953674	1.17125	0.0472069	1.17125	-0.00858307	1.17042	-0.0138283	1.17042	-0.123501	1.17042	0.0777245
1.17292	-0.0395775	1.17333	0.00762939	1.17292	0.00953674	1.1725	-0.0162125	1.17292	0.082016	1.17292	0.0462532	1.1725	-0.0596046	1.17292	-0.00905991	1.17333	0.00238419	1.17292	0.038147	1.17292	-0.00762939	1.17208	-0.0224113	1.17208	-0.124931	1.17208	0.0710487
1.17458	-0.0486374	1.175	0.00905991	1.17458	0.0181198	1.17417	-0.0286102	1.17458	0.0762939	1.17458	0.0491142	1.17417	-0.0619888	1.17458	-0.0157356	1.175	0.00762939	1.17458	0.0286102	1.17458	-0.0123978	1.17375	-0.0290871	1.17375	-0.126839	1.17375	0.067234
1.17625	-0.0562668	1.17667	0.0133514	1.17625	0.0267029	1.17583	-0.0324249	1.17625	0.0715256	1.17625	0.0548363	1.17583	-0.0686646	1.17625	-0.020504	1.17667	0.00572205	1.17625	0.0224113	1.17625	-0.0209808	1.17542	-0.0300407	1.17542	-0.12207	1.17542	0.0667572
1.17792	-0.0610352	1.17833	0.0166893	1.17792	0.0343323	1.1775	-0.0324249	1.17792	0.0700951	1.17792	0.061512	1.1775	-0.0796318	1.17792	-0.0224113	1.17833	0	1.17792	0.0252724	1.17792	-0.0290871	1.17708	-0.0252724	1.17708	-0.112057	1.17708	0.0691414
1.17958	-0.0596046	1.18	0.0190735	1.17958	0.0405312	1.17917	-0.0319481	1.17958	0.0715256	1.17958	0.0677109	1.17917	-0.0905991	1.17958	-0.0228882	1.18	-0.00238419	1.17958	0.0324249	1.17958	-0.0348091	1.17875	-0.0200272	1.17875	-0.103951	1.17875	0.0758171
1.18125	-0.0514984	1.18167	0.023365	1.18125	0.041008	1.18083	-0.0281334	1.18125	0.0777245	1.18125	0.0715256	1.18083	-0.0963211	1.18125	-0.0214577	1.18167	0.00286102	1.18125	0.041008	1.18125	-0.0391006	1.18042	-0.014782	1.18042	-0.103951	1.18042	0.0829697
1.18292	-0.0429153	1.18333	0.0243187	1.18292	0.0367165	1.1825	-0.0143051	1.18292	0.082016	1.18292	0.0705719	1.1825	-0.0982285	1.18292	-0.0166893	1.18333	0.0123978	1.18292	0.0500679	1.18292	-0.0405312	1.18208	-0.00715256	1.18208	-0.103474	1.18208	0.0882149
1.18458	-0.0400543	1.185	0.0219345	1.18458	0.0295639	1.18417	0.00238419	1.18458	0.0839233	1.18458	0.0662804	1.18417	-0.100136	1.18458	-0.0133514	1.185	0.0214577	1.18458	0.0576973	1.18458	-0.0386238	1.18375	-0.00286102	1.18375	-0.0972748	1.18375	0.0944138
1.18625	-0.0424385	1.18667	0.020504	1.18625	0.0224113	1.18583	0.0138283	1.18625	0.0858307	1.18625	0.0624657	1.18583	-0.103474	1.18625	-0.0104904	1.18667	0.0300407	1.18625	0.0638962	1.18625	-0.0343323	1.18542	-0.00572205	1.18542	-0.0905991	1.18542	0.101089
1.18792	-0.0448227	1.18833	0.0224113	1.18792	0.0109673	1.1875	0.0162125	1.18792	0.0867844	1.18792	0.0567436	1.1875	-0.105858	1.18792	-0.00905991	1.18833	0.0371933	1.18792	0.0681877	1.18792	-0.0300407	1.18708	-0.0143051	1.18708	-0.0863075	1.18708	0.104904
1.18958	-0.0462532	1.19	0.0276566	1.18958	-0.00286102	1.18917	0.0114441	1.18958	0.0872612	1.18958	0.0505447	1.18917	-0.104904	1.18958	-0.00858307	1.19	0.0386238	1.18958	0.0724792	1.18958	-0.0276566	1.18875	-0.0190735	1.18875	-0.0858307	1.18875	0.103951
1.19125	-0.0486374	1.19167	0.0319481	1.19125	-0.0143051	1.19083	0.00238419	1.19125	0.087738	1.19125	0.0486374	1.19083	-0.10252	1.19125	-0.0128746	1.19167	0.0329018	1.19125	0.0753403	1.19125	-0.0276566	1.19042	-0.0190735	1.19042	-0.0834465	1.19042	0.100613
1.19292	-0.0491142	1.19333	0.0376701	1.19292	-0.0214577	1.1925	-0.00667572	1.19292	0.0948906	1.19292	0.0495911	1.1925	-0.0987053	1.19292	-0.0181198	1.19333	0.0247955	1.19292	0.0762939	1.19292	-0.0267029	1.19208	-0.0195503	1.19208	-0.0810623	1.19208	0.0972748
1.19458	-0.0433922	1.195	0.0400543	1.19458	-0.0252724	1.19417	-0.0138283	1.19458	0.105858	1.19458	0.0524521	1.19417	-0.0929832	1.19458	-0.0185966	1.195	0.017643	1.19458	0.0748634	1.19458	-0.0238419	1.19375	-0.0200272	1.19375	-0.0853539	1.19375	0.0925064
1.19625	-0.0324249	1.19667	0.0367165	1.19625	-0.0247955	1.19583	-0.0171661	1.19625	0.110626	1.19625	0.0553131	1.19583	-0.0867844	1.19625	-0.0152588	1.19667	0.0128746	1.19625	0.0710487	1.19625	-0.0185966	1.19542	-0.0185966	1.19542	-0.0963211	1.19542	0.0858307
1.19792	-0.0247955	1.19833	0.0276566	1.19792	-0.0185966	1.1975	-0.0181198	1.19792	0.106812	1.19792	0.0619888	1.1975	-0.0810623	1.19792	-0.0143051	1.19833	0.00810623	1.19792	0.064373	1.19792	-0.0133514	1.19708	-0.0185966	1.19708	-0.108719	1.19708	0.0786781
1.19958	-0.0228882	1.2	0.0190735	1.19958	-0.0114441	1.19917	-0.0157356	1.19958	0.101089	1.19958	0.0700951	1.19917	-0.0777245	1.19958	-0.0171661	1.2	0.00286102	1.19958	0.0576973	1.19958	-0.0128746	1.19875	-0.0247955	1.19875	-0.117779	1.19875	0.0748634
1.20125	-0.0252724	1.20167	0.0157356	1.20125	-0.00619888	1.20083	-0.0100136	1.20125	0.100613	1.20125	0.0710487	1.20083	-0.0758171	1.20125	-0.0209808	1.20167	-0.00190735	1.20125	0.0548363	1.20125	-0.0152588	1.20042	-0.0343323	1.20042	-0.122547	1.20042	0.0762939
1.20292	-0.0276566	1.20333	0.0185966	1.20292	0	1.2025	-0.0038147	1.20292	0.103474	1.20292	0.0662804	1.2025	-0.0767708	1.20292	-0.023365	1.20333	-0.00429153	1.20292	0.0548363	1.20292	-0.0219345	1.20208	-0.041008	1.20208	-0.124931	1.20208	0.0801086
1.20458	-0.0343323	1.205	0.0300407	1.20458	0.00619888	1.20417	-0.000476837	1.20458	0.106335	1.20458	0.061512	1.20417	-0.0767708	1.20458	-0.0247955	1.205	-0.00286102	1.20458	0.0567436	1.20458	-0.0290871	1.20375	-0.0452995	1.20375	-0.122547	1.20375	0.0853539
1.20625	-0.0424385	1.20667	0.0476837	1.20625	0.0109673	1.20583	-0.000953674	1.20625	0.11301	1.20625	0.0596046	1.20583	-0.0739098	1.20625	-0.0257492	1.20667	0.00333786	1.20625	0.0600815	1.20625	-0.0362396	1.20542	-0.0510216	1.20542	-0.115395	1.20542	0.0896454
1.20792	-0.0486374	1.20833	0.0662804	1.20792	0.00905991	1.2075	-0.00572205	1.20792	0.123501	1.20792	0.0553131	1.2075	-0.0681877	1.20792	-0.0224113	1.20833	0.0123978	1.20792	0.0629425	1.20792	-0.0395775	1.20708	-0.0538826	1.20708	-0.108719	1.20708	0.0915527
1.20958	-0.0495911	1.21	0.0758171	1.20958	0.0038147	1.20917	-0.0109673	1.20958	0.133038	1.20958	0.0495911	1.20917	-0.0600815	1.20958	-0.0128746	1.21	0.0214577	1.20958	0.0605583	1.20958	-0.0357628	1.20875	-0.0510216	1.20875	-0.106812	1.20875	0.0891685
1.21125	-0.0452995	1.21167	0.0720024	1.21125	-0.00238419	1.21083	-0.0138283	1.21125	0.136852	1.21125	0.0476837	1.21083	-0.0562668	1.21125	0.000953674	1.21167	0.0267029	1.21125	0.0529289	1.21125	-0.0271797	1.21042	-0.0419617	1.21042	-0.110149	1.21042	0.0858307
1.21292	-0.0429153	1.21333	0.061512	1.21292	-0.00810623	1.2125	-0.0157356	1.21292	0.136375	1.21292	0.0524521	1.2125	-0.0543594	1.21292	0.0138283	1.21333	0.0276566	1.21292	0.0457764	1.21292	-0.0181198	1.21208	-0.0319481	1.21208	-0.114918	1.21208	0.0867844
1.21458	-0.0362396	1.215	0.0495911	1.21458	-0.0119209	1.21417	-0.0200272	1.21458	0.133514	1.21458	0.058651	1.21417	-0.0562668	1.21458	0.020504	1.215	0.0271797	1.21458	0.0405312	1.21458	-0.0114441	1.21375	-0.0247955	1.21375	-0.121593	1.21375	0.0915527
1.21625	-0.0276566	1.21667	0.0367165	1.21625	-0.0138283	1.21583	-0.0276566	1.21625	0.130653	1.21625	0.0634193	1.21583	-0.0581741	1.21625	0.0200272	1.21667	0.0281334	1.21625	0.0391006	1.21625	-0.00762939	1.21542	-0.0185966	1.21542	-0.126839	1.21542	0.0982285
1.21792	-0.0185966	1.21833	0.0247955	1.21792	-0.0104904	1.2175	-0.0319481	1.21792	0.130177	1.21792	0.0667572	1.2175	-0.0624657	1.21792	0.0185966	1.21833	0.0333786	1.21792	0.0400543	1.21792	-0.00762939	1.21708	-0.014782	1.21708	-0.126362	1.21708	0.104427
1.21958	-0.0114441	1.22	0.0195503	1.21958	-0.0038147	1.21917	-0.0338554	1.21958	0.134468	1.21958	0.0700951	1.21917	-0.0691414	1.21958	0.0171661	1.22	0.0386238	1.21958	0.0452995	1.21958	-0.00953674	1.21875	-0.0119209	1.21875	-0.12207	1.21875	0.108242
1.22125	-0.00810623	1.22167	0.0243187	1.22125	0.00143051	1.22083	-0.0343323	1.22125	0.137806	1.22125	0.0715256	1.22083	-0.0739098	1.22125	0.017643	1.22167	0.0424385	1.22125	0.0505447	1.22125	-0.0119209	1.22042	-0.0128746	1.22042	-0.117302	1.22042	0.105858
1.22292	-0.00667572	1.22333	0.0333786	1.22292	0.00524521	1.2225	-0.0333786	1.22292	0.133514	1.22292	0.0710487	1.2225	-0.0729561	1.22292	0.0157356	1.22333	0.0448227	1.22292	0.0524521	1.22292	-0.0100136	1.22208	-0.0166893	1.22208	-0.11158	1.22208	0.0963211
1.22458	-0.0100136	1.225	0.038147	1.22458	0.00762939	1.22417	-0.0290871	1.22458	0.126362	1.22458	0.0681877	1.22417	-0.0648499	1.22458	0.0109673	1.225	0.0452995	1.22458	0.0543594	1.22458	-0.00810623	1.22375	-0.020504	1.22375	-0.102043	1.22375	0.084877
1.22625	-0.0171661	1.22667	0.0419617	1.22625	0.0109673	1.22583	-0.0181198	1.22625	0.118732	1.22625	0.0634193	1.22583	-0.058651	1.22625	0.00667572	1.22667	0.0448227	1.22625	0.0548363	1.22625	-0.00810623	1.22542	-0.023365	1.22542	-0.0925064	1.22542	0.079155
1.22792	-0.023365	1.22833	0.04673	1.22792	0.0157356	1.2275	-0.00572205	1.22792	0.111103	1.22792	0.0557899	1.2275	-0.0557899	1.22792	0.00429153	1.22833	0.0386238	1.22792	0.0553131	1.22792	-0.0114441	1.22708	-0.0243187	1.22708	-0.087738	1.22708	0.0815392
1.22958	-0.0295639	1.23	0.0495911	1.22958	0.0209808	1.22917	0.0038147	1.22958	0.10252	1.22958	0.0486374	1.22917	-0.0576973	1.22958	0.000953674	1.23	0.0352859	1.22958	0.0562668	1.22958	-0.0157356	1.22875	-0.0267029	1.22875	-0.0863075	1.22875	0.087738
1.23125	-0.0386238	1.23167	0.0452995	1.23125	0.026226	1.23083	0.00667572	1.23125	0.0977516	1.23125	0.0429153	1.23083	-0.0648499	1.23125	-0.00429153	1.23167	0.0362396	1.23125	0.0610352	1.23125	-0.0190735	1.23042	-0.0286102	1.23042	-0.0839233	1.23042	0.0953674
1.23292	-0.0495911	1.23333	0.0343323	1.23292	0.0286102	1.2325	0.00429153	1.23292	0.100136	1.23292	0.0395775	1.2325	-0.0767708	1.23292	-0.00715256	1.23333	0.0395775	1.23292	0.0681877	1.23292	-0.026226	1.23208	-0.0290871	1.23208	-0.0829697	1.23208	0.102997
1.23458	-0.0567436	1.235	0.0243187	1.23458	0.0309944	1.23417	0	1.23458	0.105381	1.23458	0.0367165	1.23417	-0.0925064	1.23458	-0.00333786	1.235	0.0391006	1.23458	0.0734329	1.23458	-0.0309944	1.23375	-0.0281334	1.23375	-0.0882149	1.23375	0.107288
1.23625	-0.0572205	1.23667	0.0157356	1.23625	0.0338554	1.23583	-0.00715256	1.23625	0.109673	1.23625	0.0333786	1.23583	-0.105381	1.23625	0.00715256	1.23667	0.0338554	1.23625	0.0753403	1.23625	-0.0305176	1.23542	-0.026226	1.23542	-0.0991821	1.23542	0.102997
1.23792	-0.0553131	1.23833	0.00905991	1.23792	0.0348091	1.2375	-0.0152588	1.23792	0.112534	1.23792	0.0319481	1.2375	-0.114918	1.23792	0.0157356	1.23833	0.0290871	1.23792	0.0710487	1.23792	-0.0243187	1.23708	-0.023365	1.23708	-0.109196	1.23708	0.0929832
1.23958	-0.0519753	1.24	0.00619888	1.23958	0.0329018	1.23917	-0.0195503	1.23958	0.112534	1.23958	0.0338554	1.23917	-0.118256	1.23958	0.0224113	1.24	0.0267029	1.23958	0.0653267	1.23958	-0.0195503	1.23875	-0.0190735	1.23875	-0.113487	1.23875	0.084877
1.24125	-0.0414848	1.24167	0.00858307	1.24125	0.0305176	1.24083	-0.017643	1.24125	0.111103	1.24125	0.0371933	1.24083	-0.116348	1.24125	0.0257492	1.24167	0.026226	1.24125	0.0600815	1.24125	-0.0181198	1.24042	-0.0157356	1.24042	-0.11301	1.24042	0.0844002
1.24292	-0.0257492	1.24333	0.0123978	1.24292	0.0295639	1.2425	-0.0114441	1.24292	0.108719	1.24292	0.0400543	1.2425	-0.109196	1.24292	0.0300407	1.24333	0.0267029	1.24292	0.058651	1.24292	-0.0143051	1.24208	-0.014782	1.24208	-0.108242	1.24208	0.087738
1.24458	-0.00953674	1.245	0.0162125	1.24458	0.026226	1.24417	-0.00143051	1.24458	0.107765	1.24458	0.0424385	1.24417	-0.100136	1.24458	0.0333786	1.245	0.0267029	1.24458	0.0596046	1.24458	-0.0104904	1.24375	-0.0162125	1.24375	-0.100136	1.24375	0.0939369
1.24625	-0.000476837	1.24667	0.0195503	1.24625	0.0171661	1.24583	0.0109673	1.24625	0.108242	1.24625	0.0452995	1.24583	-0.0915527	1.24625	0.0343323	1.24667	0.0271797	1.24625	0.061512	1.24625	-0.0114441	1.24542	-0.0195503	1.24542	-0.0896454	1.24542	0.102043
1.24792	0.00190735	1.24833	0.0190735	1.24792	0.00715256	1.2475	0.0224113	1.24792	0.108242	1.24792	0.0486374	1.2475	-0.0834465	1.24792	0.0319481	1.24833	0.0271797	1.24792	0.0638962	1.24792	-0.0162125	1.24708	-0.0243187	1.24708	-0.0815392	1.24708	0.113964
1.24958	-0.000476837	1.25	0.0143051	1.24958	0.00238419	1.24917	0.0281334	1.24958	0.108719	1.24958	0.0519753	1.24917	-0.0801086	1.24958	0.026226	1.25	0.026226	1.24958	0.0619888	1.24958	-0.0171661	1.24875	-0.0324249	1.24875	-0.0796318	1.24875	0.124454
1.25125	-0.00762939	1.25167	0.00905991	1.25125	0.00238419	1.25083	0.0286102	1.25125	0.107765	1.25125	0.0529289	1.25083	-0.0805855	1.25125	0.020504	1.25167	0.0247955	1.25125	0.0567436	1.25125	-0.0133514	1.25042	-0.0367165	1.25042	-0.0872612	1.25042	0.129223
1.25292	-0.0157356	1.25333	0.00858307	1.25292	0.0038147	1.2525	0.0252724	1.25292	0.105381	1.25292	0.0524521	1.2525	-0.0863075	1.25292	0.014782	1.25333	0.0228882	1.25292	0.0495911	1.25292	-0.0114441	1.25208	-0.0324249	1.25208	-0.0987053	1.25208	0.129223
1.25458	-0.0224113	1.255	0.0114441	1.25458	0.00286102	1.25417	0.0190735	1.25458	0.104427	1.25458	0.0538826	1.25417	-0.0925064	1.25458	0.00810623	1.255	0.0243187	1.25458	0.0414848	1.25458	-0.0104904	1.25375	-0.0214577	1.25375	-0.107765	1.25375	0.127792
1.25625	-0.0252724	1.25667	0.0152588	1.25625	0.00333786	1.25583	0.0133514	1.25625	0.105381	1.25625	0.0567436	1.25583	-0.0972748	1.25625	0.00190735	1.25667	0.0286102	1.25625	0.0338554	1.25625	-0.00858307	1.25542	-0.0109673	1.25542	-0.110149	1.25542	0.127316
1.25792	-0.0252724	1.25833	0.020504	1.25792	0.00572205	1.2575	0.0104904	1.25792	0.108242	1.25792	0.058651	1.2575	-0.0972748	1.25792	-0.00238419	1.25833	0.0333786	1.25792	0.0290871	1.25792	-0.00429153	1.25708	-0.00524521	1.25708	-0.105858	1.25708	0.125408
1.25958	-0.0238419	1.26	0.026226	1.25958	0.00858307	1.25917	0.00858307	1.25958	0.110626	1.25958	0.0572205	1.25917	-0.0929832	1.25958	-0.00190735	1.26	0.0352859	1.25958	0.0300407	1.25958	-0.00429153	1.25875	-0.000476837	1.25875	-0.0982285	1.25875	0.121593
1.26125	-0.0257492	1.26167	0.0271797	1.26125	0.0104904	1.26083	0.00858307	1.26125	0.112057	1.26125	0.0543594	1.26083	-0.0872612	1.26125	0.00238419	1.26167	0.0324249	1.26125	0.0362396	1.26125	-0.0038147	1.26042	-0.000476837	1.26042	-0.0867844	1.26042	0.116348
1.26292	-0.0329018	1.26333	0.0257492	1.26292	0.00953674	1.2625	0.00858307	1.26292	0.114441	1.26292	0.0510216	1.2625	-0.0777245	1.26292	0.00953674	1.26333	0.0257492	1.26292	0.0429153	1.26292	-0.00286102	1.26208	-0.00667572	1.26208	-0.0786781	1.26208	0.108719
1.26458	-0.0419617	1.265	0.0252724	1.26458	0.00762939	1.26417	0.00953674	1.26458	0.115871	1.26458	0.0462532	1.26417	-0.0686646	1.26458	0.0185966	1.265	0.0200272	1.26458	0.0500679	1.26458	-0.00238419	1.26375	-0.0181198	1.26375	-0.0753403	1.26375	0.101089
1.26625	-0.0505447	1.26667	0.0300407	1.26625	0.00286102	1.26583	0.00858307	1.26625	0.115871	1.26625	0.0419617	1.26583	-0.0629425	1.26625	0.0276566	1.26667	0.0171661	1.26625	0.058651	1.26625	-0.0038147	1.26542	-0.0257492	1.26542	-0.0729561	1.26542	0.0939369
1.26792	-0.0557899	1.26833	0.0352859	1.26792	-0.00429153	1.2675	0.00524521	1.26792	0.11301	1.26792	0.0391006	1.2675	-0.0634193	1.26792	0.0352859	1.26833	0.017643	1.26792	0.0691414	1.26792	-0.00810623	1.26708	-0.0276566	1.26708	-0.0720024	1.26708	0.0920296
1.26958	-0.0596046	1.27	0.0400543	1.26958	-0.00905991	1.26917	0.00143051	1.26958	0.110149	1.26958	0.038147	1.26917	-0.0681877	1.26958	0.041008	1.27	0.0243187	1.26958	0.0782013	1.26958	-0.0104904	1.26875	-0.0257492	1.26875	-0.0767708	1.26875	0.0948906
1.27125	-0.0557899	1.27167	0.0462532	1.27125	-0.00953674	1.27083	-0.00190735	1.27125	0.110149	1.27125	0.0391006	1.27083	-0.0729561	1.27125	0.0448227	1.27167	0.0348091	1.27125	0.0834465	1.27125	-0.0128746	1.27042	-0.0219345	1.27042	-0.087738	1.27042	0.100613
1.27292	-0.0424385	1.27333	0.0476837	1.27292	-0.00238419	1.2725	-0.00333786	1.27292	0.110149	1.27292	0.0433922	1.2725	-0.0782013	1.27292	0.0448227	1.27333	0.0452995	1.27292	0.0844002	1.27292	-0.0157356	1.27208	-0.0185966	1.27208	-0.0967979	1.27208	0.108242
1.27458	-0.0247955	1.275	0.0429153	1.27458	0.0100136	1.27417	-0.0038147	1.27458	0.109673	1.27458	0.0481606	1.27417	-0.0810623	1.27458	0.0395775	1.275	0.0510216	1.27458	0.0829697	1.27458	-0.0209808	1.27375	-0.0162125	1.27375	-0.10252	1.27375	0.117779
1.27625	-0.00858307	1.27667	0.0329018	1.27625	0.0252724	1.27583	-0.00238419	1.27625	0.111103	1.27625	0.0514984	1.27583	-0.0777245	1.27625	0.0305176	1.27667	0.0543594	1.27625	0.0786781	1.27625	-0.026226	1.27542	-0.0157356	1.27542	-0.110626	1.27542	0.128746
1.27792	0.00333786	1.27833	0.0247955	1.27792	0.038147	1.2775	-0.000953674	1.27792	0.115395	1.27792	0.0524521	1.2775	-0.0739098	1.27792	0.0209808	1.27833	0.0576973	1.27792	0.0729561	1.27792	-0.0295639	1.27708	-0.0166893	1.27708	-0.12064	1.27708	0.137329
1.27958	0.014782	1.28	0.0195503	1.27958	0.0433922	1.27917	-0.000476837	1.27958	0.12064	1.27958	0.0524521	1.27917	-0.0724792	1.27958	0.0123978	1.28	0.0562668	1.27958	0.0667572	1.27958	-0.0314713	1.27875	-0.0181198	1.27875	-0.12064	1.27875	0.142097
1.28125	0.0224113	1.28167	0.0171661	1.28125	0.0414848	1.28083	-0.00238419	1.28125	0.123024	1.28125	0.0519753	1.28083	-0.0720024	1.28125	0.00762939	1.28167	0.0514984	1.28125	0.0619888	1.28125	-0.0295639	1.28042	-0.0224113	1.28042	-0.109673	1.28042	0.145912
1.28292	0.023365	1.28333	0.0190735	1.28292	0.0333786	1.2825	-0.00238419	1.28292	0.123501	1.28292	0.0486374	1.2825	-0.0705719	1.28292	0.00762939	1.28333	0.0486374	1.28292	0.061512	1.28292	-0.0257492	1.28208	-0.0300407	1.28208	-0.0953674	1.28208	0.152111
1.28458	0.0181198	1.285	0.026226	1.28458	0.023365	1.28417	-0.00143051	1.28458	0.12207	1.28458	0.0457764	1.28417	-0.0724792	1.28458	0.0138283	1.285	0.0495911	1.28458	0.064373	1.28458	-0.020504	1.28375	-0.0400543	1.28375	-0.0863075	1.28375	0.154972
1.28625	0.00762939	1.28667	0.0348091	1.28625	0.0138283	1.28583	-0.00190735	1.28625	0.12064	1.28625	0.043869	1.28583	-0.0805855	1.28625	0.0228882	1.28667	0.0510216	1.28625	0.067234	1.28625	-0.0190735	1.28542	-0.0486374	1.28542	-0.0829697	1.28542	0.152588
1.28792	-0.00190735	1.28833	0.0443459	1.28792	0.00572205	1.2875	-0.00333786	1.28792	0.118732	1.28792	0.043869	1.2875	-0.0867844	1.28792	0.0324249	1.28833	0.0495911	1.28792	0.067234	1.28792	-0.0200272	1.28708	-0.0543594	1.28708	-0.082016	1.28708	0.146866
1.28958	-0.00905991	1.29	0.0548363	1.28958	0.00333786	1.28917	-0.0038147	1.28958	0.115871	1.28958	0.0443459	1.28917	-0.0905991	1.28958	0.041008	1.29	0.0505447	1.28958	0.0629425	1.28958	-0.0238419	1.28875	-0.0591278	1.28875	-0.082016	1.28875	0.142097
1.29125	-0.0119209	1.29167	0.0638962	1.29125	0.00762939	1.29083	0.000476837	1.29125	0.115395	1.29125	0.0433922	1.29083	-0.0958443	1.29125	0.0452995	1.29167	0.0538826	1.29125	0.0553131	1.29125	-0.0309944	1.29042	-0.058651	1.29042	-0.082016	1.29042	0.137329
1.29292	-0.0152588	1.29333	0.0705719	1.29292	0.0152588	1.2925	0.00143051	1.29292	0.118732	1.29292	0.0414848	1.2925	-0.105858	1.29292	0.0452995	1.29333	0.0562668	1.29292	0.0448227	1.29292	-0.0386238	1.29208	-0.0510216	1.29208	-0.0824928	1.29208	0.131607
1.29458	-0.0195503	1.295	0.0748634	1.29458	0.0247955	1.29417	-0.00476837	1.29458	0.124454	1.29458	0.0395775	1.29417	-0.115395	1.29458	0.041008	1.295	0.0567436	1.29458	0.0338554	1.29458	-0.0419617	1.29375	-0.0386238	1.29375	-0.0805855	1.29375	0.130177
1.29625	-0.0219345	1.29667	0.0786781	1.29625	0.0343323	1.29583	-0.0143051	1.29625	0.1297	1.29625	0.0391006	1.29583	-0.120163	1.29625	0.0391006	1.29667	0.0576973	1.29625	0.0252724	1.29625	-0.038147	1.29542	-0.0267029	1.29542	-0.0748634	1.29542	0.136852
1.29792	-0.0209808	1.29833	0.0810623	1.29792	0.0448227	1.2975	-0.0190735	1.29792	0.134468	1.29792	0.0405312	1.2975	-0.120163	1.29792	0.0433922	1.29833	0.064373	1.29792	0.0214577	1.29792	-0.0300407	1.29708	-0.0185966	1.29708	-0.0667572	1.29708	0.148296
1.29958	-0.0209808	1.3	0.082016	1.29958	0.0514984	1.29917	-0.0157356	1.29958	0.137806	1.29958	0.041008	1.29917	-0.117779	1.29958	0.0529289	1.3	0.0748634	1.29958	0.0228882	1.29958	-0.020504	1.29875	-0.0128746	1.29875	-0.0629425	1.29875	0.156403
1.30125	-0.0243187	1.30167	0.0829697	1.30125	0.0510216	1.30083	-0.0119209	1.30125	0.141621	1.30125	0.041008	1.30083	-0.111103	1.30125	0.0610352	1.30167	0.0891685	1.30125	0.026226	1.30125	-0.0133514	1.30042	-0.0119209	1.30042	-0.064373	1.30042	0.158787
1.30292	-0.0267029	1.30333	0.084877	1.30292	0.0462532	1.3025	-0.00762939	1.30292	0.142574	1.30292	0.0391006	1.3025	-0.102997	1.30292	0.0658035	1.30333	0.103474	1.30292	0.0295639	1.30292	-0.0119209	1.30208	-0.0162125	1.30208	-0.0696182	1.30208	0.15974
1.30458	-0.0281334	1.305	0.0834465	1.30458	0.0391006	1.30417	-0.00238419	1.30458	0.142097	1.30458	0.0371933	1.30417	-0.0972748	1.30458	0.0705719	1.305	0.11301	1.30458	0.0295639	1.30458	-0.017643	1.30375	-0.0238419	1.30375	-0.0753403	1.30375	0.159264
1.30625	-0.0286102	1.30667	0.0782013	1.30625	0.0305176	1.30583	0.00572205	1.30625	0.13876	1.30625	0.0357628	1.30583	-0.0967979	1.30625	0.0734329	1.30667	0.114918	1.30625	0.0295639	1.30625	-0.0252724	1.30542	-0.0329018	1.30542	-0.0801086	1.30542	0.155926
1.30792	-0.0286102	1.30833	0.0710487	1.30792	0.0219345	1.3075	0.0143051	1.30792	0.133038	1.30792	0.0329018	1.3075	-0.102997	1.30792	0.0691414	1.30833	0.106335	1.30792	0.0305176	1.30792	-0.0295639	1.30708	-0.041008	1.30708	-0.0863075	1.30708	0.149727
1.30958	-0.0281334	1.31	0.0653267	1.30958	0.0190735	1.30917	0.023365	1.30958	0.124931	1.30958	0.0309944	1.30917	-0.109673	1.30958	0.0581741	1.31	0.0929832	1.30958	0.0338554	1.30958	-0.0305176	1.30875	-0.0472069	1.30875	-0.0925064	1.30875	0.144482
1.31125	-0.0276566	1.31167	0.0624657	1.31125	0.0238419	1.31083	0.0309944	1.31125	0.116825	1.31125	0.0276566	1.31083	-0.11301	1.31125	0.0462532	1.31167	0.0801086	1.31125	0.0395775	1.31125	-0.0300407	1.31042	-0.0472069	1.31042	-0.0982285	1.31042	0.142574
1.31292	-0.0290871	1.31333	0.0600815	1.31292	0.0300407	1.3125	0.0333786	1.31292	0.112534	1.31292	0.0238419	1.3125	-0.111103	1.31292	0.0371933	1.31333	0.0715256	1.31292	0.0452995	1.31292	-0.0257492	1.31208	-0.0414848	1.31208	-0.0987053	1.31208	0.142097
1.31458	-0.0290871	1.315	0.0624657	1.31458	0.0352859	1.31417	0.0338554	1.31458	0.109196	1.31458	0.0209808	1.31417	-0.103951	1.31458	0.0314713	1.315	0.0720024	1.31458	0.0510216	1.31458	-0.0152588	1.31375	-0.0333786	1.31375	-0.0948906	1.31375	0.142574
1.31625	-0.0238419	1.31667	0.0710487	1.31625	0.0400543	1.31583	0.0324249	1.31625	0.108719	1.31625	0.020504	1.31583	-0.0934601	1.31625	0.0267029	1.31667	0.0772476	1.31625	0.0534058	1.31625	-0.00286102	1.31542	-0.0257492	1.31542	-0.0920296	1.31542	0.142574
1.31792	-0.0162125	1.31833	0.0815392	1.31792	0.0457764	1.3175	0.0257492	1.31792	0.111103	1.31792	0.0228882	1.3175	-0.0829697	1.31792	0.0243187	1.31833	0.0815392	1.31792	0.0538826	1.31792	0.00333786	1.31708	-0.0190735	1.31708	-0.0891685	1.31708	0.143528
1.31958	-0.00953674	1.32	0.0872612	1.31958	0.0476837	1.31917	0.0128746	1.31958	0.115871	1.31958	0.0276566	1.31917	-0.0748634	1.31958	0.0219345	1.32	0.0834465	1.31958	0.0491142	1.31958	0.0038147	1.31875	-0.0119209	1.31875	-0.0872612	1.31875	0.146389
1.32125	-0.00762939	1.32167	0.0872612	1.32125	0.0452995	1.32083	0.00429153	1.32125	0.119686	1.32125	0.0319481	1.32083	-0.0710487	1.32125	0.0219345	1.32167	0.0834465	1.32125	0.0400543	1.32125	0.00286102	1.32042	-0.0114441	1.32042	-0.0882149	1.32042	0.148773
1.32292	-0.00762939	1.32333	0.0853539	1.32292	0.038147	1.3225	0.0038147	1.32292	0.118732	1.32292	0.0357628	1.3225	-0.0705719	1.32292	0.0228882	1.32333	0.0824928	1.32292	0.0333786	1.32292	0.00190735	1.32208	-0.0185966	1.32208	-0.0948906	1.32208	0.14782
1.32458	-0.00905991	1.325	0.0824928	1.32458	0.0290871	1.32417	0.00762939	1.32458	0.115395	1.32458	0.0367165	1.32417	-0.0758171	1.32458	0.0247955	1.325	0.0786781	1.32458	0.0324249	1.32458	-0.00572205	1.32375	-0.0286102	1.32375	-0.105858	1.32375	0.139713
1.32625	-0.0119209	1.32667	0.0762939	1.32625	0.0200272	1.32583	0.0114441	1.32625	0.107765	1.32625	0.0395775	1.32583	-0.0839233	1.32625	0.0267029	1.32667	0.0762939	1.32625	0.0371933	1.32625	-0.020504	1.32542	-0.0367165	1.32542	-0.117302	1.32542	0.129223
1.32792	-0.0171661	1.32833	0.0686646	1.32792	0.0114441	1.3275	0.0152588	1.32792	0.102043	1.32792	0.0429153	1.3275	-0.0910759	1.32792	0.0300407	1.32833	0.0767708	1.32792	0.0429153	1.32792	-0.0343323	1.32708	-0.0433922	1.32708	-0.132084	1.32708	0.121593
1.32958	-0.0247955	1.33	0.0629425	1.32958	0.00476837	1.32917	0.0224113	1.32958	0.100136	1.32958	0.0443459	1.32917	-0.0934601	1.32958	0.0362396	1.33	0.0772476	1.32958	0.0491142	1.32958	-0.0424385	1.32875	-0.0514984	1.32875	-0.147343	1.32875	0.119209
1.33125	-0.0271797	1.33167	0.0581741	1.33125	0.00143051	1.33083	0.026226	1.33125	0.101566	1.33125	0.04673	1.33083	-0.0920296	1.33125	0.0429153	1.33167	0.0748634	1.33125	0.0567436	1.33125	-0.0457764	1.33042	-0.0572205	1.33042	-0.157833	1.33042	0.123024
1.33292	-0.023365	1.33333	0.0534058	1.33292	0.00667572	1.3325	0.0247955	1.33292	0.103474	1.33292	0.0500679	1.3325	-0.0939369	1.33292	0.0472069	1.33333	0.0700951	1.33292	0.0662804	1.33292	-0.0476837	1.33208	-0.0610352	1.33208	-0.162125	1.33208	0.13113
1.33458	-0.0166893	1.335	0.0462532	1.33458	0.017643	1.33417	0.020504	1.33458	0.106812	1.33458	0.0534058	1.33417	-0.0948906	1.33458	0.0462532	1.335	0.067234	1.33458	0.0734329	1.33458	-0.0476837	1.33375	-0.061512	1.33375	-0.16737	1.33375	0.141621
1.33625	-0.0143051	1.33667	0.0386238	1.33625	0.0305176	1.33583	0.0162125	1.33625	0.113964	1.33625	0.0505447	1.33583	-0.0925064	1.33625	0.0443459	1.33667	0.0658035	1.33625	0.0777245	1.33625	-0.0419617	1.33542	-0.058651	1.33542	-0.175953	1.33542	0.154018
1.33792	-0.014782	1.33833	0.0324249	1.33792	0.0414848	1.3375	0.0128746	1.33792	0.122547	1.33792	0.043869	1.3375	-0.0844002	1.33792	0.0414848	1.33833	0.0677109	1.33792	0.0772476	1.33792	-0.0343323	1.33708	-0.0505447	1.33708	-0.180721	1.33708	0.16737
1.33958	-0.0157356	1.34	0.0286102	1.33958	0.0505447	1.33917	0.00572205	1.33958	0.129223	1.33958	0.0348091	1.33917	-0.0743866	1.33958	0.038147	1.34	0.0724792	1.33958	0.0700951	1.33958	-0.0300407	1.33875	-0.0405312	1.33875	-0.179768	1.33875	0.179768
1.34125	-0.0162125	1.34167	0.0271797	1.34125	0.0557899	1.34083	-0.00190735	1.34125	0.134945	1.34125	0.0276566	1.34083	-0.0677109	1.34125	0.0348091	1.34167	0.0796318	1.34125	0.0581741	1.34125	-0.0319481	1.34042	-0.0309944	1.34042	-0.17786	1.34042	0.190258
1.34292	-0.0185966	1.34333	0.0281334	1.34292	0.0553131	1.3425	-0.00619888	1.34292	0.141144	1.34292	0.0271797	1.3425	-0.0610352	1.34292	0.0314713	1.34333	0.0834465	1.34292	0.0433922	1.34292	-0.0343323	1.34208	-0.020504	1.34208	-0.173092	1.34208	0.199318
1.34458	-0.0219345	1.345	0.0329018	1.34458	0.0505447	1.34417	-0.00762939	1.34458	0.143051	1.34458	0.0295639	1.34417	-0.0557899	1.34458	0.0319481	1.345	0.0853539	1.34458	0.0319481	1.34458	-0.038147	1.34375	-0.0128746	1.34375	-0.163078	1.34375	0.204563
1.34625	-0.0252724	1.34667	0.0348091	1.34625	0.0462532	1.34583	-0.00810623	1.34625	0.140667	1.34625	0.0338554	1.34583	-0.0529289	1.34625	0.0305176	1.34667	0.0910759	1.34625	0.023365	1.34625	-0.0419617	1.34542	-0.0114441	1.34542	-0.148296	1.34542	0.201702
1.34792	-0.0295639	1.34833	0.0319481	1.34792	0.0424385	1.3475	-0.00905991	1.34792	0.138283	1.34792	0.0367165	1.3475	-0.0572205	1.34792	0.0319481	1.34833	0.0982285	1.34792	0.0209808	1.34792	-0.0457764	1.34708	-0.0181198	1.34708	-0.136852	1.34708	0.194073
1.34958	-0.0338554	1.35	0.0271797	1.34958	0.0395775	1.34917	-0.0100136	1.34958	0.137329	1.34958	0.0419617	1.34917	-0.0686646	1.34958	0.0338554	1.35	0.100136	1.34958	0.0247955	1.34958	-0.0462532	1.34875	-0.0257492	1.34875	-0.125408	1.34875	0.182629
1.35125	-0.0414848	1.35167	0.0252724	1.35125	0.0371933	1.35083	-0.0104904	1.35125	0.136375	1.35125	0.0481606	1.35083	-0.0805855	1.35125	0.0352859	1.35167	0.0958443	1.35125	0.0329018	1.35125	-0.0448227	1.35042	-0.0295639	1.35042	-0.11158	1.35042	0.170231
1.35292	-0.0500679	1.35333	0.0247955	1.35292	0.0386238	1.3525	-0.0104904	1.35292	0.135899	1.35292	0.0510216	1.3525	-0.0886917	1.35292	0.0352859	1.35333	0.0944138	1.35292	0.0424385	1.35292	-0.0429153	1.35208	-0.0314713	1.35208	-0.101089	1.35208	0.160217
1.35458	-0.0562668	1.355	0.0228882	1.35458	0.0443459	1.35417	-0.00953674	1.35458	0.13876	1.35458	0.0491142	1.35417	-0.0939369	1.35458	0.0324249	1.355	0.0967979	1.35458	0.0452995	1.35458	-0.0376701	1.35375	-0.0324249	1.35375	-0.0963211	1.35375	0.155926
1.35625	-0.058651	1.35667	0.0228882	1.35625	0.0495911	1.35583	-0.00715256	1.35625	0.143528	1.35625	0.0424385	1.35583	-0.099659	1.35625	0.0286102	1.35667	0.0967979	1.35625	0.0429153	1.35625	-0.0314713	1.35542	-0.0324249	1.35542	-0.0953674	1.35542	0.160694
1.35792	-0.058651	1.35833	0.0271797	1.35792	0.0553131	1.3575	-0.00333786	1.35792	0.143528	1.35792	0.0367165	1.3575	-0.104427	1.35792	0.0219345	1.35833	0.0925064	1.35792	0.0395775	1.35792	-0.0276566	1.35708	-0.0305176	1.35708	-0.0915527	1.35708	0.172138
1.35958	-0.058651	1.36	0.0333786	1.35958	0.0596046	1.35917	0.00286102	1.35958	0.141144	1.35958	0.0333786	1.35917	-0.105381	1.35958	0.0185966	1.36	0.0905991	1.35958	0.0391006	1.35958	-0.0281334	1.35875	-0.0300407	1.35875	-0.0891685	1.35875	0.187397
1.36125	-0.0548363	1.36167	0.038147	1.36125	0.064373	1.36083	0.0104904	1.36125	0.140667	1.36125	0.0314713	1.36083	-0.103474	1.36125	0.0181198	1.36167	0.0925064	1.36125	0.041008	1.36125	-0.0286102	1.36042	-0.0295639	1.36042	-0.0905991	1.36042	0.200748
1.36292	-0.0491142	1.36333	0.0386238	1.36292	0.0624657	1.3625	0.0162125	1.36292	0.144482	1.36292	0.0290871	1.3625	-0.104427	1.36292	0.020504	1.36333	0.0920296	1.36292	0.043869	1.36292	-0.0290871	1.36208	-0.0290871	1.36208	-0.0929832	1.36208	0.210285
1.36458	-0.0443459	1.365	0.0400543	1.36458	0.0553131	1.36417	0.0209808	1.36458	0.145912	1.36458	0.0290871	1.36417	-0.108242	1.36458	0.0209808	1.365	0.0882149	1.36458	0.0486374	1.36458	-0.0309944	1.36375	-0.0252724	1.36375	-0.0939369	1.36375	0.216007
1.36625	-0.041008	1.36667	0.0405312	1.36625	0.0476837	1.36583	0.023365	1.36625	0.145912	1.36625	0.0348091	1.36583	-0.112534	1.36625	0.0200272	1.36667	0.0844002	1.36625	0.0548363	1.36625	-0.0329018	1.36542	-0.0219345	1.36542	-0.0972748	1.36542	0.218868
1.36792	-0.0371933	1.36833	0.0400543	1.36792	0.0424385	1.3675	0.0238419	1.36792	0.148296	1.36792	0.041008	1.3675	-0.114441	1.36792	0.0162125	1.36833	0.0863075	1.36792	0.0605583	1.36792	-0.0362396	1.36708	-0.017643	1.36708	-0.106812	1.36708	0.216484
1.36958	-0.0319481	1.37	0.0367165	1.36958	0.0391006	1.36917	0.0219345	1.36958	0.151157	1.36958	0.04673	1.36917	-0.115871	1.36958	0.00953674	1.37	0.0920296	1.36958	0.0658035	1.36958	-0.0405312	1.36875	-0.0119209	1.36875	-0.118732	1.36875	0.209332
1.37125	-0.0305176	1.37167	0.0314713	1.37125	0.0329018	1.37083	0.0190735	1.37125	0.14925	1.37125	0.0505447	1.37083	-0.118256	1.37125	0.00190735	1.37167	0.099659	1.37125	0.0696182	1.37125	-0.0457764	1.37042	-0.00524521	1.37042	-0.127316	1.37042	0.200272
1.37292	-0.0329018	1.37333	0.0290871	1.37292	0.0290871	1.3725	0.0171661	1.37292	0.142097	1.37292	0.0543594	1.3725	-0.12207	1.37292	-0.00429153	1.37333	0.107288	1.37292	0.0691414	1.37292	-0.0491142	1.37208	0	1.37208	-0.133038	1.37208	0.194073
1.37458	-0.0367165	1.375	0.0286102	1.37458	0.0286102	1.37417	0.0152588	1.37458	0.135422	1.37458	0.0572205	1.37417	-0.124931	1.37458	-0.00429153	1.375	0.112057	1.37458	0.0653267	1.37458	-0.0519753	1.37375	0.00190735	1.37375	-0.135899	1.37375	0.189781
1.37625	-0.0371933	1.37667	0.0305176	1.37625	0.0305176	1.37583	0.0119209	1.37625	0.1297	1.37625	0.0567436	1.37583	-0.124931	1.37625	0.00429153	1.37667	0.112534	1.37625	0.0591278	1.37625	-0.0529289	1.37542	0.00286102	1.37542	-0.134945	1.37542	0.185966
1.37792	-0.0352859	1.37833	0.0329018	1.37792	0.0295639	1.3775	0.00667572	1.37792	0.124931	1.37792	0.0553131	1.3775	-0.121593	1.37792	0.0190735	1.37833	0.108242	1.37792	0.0519753	1.37792	-0.0514984	1.37708	0.00238419	1.37708	-0.127792	1.37708	0.184059
1.37958	-0.0329018	1.38	0.0376701	1.37958	0.0271797	1.37917	0.00476837	1.37958	0.12207	1.37958	0.0505447	1.37917	-0.117302	1.37958	0.0338554	1.38	0.103474	1.37958	0.0443459	1.37958	-0.04673	1.37875	-0.000953674	1.37875	-0.118732	1.37875	0.183582
1.38125	-0.026226	1.38167	0.0433922	1.38125	0.0290871	1.38083	0.00524521	1.38125	0.120163	1.38125	0.04673	1.38083	-0.113487	1.38125	0.0452995	1.38167	0.099659	1.38125	0.0367165	1.38125	-0.0386238	1.38042	-0.00762939	1.38042	-0.113487	1.38042	0.185013
1.38292	-0.017643	1.38333	0.0491142	1.38292	0.0333786	1.3825	0.00429153	1.38292	0.117779	1.38292	0.0443459	1.3825	-0.105381	1.38292	0.0524521	1.38333	0.0963211	1.38292	0.0324249	1.38292	-0.0314713	1.38208	-0.0166893	1.38208	-0.113487	1.38208	0.187397
1.38458	-0.00810623	1.385	0.0567436	1.38458	0.0352859	1.38417	0.00190735	1.38458	0.116348	1.38458	0.0433922	1.38417	-0.0929832	1.38458	0.0572205	1.385	0.0934601	1.38458	0.0324249	1.38458	-0.0276566	1.38375	-0.0238419	1.38375	-0.117302	1.38375	0.18692
1.38625	-0.00238419	1.38667	0.0653267	1.38625	0.0324249	1.38583	0.000476837	1.38625	0.119209	1.38625	0.0433922	1.38583	-0.0815392	1.38625	0.0572205	1.38667	0.0929832	1.38625	0.038147	1.38625	-0.0281334	1.38542	-0.0267029	1.38542	-0.126362	1.38542	0.183105
1.38792	-0.000953674	1.38833	0.0691414	1.38792	0.0286102	1.3875	0.00143051	1.38792	0.121593	1.38792	0.043869	1.3875	-0.0767708	1.38792	0.0534058	1.38833	0.0948906	1.38792	0.043869	1.38792	-0.0295639	1.38708	-0.0281334	1.38708	-0.139713	1.38708	0.17643
1.38958	-0.00286102	1.39	0.0653267	1.38958	0.0305176	1.38917	0	1.38958	0.124454	1.38958	0.0457764	1.38917	-0.0758171	1.38958	0.0476837	1.39	0.0944138	1.38958	0.0481606	1.38958	-0.0309944	1.38875	-0.0281334	1.38875	-0.153065	1.38875	0.169754
1.39125	-0.00715256	1.39167	0.0600815	1.39125	0.0362396	1.39083	-0.00333786	1.39125	0.127316	1.39125	0.0443459	1.39083	-0.079155	1.39125	0.0419617	1.39167	0.0925064	1.39125	0.0510216	1.39125	-0.0305176	1.39042	-0.0314713	1.39042	-0.160694	1.39042	0.164509
1.39292	-0.0119209	1.39333	0.0576973	1.39292	0.0429153	1.3925	-0.00619888	1.39292	0.130177	1.39292	0.0414848	1.3925	-0.0858307	1.39292	0.0367165	1.39333	0.0910759	1.39292	0.0510216	1.39292	-0.0290871	1.39208	-0.0357628	1.39208	-0.164509	1.39208	0.158787
1.39458	-0.0200272	1.395	0.0562668	1.39458	0.0505447	1.39417	-0.00905991	1.39458	0.131607	1.39458	0.0376701	1.39417	-0.0934601	1.39458	0.0281334	1.395	0.0934601	1.39458	0.0481606	1.39458	-0.0276566	1.39375	-0.0419617	1.39375	-0.170708	1.39375	0.155926
1.39625	-0.0319481	1.39667	0.0534058	1.39625	0.0543594	1.39583	-0.0114441	1.39625	0.130653	1.39625	0.0352859	1.39583	-0.0972748	1.39625	0.017643	1.39667	0.0977516	1.39625	0.0448227	1.39625	-0.0271797	1.39542	-0.0481606	1.39542	-0.174522	1.39542	0.156403
1.39792	-0.043869	1.39833	0.0519753	1.39792	0.0567436	1.3975	-0.0128746	1.39792	0.132084	1.39792	0.0333786	1.3975	-0.0982285	1.39792	0.0100136	1.39833	0.099659	1.39792	0.0443459	1.39792	-0.0309944	1.39708	-0.0519753	1.39708	-0.174046	1.39708	0.160694
1.39958	-0.0486374	1.4	0.0557899	1.39958	0.0596046	1.39917	-0.00905991	1.39958	0.134945	1.39958	0.0314713	1.39917	-0.0982285	1.39958	0.00810623	1.4	0.103474	1.39958	0.0457764	1.39958	-0.0352859	1.39875	-0.0553131	1.39875	-0.167847	1.39875	0.166416
1.40125	-0.0433922	1.40167	0.0596046	1.40125	0.0653267	1.40083	-0.000953674	1.40125	0.139713	1.40125	0.0309944	1.40083	-0.0963211	1.40125	0.00572205	1.40167	0.108719	1.40125	0.0495911	1.40125	-0.0400543	1.40042	-0.0567436	1.40042	-0.157833	1.40042	0.169754
1.40292	-0.0367165	1.40333	0.0605583	1.40292	0.0720024	1.4025	0.00810623	1.40292	0.145912	1.40292	0.0319481	1.4025	-0.0953674	1.40292	0.00190735	1.40333	0.114441	1.40292	0.0557899	1.40292	-0.0424385	1.40208	-0.0553131	1.40208	-0.147343	1.40208	0.171185
1.40458	-0.0286102	1.405	0.0619888	1.40458	0.0767708	1.40417	0.0200272	1.40458	0.152588	1.40458	0.0324249	1.40417	-0.101089	1.40458	-0.00286102	1.405	0.116348	1.40458	0.0624657	1.40458	-0.0457764	1.40375	-0.0495911	1.40375	-0.133514	1.40375	0.172138
1.40625	-0.0209808	1.40667	0.0648499	1.40625	0.0829697	1.40583	0.0329018	1.40625	0.156879	1.40625	0.0300407	1.40583	-0.111103	1.40625	-0.00905991	1.40667	0.116825	1.40625	0.0648499	1.40625	-0.0476837	1.40542	-0.0419617	1.40542	-0.117779	1.40542	0.173569
1.40792	-0.0157356	1.40833	0.0686646	1.40792	0.0886917	1.4075	0.0452995	1.40792	0.154495	1.40792	0.0243187	1.4075	-0.119686	1.40792	-0.0157356	1.40833	0.114441	1.40792	0.061512	1.40792	-0.0457764	1.40708	-0.0338554	1.40708	-0.101566	1.40708	0.171661
1.40958	-0.0181198	1.41	0.0710487	1.40958	0.0867844	1.40917	0.0491142	1.40958	0.147343	1.40958	0.0181198	1.40917	-0.125408	1.40958	-0.0224113	1.41	0.108242	1.40958	0.0514984	1.40958	-0.0429153	1.40875	-0.0267029	1.40875	-0.0891685	1.40875	0.1688
1.41125	-0.0281334	1.41167	0.0724792	1.41125	0.0758171	1.41083	0.0481606	1.41125	0.13876	1.41125	0.014782	1.41083	-0.128746	1.41125	-0.0224113	1.41167	0.0991821	1.41125	0.038147	1.41125	-0.0419617	1.41042	-0.020504	1.41042	-0.0858307	1.41042	0.169277
1.41292	-0.0362396	1.41333	0.0720024	1.41292	0.0610352	1.4125	0.0495911	1.41292	0.133514	1.41292	0.0114441	1.4125	-0.13113	1.41292	-0.0200272	1.41333	0.0910759	1.41292	0.0257492	1.41292	-0.0462532	1.41208	-0.0190735	1.41208	-0.0886917	1.41208	0.175476
1.41458	-0.041008	1.415	0.0662804	1.41458	0.0548363	1.41417	0.0548363	1.41458	0.133038	1.41458	0.00953674	1.41417	-0.125408	1.41458	-0.0181198	1.415	0.087738	1.41458	0.0166893	1.41458	-0.0472069	1.41375	-0.023365	1.41375	-0.0910759	1.41375	0.184059
1.41625	-0.0424385	1.41667	0.0567436	1.41625	0.0557899	1.41583	0.0600815	1.41625	0.133991	1.41625	0.0119209	1.41583	-0.113964	1.41625	-0.0166893	1.41667	0.087738	1.41625	0.0128746	1.41625	-0.0414848	1.41542	-0.0305176	1.41542	-0.087738	1.41542	0.191689
1.41792	-0.0419617	1.41833	0.0481606	1.41792	0.0562668	1.4175	0.061512	1.41792	0.136375	1.41792	0.017643	1.4175	-0.104427	1.41792	-0.0166893	1.41833	0.0925064	1.41792	0.0143051	1.41792	-0.0305176	1.41708	-0.0367165	1.41708	-0.0844002	1.41708	0.196934
1.41958	-0.0395775	1.42	0.043869	1.41958	0.0548363	1.41917	0.0591278	1.41958	0.139713	1.41958	0.0257492	1.41917	-0.100613	1.41958	-0.0171661	1.42	0.102043	1.41958	0.0200272	1.41958	-0.0209808	1.41875	-0.0395775	1.41875	-0.087738	1.41875	0.200748
1.42125	-0.038147	1.42167	0.041008	1.42125	0.0538826	1.42083	0.0524521	1.42125	0.141144	1.42125	0.0314713	1.42083	-0.101089	1.42125	-0.017643	1.42167	0.114918	1.42125	0.0271797	1.42125	-0.0138283	1.42042	-0.038147	1.42042	-0.0977516	1.42042	0.202656
1.42292	-0.0391006	1.42333	0.0362396	1.42292	0.0562668	1.4225	0.0429153	1.42292	0.142097	1.42292	0.0362396	1.4225	-0.0982285	1.42292	-0.017643	1.42333	0.124454	1.42292	0.0319481	1.42292	-0.00715256	1.42208	-0.0305176	1.42208	-0.106812	1.42208	0.201225
1.42458	-0.038147	1.425	0.0290871	1.42458	0.0543594	1.42417	0.0324249	1.42458	0.140667	1.42458	0.0400543	1.42417	-0.0920296	1.42458	-0.0143051	1.425	0.127316	1.42458	0.0352859	1.42458	-0.00238419	1.42375	-0.017643	1.42375	-0.110149	1.42375	0.198364
1.42625	-0.0324249	1.42667	0.0252724	1.42625	0.0495911	1.42583	0.0219345	1.42625	0.143051	1.42625	0.0405312	1.42583	-0.0886917	1.42625	-0.00953674	1.42667	0.127316	1.42625	0.0391006	1.42625	-0.00429153	1.42542	-0.00238419	1.42542	-0.112057	1.42542	0.19455
1.42792	-0.0228882	1.42833	0.0267029	1.42792	0.04673	1.4275	0.0119209	1.42792	0.149727	1.42792	0.0391006	1.4275	-0.0896454	1.42792	-0.00619888	1.42833	0.124931	1.42792	0.0414848	1.42792	-0.0133514	1.42708	0.00953674	1.42708	-0.113487	1.42708	0.190735
1.42958	-0.0143051	1.43	0.0281334	1.42958	0.0476837	1.42917	0.00619888	1.42958	0.155926	1.42958	0.0367165	1.42917	-0.0939369	1.42958	-0.00524521	1.43	0.121593	1.42958	0.0424385	1.42958	-0.0252724	1.42875	0.0171661	1.42875	-0.112534	1.42875	0.18692
1.43125	-0.00572205	1.43167	0.0300407	1.43125	0.0486374	1.43083	0.00476837	1.43125	0.163078	1.43125	0.0357628	1.43083	-0.0944138	1.43125	-0.00619888	1.43167	0.116348	1.43125	0.0424385	1.43125	-0.0343323	1.43042	0.0166893	1.43042	-0.104427	1.43042	0.181675
1.43292	0.00333786	1.43333	0.0324249	1.43292	0.0472069	1.4325	0.00524521	1.43292	0.1688	1.43292	0.0329018	1.4325	-0.0944138	1.43292	-0.00667572	1.43333	0.11158	1.43292	0.0443459	1.43292	-0.0405312	1.43208	0.0109673	1.43208	-0.0915527	1.43208	0.179768
1.43458	0.00905991	1.435	0.0343323	1.43458	0.0457764	1.43417	0.00572205	1.43458	0.171661	1.43458	0.0281334	1.43417	-0.0982285	1.43458	-0.00667572	1.435	0.110626	1.43458	0.0448227	1.43458	-0.0476837	1.43375	0.00572205	1.43375	-0.0829697	1.43375	0.179768
1.43625	0.00619888	1.43667	0.0338554	1.43625	0.0452995	1.43583	0.00715256	1.43625	0.169277	1.43625	0.0247955	1.43583	-0.107288	1.43625	-0.00715256	1.43667	0.11158	1.43625	0.0462532	1.43625	-0.0557899	1.43542	0.000953674	1.43542	-0.0829697	1.43542	0.182152
1.43792	-0.00143051	1.43833	0.0290871	1.43792	0.0429153	1.4375	0.0104904	1.43792	0.163555	1.43792	0.0271797	1.4375	-0.114918	1.43792	-0.00667572	1.43833	0.11301	1.43792	0.0491142	1.43792	-0.0596046	1.43708	-0.00524521	1.43708	-0.0901222	1.43708	0.18549
1.43958	-0.00858307	1.44	0.0224113	1.43958	0.0414848	1.43917	0.0143051	1.43958	0.160217	1.43958	0.0319481	1.43917	-0.115871	1.43958	-0.00858307	1.44	0.115871	1.43958	0.0519753	1.43958	-0.0576973	1.43875	-0.0109673	1.43875	-0.102043	1.43875	0.189781
1.44125	-0.0152588	1.44167	0.0166893	1.44125	0.0414848	1.44083	0.0157356	1.44125	0.158787	1.44125	0.0367165	1.44083	-0.114441	1.44125	-0.0114441	1.44167	0.120163	1.44125	0.0519753	1.44125	-0.0534058	1.44042	-0.0128746	1.44042	-0.115395	1.44042	0.194073
1.44292	-0.0219345	1.44333	0.0171661	1.44292	0.0443459	1.4425	0.0133514	1.44292	0.157356	1.44292	0.0414848	1.4425	-0.114918	1.44292	-0.0157356	1.44333	0.125408	1.44292	0.0462532	1.44292	-0.0500679	1.44208	-0.0138283	1.44208	-0.130177	1.44208	0.19455
1.44458	-0.0281334	1.445	0.0247955	1.44458	0.0457764	1.44417	0.00953674	1.44458	0.155926	1.44458	0.04673	1.44417	-0.116348	1.44458	-0.0190735	1.445	0.126362	1.44458	0.0367165	1.44458	-0.0433922	1.44375	-0.0200272	1.44375	-0.140667	1.44375	0.193119
1.44625	-0.0314713	1.44667	0.0319481	1.44625	0.043869	1.44583	0.00524521	1.44625	0.155449	1.44625	0.0462532	1.44583	-0.114441	1.44625	-0.0190735	1.44667	0.121593	1.44625	0.0271797	1.44625	-0.0343323	1.44542	-0.0324249	1.44542	-0.144482	1.44542	0.191689
1.44792	-0.0300407	1.44833	0.0391006	1.44792	0.0424385	1.4475	0.00143051	1.44792	0.152588	1.44792	0.0367165	1.4475	-0.111103	1.44792	-0.0166893	1.44833	0.11301	1.44792	0.0200272	1.44792	-0.0314713	1.44708	-0.0481606	1.44708	-0.140667	1.44708	0.191212
1.44958	-0.0267029	1.45	0.0457764	1.44958	0.043869	1.44917	-0.00143051	1.44958	0.14782	1.44958	0.0238419	1.44917	-0.109673	1.44958	-0.00905991	1.45	0.106335	1.44958	0.0152588	1.44958	-0.0348091	1.44875	-0.0653267	1.44875	-0.132084	1.44875	0.191212
1.45125	-0.0228882	1.45167	0.0505447	1.45125	0.0486374	1.45083	-0.00476837	1.45125	0.141621	1.45125	0.0128746	1.45083	-0.109673	1.45125	0	1.45167	0.102997	1.45125	0.0128746	1.45125	-0.0429153	1.45042	-0.0805855	1.45042	-0.123024	1.45042	0.190735
1.45292	-0.0219345	1.45333	0.0514984	1.45292	0.0524521	1.4525	-0.00905991	1.45292	0.137806	1.45292	0.00476837	1.4525	-0.109196	1.45292	0.00905991	1.45333	0.0991821	1.45292	0.014782	1.45292	-0.0486374	1.45208	-0.0886917	1.45208	-0.11301	1.45208	0.193119
1.45458	-0.0195503	1.455	0.0500679	1.45458	0.0581741	1.45417	-0.0143051	1.45458	0.139713	1.45458	0.000476837	1.45417	-0.108719	1.45458	0.0152588	1.455	0.0953674	1.45458	0.0171661	1.45458	-0.0524521	1.45375	-0.0872612	1.45375	-0.104427	1.45375	0.197411
1.45625	-0.0171661	1.45667	0.0529289	1.45625	0.0667572	1.45583	-0.014782	1.45625	0.145435	1.45625	0	1.45583	-0.107288	1.45625	0.0133514	1.45667	0.0977516	1.45625	0.0171661	1.45625	-0.0543594	1.45542	-0.0743866	1.45542	-0.099659	1.45542	0.201702
1.45792	-0.0181198	1.45833	0.0567436	1.45792	0.0734329	1.4575	-0.00810623	1.45792	0.155449	1.45792	0.00143051	1.4575	-0.106335	1.45792	0.00858307	1.45833	0.104904	1.45792	0.0157356	1.45792	-0.0500679	1.45708	-0.0548363	1.45708	-0.100613	1.45708	0.205517
1.45958	-0.0219345	1.46	0.0572205	1.45958	0.0743866	1.45917	0.00143051	1.45958	0.165462	1.45958	0.00238419	1.45917	-0.105858	1.45958	0	1.46	0.108242	1.45958	0.0138283	1.45958	-0.0429153	1.45875	-0.0329018	1.45875	-0.103474	1.45875	0.208378
1.46125	-0.0243187	1.46167	0.0567436	1.46125	0.0724792	1.46083	0.0104904	1.46125	0.173569	1.46125	0.0038147	1.46083	-0.106335	1.46125	-0.00953674	1.46167	0.105858	1.46125	0.0123978	1.46125	-0.0333786	1.46042	-0.0162125	1.46042	-0.103474	1.46042	0.211239
1.46292	-0.0243187	1.46333	0.0562668	1.46292	0.0720024	1.4625	0.0185966	1.46292	0.177383	1.46292	0.00905991	1.4625	-0.107765	1.46292	-0.0209808	1.46333	0.105381	1.46292	0.0133514	1.46292	-0.0257492	1.46208	-0.00572205	1.46208	-0.101566	1.46208	0.21553
1.46458	-0.0267029	1.465	0.0534058	1.46458	0.0724792	1.46417	0.0257492	1.46458	0.179291	1.46458	0.0128746	1.46417	-0.111103	1.46458	-0.0319481	1.465	0.11158	1.46458	0.0200272	1.46458	-0.0209808	1.46375	-0.00286102	1.46375	-0.0987053	1.46375	0.222206
1.46625	-0.0324249	1.46667	0.0452995	1.46625	0.0743866	1.46583	0.0257492	1.46625	0.179291	1.46625	0.0138283	1.46583	-0.116348	1.46625	-0.0352859	1.46667	0.118732	1.46625	0.0257492	1.46625	-0.0162125	1.46542	-0.00619888	1.46542	-0.0982285	1.46542	0.231743
1.46792	-0.038147	1.46833	0.0357628	1.46792	0.0815392	1.4675	0.0214577	1.46792	0.178814	1.46792	0.0133514	1.4675	-0.122547	1.46792	-0.0338554	1.46833	0.123501	1.46792	0.0243187	1.46792	-0.014782	1.46708	-0.0114441	1.46708	-0.0944138	1.46708	0.237942
1.46958	-0.041008	1.47	0.0319481	1.46958	0.0905991	1.46917	0.0195503	1.46958	0.17643	1.46958	0.0123978	1.46917	-0.127792	1.46958	-0.0309944	1.47	0.126839	1.46958	0.0152588	1.46958	-0.0157356	1.46875	-0.0157356	1.46875	-0.084877	1.46875	0.241756
1.47125	-0.0419617	1.47167	0.0343323	1.47125	0.099659	1.47083	0.0238419	1.47125	0.177383	1.47125	0.0100136	1.47083	-0.127792	1.47125	-0.0295639	1.47167	0.129223	1.47125	0.00810623	1.47125	-0.0181198	1.47042	-0.0171661	1.47042	-0.079155	1.47042	0.245094
1.47292	-0.0448227	1.47333	0.038147	1.47292	0.107288	1.4725	0.0295639	1.47292	0.180721	1.47292	0.00429153	1.4725	-0.12207	1.47292	-0.0271797	1.47333	0.13113	1.47292	0.00572205	1.47292	-0.0190735	1.47208	-0.0195503	1.47208	-0.0839233	1.47208	0.246048
1.47458	-0.0495911	1.475	0.0457764	1.47458	0.111103	1.47417	0.0329018	1.47458	0.181675	1.47458	-0.000476837	1.47417	-0.110626	1.47458	-0.0243187	1.475	0.13113	1.47458	0.00429153	1.47458	-0.0214577	1.47375	-0.0276566	1.47375	-0.0944138	1.47375	0.241756
1.47625	-0.0510216	1.47667	0.0543594	1.47625	0.111103	1.47583	0.0367165	1.47625	0.176907	1.47625	-0.00143051	1.47583	-0.099659	1.47625	-0.0243187	1.47667	0.1297	1.47625	0.00286102	1.47625	-0.0247955	1.47542	-0.0391006	1.47542	-0.101566	1.47542	0.234127
1.47792	-0.0472069	1.47833	0.0634193	1.47792	0.106335	1.4775	0.0400543	1.47792	0.167847	1.47792	-0.00190735	1.4775	-0.0905991	1.47792	-0.0276566	1.47833	0.125408	1.47792	0.00524521	1.47792	-0.0257492	1.47708	-0.0491142	1.47708	-0.107765	1.47708	0.231266
1.47958	-0.0391006	1.48	0.0705719	1.47958	0.10252	1.47917	0.038147	1.47958	0.15831	1.47958	-0.00524521	1.47917	-0.0844002	1.47958	-0.0319481	1.48	0.121117	1.47958	0.0138283	1.47958	-0.023365	1.47875	-0.0567436	1.47875	-0.121117	1.47875	0.234127
1.48125	-0.0324249	1.48167	0.0753403	1.48125	0.100136	1.48083	0.0286102	1.48125	0.150204	1.48125	-0.00810623	1.48083	-0.0805855	1.48125	-0.0352859	1.48167	0.119209	1.48125	0.023365	1.48125	-0.0219345	1.48042	-0.0619888	1.48042	-0.136375	1.48042	0.240326
1.48292	-0.0267029	1.48333	0.0777245	1.48292	0.0953674	1.4825	0.0209808	1.48292	0.145912	1.48292	-0.00905991	1.4825	-0.0805855	1.48292	-0.0386238	1.48333	0.12064	1.48292	0.0300407	1.48292	-0.026226	1.48208	-0.0610352	1.48208	-0.141621	1.48208	0.248909
1.48458	-0.020504	1.485	0.0758171	1.48458	0.0925064	1.48417	0.0190735	1.48458	0.146866	1.48458	-0.0100136	1.48417	-0.0844002	1.48458	-0.0376701	1.485	0.123501	1.48458	0.0352859	1.48458	-0.0300407	1.48375	-0.0514984	1.48375	-0.136375	1.48375	0.257015
1.48625	-0.0162125	1.48667	0.0710487	1.48625	0.0915527	1.48583	0.0219345	1.48625	0.154018	1.48625	-0.0104904	1.48583	-0.0882149	1.48625	-0.0329018	1.48667	0.127792	1.48625	0.0400543	1.48625	-0.0314713	1.48542	-0.0376701	1.48542	-0.127792	1.48542	0.262737
1.48792	-0.0143051	1.48833	0.0653267	1.48792	0.0896454	1.4875	0.020504	1.48792	0.163078	1.48792	-0.00953674	1.4875	-0.0910759	1.48792	-0.0286102	1.48833	0.13113	1.48792	0.0405312	1.48792	-0.0305176	1.48708	-0.0267029	1.48708	-0.120163	1.48708	0.264168
1.48958	-0.0166893	1.49	0.061512	1.48958	0.0853539	1.48917	0.0171661	1.48958	0.174522	1.48958	-0.00333786	1.48917	-0.0939369	1.48958	-0.0267029	1.49	0.132084	1.48958	0.0357628	1.48958	-0.0324249	1.48875	-0.0185966	1.48875	-0.107288	1.48875	0.265598
1.49125	-0.0214577	1.49167	0.0610352	1.49125	0.0815392	1.49083	0.0157356	1.49125	0.184536	1.49125	0.00429153	1.49083	-0.099659	1.49125	-0.0247955	1.49167	0.13113	1.49125	0.0271797	1.49125	-0.0371933	1.49042	-0.0128746	1.49042	-0.0891685	1.49042	0.266075
1.49292	-0.0257492	1.49333	0.0638962	1.49292	0.0815392	1.4925	0.0166893	1.49292	0.191689	1.49292	0.00905991	1.4925	-0.108242	1.49292	-0.0219345	1.49333	0.129223	1.49292	0.0214577	1.49292	-0.0414848	1.49208	-0.00953674	1.49208	-0.0762939	1.49208	0.265598
1.49458	-0.026226	1.495	0.0691414	1.49458	0.0844002	1.49417	0.0157356	1.49458	0.192642	1.49458	0.00810623	1.49417	-0.118256	1.49458	-0.0214577	1.495	0.122547	1.49458	0.0162125	1.49458	-0.0481606	1.49375	-0.00953674	1.49375	-0.0758171	1.49375	0.267506
1.49625	-0.0228882	1.49667	0.0753403	1.49625	0.0905991	1.49583	0.0119209	1.49625	0.188828	1.49625	0.00476837	1.49583	-0.123978	1.49625	-0.0257492	1.49667	0.110626	1.49625	0.0123978	1.49625	-0.058651	1.49542	-0.0119209	1.49542	-0.0853539	1.49542	0.270367
1.49792	-0.020504	1.49833	0.0805855	1.49792	0.103951	1.4975	0.00810623	1.49792	0.182152	1.49792	0.00619888	1.4975	-0.124454	1.49792	-0.0276566	1.49833	0.101089	1.49792	0.0143051	1.49792	-0.0696182	1.49708	-0.014782	1.49708	-0.0958443	1.49708	0.274181
1.49958	-0.0195503	1.5	0.0829697	1.49958	0.117302	1.49917	0.00810623	1.49958	0.173092	1.49958	0.00905991	1.49917	-0.12064	1.49958	-0.0243187	1.5	0.0987053	1.49958	0.0228882	1.49958	-0.0748634	1.49875	-0.020504	1.49875	-0.105381	1.49875	0.275135
1.50125	-0.0209808	1.50167	0.0805855	1.50125	0.123024	1.50083	0.0119209	1.50125	0.164032	1.50125	0.00715256	1.50083	-0.116825	1.50125	-0.0195503	1.50167	0.103474	1.50125	0.0352859	1.50125	-0.0720024	1.50042	-0.0276566	1.50042	-0.115871	1.50042	0.276089
1.50292	-0.0252724	1.50333	0.0748634	1.50292	0.119209	1.5025	0.0123978	1.50292	0.157833	1.50292	0	1.5025	-0.113487	1.50292	-0.0166893	1.50333	0.111103	1.50292	0.0424385	1.50292	-0.0648499	1.50208	-0.0324249	1.50208	-0.125885	1.50208	0.274658
1.50458	-0.0329018	1.505	0.064373	1.50458	0.111103	1.50417	0.00905991	1.50458	0.155926	1.50458	-0.0038147	1.50417	-0.109196	1.50458	-0.0152588	1.505	0.12064	1.50458	0.0448227	1.50458	-0.0562668	1.50375	-0.0329018	1.50375	-0.130653	1.50375	0.267506
1.50625	-0.0395775	1.50667	0.0529289	1.50625	0.101089	1.50583	0.00429153	1.50625	0.156879	1.50625	-0.00190735	1.50583	-0.105858	1.50625	-0.0143051	1.50667	0.130177	1.50625	0.0424385	1.50625	-0.0452995	1.50542	-0.0314713	1.50542	-0.13113	1.50542	0.257969
1.50792	-0.0424385	1.50833	0.043869	1.50792	0.0896454	1.5075	0.0038147	1.50792	0.162601	1.50792	0.00333786	1.5075	-0.100613	1.50792	-0.0152588	1.50833	0.137806	1.50792	0.0376701	1.50792	-0.0348091	1.50708	-0.0309944	1.50708	-0.132561	1.50708	0.247478
1.50958	-0.0448227	1.51	0.0405312	1.50958	0.0801086	1.50917	0.00667572	1.50958	0.168324	1.50958	0.00858307	1.50917	-0.0948906	1.50958	-0.0195503	1.51	0.144482	1.50958	0.0343323	1.50958	-0.026226	1.50875	-0.0309944	1.50875	-0.137329	1.50875	0.240326
1.51125	-0.0448227	1.51167	0.0405312	1.51125	0.0782013	1.51083	0.0114441	1.51125	0.174522	1.51125	0.0190735	1.51083	-0.0891685	1.51125	-0.0267029	1.51167	0.148773	1.51125	0.0309944	1.51125	-0.0243187	1.51042	-0.0324249	1.51042	-0.142097	1.51042	0.235558
1.51292	-0.0400543	1.51333	0.0424385	1.51292	0.0853539	1.5125	0.014782	1.51292	0.178814	1.51292	0.0338554	1.5125	-0.084877	1.51292	-0.0338554	1.51333	0.150681	1.51292	0.0257492	1.51292	-0.0257492	1.51208	-0.0362396	1.51208	-0.142574	1.51208	0.231743
1.51458	-0.0305176	1.515	0.0476837	1.51458	0.0948906	1.51417	0.017643	1.51458	0.181198	1.51458	0.0472069	1.51417	-0.0834465	1.51458	-0.0391006	1.515	0.150204	1.51458	0.0185966	1.51458	-0.0286102	1.51375	-0.0424385	1.51375	-0.142097	1.51375	0.230789
1.51625	-0.023365	1.51667	0.0548363	1.51625	0.100613	1.51583	0.0209808	1.51625	0.182629	1.51625	0.0519753	1.51583	-0.0839233	1.51625	-0.038147	1.51667	0.150204	1.51625	0.0119209	1.51625	-0.0348091	1.51542	-0.0495911	1.51542	-0.137329	1.51542	0.234604
1.51792	-0.0219345	1.51833	0.0619888	1.51792	0.101089	1.5175	0.0243187	1.51792	0.183582	1.51792	0.0481606	1.5175	-0.0882149	1.51792	-0.0362396	1.51833	0.153542	1.51792	0.00953674	1.51792	-0.041008	1.51708	-0.0562668	1.51708	-0.125408	1.51708	0.243664
1.51958	-0.0209808	1.52	0.067234	1.51958	0.102043	1.51917	0.0271797	1.51958	0.185966	1.51958	0.0386238	1.51917	-0.0963211	1.51958	-0.0357628	1.52	0.155449	1.51958	0.00905991	1.51958	-0.043869	1.51875	-0.0600815	1.51875	-0.106812	1.51875	0.253677
1.52125	-0.0228882	1.52167	0.0681877	1.52125	0.103474	1.52083	0.0281334	1.52125	0.185966	1.52125	0.0305176	1.52083	-0.103951	1.52125	-0.0333786	1.52167	0.154495	1.52125	0.00762939	1.52125	-0.0400543	1.52042	-0.0591278	1.52042	-0.0882149	1.52042	0.258923
1.52292	-0.0281334	1.52333	0.0681877	1.52292	0.104427	1.5225	0.0295639	1.52292	0.182629	1.52292	0.023365	1.5225	-0.108719	1.52292	-0.026226	1.52333	0.152588	1.52292	0.00953674	1.52292	-0.0348091	1.52208	-0.0514984	1.52208	-0.0782013	1.52208	0.262737
1.52458	-0.0371933	1.525	0.0691414	1.52458	0.103951	1.52417	0.0319481	1.52458	0.175476	1.52458	0.0157356	1.52417	-0.108719	1.52458	-0.0200272	1.525	0.152111	1.52458	0.017643	1.52458	-0.0300407	1.52375	-0.0419617	1.52375	-0.0734329	1.52375	0.267029
1.52625	-0.0457764	1.52667	0.0700951	1.52625	0.103474	1.52583	0.0319481	1.52625	0.168324	1.52625	0.00858307	1.52583	-0.104427	1.52625	-0.020504	1.52667	0.152588	1.52625	0.0305176	1.52625	-0.0247955	1.52542	-0.0333786	1.52542	-0.0743866	1.52542	0.269413
1.52792	-0.0514984	1.52833	0.0696182	1.52792	0.103474	1.5275	0.0309944	1.52792	0.164986	1.52792	0.00429153	1.5275	-0.0987053	1.52792	-0.023365	1.52833	0.153065	1.52792	0.0405312	1.52792	-0.0185966	1.52708	-0.0281334	1.52708	-0.0805855	1.52708	0.267029
1.52958	-0.0557899	1.53	0.0658035	1.52958	0.102997	1.52917	0.0290871	1.52958	0.163555	1.52958	0.00333786	1.52917	-0.0934601	1.52958	-0.0214577	1.53	0.154018	1.52958	0.043869	1.52958	-0.0162125	1.52875	-0.0247955	1.52875	-0.0915527	1.52875	0.263214
1.53125	-0.0557899	1.53167	0.0610352	1.53125	0.101566	1.53083	0.0267029	1.53125	0.161648	1.53125	0	1.53083	-0.0891685	1.53125	-0.014782	1.53167	0.153065	1.53125	0.0443459	1.53125	-0.0181198	1.53042	-0.0219345	1.53042	-0.101566	1.53042	0.261784
1.53292	-0.0553131	1.53333	0.058651	1.53292	0.0967979	1.5325	0.0238419	1.53292	0.160217	1.53292	-0.00190735	1.5325	-0.0853539	1.53292	-0.0123978	1.53333	0.14782	1.53292	0.0462532	1.53292	-0.0171661	1.53208	-0.0224113	1.53208	-0.103474	1.53208	0.263691
1.53458	-0.0562668	1.535	0.0581741	1.53458	0.0929832	1.53417	0.0252724	1.53458	0.161648	1.53458	0.00286102	1.53417	-0.0844002	1.53458	-0.0133514	1.535	0.142097	1.53458	0.0457764	1.53458	-0.00858307	1.53375	-0.0276566	1.53375	-0.101566	1.53375	0.263214
1.53625	-0.0600815	1.53667	0.0596046	1.53625	0.0958443	1.53583	0.0329018	1.53625	0.163555	1.53625	0.0133514	1.53583	-0.0863075	1.53625	-0.0128746	1.53667	0.141144	1.53625	0.0419617	1.53625	0.00143051	1.53542	-0.0352859	1.53542	-0.0987053	1.53542	0.259876
1.53792	-0.0638962	1.53833	0.0605583	1.53792	0.104427	1.5375	0.0391006	1.53792	0.164986	1.53792	0.0228882	1.5375	-0.0886917	1.53792	-0.00858307	1.53833	0.142574	1.53792	0.0343323	1.53792	0.00572205	1.53708	-0.0391006	1.53708	-0.0948906	1.53708	0.254631
1.53958	-0.0667572	1.54	0.0653267	1.53958	0.11301	1.53917	0.0400543	1.53958	0.166416	1.53958	0.0271797	1.53917	-0.0882149	1.53958	-0.00762939	1.54	0.142574	1.53958	0.0267029	1.53958	0.00476837	1.53875	-0.0386238	1.53875	-0.0925064	1.53875	0.251293
1.54125	-0.0691414	1.54167	0.0734329	1.54125	0.118256	1.54083	0.0386238	1.54125	0.16737	1.54125	0.0276566	1.54083	-0.0858307	1.54125	-0.0109673	1.54167	0.140667	1.54125	0.0185966	1.54125	0.0038147	1.54042	-0.0357628	1.54042	-0.0920296	1.54042	0.25034
1.54292	-0.0686646	1.54333	0.0810623	1.54292	0.122547	1.5425	0.0376701	1.54292	0.168324	1.54292	0.023365	1.5425	-0.0810623	1.54292	-0.014782	1.54333	0.141621	1.54292	0.00905991	1.54292	0.00190735	1.54208	-0.0343323	1.54208	-0.0948906	1.54208	0.254154
1.54458	-0.0610352	1.545	0.0867844	1.54458	0.125408	1.54417	0.0371933	1.54458	0.169277	1.54458	0.0162125	1.54417	-0.0782013	1.54458	-0.0190735	1.545	0.144482	1.54458	0.00143051	1.54458	-0.00333786	1.54375	-0.0338554	1.54375	-0.0953674	1.54375	0.263214
1.54625	-0.0495911	1.54667	0.0891685	1.54625	0.121117	1.54583	0.038147	1.54625	0.171661	1.54625	0.00619888	1.54583	-0.0801086	1.54625	-0.0257492	1.54667	0.143051	1.54625	-0.00476837	1.54625	-0.00953674	1.54542	-0.0324249	1.54542	-0.0934601	1.54542	0.276089
1.54792	-0.0400543	1.54833	0.0939369	1.54792	0.112534	1.5475	0.0391006	1.54792	0.173569	1.54792	-0.00190735	1.5475	-0.0863075	1.54792	-0.0338554	1.54833	0.13876	1.54792	-0.00572205	1.54792	-0.0123978	1.54708	-0.0300407	1.54708	-0.0929832	1.54708	0.288486
1.54958	-0.0338554	1.55	0.0977516	1.54958	0.100613	1.54917	0.041008	1.54958	0.173092	1.54958	-0.00333786	1.54917	-0.0972748	1.54958	-0.0367165	1.55	0.135422	1.54958	-0.0038147	1.54958	-0.0128746	1.54875	-0.0295639	1.54875	-0.0967979	1.54875	0.296116
1.55125	-0.0271797	1.55167	0.100613	1.55125	0.0920296	1.55083	0.0429153	1.55125	0.173092	1.55125	0.00476837	1.55083	-0.109673	1.55125	-0.0333786	1.55167	0.136852	1.55125	0.000476837	1.55125	-0.0157356	1.55042	-0.0348091	1.55042	-0.100613	1.55042	0.29707
1.55292	-0.023365	1.55333	0.102997	1.55292	0.087738	1.5525	0.0448227	1.55292	0.174522	1.55292	0.0185966	1.5525	-0.121117	1.55292	-0.026226	1.55333	0.143051	1.55292	0.00333786	1.55292	-0.0214577	1.55208	-0.0448227	1.55208	-0.102043	1.55208	0.292778
1.55458	-0.0257492	1.555	0.104427	1.55458	0.0910759	1.55417	0.0443459	1.55458	0.175953	1.55458	0.0290871	1.55417	-0.126839	1.55458	-0.0157356	1.555	0.148773	1.55458	0.0038147	1.55458	-0.0281334	1.55375	-0.0553131	1.55375	-0.101566	1.55375	0.284672
1.55625	-0.0286102	1.55667	0.100136	1.55625	0.099659	1.55583	0.0429153	1.55625	0.173569	1.55625	0.0376701	1.55583	-0.124931	1.55625	-0.00333786	1.55667	0.156403	1.55625	0.00572205	1.55625	-0.0333786	1.55542	-0.061512	1.55542	-0.100136	1.55542	0.277042
1.55792	-0.0276566	1.55833	0.0920296	1.55792	0.106335	1.5575	0.0443459	1.55792	0.1688	1.55792	0.0472069	1.5575	-0.118256	1.55792	0.00667572	1.55833	0.163555	1.55792	0.00810623	1.55792	-0.0348091	1.55708	-0.067234	1.55708	-0.0967979	1.55708	0.270844
1.55958	-0.0228882	1.56	0.087738	1.55958	0.110626	1.55917	0.0505447	1.55958	0.161648	1.55958	0.0562668	1.55917	-0.108242	1.55958	0.00572205	1.56	0.166416	1.55958	0.0114441	1.55958	-0.0352859	1.55875	-0.0734329	1.55875	-0.0915527	1.55875	0.266075
1.56125	-0.0209808	1.56167	0.0872612	1.56125	0.113964	1.56083	0.0576973	1.56125	0.154495	1.56125	0.0591278	1.56083	-0.100613	1.56125	-0.00476837	1.56167	0.164509	1.56125	0.0143051	1.56125	-0.0371933	1.56042	-0.0753403	1.56042	-0.0882149	1.56042	0.263691
1.56292	-0.0209808	1.56333	0.084877	1.56292	0.118256	1.5625	0.0624657	1.56292	0.150204	1.56292	0.0548363	1.5625	-0.0967979	1.56292	-0.017643	1.56333	0.15974	1.56292	0.0181198	1.56292	-0.0419617	1.56208	-0.0691414	1.56208	-0.0896454	1.56208	0.265598
1.56458	-0.0181198	1.565	0.082016	1.56458	0.120163	1.56417	0.0624657	1.56458	0.149727	1.56458	0.0510216	1.56417	-0.0977516	1.56458	-0.0271797	1.565	0.160217	1.56458	0.020504	1.56458	-0.0491142	1.56375	-0.061512	1.56375	-0.0948906	1.56375	0.270844
1.56625	-0.0143051	1.56667	0.0853539	1.56625	0.119686	1.56583	0.0581741	1.56625	0.152588	1.56625	0.0491142	1.56583	-0.100136	1.56625	-0.0333786	1.56667	0.161171	1.56625	0.0224113	1.56625	-0.0576973	1.56542	-0.0576973	1.56542	-0.102043	1.56542	0.277996
1.56792	-0.0128746	1.56833	0.0920296	1.56792	0.119686	1.5675	0.0514984	1.56792	0.157833	1.56792	0.04673	1.5675	-0.099659	1.56792	-0.0367165	1.56833	0.161171	1.56792	0.0224113	1.56792	-0.0691414	1.56708	-0.0567436	1.56708	-0.109196	1.56708	0.284672
1.56958	-0.0119209	1.57	0.0948906	1.56958	0.122547	1.56917	0.043869	1.56958	0.166416	1.56958	0.041008	1.56917	-0.0987053	1.56958	-0.0343323	1.57	0.160694	1.56958	0.0214577	1.56958	-0.0782013	1.56875	-0.0524521	1.56875	-0.116348	1.56875	0.291348
1.57125	-0.00953674	1.57167	0.0920296	1.57125	0.124454	1.57083	0.0391006	1.57125	0.178814	1.57125	0.0343323	1.57083	-0.0963211	1.57125	-0.0252724	1.57167	0.162125	1.57125	0.0200272	1.57125	-0.0815392	1.57042	-0.0481606	1.57042	-0.12064	1.57042	0.299931
1.57292	-0.00905991	1.57333	0.087738	1.57292	0.123978	1.5725	0.0352859	1.57292	0.189304	1.57292	0.0290871	1.5725	-0.0915527	1.57292	-0.0114441	1.57333	0.162125	1.57292	0.0195503	1.57292	-0.0777245	1.57208	-0.0486374	1.57208	-0.123501	1.57208	0.307083
1.57458	-0.0133514	1.575	0.0834465	1.57458	0.120163	1.57417	0.0357628	1.57458	0.194073	1.57458	0.0238419	1.57417	-0.0867844	1.57458	0.000953674	1.575	0.154972	1.57458	0.0200272	1.57458	-0.0700951	1.57375	-0.0510216	1.57375	-0.126839	1.57375	0.310421
1.57625	-0.0200272	1.57667	0.079155	1.57625	0.117779	1.57583	0.0400543	1.57625	0.192165	1.57625	0.0162125	1.57583	-0.0858307	1.57625	0.00619888	1.57667	0.147343	1.57625	0.0171661	1.57625	-0.0581741	1.57542	-0.0514984	1.57542	-0.1297	1.57542	0.309467
1.57792	-0.023365	1.57833	0.0753403	1.57792	0.118732	1.5775	0.0472069	1.57792	0.189781	1.57792	0.00953674	1.5775	-0.0905991	1.57792	0.00333786	1.57833	0.143528	1.57792	0.0152588	1.57792	-0.0433922	1.57708	-0.0529289	1.57708	-0.128269	1.57708	0.30756
1.57958	-0.0243187	1.58	0.0715256	1.57958	0.12207	1.57917	0.0514984	1.57958	0.186443	1.57958	0.00810623	1.57917	-0.0972748	1.57958	-0.00333786	1.58	0.142574	1.57958	0.0128746	1.57958	-0.0281334	1.57875	-0.058651	1.57875	-0.122547	1.57875	0.30756
1.58125	-0.026226	1.58167	0.067234	1.58125	0.125885	1.58083	0.0534058	1.58125	0.178814	1.58125	0.0109673	1.58083	-0.104427	1.58125	-0.0100136	1.58167	0.142574	1.58125	0.0123978	1.58125	-0.0143051	1.58042	-0.064373	1.58042	-0.116348	1.58042	0.305653
1.58292	-0.0252724	1.58333	0.0638962	1.58292	0.126839	1.5825	0.0576973	1.58292	0.169754	1.58292	0.0152588	1.5825	-0.109673	1.58292	-0.0152588	1.58333	0.148773	1.58292	0.0123978	1.58292	-0.00667572	1.58208	-0.0677109	1.58208	-0.110626	1.58208	0.301838
1.58458	-0.0181198	1.585	0.0648499	1.58458	0.125885	1.58417	0.0662804	1.58458	0.162601	1.58458	0.0195503	1.58417	-0.111103	1.58458	-0.0181198	1.585	0.160694	1.58458	0.0114441	1.58458	-0.00429153	1.58375	-0.067234	1.58375	-0.106335	1.58375	0.297546
1.58625	-0.00810623	1.58667	0.0667572	1.58625	0.126839	1.58583	0.0762939	1.58625	0.161648	1.58625	0.0257492	1.58583	-0.110626	1.58625	-0.0181198	1.58667	0.171661	1.58625	0.0114441	1.58625	-0.00524521	1.58542	-0.0667572	1.58542	-0.106335	1.58542	0.296593
1.58792	-0.00286102	1.58833	0.0691414	1.58792	0.133038	1.5875	0.0805855	1.58792	0.163078	1.58792	0.0352859	1.5875	-0.108242	1.58792	-0.0152588	1.58833	0.17786	1.58792	0.00762939	1.58792	-0.00762939	1.58708	-0.0658035	1.58708	-0.110626	1.58708	0.299454
1.58958	-0.00476837	1.59	0.0715256	1.58958	0.139713	1.58917	0.0758171	1.58958	0.164032	1.58958	0.0414848	1.58917	-0.105858	1.58958	-0.0114441	1.59	0.182629	1.58958	0.00143051	1.58958	-0.0128746	1.58875	-0.0648499	1.58875	-0.116825	1.58875	0.302315
1.59125	-0.00858307	1.59167	0.0743866	1.59125	0.144482	1.59083	0.0648499	1.59125	0.166893	1.59125	0.0443459	1.59083	-0.101089	1.59125	-0.0100136	1.59167	0.186443	1.59125	-0.00762939	1.59125	-0.0224113	1.59042	-0.0629425	1.59042	-0.122547	1.59042	0.303745
1.59292	-0.0123978	1.59333	0.0767708	1.59292	0.14782	1.5925	0.0548363	1.59292	0.174522	1.59292	0.0429153	1.5925	-0.0963211	1.59292	-0.0157356	1.59333	0.183105	1.59292	-0.0171661	1.59292	-0.0314713	1.59208	-0.0610352	1.59208	-0.124931	1.59208	0.305176
1.59458	-0.0166893	1.595	0.0786781	1.59458	0.149727	1.59417	0.0452995	1.59458	0.186443	1.59458	0.038147	1.59417	-0.0944138	1.59458	-0.0252724	1.595	0.174999	1.59458	-0.0228882	1.59458	-0.0352859	1.59375	-0.0567436	1.59375	-0.123978	1.59375	0.308514
1.59625	-0.0214577	1.59667	0.0844002	1.59625	0.149727	1.59583	0.0352859	1.59625	0.19455	1.59625	0.0300407	1.59583	-0.0977516	1.59625	-0.0338554	1.59667	0.165939	1.59625	-0.023365	1.59625	-0.0333786	1.59542	-0.0510216	1.59542	-0.117779	1.59542	0.313282
1.59792	-0.0252724	1.59833	0.0882149	1.59792	0.142097	1.5975	0.0314713	1.59792	0.197411	1.59792	0.0190735	1.5975	-0.102997	1.59792	-0.0362396	1.59833	0.15974	1.59792	-0.0195503	1.59792	-0.0295639	1.59708	-0.0462532	1.59708	-0.11301	1.59708	0.316143
1.59958	-0.0267029	1.6	0.0925064	1.59958	0.130177	1.59917	0.0386238	1.59958	0.199795	1.59958	0.00858307	1.59917	-0.104427	1.59958	-0.0386238	1.6	0.154972	1.59958	-0.0143051	1.59958	-0.0257492	1.59875	-0.0433922	1.59875	-0.11158	1.59875	0.317574
1.60125	-0.0290871	1.60167	0.0977516	1.60125	0.117779	1.60083	0.0519753	1.60125	0.203133	1.60125	0.00238419	1.60083	-0.104904	1.60125	-0.0400543	1.60167	0.154018	1.60125	-0.00619888	1.60125	-0.0185966	1.60042	-0.0443459	1.60042	-0.109673	1.60042	0.319004
1.60292	-0.0295639	1.60333	0.102997	1.60292	0.108719	1.6025	0.0629425	1.60292	0.202179	1.60292	0.00476837	1.6025	-0.108242	1.60292	-0.0376701	1.60333	0.157356	1.60292	0.0038147	1.60292	-0.00953674	1.60208	-0.0462532	1.60208	-0.109196	1.60208	0.320911
1.60458	-0.0300407	1.605	0.104427	1.60458	0.107765	1.60417	0.0691414	1.60458	0.194073	1.60458	0.00905991	1.60417	-0.109673	1.60458	-0.0319481	1.605	0.164986	1.60458	0.0143051	1.60458	-0.00762939	1.60375	-0.0529289	1.60375	-0.107765	1.60375	0.325203
1.60625	-0.0290871	1.60667	0.102043	1.60625	0.112534	1.60583	0.0729561	1.60625	0.184536	1.60625	0.0109673	1.60583	-0.104904	1.60625	-0.0252724	1.60667	0.172615	1.60625	0.0209808	1.60625	-0.014782	1.60542	-0.0619888	1.60542	-0.106335	1.60542	0.329018
1.60792	-0.0281334	1.60833	0.104904	1.60792	0.121593	1.6075	0.0734329	1.60792	0.178814	1.60792	0.00953674	1.6075	-0.0934601	1.60792	-0.0195503	1.60833	0.17643	1.60792	0.0252724	1.60792	-0.0252724	1.60708	-0.0681877	1.60708	-0.102997	1.60708	0.332355
1.60958	-0.0257492	1.61	0.111103	1.60958	0.130653	1.60917	0.0691414	1.60958	0.174522	1.60958	0.00810623	1.60917	-0.082016	1.60958	-0.00810623	1.61	0.174046	1.60958	0.0267029	1.60958	-0.0376701	1.60875	-0.0677109	1.60875	-0.0977516	1.60875	0.33617
1.61125	-0.0224113	1.61167	0.115871	1.61125	0.136852	1.61083	0.0638962	1.61125	0.168324	1.61125	0.00524521	1.61083	-0.0743866	1.61125	0.00572205	1.61167	0.165939	1.61125	0.0252724	1.61125	-0.0495911	1.61042	-0.0600815	1.61042	-0.0929832	1.61042	0.338078
1.61292	-0.0200272	1.61333	0.115871	1.61292	0.140667	1.6125	0.061512	1.61292	0.162601	1.61292	-0.00333786	1.6125	-0.0705719	1.61292	0.0162125	1.61333	0.157833	1.61292	0.0214577	1.61292	-0.0562668	1.61208	-0.0500679	1.61208	-0.0867844	1.61208	0.33474
1.61458	-0.0200272	1.615	0.113487	1.61458	0.141144	1.61417	0.0572205	1.61458	0.163555	1.61458	-0.0109673	1.61417	-0.0720024	1.61458	0.0238419	1.615	0.150204	1.61458	0.0195503	1.61458	-0.0514984	1.61375	-0.041008	1.61375	-0.0824928	1.61375	0.32568
1.61625	-0.023365	1.61667	0.107288	1.61625	0.14019	1.61583	0.0486374	1.61625	0.1688	1.61625	-0.0119209	1.61583	-0.0782013	1.61625	0.0319481	1.61667	0.145435	1.61625	0.0195503	1.61625	-0.0391006	1.61542	-0.0348091	1.61542	-0.082016	1.61542	0.316143
1.61792	-0.0319481	1.61833	0.0963211	1.61792	0.137806	1.6175	0.0391006	1.61792	0.171661	1.61792	-0.00619888	1.6175	-0.0882149	1.61792	0.0391006	1.61833	0.141144	1.61792	0.0238419	1.61792	-0.0276566	1.61708	-0.0305176	1.61708	-0.0824928	1.61708	0.312328
1.61958	-0.0405312	1.62	0.0844002	1.61958	0.13876	1.61917	0.0357628	1.61958	0.171185	1.61958	-0.000953674	1.61917	-0.0963211	1.61958	0.0395775	1.62	0.143528	1.61958	0.0319481	1.61958	-0.0195503	1.61875	-0.0295639	1.61875	-0.0829697	1.61875	0.310421
1.62125	-0.0452995	1.62167	0.0748634	1.62125	0.145435	1.62083	0.0376701	1.62125	0.171185	1.62125	0.000476837	1.62083	-0.100613	1.62125	0.0371933	1.62167	0.153065	1.62125	0.0395775	1.62125	-0.0123978	1.62042	-0.0309944	1.62042	-0.0839233	1.62042	0.309467
1.62292	-0.0481606	1.62333	0.0691414	1.62292	0.15831	1.6225	0.0391006	1.62292	0.170708	1.62292	0.000953674	1.6225	-0.100136	1.62292	0.0376701	1.62333	0.161648	1.62292	0.043869	1.62292	-0.0119209	1.62208	-0.0371933	1.62208	-0.0872612	1.62208	0.310421
1.62458	-0.0500679	1.625	0.0658035	1.62458	0.170231	1.62417	0.0424385	1.62458	0.169277	1.62458	0.000953674	1.62417	-0.0944138	1.62458	0.0376701	1.625	0.164509	1.62458	0.0433922	1.62458	-0.017643	1.62375	-0.0448227	1.62375	-0.0905991	1.62375	0.312328
1.62625	-0.0510216	1.62667	0.0667572	1.62625	0.17643	1.62583	0.0491142	1.62625	0.1688	1.62625	-0.00190735	1.62583	-0.0882149	1.62625	0.0319481	1.62667	0.162125	1.62625	0.0395775	1.62625	-0.0286102	1.62542	-0.0495911	1.62542	-0.0896454	1.62542	0.314236
1.62792	-0.0481606	1.62833	0.0681877	1.62792	0.175953	1.6275	0.0553131	1.62792	0.175476	1.62792	-0.00762939	1.6275	-0.082016	1.62792	0.0209808	1.62833	0.162125	1.62792	0.0329018	1.62792	-0.0391006	1.62708	-0.0529289	1.62708	-0.0872612	1.62708	0.314713
1.62958	-0.043869	1.63	0.0658035	1.62958	0.173092	1.62917	0.0557899	1.62958	0.184536	1.62958	-0.0143051	1.62917	-0.0777245	1.62958	0.0133514	1.63	0.163555	1.62958	0.0252724	1.62958	-0.0462532	1.62875	-0.0567436	1.62875	-0.0867844	1.62875	0.319481
1.63125	-0.0386238	1.63167	0.0624657	1.63125	0.1688	1.63083	0.0500679	1.63125	0.191212	1.63125	-0.017643	1.63083	-0.0762939	1.63125	0.00667572	1.63167	0.15974	1.63125	0.0195503	1.63125	-0.0514984	1.63042	-0.0629425	1.63042	-0.0872612	1.63042	0.329971
1.63292	-0.0324249	1.63333	0.0634193	1.63292	0.160694	1.6325	0.0414848	1.63292	0.19598	1.63292	-0.0157356	1.6325	-0.0805855	1.63292	-0.000476837	1.63333	0.153542	1.63292	0.0152588	1.63292	-0.0529289	1.63208	-0.0677109	1.63208	-0.0896454	1.63208	0.3438
1.63458	-0.0271797	1.635	0.0700951	1.63458	0.150204	1.63417	0.0343323	1.63458	0.199795	1.63458	-0.00905991	1.63417	-0.0867844	1.63458	-0.00667572	1.635	0.149727	1.63458	0.0123978	1.63458	-0.0572205	1.63375	-0.0696182	1.63375	-0.0958443	1.63375	0.359058
1.63625	-0.0224113	1.63667	0.0762939	1.63625	0.140667	1.63583	0.0338554	1.63625	0.201225	1.63625	0	1.63583	-0.0896454	1.63625	-0.00667572	1.63667	0.152588	1.63625	0.00953674	1.63625	-0.0629425	1.63542	-0.0691414	1.63542	-0.109673	1.63542	0.370502
1.63792	-0.0190735	1.63833	0.079155	1.63792	0.137806	1.6375	0.0395775	1.63792	0.196457	1.63792	0.0123978	1.6375	-0.0896454	1.63792	0.000476837	1.63833	0.157356	1.63792	0.00953674	1.63792	-0.067234	1.63708	-0.0667572	1.63708	-0.124454	1.63708	0.374794
1.63958	-0.0181198	1.64	0.0801086	1.63958	0.136852	1.63917	0.0495911	1.63958	0.189781	1.63958	0.0247955	1.63917	-0.0886917	1.63958	0.00762939	1.64	0.160217	1.63958	0.0114441	1.63958	-0.0662804	1.63875	-0.0629425	1.63875	-0.133991	1.63875	0.370979
1.64125	-0.023365	1.64167	0.0786781	1.64125	0.136852	1.64083	0.0605583	1.64125	0.18692	1.64125	0.0362396	1.64083	-0.0863075	1.64125	0.0138283	1.64167	0.162601	1.64125	0.0128746	1.64125	-0.0610352	1.64042	-0.0557899	1.64042	-0.137329	1.64042	0.361443
1.64292	-0.0329018	1.64333	0.0739098	1.64292	0.13876	1.6425	0.0710487	1.64292	0.189304	1.64292	0.0429153	1.6425	-0.0815392	1.64292	0.017643	1.64333	0.165939	1.64292	0.0119209	1.64292	-0.0572205	1.64208	-0.0472069	1.64208	-0.13876	1.64208	0.350952
1.64458	-0.0395775	1.645	0.0700951	1.64458	0.144005	1.64417	0.0748634	1.64458	0.191212	1.64458	0.0433922	1.64417	-0.0767708	1.64458	0.0195503	1.645	0.172615	1.64458	0.0133514	1.64458	-0.0538826	1.64375	-0.0395775	1.64375	-0.141621	1.64375	0.342846
1.64625	-0.041008	1.64667	0.0696182	1.64625	0.150681	1.64583	0.0686646	1.64625	0.191689	1.64625	0.038147	1.64583	-0.0753403	1.64625	0.0190735	1.64667	0.17643	1.64625	0.0195503	1.64625	-0.0486374	1.64542	-0.0338554	1.64542	-0.14019	1.64542	0.340939
1.64792	-0.0371933	1.64833	0.0777245	1.64792	0.154495	1.6475	0.0562668	1.64792	0.193596	1.64792	0.0295639	1.6475	-0.0782013	1.64792	0.0138283	1.64833	0.176907	1.64792	0.0238419	1.64792	-0.0433922	1.64708	-0.0300407	1.64708	-0.135899	1.64708	0.3438
1.64958	-0.0324249	1.65	0.0901222	1.64958	0.15831	1.64917	0.0452995	1.64958	0.198364	1.64958	0.0200272	1.64917	-0.0834465	1.64958	0.00619888	1.65	0.176907	1.64958	0.0247955	1.64958	-0.0429153	1.64875	-0.0257492	1.64875	-0.131607	1.64875	0.347614
1.65125	-0.0247955	1.65167	0.102997	1.65125	0.161648	1.65083	0.0386238	1.65125	0.201702	1.65125	0.0128746	1.65083	-0.0886917	1.65125	-0.0038147	1.65167	0.179291	1.65125	0.023365	1.65125	-0.0457764	1.65042	-0.0214577	1.65042	-0.133038	1.65042	0.350475
1.65292	-0.0166893	1.65333	0.112534	1.65292	0.161648	1.6525	0.0362396	1.65292	0.200272	1.65292	0.0109673	1.6525	-0.0901222	1.65292	-0.0157356	1.65333	0.184536	1.65292	0.0243187	1.65292	-0.0452995	1.65208	-0.017643	1.65208	-0.137329	1.65208	0.352859
1.65458	-0.0100136	1.655	0.117779	1.65458	0.157356	1.65417	0.0395775	1.65458	0.199795	1.65458	0.0152588	1.65417	-0.0867844	1.65458	-0.0276566	1.655	0.18692	1.65458	0.023365	1.65458	-0.0386238	1.65375	-0.0114441	1.65375	-0.137806	1.65375	0.356674
1.65625	-0.00810623	1.65667	0.117302	1.65625	0.154972	1.65583	0.0495911	1.65625	0.202179	1.65625	0.0238419	1.65583	-0.0824928	1.65625	-0.0386238	1.65667	0.185966	1.65625	0.0166893	1.65625	-0.0343323	1.65542	-0.00429153	1.65542	-0.135899	1.65542	0.360966
1.65792	-0.0100136	1.65833	0.111103	1.65792	0.158787	1.6575	0.0634193	1.65792	0.203609	1.65792	0.0286102	1.6575	-0.0772476	1.65792	-0.0448227	1.65833	0.184059	1.65792	0.00762939	1.65792	-0.0367165	1.65708	-0.000476837	1.65708	-0.135899	1.65708	0.36478
1.65958	-0.0119209	1.66	0.100613	1.65958	0.165939	1.65917	0.0739098	1.65958	0.200748	1.65958	0.0281334	1.65917	-0.0739098	1.65958	-0.0486374	1.66	0.183105	1.65958	0.00143051	1.65958	-0.0419617	1.65875	-0.0038147	1.65875	-0.14019	1.65875	0.366211
1.66125	-0.0123978	1.66167	0.0882149	1.66125	0.173092	1.66083	0.079155	1.66125	0.19598	1.66125	0.023365	1.66083	-0.0710487	1.66125	-0.0505447	1.66167	0.181198	1.66125	-0.000953674	1.66125	-0.043869	1.66042	-0.0128746	1.66042	-0.141621	1.66042	0.366211
1.66292	-0.0109673	1.66333	0.0815392	1.66292	0.180244	1.6625	0.0815392	1.66292	0.192642	1.66292	0.0171661	1.6625	-0.0720024	1.66292	-0.0529289	1.66333	0.174522	1.66292	-0.000953674	1.66292	-0.0443459	1.66208	-0.0219345	1.66208	-0.134468	1.66208	0.366211
1.66458	-0.0128746	1.665	0.0810623	1.66458	0.189304	1.66417	0.082016	1.66458	0.190258	1.66458	0.00953674	1.66417	-0.0777245	1.66458	-0.0548363	1.665	0.165939	1.66458	0.00238419	1.66458	-0.04673	1.66375	-0.0295639	1.66375	-0.123978	1.66375	0.364304
1.66625	-0.0166893	1.66667	0.0858307	1.66625	0.196457	1.66583	0.0810623	1.66625	0.187874	1.66625	-0.00190735	1.66583	-0.0858307	1.66625	-0.0572205	1.66667	0.160217	1.66625	0.00905991	1.66625	-0.0481606	1.66542	-0.0338554	1.66542	-0.117302	1.66542	0.361443
1.66792	-0.0200272	1.66833	0.0905991	1.66792	0.202179	1.6675	0.0772476	1.66792	0.18692	1.66792	-0.0114441	1.6675	-0.0929832	1.66792	-0.0591278	1.66833	0.157833	1.66792	0.0162125	1.66792	-0.0448227	1.66708	-0.0324249	1.66708	-0.115395	1.66708	0.361919
1.66958	-0.0219345	1.67	0.0967979	1.66958	0.204086	1.66917	0.0734329	1.66958	0.189304	1.66958	-0.0181198	1.66917	-0.0991821	1.66958	-0.061512	1.67	0.157833	1.66958	0.0209808	1.66958	-0.0386238	1.66875	-0.026226	1.66875	-0.11158	1.66875	0.365257
1.67125	-0.0257492	1.67167	0.105381	1.67125	0.201702	1.67083	0.0686646	1.67125	0.192165	1.67125	-0.0195503	1.67083	-0.105381	1.67125	-0.0581741	1.67167	0.157356	1.67125	0.0224113	1.67125	-0.0329018	1.67042	-0.017643	1.67042	-0.104904	1.67042	0.365734
1.67292	-0.0305176	1.67333	0.11158	1.67292	0.19598	1.6725	0.0648499	1.67292	0.195026	1.67292	-0.0195503	1.6725	-0.108242	1.67292	-0.0486374	1.67333	0.159264	1.67292	0.0252724	1.67292	-0.0295639	1.67208	-0.0114441	1.67208	-0.102997	1.67208	0.362396
1.67458	-0.0329018	1.675	0.112057	1.67458	0.188828	1.67417	0.0648499	1.67458	0.195026	1.67458	-0.0166893	1.67417	-0.106812	1.67458	-0.0376701	1.675	0.164032	1.67458	0.0252724	1.67458	-0.0281334	1.67375	-0.00905991	1.67375	-0.107288	1.67375	0.357151
1.67625	-0.0338554	1.67667	0.106335	1.67625	0.182629	1.67583	0.0681877	1.67625	0.191689	1.67625	-0.0109673	1.67583	-0.104427	1.67625	-0.0300407	1.67667	0.167847	1.67625	0.0219345	1.67625	-0.0238419	1.67542	-0.0109673	1.67542	-0.107765	1.67542	0.351906
1.67792	-0.038147	1.67833	0.099659	1.67792	0.177383	1.6775	0.0724792	1.67792	0.18549	1.67792	-0.00238419	1.6775	-0.104427	1.67792	-0.0281334	1.67833	0.169754	1.67792	0.0157356	1.67792	-0.0162125	1.67708	-0.014782	1.67708	-0.0967979	1.67708	0.348091
1.67958	-0.0452995	1.68	0.0920296	1.67958	0.172138	1.67917	0.0753403	1.67958	0.178337	1.67958	0.00619888	1.67917	-0.10252	1.67958	-0.026226	1.68	0.168324	1.67958	0.00905991	1.67958	-0.00905991	1.67875	-0.0157356	1.67875	-0.0796318	1.67875	0.346184
1.68125	-0.0491142	1.68167	0.0867844	1.68125	0.170231	1.68083	0.0782013	1.68125	0.173569	1.68125	0.0119209	1.68083	-0.0991821	1.68125	-0.0271797	1.68167	0.168324	1.68125	0.00286102	1.68125	-0.00619888	1.68042	-0.0128746	1.68042	-0.0700951	1.68042	0.351429
1.68292	-0.0481606	1.68333	0.084877	1.68292	0.172138	1.6825	0.0805855	1.68292	0.166893	1.68292	0.0157356	1.6825	-0.0958443	1.68292	-0.0305176	1.68333	0.166416	1.68292	-0.00286102	1.68292	-0.00667572	1.68208	-0.00667572	1.68208	-0.0700951	1.68208	0.362396
1.68458	-0.0457764	1.685	0.0886917	1.68458	0.174999	1.68417	0.0805855	1.68458	0.160217	1.68458	0.0162125	1.68417	-0.0925064	1.68458	-0.0324249	1.685	0.161171	1.68458	-0.00715256	1.68458	-0.00762939	1.68375	-0.000476837	1.68375	-0.0734329	1.68375	0.372887
1.68625	-0.0419617	1.68667	0.0977516	1.68625	0.175476	1.68583	0.0810623	1.68625	0.159264	1.68625	0.0166893	1.68583	-0.0824928	1.68625	-0.0276566	1.68667	0.157356	1.68625	-0.00810623	1.68625	-0.00762939	1.68542	0.00572205	1.68542	-0.0777245	1.68542	0.378132
1.68792	-0.0395775	1.68833	0.110149	1.68792	0.172138	1.6875	0.0853539	1.68792	0.16737	1.68792	0.017643	1.6875	-0.0705719	1.68792	-0.017643	1.68833	0.155449	1.68792	-0.00619888	1.68792	-0.00619888	1.68708	0.00953674	1.68708	-0.0853539	1.68708	0.378609
1.68958	-0.0405312	1.69	0.123501	1.68958	0.1688	1.68917	0.0910759	1.68958	0.175953	1.68958	0.0181198	1.68917	-0.061512	1.68958	-0.00762939	1.69	0.155926	1.68958	-0.00238419	1.68958	-0.00333786	1.68875	0.00619888	1.68875	-0.0977516	1.68875	0.382423
1.69125	-0.0443459	1.69167	0.132084	1.69125	0.165462	1.69083	0.0963211	1.69125	0.179768	1.69125	0.0181198	1.69083	-0.0557899	1.69125	0.000953674	1.69167	0.155449	1.69125	0.00143051	1.69125	-0.00143051	1.69042	-0.00429153	1.69042	-0.107765	1.69042	0.388622
1.69292	-0.0462532	1.69333	0.134945	1.69292	0.15974	1.6925	0.102043	1.69292	0.181675	1.69292	0.0143051	1.6925	-0.0534058	1.69292	0.00476837	1.69333	0.155449	1.69292	0.000953674	1.69292	-0.000953674	1.69208	-0.0185966	1.69208	-0.109196	1.69208	0.39196
1.69458	-0.0486374	1.695	0.132561	1.69458	0.155449	1.69417	0.108242	1.69458	0.186443	1.69458	0.00858307	1.69417	-0.0567436	1.69458	0.0038147	1.695	0.158787	1.69458	-0.00143051	1.69458	0.000476837	1.69375	-0.0267029	1.69375	-0.102997	1.69375	0.389099
1.69625	-0.0491142	1.69667	0.128269	1.69625	0.152111	1.69583	0.108242	1.69625	0.190735	1.69625	0.00238419	1.69583	-0.0658035	1.69625	-0.000476837	1.69667	0.164032	1.69625	-0.00476837	1.69625	0.00286102	1.69542	-0.0314713	1.69542	-0.0967979	1.69542	0.383854
1.69792	-0.0424385	1.69833	0.123024	1.69792	0.150204	1.6975	0.100136	1.69792	0.187397	1.69792	-0.0038147	1.6975	-0.0762939	1.69792	-0.00667572	1.69833	0.1688	1.69792	-0.00762939	1.69792	0.00667572	1.69708	-0.0357628	1.69708	-0.0982285	1.69708	0.376225
1.69958	-0.0276566	1.7	0.119686	1.69958	0.151634	1.69917	0.0882149	1.69958	0.184536	1.69958	-0.00667572	1.69917	-0.0844002	1.69958	-0.0133514	1.7	0.174046	1.69958	-0.0109673	1.69958	0.00905991	1.69875	-0.0391006	1.69875	-0.102043	1.69875	0.36478
1.70125	-0.0143051	1.70167	0.118256	1.70125	0.160217	1.70083	0.0772476	1.70125	0.18549	1.70125	-0.00429153	1.70083	-0.0901222	1.70125	-0.020504	1.70167	0.182152	1.70125	-0.014782	1.70125	0.00905991	1.70042	-0.0371933	1.70042	-0.106812	1.70042	0.352859
1.70292	-0.0104904	1.70333	0.120163	1.70292	0.172138	1.7025	0.067234	1.70292	0.189781	1.70292	0.00190735	1.7025	-0.0920296	1.70292	-0.0219345	1.70333	0.193119	1.70292	-0.0166893	1.70292	0.00905991	1.70208	-0.0343323	1.70208	-0.11158	1.70208	0.344753
1.70458	-0.0128746	1.705	0.122547	1.70458	0.180721	1.70417	0.0596046	1.70458	0.191212	1.70458	0.00858307	1.70417	-0.0867844	1.70458	-0.0200272	1.705	0.201225	1.70458	-0.0181198	1.70458	0.00858307	1.70375	-0.0371933	1.70375	-0.115395	1.70375	0.3438
1.70625	-0.0171661	1.70667	0.122547	1.70625	0.18692	1.70583	0.0596046	1.70625	0.192165	1.70625	0.0123978	1.70583	-0.0796318	1.70625	-0.0162125	1.70667	0.20504	1.70625	-0.0181198	1.70625	0.0038147	1.70542	-0.0424385	1.70542	-0.114918	1.70542	0.347137
1.70792	-0.020504	1.70833	0.119686	1.70792	0.191212	1.7075	0.067234	1.70792	0.198364	1.70792	0.0152588	1.7075	-0.0743866	1.70792	-0.0104904	1.70833	0.206947	1.70792	-0.0162125	1.70792	-0.00715256	1.70708	-0.0433922	1.70708	-0.111103	1.70708	0.351429
1.70958	-0.023365	1.71	0.114441	1.70958	0.189781	1.70917	0.0805855	1.70958	0.20504	1.70958	0.0171661	1.70917	-0.0720024	1.70958	-0.00715256	1.71	0.207901	1.70958	-0.0109673	1.70958	-0.0181198	1.70875	-0.0376701	1.70875	-0.110149	1.70875	0.355244
1.71125	-0.026226	1.71167	0.112534	1.71125	0.180244	1.71083	0.0915527	1.71125	0.209332	1.71125	0.0181198	1.71083	-0.0720024	1.71125	-0.00524521	1.71167	0.205517	1.71125	0.000476837	1.71125	-0.0214577	1.71042	-0.0286102	1.71042	-0.112534	1.71042	0.356674
1.71292	-0.0267029	1.71333	0.113964	1.71292	0.170231	1.7125	0.100613	1.71292	0.210285	1.71292	0.0185966	1.7125	-0.0767708	1.71292	-0.00715256	1.71333	0.200272	1.71292	0.0109673	1.71292	-0.0228882	1.71208	-0.0195503	1.71208	-0.114918	1.71208	0.355244
1.71458	-0.0238419	1.715	0.117302	1.71458	0.163078	1.71417	0.105381	1.71458	0.213623	1.71458	0.0224113	1.71417	-0.0872612	1.71458	-0.0109673	1.715	0.19455	1.71458	0.0152588	1.71458	-0.0247955	1.71375	-0.0133514	1.71375	-0.113964	1.71375	0.353336
1.71625	-0.0243187	1.71667	0.119209	1.71625	0.15974	1.71583	0.106335	1.71625	0.217438	1.71625	0.0314713	1.71583	-0.0991821	1.71625	-0.0152588	1.71667	0.186443	1.71625	0.0109673	1.71625	-0.026226	1.71542	-0.0123978	1.71542	-0.111103	1.71542	0.352383
1.71792	-0.0333786	1.71833	0.122547	1.71792	0.158787	1.7175	0.10252	1.71792	0.216484	1.71792	0.0395775	1.7175	-0.105381	1.71792	-0.0162125	1.71833	0.173569	1.71792	0.00190735	1.71792	-0.0247955	1.71708	-0.0157356	1.71708	-0.105381	1.71708	0.354767
1.71958	-0.0429153	1.72	0.129223	1.71958	0.162125	1.71917	0.0963211	1.71958	0.210762	1.71958	0.0419617	1.71917	-0.104427	1.71958	-0.0104904	1.72	0.158787	1.71958	-0.0114441	1.71958	-0.023365	1.71875	-0.0214577	1.71875	-0.0972748	1.71875	0.360966
1.72125	-0.0481606	1.72167	0.136375	1.72125	0.1688	1.72083	0.0944138	1.72125	0.203609	1.72125	0.0391006	1.72083	-0.0991821	1.72125	0.000953674	1.72167	0.146866	1.72125	-0.0247955	1.72125	-0.0238419	1.72042	-0.0276566	1.72042	-0.0872612	1.72042	0.370026
1.72292	-0.0476837	1.72333	0.139236	1.72292	0.174999	1.7225	0.0958443	1.72292	0.198841	1.72292	0.0362396	1.7225	-0.0915527	1.72292	0.0152588	1.72333	0.14019	1.72292	-0.0319481	1.72292	-0.023365	1.72208	-0.0324249	1.72208	-0.0762939	1.72208	0.380039
1.72458	-0.04673	1.725	0.137806	1.72458	0.178814	1.72417	0.099659	1.72458	0.194073	1.72458	0.0329018	1.72417	-0.082016	1.72458	0.026226	1.725	0.135422	1.72458	-0.0286102	1.72458	-0.0219345	1.72375	-0.0348091	1.72375	-0.0686646	1.72375	0.387669
1.72625	-0.0433922	1.72667	0.139713	1.72625	0.179291	1.72583	0.103951	1.72625	0.191689	1.72625	0.0286102	1.72583	-0.0710487	1.72625	0.0300407	1.72667	0.131607	1.72625	-0.0143051	1.72625	-0.023365	1.72542	-0.0338554	1.72542	-0.0681877	1.72542	0.391483
1.72792	-0.0367165	1.72833	0.142097	1.72792	0.178814	1.7275	0.109196	1.72792	0.190258	1.72792	0.0209808	1.7275	-0.0619888	1.72792	0.0295639	1.72833	0.133038	1.72792	0.00333786	1.72792	-0.0267029	1.72708	-0.0319481	1.72708	-0.0734329	1.72708	0.389099
1.72958	-0.0338554	1.73	0.144958	1.72958	0.178814	1.72917	0.113964	1.72958	0.190735	1.72958	0.0157356	1.72917	-0.0572205	1.72958	0.0286102	1.73	0.139236	1.72958	0.0195503	1.72958	-0.0286102	1.72875	-0.0295639	1.72875	-0.0801086	1.72875	0.383854
1.73125	-0.0333786	1.73167	0.145912	1.73125	0.178337	1.73083	0.117779	1.73125	0.195026	1.73125	0.0123978	1.73083	-0.0572205	1.73125	0.0247955	1.73167	0.145912	1.73125	0.0295639	1.73125	-0.0281334	1.73042	-0.0295639	1.73042	-0.0863075	1.73042	0.375271
1.73292	-0.0314713	1.73333	0.146389	1.73292	0.180721	1.7325	0.12064	1.73292	0.197411	1.73292	0.00905991	1.7325	-0.0572205	1.73292	0.0157356	1.73333	0.152111	1.73292	0.0352859	1.73292	-0.0281334	1.73208	-0.0309944	1.73208	-0.0891685	1.73208	0.365734
1.73458	-0.0257492	1.735	0.148773	1.73458	0.187874	1.73417	0.121117	1.73458	0.196934	1.73458	0.00667572	1.73417	-0.0576973	1.73458	0.00619888	1.735	0.162125	1.73458	0.0357628	1.73458	-0.0290871	1.73375	-0.0305176	1.73375	-0.087738	1.73375	0.358582
1.73625	-0.0157356	1.73667	0.14925	1.73625	0.199318	1.73583	0.123501	1.73625	0.192642	1.73625	0.00524521	1.73583	-0.0572205	1.73625	-0.00143051	1.73667	0.175953	1.73625	0.0309944	1.73625	-0.0300407	1.73542	-0.0276566	1.73542	-0.084877	1.73542	0.357628
1.73792	-0.0038147	1.73833	0.150204	1.73792	0.209332	1.7375	0.126362	1.73792	0.189781	1.73792	0.00572205	1.7375	-0.0567436	1.73792	-0.0104904	1.73833	0.188828	1.73792	0.0252724	1.73792	-0.0295639	1.73708	-0.0243187	1.73708	-0.0829697	1.73708	0.362396
1.73958	0.00905991	1.74	0.148296	1.73958	0.216484	1.73917	0.129223	1.73958	0.190735	1.73958	0.00667572	1.73917	-0.058651	1.73958	-0.0224113	1.74	0.198841	1.73958	0.020504	1.73958	-0.0295639	1.73875	-0.0252724	1.73875	-0.0786781	1.73875	0.367641
1.74125	0.0181198	1.74167	0.146866	1.74125	0.22459	1.74083	0.130653	1.74125	0.191212	1.74125	0.00905991	1.74083	-0.0648499	1.74125	-0.0319481	1.74167	0.207424	1.74125	0.017643	1.74125	-0.0319481	1.74042	-0.0276566	1.74042	-0.0691414	1.74042	0.37241
1.74292	0.0214577	1.74333	0.147343	1.74292	0.230312	1.7425	0.13113	1.74292	0.193119	1.74292	0.00953674	1.7425	-0.0753403	1.74292	-0.0338554	1.74333	0.210762	1.74292	0.0114441	1.74292	-0.0338554	1.74208	-0.0305176	1.74208	-0.058651	1.74208	0.379562
1.74458	0.0209808	1.745	0.146389	1.74458	0.232697	1.74417	0.13113	1.74458	0.195026	1.74458	0.00762939	1.74417	-0.0829697	1.74458	-0.0290871	1.745	0.204086	1.74458	0.000476837	1.74458	-0.0319481	1.74375	-0.0338554	1.74375	-0.0548363	1.74375	0.387192
1.74625	0.0195503	1.74667	0.146866	1.74625	0.230789	1.74583	0.126362	1.74625	0.196457	1.74625	0.00238419	1.74583	-0.0891685	1.74625	-0.0195503	1.74667	0.193596	1.74625	-0.00953674	1.74625	-0.0238419	1.74542	-0.0376701	1.74542	-0.0524521	1.74542	0.392437
1.74792	0.0166893	1.74833	0.146866	1.74792	0.226974	1.7475	0.116825	1.74792	0.19455	1.74792	0.000953674	1.7475	-0.0929832	1.74792	-0.0114441	1.74833	0.18692	1.74792	-0.0166893	1.74792	-0.0157356	1.74708	-0.0414848	1.74708	-0.0448227	1.74708	0.395298
1.74958	0.0114441	1.75	0.148773	1.74958	0.221252	1.74917	0.104427	1.74958	0.190258	1.74958	0.00333786	1.74917	-0.0939369	1.74958	-0.00810623	1.75	0.18549	1.74958	-0.0185966	1.74958	-0.0114441	1.74875	-0.0433922	1.74875	-0.0386238	1.74875	0.398159
1.75125	0.00619888	1.75167	0.150681	1.75125	0.213146	1.75083	0.0939369	1.75125	0.188828	1.75125	0.00667572	1.75083	-0.087738	1.75125	-0.0114441	1.75167	0.181198	1.75125	-0.0157356	1.75125	-0.00762939	1.75042	-0.0419617	1.75042	-0.043869	1.75042	0.401497
1.75292	0.00619888	1.75333	0.151634	1.75292	0.205994	1.7525	0.0882149	1.75292	0.189781	1.75292	0.00858307	1.7525	-0.0772476	1.75292	-0.0157356	1.75333	0.174522	1.75292	-0.00953674	1.75292	-0.00333786	1.75208	-0.0357628	1.75208	-0.0543594	1.75208	0.403881
1.75458	0.00858307	1.755	0.154972	1.75458	0.200272	1.75417	0.0886917	1.75458	0.191689	1.75458	0.0143051	1.75417	-0.0715256	1.75458	-0.0162125	1.755	0.174046	1.75458	-0.000953674	1.75458	-0.000476837	1.75375	-0.0290871	1.75375	-0.0638962	1.75375	0.406742
1.75625	0.00572205	1.75667	0.157833	1.75625	0.196457	1.75583	0.0905991	1.75625	0.194073	1.75625	0.0238419	1.75583	-0.0705719	1.75625	-0.0157356	1.75667	0.180721	1.75625	0.00572205	1.75625	-0.00190735	1.75542	-0.0281334	1.75542	-0.0700951	1.75542	0.409126
1.75792	0	1.75833	0.156879	1.75792	0.195503	1.7575	0.0920296	1.75792	0.198364	1.75792	0.0295639	1.7575	-0.0705719	1.75792	-0.0152588	1.75833	0.188828	1.75792	0.00953674	1.75792	-0.0038147	1.75708	-0.0314713	1.75708	-0.0767708	1.75708	0.410557
1.75958	-0.00333786	1.76	0.151634	1.75958	0.202179	1.75917	0.0948906	1.75958	0.202656	1.75958	0.0309944	1.75917	-0.0700951	1.75958	-0.0157356	1.76	0.191689	1.75958	0.0109673	1.75958	-0.00429153	1.75875	-0.0348091	1.75875	-0.0801086	1.75875	0.410557
1.76125	-0.00429153	1.76167	0.146389	1.76125	0.213623	1.76083	0.101566	1.76125	0.202656	1.76125	0.0286102	1.76083	-0.0681877	1.76125	-0.0119209	1.76167	0.194073	1.76125	0.00953674	1.76125	-0.00286102	1.76042	-0.0386238	1.76042	-0.0782013	1.76042	0.408649
1.76292	-0.00572205	1.76333	0.142097	1.76292	0.225067	1.7625	0.106812	1.76292	0.197411	1.76292	0.0238419	1.7625	-0.067234	1.76292	-0.00476837	1.76333	0.199318	1.76292	0.0128746	1.76292	-0.00429153	1.76208	-0.0457764	1.76208	-0.0767708	1.76208	0.408173
1.76458	-0.00762939	1.765	0.137329	1.76458	0.235081	1.76417	0.106812	1.76458	0.190735	1.76458	0.0166893	1.76417	-0.0638962	1.76458	0	1.765	0.201225	1.76458	0.0209808	1.76458	-0.00524521	1.76375	-0.0524521	1.76375	-0.0767708	1.76375	0.406742
1.76625	-0.00572205	1.76667	0.133991	1.76625	0.245094	1.76583	0.105858	1.76625	0.185013	1.76625	0.00762939	1.76583	-0.061512	1.76625	0.00333786	1.76667	0.197887	1.76625	0.0309944	1.76625	-0.00476837	1.76542	-0.0543594	1.76542	-0.0786781	1.76542	0.404358
1.76792	-0.00238419	1.76833	0.136375	1.76792	0.252247	1.7675	0.107765	1.76792	0.180244	1.76792	0.00143051	1.7675	-0.0624657	1.76792	0.00715256	1.76833	0.193119	1.76792	0.0338554	1.76792	-0.00333786	1.76708	-0.0500679	1.76708	-0.0810623	1.76708	0.40102
1.76958	0.00238419	1.77	0.143051	1.76958	0.256062	1.76917	0.110149	1.76958	0.176907	1.76958	-0.00286102	1.76917	-0.0653267	1.76958	0.0119209	1.77	0.191689	1.76958	0.0305176	1.76958	-0.00238419	1.76875	-0.043869	1.76875	-0.0839233	1.76875	0.39959
1.77125	0.00858307	1.77167	0.148296	1.77125	0.257015	1.77083	0.109196	1.77125	0.176907	1.77125	-0.00286102	1.77083	-0.0720024	1.77125	0.0143051	1.77167	0.192642	1.77125	0.0276566	1.77125	-0.00524521	1.77042	-0.0371933	1.77042	-0.0882149	1.77042	0.400543
1.77292	0.0109673	1.77333	0.150204	1.77292	0.257969	1.7725	0.107765	1.77292	0.182152	1.77292	0.00333786	1.7725	-0.0782013	1.77292	0.0104904	1.77333	0.192642	1.77292	0.0257492	1.77292	-0.00905991	1.77208	-0.0329018	1.77208	-0.0939369	1.77208	0.39959
1.77458	0.00667572	1.775	0.151157	1.77458	0.260353	1.77417	0.107765	1.77458	0.189304	1.77458	0.0109673	1.77417	-0.0805855	1.77458	0.00429153	1.775	0.19455	1.77458	0.0219345	1.77458	-0.0109673	1.77375	-0.0300407	1.77375	-0.102043	1.77375	0.397205
1.77625	0	1.77667	0.152588	1.77625	0.26226	1.77583	0.108719	1.77625	0.194073	1.77625	0.0157356	1.77583	-0.0782013	1.77625	-0.00429153	1.77667	0.196457	1.77625	0.0185966	1.77625	-0.0119209	1.77542	-0.0243187	1.77542	-0.109196	1.77542	0.398159
1.77792	-0.00238419	1.77833	0.154972	1.77792	0.264168	1.7775	0.105858	1.77792	0.194073	1.77792	0.0171661	1.7775	-0.0729561	1.77792	-0.0123978	1.77833	0.196457	1.77792	0.0228882	1.77792	-0.0138283	1.77708	-0.0185966	1.77708	-0.112057	1.77708	0.402451
1.77958	-0.00286102	1.78	0.156403	1.77958	0.264645	1.77917	0.103951	1.77958	0.19455	1.77958	0.0190735	1.77917	-0.0700951	1.77958	-0.0181198	1.78	0.196457	1.77958	0.0295639	1.77958	-0.0152588	1.77875	-0.0152588	1.77875	-0.109673	1.77875	0.407696
1.78125	-0.0100136	1.78167	0.157356	1.78125	0.267506	1.78083	0.106812	1.78125	0.195503	1.78125	0.0209808	1.78083	-0.0662804	1.78125	-0.0200272	1.78167	0.197411	1.78125	0.0329018	1.78125	-0.0157356	1.78042	-0.0171661	1.78042	-0.102043	1.78042	0.411987
1.78292	-0.0171661	1.78333	0.158787	1.78292	0.273705	1.7825	0.113487	1.78292	0.195503	1.78292	0.0214577	1.7825	-0.0619888	1.78292	-0.0185966	1.78333	0.197887	1.78292	0.0329018	1.78292	-0.014782	1.78208	-0.0185966	1.78208	-0.0929832	1.78208	0.412464
1.78458	-0.0185966	1.785	0.160694	1.78458	0.28038	1.78417	0.119209	1.78458	0.194073	1.78458	0.0214577	1.78417	-0.0619888	1.78458	-0.0166893	1.785	0.199795	1.78458	0.0352859	1.78458	-0.0152588	1.78375	-0.0166893	1.78375	-0.0886917	1.78375	0.409603
1.78625	-0.0138283	1.78667	0.164032	1.78625	0.284672	1.78583	0.123024	1.78625	0.193119	1.78625	0.0238419	1.78583	-0.0681877	1.78625	-0.0143051	1.78667	0.204563	1.78625	0.0386238	1.78625	-0.0152588	1.78542	-0.0133514	1.78542	-0.0901222	1.78542	0.405788
1.78792	-0.00953674	1.78833	0.169277	1.78792	0.287056	1.7875	0.126362	1.78792	0.198841	1.78792	0.0267029	1.7875	-0.0796318	1.78792	-0.0109673	1.78833	0.208378	1.78792	0.0400543	1.78792	-0.0171661	1.78708	-0.0104904	1.78708	-0.0948906	1.78708	0.403881
1.78958	-0.00905991	1.79	0.174999	1.78958	0.287533	1.78917	0.129223	1.78958	0.20647	1.78958	0.0238419	1.78917	-0.0891685	1.78958	-0.00524521	1.79	0.207901	1.78958	0.0419617	1.78958	-0.0214577	1.78875	-0.00572205	1.78875	-0.0972748	1.78875	0.402451
1.79125	-0.00476837	1.79167	0.178337	1.79125	0.287533	1.79083	0.130177	1.79125	0.211716	1.79125	0.0152588	1.79083	-0.0963211	1.79125	0.0038147	1.79167	0.207901	1.79125	0.0472069	1.79125	-0.0243187	1.79042	0.00143051	1.79042	-0.0977516	1.79042	0.397682
1.79292	0.00429153	1.79333	0.181198	1.79292	0.284672	1.7925	0.127316	1.79292	0.213146	1.79292	0.00667572	1.7925	-0.103951	1.79292	0.0114441	1.79333	0.2141	1.79292	0.0524521	1.79292	-0.023365	1.79208	0.00619888	1.79208	-0.0967979	1.79208	0.393867
1.79458	0.0143051	1.795	0.183105	1.79458	0.280857	1.79417	0.12064	1.79458	0.215054	1.79458	0.00429153	1.79417	-0.11158	1.79458	0.0166893	1.795	0.222206	1.79458	0.0519753	1.79458	-0.0185966	1.79375	0.00476837	1.79375	-0.0886917	1.79375	0.395298
1.79625	0.0181198	1.79667	0.18549	1.79625	0.27895	1.79583	0.114918	1.79625	0.219822	1.79625	0.00429153	1.79583	-0.116825	1.79625	0.0219345	1.79667	0.225544	1.79625	0.04673	1.79625	-0.0123978	1.79542	-0.000953674	1.79542	-0.0715256	1.79542	0.398159
1.79792	0.0157356	1.79833	0.182629	1.79792	0.277996	1.7975	0.114441	1.79792	0.22316	1.79792	0.00572205	1.7975	-0.118732	1.79792	0.0271797	1.79833	0.22459	1.79792	0.0391006	1.79792	-0.00143051	1.79708	-0.00858307	1.79708	-0.0510216	1.79708	0.39959
1.79958	0.0119209	1.8	0.17786	1.79958	0.275135	1.79917	0.116348	1.79958	0.226498	1.79958	0.0109673	1.79917	-0.116825	1.79958	0.0281334	1.8	0.224113	1.79958	0.0314713	1.79958	0.0128746	1.79875	-0.0166893	1.79875	-0.0352859	1.79875	0.399113
1.80125	0.00715256	1.80167	0.174999	1.80125	0.267982	1.80083	0.116825	1.80125	0.231266	1.80125	0.020504	1.80083	-0.110626	1.80125	0.0238419	1.80167	0.227928	1.80125	0.0238419	1.80125	0.0257492	1.80042	-0.023365	1.80042	-0.0281334	1.80042	0.402451
1.80292	-0.000953674	1.80333	0.172615	1.80292	0.261307	1.8025	0.115871	1.80292	0.236988	1.80292	0.0286102	1.8025	-0.101089	1.80292	0.0200272	1.80333	0.230312	1.80292	0.0171661	1.80292	0.0357628	1.80208	-0.0295639	1.80208	-0.0228882	1.80208	0.41008
1.80458	-0.0109673	1.805	0.16737	1.80458	0.259399	1.80417	0.116348	1.80458	0.238895	1.80458	0.0319481	1.80417	-0.0901222	1.80458	0.0171661	1.805	0.227451	1.80458	0.0114441	1.80458	0.0400543	1.80375	-0.0333786	1.80375	-0.0219345	1.80375	0.417233
1.80625	-0.0171661	1.80667	0.156403	1.80625	0.26083	1.80583	0.119686	1.80625	0.235558	1.80625	0.0324249	1.80583	-0.0762939	1.80625	0.0133514	1.80667	0.22316	1.80625	0.00667572	1.80625	0.0395775	1.80542	-0.038147	1.80542	-0.0305176	1.80542	0.421047
1.80792	-0.017643	1.80833	0.146389	1.80792	0.263214	1.8075	0.12064	1.80792	0.226498	1.80792	0.0314713	1.8075	-0.0638962	1.80792	0.00715256	1.80833	0.22459	1.80792	0.00524521	1.80792	0.0333786	1.80708	-0.0429153	1.80708	-0.0495911	1.80708	0.420094
1.80958	-0.0138283	1.81	0.137329	1.80958	0.268936	1.80917	0.121593	1.80958	0.214577	1.80958	0.0281334	1.80917	-0.0591278	1.80958	-0.000476837	1.81	0.228882	1.80958	0.00667572	1.80958	0.0267029	1.80875	-0.0462532	1.80875	-0.0700951	1.80875	0.418663
1.81125	-0.0114441	1.81167	0.1297	1.81125	0.27895	1.81083	0.123978	1.81125	0.203133	1.81125	0.0247955	1.81083	-0.0648499	1.81125	-0.00715256	1.81167	0.226498	1.81125	0.00619888	1.81125	0.0224113	1.81042	-0.0476837	1.81042	-0.0824928	1.81042	0.417709
1.81292	-0.0104904	1.81333	0.12207	1.81292	0.288486	1.8125	0.128269	1.81292	0.196457	1.81292	0.026226	1.8125	-0.0762939	1.81292	-0.0114441	1.81333	0.217915	1.81292	0.00190735	1.81292	0.0200272	1.81208	-0.0448227	1.81208	-0.087738	1.81208	0.418186
1.81458	-0.0100136	1.815	0.120163	1.81458	0.295162	1.81417	0.130653	1.81458	0.193596	1.81458	0.0295639	1.81417	-0.0872612	1.81458	-0.0123978	1.815	0.211239	1.81458	0	1.81458	0.0162125	1.81375	-0.0376701	1.81375	-0.0863075	1.81375	0.42057
1.81625	-0.00905991	1.81667	0.125885	1.81625	0.301361	1.81583	0.1297	1.81625	0.190258	1.81625	0.0324249	1.81583	-0.0963211	1.81625	-0.0109673	1.81667	0.213623	1.81625	0.00286102	1.81625	0.0138283	1.81542	-0.0252724	1.81542	-0.0782013	1.81542	0.422478
1.81792	-0.00953674	1.81833	0.135422	1.81792	0.309944	1.8175	0.1297	1.81792	0.187397	1.81792	0.0352859	1.8175	-0.103951	1.81792	-0.00762939	1.81833	0.219822	1.81792	0.00810623	1.81792	0.014782	1.81708	-0.0138283	1.81708	-0.0662804	1.81708	0.422955
1.81958	-0.0109673	1.82	0.144005	1.81958	0.315666	1.81917	0.132084	1.81958	0.185966	1.81958	0.0391006	1.81917	-0.107288	1.81958	-0.00286102	1.82	0.221252	1.81958	0.0133514	1.81958	0.0133514	1.81875	-0.00476837	1.81875	-0.0519753	1.81875	0.424862
1.82125	-0.00715256	1.82167	0.148773	1.82125	0.315666	1.82083	0.134468	1.82125	0.183582	1.82125	0.041008	1.82083	-0.104904	1.82125	0.000476837	1.82167	0.219822	1.82125	0.0200272	1.82125	0.00810623	1.82042	0.00190735	1.82042	-0.0429153	1.82042	0.425816
1.82292	0.00143051	1.82333	0.154018	1.82292	0.313282	1.8225	0.133991	1.82292	0.178814	1.82292	0.038147	1.8225	-0.0967979	1.82292	-0.00238419	1.82333	0.220299	1.82292	0.0305176	1.82292	0.00286102	1.82208	0.00667572	1.82208	-0.0400543	1.82208	0.422955
1.82458	0.00858307	1.825	0.156879	1.82458	0.309944	1.82417	0.134945	1.82458	0.179291	1.82458	0.0333786	1.82417	-0.0882149	1.82458	-0.00810623	1.825	0.222206	1.82458	0.0395775	1.82458	0.00286102	1.82375	0.00810623	1.82375	-0.041008	1.82375	0.418186
1.82625	0.0104904	1.82667	0.155449	1.82625	0.308037	1.82583	0.142097	1.82625	0.187397	1.82625	0.0314713	1.82583	-0.0829697	1.82625	-0.00762939	1.82667	0.22316	1.82625	0.043869	1.82625	0.00667572	1.82542	0.00762939	1.82542	-0.0443459	1.82542	0.416279
1.82792	0.0109673	1.82833	0.152588	1.82792	0.306606	1.8275	0.151634	1.82792	0.200748	1.82792	0.0329018	1.8275	-0.0815392	1.82792	0	1.82833	0.222206	1.82792	0.0452995	1.82792	0.0104904	1.82708	0.00429153	1.82708	-0.0472069	1.82708	0.420094
1.82958	0.0128746	1.83	0.150681	1.82958	0.308514	1.82917	0.153542	1.82958	0.209808	1.82958	0.0357628	1.82917	-0.0834465	1.82958	0.00762939	1.83	0.223637	1.82958	0.0443459	1.82958	0.014782	1.82875	-0.000476837	1.82875	-0.0486374	1.82875	0.422955
1.83125	0.0152588	1.83167	0.151634	1.83125	0.313282	1.83083	0.148773	1.83125	0.216484	1.83125	0.0367165	1.83083	-0.0839233	1.83125	0.0109673	1.83167	0.232697	1.83125	0.0414848	1.83125	0.020504	1.83042	-0.00715256	1.83042	-0.0486374	1.83042	0.422955
1.83292	0.0143051	1.83333	0.154972	1.83292	0.317097	1.8325	0.143051	1.83292	0.221729	1.83292	0.0357628	1.8325	-0.0853539	1.83292	0.0157356	1.83333	0.245571	1.83292	0.0329018	1.83292	0.0271797	1.83208	-0.0128746	1.83208	-0.0514984	1.83208	0.423431
1.83458	0.0128746	1.835	0.163078	1.83458	0.316143	1.83417	0.138283	1.83458	0.222206	1.83458	0.0343323	1.83417	-0.0882149	1.83458	0.0238419	1.835	0.256538	1.83458	0.020504	1.83458	0.0319481	1.83375	-0.0162125	1.83375	-0.058651	1.83375	0.425816
1.83625	0.0128746	1.83667	0.173092	1.83625	0.309467	1.83583	0.132084	1.83625	0.215054	1.83625	0.0329018	1.83583	-0.0905991	1.83625	0.0286102	1.83667	0.258446	1.83625	0.00953674	1.83625	0.0348091	1.83542	-0.0171661	1.83542	-0.067234	1.83542	0.427246
1.83792	0.0128746	1.83833	0.178814	1.83792	0.299931	1.8375	0.123501	1.83792	0.201702	1.83792	0.0324249	1.8375	-0.0891685	1.83792	0.0276566	1.83833	0.256538	1.83792	0.00190735	1.83792	0.0376701	1.83708	-0.0152588	1.83708	-0.0739098	1.83708	0.4282
1.83958	0.00953674	1.84	0.178814	1.83958	0.294685	1.83917	0.118256	1.83958	0.191689	1.83958	0.0314713	1.83917	-0.0834465	1.83958	0.0228882	1.84	0.255108	1.83958	0.000953674	1.83958	0.0419617	1.83875	-0.0119209	1.83875	-0.0839233	1.83875	0.432014
1.84125	0.000476837	1.84167	0.179291	1.84125	0.292778	1.84083	0.117302	1.84125	0.186443	1.84125	0.0329018	1.84083	-0.0772476	1.84125	0.0171661	1.84167	0.253677	1.84125	0.00333786	1.84125	0.0462532	1.84042	-0.00667572	1.84042	-0.0958443	1.84042	0.436306
1.84292	-0.00810623	1.84333	0.179291	1.84292	0.292301	1.8425	0.120163	1.84292	0.183105	1.84292	0.0367165	1.8425	-0.0710487	1.84292	0.0114441	1.84333	0.249863	1.84292	0.00715256	1.84292	0.0495911	1.84208	-0.00143051	1.84208	-0.103474	1.84208	0.437737
1.84458	-0.0119209	1.845	0.174046	1.84458	0.295162	1.84417	0.123501	1.84458	0.179768	1.84458	0.0419617	1.84417	-0.0658035	1.84458	0.00476837	1.845	0.247478	1.84458	0.0133514	1.84458	0.0457764	1.84375	0	1.84375	-0.101566	1.84375	0.43726
1.84625	-0.0104904	1.84667	0.161171	1.84625	0.303268	1.84583	0.129223	1.84625	0.179768	1.84625	0.0472069	1.84583	-0.0634193	1.84625	0.00333786	1.84667	0.250816	1.84625	0.0209808	1.84625	0.0338554	1.84542	-0.00238419	1.84542	-0.0958443	1.84542	0.440121
1.84792	-0.00762939	1.84833	0.150681	1.84792	0.314236	1.8475	0.134945	1.84792	0.184059	1.84792	0.0495911	1.8475	-0.0619888	1.84792	0.00524521	1.84833	0.254631	1.84792	0.0243187	1.84792	0.0181198	1.84708	-0.00762939	1.84708	-0.0910759	1.84708	0.444412
1.84958	-0.00572205	1.85	0.149727	1.84958	0.322342	1.84917	0.139713	1.84958	0.190735	1.84958	0.0510216	1.84917	-0.061512	1.84958	0.0109673	1.85	0.255585	1.84958	0.020504	1.84958	0.0038147	1.84875	-0.0114441	1.84875	-0.0853539	1.84875	0.443935
1.85125	-0.00286102	1.85167	0.151157	1.85125	0.32711	1.85083	0.143528	1.85125	0.198364	1.85125	0.0500679	1.85083	-0.0638962	1.85125	0.0166893	1.85167	0.249863	1.85125	0.0143051	1.85125	-0.00572205	1.85042	-0.014782	1.85042	-0.0777245	1.85042	0.440598
1.85292	-0.000953674	1.85333	0.150681	1.85292	0.330448	1.8525	0.147343	1.85292	0.208378	1.85292	0.0443459	1.8525	-0.0710487	1.85292	0.0195503	1.85333	0.241756	1.85292	0.0119209	1.85292	-0.0138283	1.85208	-0.0200272	1.85208	-0.0734329	1.85208	0.437737
1.85458	-0.00238419	1.855	0.152111	1.85458	0.333309	1.85417	0.151634	1.85458	0.218868	1.85458	0.0338554	1.85417	-0.079155	1.85458	0.0190735	1.855	0.235081	1.85458	0.014782	1.85458	-0.0190735	1.85375	-0.0252724	1.85375	-0.0753403	1.85375	0.432491
1.85625	-0.00762939	1.85667	0.159264	1.85625	0.336647	1.85583	0.153065	1.85625	0.226498	1.85625	0.0214577	1.85583	-0.0815392	1.85625	0.0114441	1.85667	0.230789	1.85625	0.0166893	1.85625	-0.0190735	1.85542	-0.0290871	1.85542	-0.0767708	1.85542	0.41914
1.85792	-0.0143051	1.85833	0.171185	1.85792	0.337124	1.8575	0.152588	1.85792	0.227928	1.85792	0.0133514	1.8575	-0.0782013	1.85792	0.0038147	1.85833	0.230312	1.85792	0.0166893	1.85792	-0.0152588	1.85708	-0.0286102	1.85708	-0.0748634	1.85708	0.40102
1.85958	-0.0209808	1.86	0.180244	1.85958	0.331402	1.85917	0.150204	1.85958	0.226021	1.85958	0.00953674	1.85917	-0.0724792	1.85958	0.00143051	1.86	0.229359	1.85958	0.0152588	1.85958	-0.0119209	1.85875	-0.0238419	1.85875	-0.0734329	1.85875	0.387192
1.86125	-0.0252724	1.86167	0.185013	1.86125	0.320911	1.86083	0.149727	1.86125	0.222683	1.86125	0.0114441	1.86083	-0.067234	1.86125	0.00619888	1.86167	0.228405	1.86125	0.0152588	1.86125	-0.0114441	1.86042	-0.0195503	1.86042	-0.0753403	1.86042	0.381947
1.86292	-0.0281334	1.86333	0.187397	1.86292	0.314236	1.8625	0.147343	1.86292	0.220776	1.86292	0.0162125	1.8625	-0.0596046	1.86292	0.0143051	1.86333	0.226021	1.86292	0.0162125	1.86292	-0.0128746	1.86208	-0.0171661	1.86208	-0.0772476	1.86208	0.384808
1.86458	-0.0300407	1.865	0.187874	1.86458	0.310421	1.86417	0.142574	1.86458	0.218391	1.86458	0.0219345	1.86417	-0.0500679	1.86458	0.0209808	1.865	0.222206	1.86458	0.0185966	1.86458	-0.0133514	1.86375	-0.014782	1.86375	-0.0748634	1.86375	0.392914
1.86625	-0.0305176	1.86667	0.188828	1.86625	0.304699	1.86583	0.137329	1.86625	0.216007	1.86625	0.0267029	1.86583	-0.0419617	1.86625	0.0247955	1.86667	0.216484	1.86625	0.0243187	1.86625	-0.0123978	1.86542	-0.0128746	1.86542	-0.0691414	1.86542	0.406265
1.86792	-0.0276566	1.86833	0.188351	1.86792	0.299454	1.8675	0.134468	1.86792	0.214577	1.86792	0.026226	1.8675	-0.0367165	1.86792	0.0247955	1.86833	0.209808	1.86792	0.0300407	1.86792	-0.00810623	1.86708	-0.0138283	1.86708	-0.064373	1.86708	0.421047
1.86958	-0.0209808	1.87	0.188828	1.86958	0.301838	1.86917	0.134945	1.86958	0.21553	1.86958	0.023365	1.86917	-0.0352859	1.86958	0.020504	1.87	0.202656	1.86958	0.0329018	1.86958	-0.00238419	1.86875	-0.017643	1.86875	-0.0581741	1.86875	0.431538
1.87125	-0.0138283	1.87167	0.189781	1.87125	0.312805	1.87083	0.136852	1.87125	0.216961	1.87125	0.0224113	1.87083	-0.0319481	1.87125	0.0123978	1.87167	0.199318	1.87125	0.0309944	1.87125	0.00286102	1.87042	-0.0200272	1.87042	-0.0500679	1.87042	0.432968
1.87292	-0.00858307	1.87333	0.193596	1.87292	0.322819	1.8725	0.137806	1.87292	0.216007	1.87292	0.0257492	1.8725	-0.0286102	1.87292	0.00286102	1.87333	0.203609	1.87292	0.0276566	1.87292	0.00810623	1.87208	-0.0181198	1.87208	-0.0419617	1.87208	0.425816
1.87458	-0.00286102	1.875	0.197411	1.87458	0.329018	1.87417	0.138283	1.87458	0.211239	1.87458	0.0309944	1.87417	-0.0295639	1.87458	-0.0038147	1.875	0.2141	1.87458	0.0238419	1.87458	0.0157356	1.87375	-0.0171661	1.87375	-0.0348091	1.87375	0.416756
1.87625	0.00429153	1.87667	0.198841	1.87625	0.334263	1.87583	0.136852	1.87625	0.206947	1.87625	0.0319481	1.87583	-0.038147	1.87625	-0.00524521	1.87667	0.226498	1.87625	0.0219345	1.87625	0.0238419	1.87542	-0.0195503	1.87542	-0.0309944	1.87542	0.412464
1.87792	0.0109673	1.87833	0.197411	1.87792	0.340939	1.8775	0.137329	1.87792	0.204563	1.87792	0.0305176	1.8775	-0.0510216	1.87792	-0.00333786	1.87833	0.234127	1.87792	0.0276566	1.87792	0.0286102	1.87708	-0.0209808	1.87708	-0.0319481	1.87708	0.412941
1.87958	0.014782	1.88	0.190735	1.87958	0.342369	1.87917	0.139236	1.87958	0.200272	1.87958	0.0290871	1.87917	-0.061512	1.87958	-0.00238419	1.88	0.24271	1.87958	0.0367165	1.87958	0.0276566	1.87875	-0.0185966	1.87875	-0.0367165	1.87875	0.416279
1.88125	0.0157356	1.88167	0.180721	1.88125	0.336647	1.88083	0.142097	1.88125	0.195503	1.88125	0.0267029	1.88083	-0.0681877	1.88125	0	1.88167	0.252724	1.88125	0.0452995	1.88125	0.0224113	1.88042	-0.0133514	1.88042	-0.0405312	1.88042	0.421047
1.88292	0.0143051	1.88333	0.172615	1.88292	0.326633	1.8825	0.146866	1.88292	0.191689	1.88292	0.0257492	1.8825	-0.0696182	1.88292	0.00572205	1.88333	0.259399	1.88292	0.0486374	1.88292	0.0157356	1.88208	-0.00715256	1.88208	-0.0405312	1.88208	0.427246
1.88458	0.00619888	1.885	0.16737	1.88458	0.316143	1.88417	0.151634	1.88458	0.193596	1.88458	0.0257492	1.88417	-0.0638962	1.88458	0.0128746	1.885	0.261784	1.88458	0.0486374	1.88458	0.00953674	1.88375	0.00524521	1.88375	-0.0395775	1.88375	0.432491
1.88625	-0.00476837	1.88667	0.164986	1.88625	0.307083	1.88583	0.160694	1.88625	0.19598	1.88625	0.0271797	1.88583	-0.0519753	1.88625	0.017643	1.88667	0.263691	1.88625	0.0443459	1.88625	0.00143051	1.88542	0.026226	1.88542	-0.0391006	1.88542	0.432491
1.88792	-0.0123978	1.88833	0.163078	1.88792	0.302792	1.8875	0.168324	1.88792	0.196934	1.88792	0.0267029	1.8875	-0.0391006	1.88792	0.0181198	1.88833	0.270844	1.88792	0.0348091	1.88792	-0.00524521	1.88708	0.0476837	1.88708	-0.038147	1.88708	0.425339
1.88958	-0.0138283	1.89	0.164032	1.88958	0.301838	1.88917	0.175953	1.88958	0.196934	1.88958	0.0257492	1.88917	-0.0290871	1.88958	0.0190735	1.89	0.279903	1.88958	0.0238419	1.88958	-0.0038147	1.88875	0.0605583	1.88875	-0.0352859	1.88875	0.416279
1.89125	-0.0128746	1.89167	0.168324	1.89125	0.300884	1.89083	0.182152	1.89125	0.196934	1.89125	0.0252724	1.89083	-0.026226	1.89125	0.0214577	1.89167	0.287533	1.89125	0.017643	1.89125	0.00667572	1.89042	0.0624657	1.89042	-0.0333786	1.89042	0.41151
1.89292	-0.0109673	1.89333	0.171661	1.89292	0.300884	1.8925	0.187397	1.89292	0.198364	1.89292	0.0252724	1.8925	-0.0314713	1.89292	0.026226	1.89333	0.292301	1.89292	0.0162125	1.89292	0.0200272	1.89208	0.058651	1.89208	-0.0329018	1.89208	0.412941
1.89458	-0.00524521	1.895	0.174522	1.89458	0.304222	1.89417	0.193119	1.89458	0.198841	1.89458	0.0290871	1.89417	-0.0433922	1.89458	0.0286102	1.895	0.293255	1.89458	0.0181198	1.89458	0.0300407	1.89375	0.0491142	1.89375	-0.0352859	1.89375	0.417233
1.89625	0.00333786	1.89667	0.181198	1.89625	0.310898	1.89583	0.196457	1.89625	0.202656	1.89625	0.0376701	1.89583	-0.0548363	1.89625	0.0309944	1.89667	0.291348	1.89625	0.0238419	1.89625	0.0395775	1.89542	0.0333786	1.89542	-0.0400543	1.89542	0.421524
1.89792	0.0114441	1.89833	0.193119	1.89792	0.311852	1.8975	0.199795	1.89792	0.211239	1.89792	0.0510216	1.8975	-0.0648499	1.89792	0.038147	1.89833	0.288486	1.89792	0.0357628	1.89792	0.0491142	1.89708	0.0185966	1.89708	-0.0424385	1.89708	0.430584
1.89958	0.0200272	1.9	0.211716	1.89958	0.30756	1.89917	0.199795	1.89958	0.223637	1.89958	0.0658035	1.89917	-0.0743866	1.89958	0.0481606	1.9	0.290871	1.89958	0.0543594	1.89958	0.0591278	1.89875	0.0143051	1.89875	-0.0362396	1.89875	0.440598
1.90125	0.0281334	1.90167	0.23222	1.90125	0.304699	1.90083	0.198841	1.90125	0.237465	1.90125	0.0801086	1.90083	-0.0801086	1.90125	0.0576973	1.90167	0.299454	1.90125	0.0743866	1.90125	0.0681877	1.90042	0.020504	1.90042	-0.0190735	1.90042	0.448227
1.90292	0.0371933	1.90333	0.256062	1.90292	0.308037	1.9025	0.198364	1.90292	0.247002	1.90292	0.0920296	1.9025	-0.0796318	1.90292	0.0624657	1.90333	0.310421	1.90292	0.0953674	1.90292	0.0786781	1.90208	0.0305176	1.90208	0.000953674	1.90208	0.449657
1.90458	0.043869	1.905	0.277042	1.90458	0.315189	1.90417	0.197887	1.90458	0.254154	1.90458	0.099659	1.90417	-0.0739098	1.90458	0.0705719	1.905	0.324726	1.90458	0.113964	1.90458	0.0910759	1.90375	0.0405312	1.90375	0.0209808	1.90375	0.449657
1.90625	0.0486374	1.90667	0.291824	1.90625	0.325203	1.90583	0.200748	1.90625	0.259399	1.90625	0.104904	1.90583	-0.0710487	1.90625	0.0858307	1.90667	0.341892	1.90625	0.130653	1.90625	0.104904	1.90542	0.0505447	1.90542	0.043869	1.90542	0.452042
1.90792	0.0534058	1.90833	0.301361	1.90792	0.339985	1.9075	0.20647	1.90792	0.267029	1.90792	0.11158	1.9075	-0.0705719	1.90792	0.107288	1.90833	0.361919	1.90792	0.147343	1.90792	0.120163	1.90708	0.0605583	1.90708	0.0667572	1.90708	0.454426
1.90958	0.0567436	1.91	0.309467	1.90958	0.356197	1.90917	0.217438	1.90958	0.27895	1.90958	0.121593	1.90917	-0.0662804	1.90958	0.132561	1.91	0.38147	1.90958	0.165462	1.90958	0.135899	1.90875	0.0691414	1.90875	0.0863075	1.90875	0.454903
1.91125	0.0610352	1.91167	0.321865	1.91125	0.369072	1.91083	0.23222	1.91125	0.291348	1.91125	0.133514	1.91083	-0.061512	1.91125	0.160217	1.91167	0.400066	1.91125	0.185013	1.91125	0.152111	1.91042	0.0796318	1.91042	0.102997	1.91042	0.454426
1.91292	0.0667572	1.91333	0.338078	1.91292	0.377655	1.9125	0.248432	1.91292	0.30899	1.91292	0.148773	1.9125	-0.058651	1.91292	0.187874	1.91333	0.421047	1.91292	0.205517	1.91292	0.170231	1.91208	0.0934601	1.91208	0.117779	1.91208	0.457764
1.91458	0.0758171	1.915	0.360489	1.91458	0.386238	1.91417	0.267029	1.91458	0.331402	1.91458	0.169754	1.91417	-0.0581741	1.91458	0.211239	1.915	0.445366	1.91458	0.226498	1.91458	0.192642	1.91375	0.114918	1.91375	0.132561	1.91375	0.466824
1.91625	0.0858307	1.91667	0.386238	1.91625	0.394821	1.91583	0.286102	1.91625	0.360012	1.91625	0.195026	1.91583	-0.0562668	1.91625	0.229359	1.91667	0.470161	1.91625	0.247955	1.91625	0.217915	1.91542	0.143528	1.91542	0.146389	1.91542	0.478745
1.91792	0.0939369	1.91833	0.414371	1.91792	0.402927	1.9175	0.307083	1.91792	0.391006	1.91792	0.220776	1.9175	-0.0514984	1.91792	0.246525	1.91833	0.496387	1.91792	0.266552	1.91792	0.24271	1.91708	0.17643	1.91708	0.162125	1.91708	0.492096
1.91958	0.0972748	1.92	0.437737	1.91958	0.414848	1.91917	0.330448	1.91958	0.42057	1.91958	0.244617	1.91917	-0.0495911	1.91958	0.263214	1.92	0.525951	1.91958	0.281811	1.91958	0.263214	1.91875	0.206947	1.91875	0.181198	1.91875	0.507355
1.92125	0.100613	1.92167	0.455379	1.92125	0.430107	1.92083	0.358105	1.92125	0.449657	1.92125	0.267506	1.92083	-0.0514984	1.92125	0.279903	1.92167	0.561714	1.92125	0.29707	1.92125	0.27895	1.92042	0.23365	1.92042	0.198364	1.92042	0.526905
1.92292	0.106812	1.92333	0.472069	1.92292	0.450134	1.9225	0.39053	1.92292	0.47636	1.92292	0.291824	1.9225	-0.0553131	1.92292	0.300407	1.92333	0.601768	1.92292	0.31662	1.92292	0.291824	1.92208	0.257015	1.92208	0.2141	1.92208	0.54884
1.92458	0.118256	1.925	0.491142	1.92458	0.467777	1.92417	0.424385	1.92458	0.501156	1.92458	0.319481	1.92417	-0.0581741	1.92458	0.326157	1.925	0.642776	1.92458	0.340462	1.92458	0.308037	1.92375	0.27132	1.92375	0.234604	1.92375	0.566959
1.92625	0.132084	1.92667	0.511646	1.92625	0.481129	1.92583	0.457764	1.92625	0.524044	1.92625	0.349522	1.92583	-0.0600815	1.92625	0.355721	1.92667	0.682354	1.92625	0.370026	1.92625	0.329018	1.92542	0.278473	1.92542	0.26083	1.92542	0.577927
1.92792	0.146866	1.92833	0.53072	1.92792	0.49305	1.9275	0.488758	1.92792	0.547409	1.92792	0.380993	1.9275	-0.0600815	1.92792	0.380516	1.92833	0.71907	1.92792	0.403881	1.92792	0.352383	1.92708	0.284672	1.92708	0.286579	1.92708	0.588894
1.92958	0.163555	1.93	0.550747	1.92958	0.509262	1.92917	0.514507	1.92958	0.572681	1.92958	0.411987	1.92917	-0.0596046	1.92958	0.400543	1.93	0.753403	1.92958	0.439167	1.92958	0.379086	1.92875	0.295162	1.92875	0.304699	1.92875	0.603676
1.93125	0.181198	1.93167	0.575066	1.93125	0.533581	1.93083	0.532627	1.93125	0.597954	1.93125	0.439644	1.93083	-0.0572205	1.93125	0.422001	1.93167	0.78392	1.93125	0.471115	1.93125	0.411034	1.93042	0.308514	1.93042	0.320435	1.93042	0.622749
1.93292	0.200272	1.93333	0.600338	1.93292	0.562668	1.9325	0.546455	1.93292	0.619888	1.93292	0.463486	1.9325	-0.0514984	1.93292	0.445843	1.93333	0.809669	1.93292	0.496387	1.93292	0.44632	1.93208	0.32568	1.93208	0.339985	1.93208	0.640869
1.93458	0.218868	1.935	0.623226	1.93458	0.588894	1.93417	0.561237	1.93458	0.639439	1.93458	0.481129	1.93417	-0.0457764	1.93458	0.471592	1.935	0.833035	1.93458	0.518322	1.93458	0.475407	1.93375	0.350475	1.93375	0.360012	1.93375	0.658035
1.93625	0.234604	1.93667	0.643253	1.93625	0.611782	1.93583	0.575542	1.93625	0.655174	1.93625	0.49448	1.93583	-0.0433922	1.93625	0.494957	1.93667	0.854015	1.93625	0.536442	1.93625	0.500679	1.93542	0.379562	1.93542	0.374317	1.93542	0.679016
1.93792	0.246048	1.93833	0.664234	1.93792	0.632763	1.9375	0.58794	1.93792	0.669003	1.93792	0.506401	1.9375	-0.0476837	1.93792	0.521183	1.93833	0.87595	1.93792	0.552654	1.93792	0.524998	1.93708	0.408649	1.93708	0.3829	1.93708	0.700951
1.93958	0.252247	1.94	0.686646	1.93958	0.65136	1.93917	0.601768	1.93958	0.6814	1.93958	0.520706	1.93917	-0.0562668	1.93958	0.552654	1.94	0.898361	1.93958	0.571251	1.93958	0.549793	1.93875	0.431061	1.93875	0.389576	1.93875	0.720978
1.94125	0.257015	1.94167	0.704288	1.94125	0.66328	1.94083	0.618935	1.94125	0.697136	1.94125	0.536919	1.94083	-0.0648499	1.94125	0.584126	1.94167	0.921249	1.94125	0.595093	1.94125	0.570774	1.94042	0.44775	1.94042	0.395298	1.94042	0.73719
1.94292	0.258446	1.94333	0.715256	1.94292	0.667095	1.9425	0.635624	1.94292	0.718117	1.94292	0.554085	1.9425	-0.0720024	1.94292	0.61512	1.94333	0.946045	1.94292	0.619411	1.94292	0.588417	1.94208	0.460625	1.94208	0.400066	1.94208	0.749111
1.94458	0.258446	1.945	0.723839	1.94458	0.669956	1.94417	0.647545	1.94458	0.739574	1.94458	0.570774	1.94417	-0.0762939	1.94458	0.641823	1.945	0.972748	1.94458	0.639439	1.94458	0.603676	1.94375	0.472546	1.94375	0.403404	1.94375	0.761032
1.94625	0.258446	1.94667	0.731945	1.94625	0.676632	1.94583	0.658512	1.94625	0.759125	1.94625	0.586987	1.94583	-0.0772476	1.94625	0.662327	1.94667	0.999928	1.94625	0.655651	1.94625	0.61512	1.94542	0.487328	1.94542	0.408173	1.94542	0.770092
1.94792	0.259876	1.94833	0.741959	1.94792	0.687122	1.9475	0.669479	1.94792	0.771046	1.94792	0.602245	1.9475	-0.0743866	1.94792	0.676155	1.94833	1.02139	1.94792	0.671864	1.94792	0.621796	1.94708	0.499725	1.94708	0.413895	1.94708	0.776768
1.94958	0.265598	1.95	0.751972	1.94958	0.700474	1.94917	0.678539	1.94958	0.777245	1.94958	0.614643	1.94917	-0.0653267	1.94958	0.683308	1.95	1.03474	1.94958	0.688553	1.94958	0.627041	1.94875	0.510216	1.94875	0.421524	1.94875	0.782013
1.95125	0.273705	1.95167	0.761986	1.95125	0.716686	1.95083	0.687599	1.95125	0.777721	1.95125	0.623226	1.95083	-0.0567436	1.95125	0.686646	1.95167	1.04046	1.95125	0.699997	1.95125	0.636578	1.95042	0.518322	1.95042	0.430584	1.95042	0.788689
1.95292	0.283241	1.95333	0.771999	1.95292	0.735283	1.9525	0.699043	1.95292	0.777721	1.95292	0.62561	1.9525	-0.0548363	1.95292	0.685692	1.95333	1.04094	1.95292	0.70715	1.95292	0.649929	1.95208	0.527382	1.95208	0.437737	1.95208	0.794888
1.95458	0.294685	1.955	0.779629	1.95458	0.751495	1.95417	0.712395	1.95458	0.782967	1.95458	0.62418	1.95417	-0.0581741	1.95458	0.6814	1.955	1.03903	1.95458	0.711918	1.95458	0.665665	1.95375	0.533581	1.95375	0.443935	1.95375	0.799179
1.95625	0.308037	1.95667	0.786781	1.95625	0.762463	1.95583	0.723362	1.95625	0.795364	1.95625	0.621796	1.95583	-0.0610352	1.95625	0.677109	1.95667	1.0376	1.95625	0.714779	1.95625	0.682354	1.95542	0.535488	1.95542	0.449657	1.95542	0.80204
1.95792	0.320911	1.95833	0.795841	1.95792	0.768661	1.9575	0.728607	1.95792	0.813007	1.95792	0.621319	1.9575	-0.0610352	1.95792	0.673771	1.95833	1.03903	1.95792	0.715733	1.95792	0.696182	1.95708	0.536919	1.95708	0.454426	1.95708	0.805855
1.95958	0.327587	1.96	0.803947	1.95958	0.771523	1.95917	0.730991	1.95958	0.83065	1.95958	0.625134	1.95917	-0.064373	1.95958	0.673771	1.96	1.0457	1.95958	0.718117	1.95958	0.702381	1.95875	0.536919	1.95875	0.454426	1.95875	0.807762
1.96125	0.326633	1.96167	0.809193	1.96125	0.775337	1.96083	0.729084	1.96125	0.845909	1.96125	0.632763	1.96083	-0.0686646	1.96125	0.675678	1.96167	1.05429	1.96125	0.723839	1.96125	0.699043	1.96042	0.536442	1.96042	0.44632	1.96042	0.806332
1.96292	0.319958	1.96333	0.813961	1.96292	0.782013	1.9625	0.723839	1.96292	0.854492	1.96292	0.645638	1.9625	-0.0691414	1.96292	0.678539	1.96333	1.06239	1.96292	0.729084	1.96292	0.691414	1.96208	0.537872	1.96208	0.431061	1.96208	0.802994
1.96458	0.310898	1.965	0.818253	1.96458	0.793934	1.96417	0.719547	1.96458	0.855923	1.96458	0.658035	1.96417	-0.0677109	1.96458	0.6814	1.965	1.06573	1.96458	0.731945	1.96458	0.687122	1.96375	0.544548	1.96375	0.412941	1.96375	0.798702
1.96625	0.304699	1.96667	0.817299	1.96625	0.810146	1.96583	0.718594	1.96625	0.849247	1.96625	0.668526	1.96583	-0.0681877	1.96625	0.681877	1.96667	1.06192	1.96625	0.735283	1.96625	0.685215	1.96542	0.550747	1.96542	0.395298	1.96542	0.794411
1.96792	0.299931	1.96833	0.805378	1.96792	0.827312	1.9675	0.71907	1.96792	0.838757	1.96792	0.675201	1.9675	-0.0710487	1.96792	0.6814	1.96833	1.05	1.96792	0.735283	1.96792	0.684261	1.96708	0.553131	1.96708	0.38147	1.96708	0.790119
1.96958	0.296593	1.97	0.789165	1.96958	0.838757	1.96917	0.720024	1.96958	0.829697	1.96958	0.674725	1.96917	-0.0691414	1.96958	0.680447	1.97	1.03331	1.96958	0.726223	1.96958	0.685215	1.96875	0.556469	1.96875	0.371933	1.96875	0.785351
1.97125	0.296116	1.97167	0.775337	1.97125	0.841141	1.97083	0.720501	1.97125	0.818253	1.97125	0.668526	1.97083	-0.0629425	1.97125	0.676155	1.97167	1.01709	1.97125	0.709534	1.97125	0.688553	1.97042	0.561237	1.97042	0.36478	1.97042	0.782013
1.97292	0.295639	1.97333	0.761986	1.97292	0.838757	1.9725	0.720024	1.97292	0.805855	1.97292	0.656605	1.9725	-0.0529289	1.97292	0.668526	1.97333	1.00327	1.97292	0.697136	1.97292	0.689983	1.97208	0.561237	1.97208	0.361443	1.97208	0.78392
1.97458	0.293732	1.975	0.746727	1.97458	0.833988	1.97417	0.712872	1.97458	0.793934	1.97458	0.644684	1.97417	-0.0395775	1.97458	0.655174	1.975	0.989437	1.97458	0.691414	1.97458	0.684738	1.97375	0.550747	1.97375	0.358105	1.97375	0.788689
1.97625	0.287056	1.97667	0.732899	1.97625	0.826359	1.97583	0.701427	1.97625	0.78249	1.97625	0.632763	1.97583	-0.0276566	1.97625	0.6423	1.97667	0.977993	1.97625	0.685692	1.97625	0.674248	1.97542	0.534058	1.97542	0.348091	1.97542	0.792503
1.97792	0.278473	1.97833	0.724792	1.97792	0.816822	1.9775	0.687599	1.97792	0.767708	1.97792	0.617504	1.9775	-0.0171661	1.97792	0.627041	1.97833	0.968456	1.97792	0.673294	1.97792	0.663757	1.97708	0.517368	1.97708	0.332355	1.97708	0.796318
1.97958	0.272751	1.98	0.715733	1.97958	0.809669	1.97917	0.67091	1.97958	0.750065	1.97958	0.600338	1.97917	-0.0109673	1.97958	0.610352	1.98	0.962734	1.97958	0.658512	1.97958	0.653744	1.97875	0.501156	1.97875	0.317097	1.97875	0.80204
1.98125	0.270844	1.98167	0.69809	1.98125	0.804901	1.98083	0.653267	1.98125	0.735283	1.98125	0.584602	1.98083	-0.0114441	1.98125	0.595093	1.98167	0.952721	1.98125	0.644207	1.98125	0.644207	1.98042	0.486374	1.98042	0.305653	1.98042	0.806808
1.98292	0.26989	1.98333	0.678062	1.98292	0.80061	1.9825	0.63467	1.98292	0.723839	1.98292	0.572681	1.9825	-0.023365	1.98292	0.586033	1.98333	0.936508	1.98292	0.629425	1.98292	0.631332	1.98208	0.47493	1.98208	0.299454	1.98208	0.806332
1.98458	0.265121	1.985	0.661373	1.98458	0.797272	1.98417	0.617027	1.98458	0.714302	1.98458	0.561237	1.98417	-0.0405312	1.98458	0.586033	1.985	0.916004	1.98458	0.61512	1.98458	0.618458	1.98375	0.467777	1.98375	0.294685	1.98375	0.803471
1.98625	0.255108	1.98667	0.646114	1.98625	0.795841	1.98583	0.600815	1.98625	0.704288	1.98625	0.547886	1.98583	-0.0548363	1.98625	0.585079	1.98667	0.897408	1.98625	0.603199	1.98625	0.608444	1.98542	0.464439	1.98542	0.294209	1.98542	0.799179
1.98792	0.24271	1.98833	0.629425	1.98792	0.794411	1.9875	0.588894	1.98792	0.696182	1.98792	0.534058	1.9875	-0.0648499	1.98792	0.583172	1.98833	0.881672	1.98792	0.600338	1.98792	0.598431	1.98708	0.461578	1.98708	0.290871	1.98708	0.791073
1.98958	0.226974	1.99	0.61655	1.98958	0.792027	1.98917	0.577927	1.98958	0.68903	1.98958	0.524521	1.98917	-0.0705719	1.98958	0.577927	1.99	0.863075	1.98958	0.602722	1.98958	0.58651	1.98875	0.456333	1.98875	0.285149	1.98875	0.776768
1.99125	0.211716	1.99167	0.608921	1.99125	0.789165	1.99083	0.563145	1.99125	0.67997	1.99125	0.517845	1.99083	-0.0710487	1.99125	0.568867	1.99167	0.842571	1.99125	0.603199	1.99125	0.573635	1.99042	0.446796	1.99042	0.277996	1.99042	0.759125
1.99292	0.199318	1.99333	0.603199	1.99292	0.787258	1.9925	0.548363	1.99292	0.67234	1.99292	0.511646	1.9925	-0.0662804	1.99292	0.552177	1.99333	0.823498	1.99292	0.595093	1.99292	0.564575	1.99208	0.431538	1.99208	0.267982	1.99208	0.738621
1.99458	0.189304	1.995	0.599384	1.99458	0.78392	1.99417	0.538826	1.99458	0.664234	1.99458	0.502586	1.99417	-0.0629425	1.99458	0.531673	1.995	0.810623	1.99458	0.581264	1.99458	0.556946	1.99375	0.411987	1.99375	0.253677	1.99375	0.717163
1.99625	0.183105	1.99667	0.597	1.99625	0.780582	1.99583	0.535965	1.99625	0.654697	1.99625	0.491142	1.99583	-0.064373	1.99625	0.51403	1.99667	0.799179	1.99625	0.566483	1.99625	0.544071	1.99542	0.39196	1.99542	0.237942	1.99542	0.698566
1.99792	0.179768	1.99833	0.597477	1.99792	0.776291	1.9975	0.535011	1.99792	0.640869	1.99792	0.479698	1.9975	-0.0696182	1.99792	0.496864	1.99833	0.786304	1.99792	0.547409	1.99792	0.528336	1.99708	0.371933	1.99708	0.225544	1.99708	0.686646
1.99958	0.179291	2	0.59557	1.99958	0.768185	1.99917	0.534058	1.99958	0.626564	1.99958	0.469208	1.99917	-0.0786781	1.99958	0.479221	2	0.773907	1.99958	0.525951	1.99958	0.513554	1.99875	0.350475	1.99875	0.2141	1.99875	0.678062
2.00125	0.17786	2.00167	0.593185	2.00125	0.75388	2.00083	0.534058	2.00125	0.612736	2.00125	0.454903	2.00083	-0.0872612	2.00125	0.461578	2.00167	0.761509	2.00125	0.502586	2.00125	0.498772	2.00042	0.327587	2.00042	0.196457	2.00042	0.668049
2.00292	0.173092	2.00333	0.589848	2.00292	0.73576	2.0025	0.531673	2.00292	0.596523	2.00292	0.435352	2.0025	-0.0882149	2.00292	0.450611	2.00333	0.748634	2.00292	0.482559	2.00292	0.477791	2.00208	0.30899	2.00208	0.174046	2.00208	0.660896
2.00458	0.168324	2.005	0.582218	2.00458	0.716686	2.00417	0.522614	2.00458	0.580311	2.00458	0.413895	2.00417	-0.0805855	2.00458	0.443935	2.005	0.730515	2.00458	0.46587	2.00458	0.452042	2.00375	0.295639	2.00375	0.153065	2.00375	0.660419
2.00625	0.162601	2.00667	0.567913	2.00625	0.69809	2.00583	0.504971	2.00625	0.565529	2.00625	0.393867	2.00583	-0.0710487	2.00625	0.434875	2.00667	0.710011	2.00625	0.451088	2.00625	0.426769	2.00542	0.284195	2.00542	0.138283	2.00542	0.662804
2.00792	0.155926	2.00833	0.547886	2.00792	0.681877	2.0075	0.484943	2.00792	0.55027	2.00792	0.376701	2.0075	-0.0653267	2.00792	0.422478	2.00833	0.687599	2.00792	0.436783	2.00792	0.405312	2.00708	0.268459	2.00708	0.127792	2.00708	0.660419
2.00958	0.145912	2.01	0.529766	2.00958	0.671387	2.00917	0.467777	2.00958	0.534534	2.00958	0.358582	2.00917	-0.0610352	2.00958	0.408649	2.01	0.665665	2.00958	0.420094	2.00958	0.386238	2.00875	0.252724	2.00875	0.118256	2.00875	0.654221
2.01125	0.132561	2.01167	0.516415	2.01125	0.662804	2.01083	0.456333	2.01125	0.519276	2.01125	0.342369	2.01083	-0.0591278	2.01125	0.393867	2.01167	0.645638	2.01125	0.402451	2.01125	0.367641	2.01042	0.238895	2.01042	0.115871	2.01042	0.646591
2.01292	0.119209	2.01333	0.507355	2.01292	0.653744	2.0125	0.44775	2.01292	0.506878	2.01292	0.328541	2.0125	-0.0619888	2.01292	0.37384	2.01333	0.628948	2.01292	0.385761	2.01292	0.350952	2.01208	0.226974	2.01208	0.121593	2.01208	0.638008
2.01458	0.106335	2.015	0.495434	2.01458	0.645161	2.01417	0.440121	2.01458	0.495434	2.01458	0.318527	2.01417	-0.0700951	2.01458	0.35429	2.015	0.617981	2.01458	0.366688	2.01458	0.338554	2.01375	0.21553	2.01375	0.13113	2.01375	0.626564
2.01625	0.0963211	2.01667	0.481606	2.01625	0.638485	2.01583	0.435352	2.01625	0.48542	2.01625	0.311852	2.01583	-0.0772476	2.01625	0.338554	2.01667	0.614166	2.01625	0.345707	2.01625	0.329494	2.01542	0.207901	2.01542	0.135899	2.01542	0.61512
2.01792	0.0891685	2.01833	0.470161	2.01792	0.634193	2.0175	0.42963	2.01792	0.479698	2.01792	0.305653	2.0175	-0.0810623	2.01792	0.32568	2.01833	0.613213	2.01792	0.323772	2.01792	0.322342	2.01708	0.207424	2.01708	0.134468	2.01708	0.60606
2.01958	0.087738	2.02	0.458717	2.01958	0.632763	2.01917	0.422001	2.01958	0.477314	2.01958	0.29707	2.01917	-0.0834465	2.01958	0.314236	2.02	0.609875	2.01958	0.306606	2.01958	0.311852	2.01875	0.208378	2.01875	0.133514	2.01875	0.599861
2.02125	0.0925064	2.02167	0.444412	2.02125	0.635147	2.02083	0.411034	2.02125	0.473976	2.02125	0.285149	2.02083	-0.0867844	2.02125	0.302792	2.02167	0.601292	2.02125	0.297546	2.02125	0.301361	2.02042	0.207901	2.02042	0.132561	2.02042	0.597954
2.02292	0.100613	2.02333	0.429153	2.02292	0.638008	2.0225	0.397682	2.02292	0.468254	2.02292	0.273705	2.0225	-0.0915527	2.02292	0.291824	2.02333	0.591278	2.02292	0.292301	2.02292	0.292778	2.02208	0.204563	2.02208	0.128746	2.02208	0.596046
2.02458	0.106812	2.025	0.421047	2.02458	0.634193	2.02417	0.384331	2.02458	0.458717	2.02458	0.265121	2.02417	-0.0934601	2.02458	0.277042	2.025	0.576496	2.02458	0.286579	2.02458	0.285149	2.02375	0.197887	2.02375	0.12207	2.02375	0.588894
2.02625	0.109673	2.02667	0.414848	2.02625	0.623226	2.02583	0.372887	2.02625	0.447273	2.02625	0.257015	2.02583	-0.0896454	2.02625	0.26083	2.02667	0.552654	2.02625	0.277996	2.02625	0.277042	2.02542	0.188351	2.02542	0.114918	2.02542	0.576019
2.02792	0.108719	2.02833	0.406742	2.02792	0.607491	2.0275	0.366211	2.02792	0.430584	2.02792	0.248909	2.0275	-0.0839233	2.02792	0.247002	2.02833	0.526428	2.02792	0.268459	2.02792	0.267982	2.02708	0.179291	2.02708	0.11301	2.02708	0.562191
2.02958	0.105381	2.03	0.400066	2.02958	0.588894	2.02917	0.360966	2.02958	0.410557	2.02958	0.24271	2.02917	-0.0796318	2.02958	0.236988	2.03	0.504494	2.02958	0.256538	2.02958	0.261784	2.02875	0.175953	2.02875	0.112057	2.02875	0.549793
2.03125	0.101566	2.03167	0.401497	2.03125	0.571251	2.03083	0.356674	2.03125	0.391006	2.03125	0.237942	2.03083	-0.0748634	2.03125	0.229359	2.03167	0.487804	2.03125	0.243187	2.03125	0.255585	2.03042	0.178814	2.03042	0.109673	2.03042	0.538826
2.03292	0.0967979	2.03333	0.408649	2.03292	0.561714	2.0325	0.353813	2.03292	0.375748	2.03292	0.23222	2.0325	-0.0681877	2.03292	0.220299	2.03333	0.470638	2.03292	0.231266	2.03292	0.25034	2.03208	0.180244	2.03208	0.105381	2.03208	0.529766
2.03458	0.0925064	2.035	0.41151	2.03458	0.561714	2.03417	0.349998	2.03458	0.369549	2.03458	0.224113	2.03417	-0.0610352	2.03458	0.210762	2.035	0.455379	2.03458	0.222206	2.03458	0.245571	2.03375	0.178337	2.03375	0.0987053	2.03375	0.522614
2.03625	0.0882149	2.03667	0.409603	2.03625	0.564098	2.03583	0.342846	2.03625	0.368595	2.03625	0.213623	2.03583	-0.0581741	2.03625	0.199318	2.03667	0.44632	2.03625	0.215054	2.03625	0.240326	2.03542	0.171661	2.03542	0.0915527	2.03542	0.515461
2.03792	0.0858307	2.03833	0.405788	2.03792	0.566006	2.0375	0.330448	2.03792	0.370026	2.03792	0.202656	2.0375	-0.0576973	2.03792	0.186443	2.03833	0.443935	2.03792	0.211716	2.03792	0.232697	2.03708	0.159264	2.03708	0.0810623	2.03708	0.508785
2.03958	0.0834465	2.04	0.400066	2.03958	0.566483	2.03917	0.317097	2.03958	0.369549	2.03958	0.193596	2.03917	-0.0553131	2.03958	0.174522	2.04	0.443935	2.03958	0.211716	2.03958	0.220299	2.03875	0.144958	2.03875	0.0686646	2.03875	0.504971
2.04125	0.0782013	2.04167	0.39053	2.04125	0.563145	2.04083	0.307083	2.04125	0.368118	2.04125	0.184059	2.04083	-0.0505447	2.04125	0.165939	2.04167	0.442505	2.04125	0.2141	2.04125	0.207424	2.04042	0.132561	2.04042	0.0581741	2.04042	0.502586
2.04292	0.0677109	2.04333	0.379086	2.04292	0.554085	2.0425	0.301361	2.04292	0.36478	2.04292	0.174522	2.0425	-0.0433922	2.04292	0.164032	2.04333	0.441551	2.04292	0.2141	2.04292	0.194073	2.04208	0.125408	2.04208	0.0495911	2.04208	0.500202
2.04458	0.0557899	2.045	0.371933	2.04458	0.545979	2.04417	0.296116	2.04458	0.355721	2.04458	0.165462	2.04417	-0.0343323	2.04458	0.164509	2.045	0.436783	2.04458	0.212193	2.04458	0.182629	2.04375	0.123978	2.04375	0.0414848	2.04375	0.498295
2.04625	0.0472069	2.04667	0.370979	2.04625	0.543118	2.04583	0.292778	2.04625	0.339031	2.04625	0.160217	2.04583	-0.0214577	2.04625	0.16737	2.04667	0.424385	2.04625	0.209332	2.04625	0.172615	2.04542	0.126839	2.04542	0.0333786	2.04542	0.494957
2.04792	0.0429153	2.04833	0.37384	2.04792	0.545502	2.0475	0.289917	2.04792	0.321388	2.04792	0.156403	2.0475	-0.00619888	2.04792	0.169754	2.04833	0.406742	2.04792	0.204563	2.04792	0.165462	2.04708	0.13113	2.04708	0.0281334	2.04708	0.488758
2.04958	0.0395775	2.05	0.374794	2.04958	0.55027	2.04917	0.287056	2.04958	0.309467	2.04958	0.150681	2.04917	0.00905991	2.04958	0.168324	2.05	0.387669	2.04958	0.197887	2.04958	0.162601	2.04875	0.132561	2.04875	0.0247955	2.04875	0.477314
2.05125	0.0367165	2.05167	0.370979	2.05125	0.556946	2.05083	0.282288	2.05125	0.304699	2.05125	0.145912	2.05083	0.026226	2.05125	0.161648	2.05167	0.371933	2.05125	0.186443	2.05125	0.163078	2.05042	0.1297	2.05042	0.0200272	2.05042	0.464439
2.05292	0.0386238	2.05333	0.362873	2.05292	0.560284	2.0525	0.279903	2.05292	0.301361	2.05292	0.142097	2.0525	0.0419617	2.05292	0.150204	2.05333	0.359058	2.05292	0.170708	2.05292	0.164986	2.05208	0.119209	2.05208	0.0119209	2.05208	0.455379
2.05458	0.0433922	2.055	0.353813	2.05458	0.554085	2.05417	0.281334	2.05458	0.2985	2.05458	0.139713	2.05417	0.0562668	2.05458	0.138283	2.055	0.350475	2.05458	0.154495	2.05458	0.161648	2.05375	0.106335	2.05375	0.00476837	2.05375	0.449657
2.05625	0.0491142	2.05667	0.346661	2.05625	0.540733	2.05583	0.284672	2.05625	0.299454	2.05625	0.133991	2.05583	0.067234	2.05625	0.127316	2.05667	0.348091	2.05625	0.140667	2.05625	0.153542	2.05542	0.0944138	2.05542	-0.000953674	2.05542	0.449657
2.05792	0.0491142	2.05833	0.339985	2.05792	0.525475	2.0575	0.286102	2.05792	0.300407	2.05792	0.125408	2.0575	0.0777245	2.05792	0.120163	2.05833	0.351429	2.05792	0.132561	2.05792	0.146389	2.05708	0.084877	2.05708	-0.00476837	2.05708	0.455856
2.05958	0.0443459	2.06	0.335217	2.05958	0.510693	2.05917	0.286102	2.05958	0.298977	2.05958	0.117302	2.05917	0.0915527	2.05958	0.117779	2.06	0.355244	2.05958	0.128269	2.05958	0.144482	2.05875	0.0786781	2.05875	-0.00810623	2.05875	0.468731
2.06125	0.0391006	2.06167	0.332355	2.06125	0.498772	2.06083	0.287056	2.06125	0.292778	2.06125	0.113487	2.06083	0.105858	2.06125	0.119209	2.06167	0.356197	2.06125	0.128269	2.06125	0.142574	2.06042	0.0758171	2.06042	-0.0109673	2.06042	0.481129
2.06292	0.0329018	2.06333	0.333786	2.06292	0.494003	2.0625	0.285625	2.06292	0.283241	2.06292	0.112057	2.0625	0.123024	2.06292	0.121593	2.06333	0.355721	2.06292	0.132561	2.06292	0.139236	2.06208	0.0767708	2.06208	-0.0123978	2.06208	0.487328
2.06458	0.0267029	2.065	0.337601	2.06458	0.498772	2.06417	0.27895	2.06458	0.272274	2.06458	0.108719	2.06417	0.143528	2.06458	0.121117	2.065	0.356674	2.06458	0.139713	2.06458	0.136852	2.06375	0.0801086	2.06375	-0.0109673	2.06375	0.489712
2.06625	0.0224113	2.06667	0.344753	2.06625	0.508308	2.06583	0.271797	2.06625	0.26083	2.06625	0.104427	2.06583	0.168324	2.06625	0.121117	2.06667	0.359058	2.06625	0.146866	2.06625	0.13876	2.06542	0.0844002	2.06542	-0.00333786	2.06542	0.490665
2.06792	0.0271797	2.06833	0.353336	2.06792	0.518799	2.0675	0.26989	2.06792	0.253201	2.06792	0.102997	2.0675	0.191212	2.06792	0.121593	2.06833	0.359058	2.06792	0.152588	2.06792	0.141144	2.06708	0.0867844	2.06708	0.00762939	2.06708	0.490189
2.06958	0.038147	2.07	0.360012	2.06958	0.527859	2.06917	0.273228	2.06958	0.250816	2.06958	0.104904	2.06917	0.210762	2.06958	0.123978	2.07	0.357628	2.06958	0.156403	2.06958	0.14019	2.06875	0.0872612	2.06875	0.0181198	2.06875	0.486374
2.07125	0.0486374	2.07167	0.361919	2.07125	0.533581	2.07083	0.277042	2.07125	0.252247	2.07125	0.108719	2.07083	0.228882	2.07125	0.125408	2.07167	0.359535	2.07125	0.15974	2.07125	0.136375	2.07042	0.087738	2.07042	0.0305176	2.07042	0.483036
2.07292	0.0557899	2.07333	0.362396	2.07292	0.535011	2.0725	0.279427	2.07292	0.257015	2.07292	0.115395	2.0725	0.246048	2.07292	0.126362	2.07333	0.36478	2.07292	0.164509	2.07292	0.131607	2.07208	0.0896454	2.07208	0.0495911	2.07208	0.483513
2.07458	0.0610352	2.075	0.365734	2.07458	0.535011	2.07417	0.283241	2.07458	0.263691	2.07458	0.129223	2.07417	0.259399	2.07458	0.128269	2.075	0.370026	2.07458	0.170231	2.07458	0.129223	2.07375	0.0896454	2.07375	0.0715256	2.07375	0.484943
2.07625	0.0629425	2.07667	0.369549	2.07625	0.534534	2.07583	0.290871	2.07625	0.272751	2.07625	0.145435	2.07583	0.271797	2.07625	0.13113	2.07667	0.37384	2.07625	0.17643	2.07625	0.130177	2.07542	0.087738	2.07542	0.0910759	2.07542	0.479698
2.07792	0.0619888	2.07833	0.374794	2.07792	0.536919	2.0775	0.303268	2.07792	0.279903	2.07792	0.15831	2.0775	0.289917	2.07792	0.136375	2.07833	0.376225	2.07792	0.183105	2.07792	0.134468	2.07708	0.0891685	2.07708	0.108242	2.07708	0.471115
2.07958	0.0634193	2.08	0.383377	2.07958	0.544071	2.07917	0.31662	2.07958	0.284672	2.07958	0.168324	2.07917	0.309944	2.07958	0.145435	2.08	0.381947	2.07958	0.192642	2.07958	0.142574	2.07875	0.0982285	2.07875	0.127792	2.07875	0.464916
2.08125	0.0705719	2.08167	0.39959	2.08125	0.557899	2.08083	0.330448	2.08125	0.287533	2.08125	0.177383	2.08083	0.329971	2.08125	0.15831	2.08167	0.386715	2.08125	0.205517	2.08125	0.157833	2.08042	0.112057	2.08042	0.152111	2.08042	0.462532
2.08292	0.0834465	2.08333	0.41914	2.08292	0.575542	2.0825	0.349045	2.08292	0.294209	2.08292	0.183105	2.0825	0.348091	2.08292	0.177383	2.08333	0.392914	2.08292	0.220776	2.08292	0.181675	2.08208	0.128269	2.08208	0.177383	2.08208	0.461578
2.08458	0.100136	2.085	0.439644	2.08458	0.598431	2.08417	0.372887	2.08458	0.307083	2.08458	0.185966	2.08417	0.370026	2.08458	0.199795	2.085	0.405312	2.08458	0.234604	2.08458	0.209808	2.08375	0.14925	2.08375	0.205994	2.08375	0.461102
2.08625	0.121117	2.08667	0.462532	2.08625	0.626087	2.08583	0.400066	2.08625	0.327587	2.08625	0.192165	2.08583	0.393867	2.08625	0.222206	2.08667	0.425339	2.08625	0.246048	2.08625	0.236988	2.08542	0.175953	2.08542	0.236511	2.08542	0.469208
2.08792	0.140667	2.08833	0.490665	2.08792	0.657558	2.0875	0.426292	2.08792	0.358105	2.08792	0.207424	2.0875	0.413895	2.08792	0.243187	2.08833	0.452995	2.08792	0.258446	2.08792	0.261307	2.08708	0.20647	2.08708	0.265598	2.08708	0.482559
2.08958	0.155449	2.09	0.525475	2.08958	0.69046	2.08917	0.455856	2.08958	0.392437	2.08958	0.230789	2.08917	0.431538	2.08958	0.267029	2.09	0.482559	2.08958	0.275135	2.08958	0.282764	2.08875	0.237465	2.08875	0.290394	2.08875	0.493526
2.09125	0.1688	2.09167	0.56076	2.09125	0.725269	2.09083	0.488281	2.09125	0.428677	2.09125	0.261307	2.09083	0.448227	2.09125	0.300884	2.09167	0.515938	2.09125	0.29707	2.09125	0.303268	2.09042	0.266552	2.09042	0.314236	2.09042	0.499725
2.09292	0.187397	2.09333	0.593185	2.09292	0.766754	2.0925	0.522137	2.09292	0.461578	2.09292	0.298023	2.0925	0.464439	2.09292	0.341415	2.09333	0.553131	2.09292	0.323296	2.09292	0.324726	2.09208	0.292778	2.09208	0.339985	2.09208	0.507355
2.09458	0.211716	2.095	0.622272	2.09458	0.814915	2.09417	0.556946	2.09458	0.493526	2.09458	0.339031	2.09417	0.478268	2.09458	0.387669	2.095	0.589371	2.09458	0.352859	2.09458	0.345707	2.09375	0.31805	2.09375	0.364304	2.09375	0.522614
2.09625	0.236988	2.09667	0.650406	2.09625	0.874519	2.09583	0.592232	2.09625	0.525475	2.09625	0.379562	2.09583	0.488758	2.09625	0.439644	2.09667	0.623226	2.09625	0.383854	2.09625	0.367641	2.09542	0.344276	2.09542	0.387192	2.09542	0.540257
2.09792	0.261307	2.09833	0.680447	2.09792	0.948906	2.0975	0.626564	2.09792	0.556946	2.09792	0.414371	2.0975	0.497341	2.09792	0.495911	2.09833	0.656128	2.09792	0.416279	2.09792	0.391006	2.09708	0.369072	2.09708	0.408173	2.09708	0.556469
2.09958	0.282764	2.1	0.712395	2.09958	1.04237	2.09917	0.658512	2.09958	0.589848	2.09958	0.441074	2.09917	0.506401	2.09958	0.546932	2.1	0.689983	2.09958	0.445843	2.09958	0.417709	2.09875	0.391483	2.09875	0.431061	2.09875	0.576019
2.10125	0.300884	2.10167	0.743866	2.10125	1.15633	2.10083	0.686646	2.10125	0.621796	2.10125	0.457764	2.10083	0.514507	2.10125	0.586987	2.10167	0.723362	2.10125	0.4673	2.10125	0.441551	2.10042	0.414371	2.10042	0.452042	2.10042	0.601292
2.10292	0.315666	2.10333	0.77343	2.10292	1.28508	2.1025	0.711441	2.10292	0.649452	2.10292	0.4673	2.1025	0.521183	2.10292	0.618935	2.10333	0.751495	2.10292	0.477314	2.10292	0.458241	2.10208	0.440121	2.10208	0.464439	2.10208	0.628471
2.10458	0.326633	2.105	0.798702	2.10458	1.42241	2.10417	0.733376	2.10458	0.668526	2.10458	0.473499	2.10417	0.523567	2.10458	0.644684	2.105	0.771999	2.10458	0.481606	2.10458	0.470161	2.10375	0.464439	2.10375	0.465393	2.10375	0.650883
2.10625	0.333786	2.10667	0.815392	2.10625	1.55973	2.10583	0.750542	2.10625	0.679493	2.10625	0.479698	2.10583	0.524998	2.10625	0.660896	2.10667	0.78392	2.10625	0.484467	2.10625	0.480175	2.10542	0.483036	2.10542	0.456333	2.10542	0.668526
2.10792	0.33474	2.10833	0.818253	2.10792	1.69039	2.1075	0.760555	2.10792	0.683784	2.10792	0.485897	2.1075	0.524044	2.10792	0.66328	2.10833	0.787258	2.10792	0.48542	2.10792	0.486374	2.10708	0.49448	2.10708	0.440121	2.10708	0.683784
2.10958	0.33474	2.11	0.802994	2.10958	1.8115	2.10917	0.761986	2.10958	0.6814	2.10958	0.488758	2.10917	0.521183	2.10958	0.655651	2.11	0.782013	2.10958	0.481606	2.10958	0.48542	2.10875	0.499725	2.10875	0.413418	2.10875	0.692844
2.11125	0.332355	2.11167	0.779152	2.11125	1.91927	2.11083	0.756264	2.11125	0.671864	2.11125	0.487804	2.11083	0.515461	2.11125	0.641823	2.11167	0.766754	2.11125	0.47493	2.11125	0.478268	2.11042	0.49305	2.11042	0.374317	2.11042	0.693798
2.11292	0.325203	2.11333	0.753403	2.11292	2.00796	2.1125	0.741959	2.11292	0.657082	2.11292	0.483513	2.1125	0.509262	2.11292	0.620365	2.11333	0.743866	2.11292	0.46587	2.11292	0.464916	2.11208	0.473022	2.11208	0.326157	2.11208	0.689983
2.11458	0.311375	2.115	0.725269	2.11458	2.0752	2.11417	0.718117	2.11458	0.639439	2.11458	0.472546	2.11417	0.50354	2.11458	0.591755	2.115	0.714779	2.11458	0.453949	2.11458	0.447273	2.11375	0.442028	2.11375	0.275135	2.11375	0.684738
2.11625	0.293732	2.11667	0.694752	2.11625	2.12193	2.11583	0.684738	2.11625	0.621796	2.11625	0.454903	2.11583	0.495911	2.11625	0.557899	2.11667	0.678539	2.11625	0.43726	2.11625	0.423908	2.11542	0.408173	2.11542	0.227451	2.11542	0.677586
2.11792	0.277996	2.11833	0.662327	2.11792	2.14624	2.1175	0.645638	2.11792	0.601292	2.11792	0.432014	2.1175	0.487804	2.11792	0.524521	2.11833	0.636101	2.11792	0.414371	2.11792	0.394821	2.11708	0.374317	2.11708	0.185013	2.11708	0.669479
2.11958	0.26226	2.12	0.632286	2.11958	2.14338	2.11917	0.605106	2.11958	0.580311	2.11958	0.408649	2.11917	0.482559	2.11958	0.490665	2.12	0.591755	2.11958	0.388622	2.11958	0.359058	2.11875	0.340462	2.11875	0.148296	2.11875	0.661373
2.12125	0.245094	2.12167	0.599384	2.12125	2.10762	2.12083	0.567436	2.12125	0.558853	2.12125	0.383854	2.12083	0.480175	2.12125	0.452995	2.12167	0.549793	2.12125	0.361919	2.12125	0.323296	2.12042	0.309467	2.12042	0.117779	2.12042	0.649929
2.12292	0.224113	2.12333	0.559807	2.12292	2.04372	2.1225	0.533104	2.12292	0.534534	2.12292	0.355244	2.1225	0.473976	2.12292	0.41151	2.12333	0.513077	2.12292	0.337124	2.12292	0.292301	2.12208	0.284672	2.12208	0.0929832	2.12208	0.632286
2.12458	0.201702	2.125	0.518799	2.12458	1.95789	2.12417	0.497341	2.12458	0.504971	2.12458	0.323296	2.12417	0.461102	2.12458	0.367641	2.125	0.480175	2.12458	0.312328	2.12458	0.267029	2.12375	0.267982	2.12375	0.0753403	2.12375	0.612259
2.12625	0.182152	2.12667	0.48399	2.12625	1.85442	2.12583	0.461102	2.12625	0.469208	2.12625	0.292778	2.12583	0.445843	2.12625	0.324249	2.12667	0.451565	2.12625	0.286579	2.12625	0.245094	2.12542	0.255585	2.12542	0.0591278	2.12542	0.596046
2.12792	0.161171	2.12833	0.455379	2.12792	1.73664	2.1275	0.425816	2.12792	0.432491	2.12792	0.260353	2.1275	0.432491	2.12792	0.280857	2.12833	0.428677	2.12792	0.26083	2.12792	0.225067	2.12708	0.24271	2.12708	0.0405312	2.12708	0.579357
2.12958	0.139713	2.13	0.430107	2.12958	1.61123	2.12917	0.39053	2.12958	0.395298	2.12958	0.226498	2.12917	0.417709	2.12958	0.236511	2.13	0.404835	2.12958	0.237465	2.12958	0.20504	2.12875	0.226021	2.12875	0.020504	2.12875	0.558853
2.13125	0.118256	2.13167	0.406742	2.13125	1.48582	2.13083	0.354767	2.13125	0.360966	2.13125	0.192642	2.13083	0.39959	2.13125	0.195026	2.13167	0.379086	2.13125	0.2141	2.13125	0.185013	2.13042	0.202179	2.13042	0.00476837	2.13042	0.537872
2.13292	0.101566	2.13333	0.387669	2.13292	1.36518	2.1325	0.324249	2.13292	0.330925	2.13292	0.163078	2.1325	0.381947	2.13292	0.162125	2.13333	0.350952	2.13292	0.190258	2.13292	0.164986	2.13208	0.170708	2.13208	-0.00905991	2.13208	0.516891
2.13458	0.0863075	2.135	0.370979	2.13458	1.24931	2.13417	0.302315	2.13458	0.305176	2.13458	0.137806	2.13417	0.368595	2.13458	0.140667	2.135	0.324249	2.13458	0.168324	2.13458	0.144005	2.13375	0.134945	2.13375	-0.0286102	2.13375	0.494957
2.13625	0.0700951	2.13667	0.353336	2.13625	1.14155	2.13583	0.286102	2.13625	0.284195	2.13625	0.112534	2.13583	0.360012	2.13625	0.124454	2.13667	0.300884	2.13625	0.14782	2.13625	0.12207	2.13542	0.0963211	2.13542	-0.0514984	2.13542	0.469685
2.13792	0.0519753	2.13833	0.33617	2.13792	1.04475	2.1375	0.269413	2.13792	0.266075	2.13792	0.0896454	2.1375	0.350475	2.13792	0.107765	2.13833	0.278473	2.13792	0.129223	2.13792	0.101089	2.13708	0.0576973	2.13708	-0.0710487	2.13708	0.443459
2.13958	0.0367165	2.14	0.319481	2.13958	0.957012	2.13917	0.25034	2.13958	0.249863	2.13958	0.0724792	2.13917	0.338554	2.13958	0.0901222	2.14	0.257015	2.13958	0.110149	2.13958	0.0810623	2.13875	0.0247955	2.13875	-0.0910759	2.13875	0.418186
2.14125	0.0247955	2.14167	0.301361	2.14125	0.874519	2.14083	0.228405	2.14125	0.23365	2.14125	0.0600815	2.14083	0.326633	2.14125	0.0710487	2.14167	0.236511	2.14125	0.0905991	2.14125	0.0634193	2.14042	0.00286102	2.14042	-0.117779	2.14042	0.394821
2.14292	0.0133514	2.14333	0.28038	2.14292	0.798702	2.1425	0.200748	2.14292	0.218391	2.14292	0.0495911	2.1425	0.313759	2.14292	0.0491142	2.14333	0.220299	2.14292	0.0720024	2.14292	0.04673	2.14208	-0.00810623	2.14208	-0.147343	2.14208	0.376225
2.14458	0.00476837	2.145	0.257969	2.14458	0.732422	2.14417	0.169754	2.14458	0.204563	2.14458	0.0395775	2.14417	0.300407	2.14458	0.020504	2.145	0.207424	2.14458	0.0534058	2.14458	0.0319481	2.14375	-0.0166893	2.14375	-0.168324	2.14375	0.360012
2.14625	-0.00238419	2.14667	0.234127	2.14625	0.673294	2.14583	0.141144	2.14625	0.191212	2.14625	0.0305176	2.14583	0.287056	2.14625	-0.0104904	2.14667	0.192165	2.14625	0.0348091	2.14625	0.0195503	2.14542	-0.0267029	2.14542	-0.181198	2.14542	0.342846
2.14792	-0.0038147	2.14833	0.209332	2.14792	0.61512	2.1475	0.116348	2.14792	0.17786	2.14792	0.0243187	2.1475	0.276566	2.14792	-0.0395775	2.14833	0.171661	2.14792	0.0166893	2.14792	0.00762939	2.14708	-0.038147	2.14708	-0.192165	2.14708	0.32711
2.14958	-0.000953674	2.15	0.184536	2.14958	0.555992	2.14917	0.0915527	2.14958	0.160694	2.14958	0.0195503	2.14917	0.270844	2.14958	-0.0686646	2.15	0.14925	2.14958	-0.000953674	2.14958	-0.00286102	2.14875	-0.0519753	2.14875	-0.204563	2.14875	0.312805
2.15125	0.00619888	2.15167	0.162601	2.15125	0.501633	2.15083	0.0658035	2.15125	0.139713	2.15125	0.0143051	2.15083	0.267029	2.15125	-0.100136	2.15167	0.129223	2.15125	-0.0166893	2.15125	-0.0123978	2.15042	-0.067234	2.15042	-0.216484	2.15042	0.299931
2.15292	0.0143051	2.15333	0.143528	2.15292	0.451565	2.1525	0.0419617	2.15292	0.116348	2.15292	0.00619888	2.1525	0.265598	2.15292	-0.134468	2.15333	0.109196	2.15292	-0.0300407	2.15292	-0.017643	2.15208	-0.0853539	2.15208	-0.229836	2.15208	0.284195
2.15458	0.0209808	2.155	0.127316	2.15458	0.402927	2.15417	0.0190735	2.15458	0.0944138	2.15458	-0.00238419	2.15417	0.263691	2.15458	-0.172615	2.155	0.0867844	2.15458	-0.0400543	2.15458	-0.0219345	2.15375	-0.103474	2.15375	-0.248432	2.15375	0.266075
2.15625	0.0247955	2.15667	0.116348	2.15625	0.350475	2.15583	-0.00762939	2.15625	0.0739098	2.15625	-0.0114441	2.15583	0.26226	2.15625	-0.216484	2.15667	0.0658035	2.15625	-0.0491142	2.15625	-0.026226	2.15542	-0.124454	2.15542	-0.267506	2.15542	0.248909
2.15792	0.0257492	2.15833	0.109196	2.15792	0.297546	2.1575	-0.0405312	2.15792	0.0529289	2.15792	-0.0214577	2.1575	0.259399	2.15792	-0.267506	2.15833	0.0491142	2.15792	-0.0572205	2.15792	-0.0305176	2.15708	-0.14925	2.15708	-0.286579	2.15708	0.23365
2.15958	0.0243187	2.16	0.103951	2.15958	0.244617	2.15917	-0.0739098	2.15958	0.0324249	2.15958	-0.0348091	2.15917	0.256062	2.15958	-0.321865	2.16	0.0329018	2.15958	-0.061512	2.15958	-0.0338554	2.15875	-0.178814	2.15875	-0.309467	2.15875	0.221729
2.16125	0.023365	2.16167	0.0987053	2.16125	0.189304	2.16083	-0.106335	2.16125	0.0171661	2.16125	-0.0491142	2.16083	0.252247	2.16125	-0.380516	2.16167	0.0143051	2.16125	-0.061512	2.16125	-0.0362396	2.16042	-0.210762	2.16042	-0.334263	2.16042	0.212193
2.16292	0.0267029	2.16333	0.0939369	2.16292	0.130653	2.1625	-0.13876	2.16292	0.00762939	2.16292	-0.0591278	2.1625	0.244141	2.16292	-0.445366	2.16333	-0.0038147	2.16292	-0.0610352	2.16292	-0.043869	2.16208	-0.241756	2.16208	-0.355721	2.16208	0.203133
2.16458	0.0343323	2.165	0.0867844	2.16458	0.0691414	2.16417	-0.174999	2.16458	-0.000953674	2.16458	-0.0653267	2.16417	0.234604	2.16458	-0.510216	2.165	-0.0195503	2.16458	-0.0634193	2.16458	-0.0543594	2.16375	-0.270367	2.16375	-0.372887	2.16375	0.190735
2.16625	0.0457764	2.16667	0.0767708	2.16625	0.0114441	2.16583	-0.213146	2.16625	-0.00905991	2.16625	-0.0691414	2.16583	0.225067	2.16625	-0.573635	2.16667	-0.0295639	2.16625	-0.0667572	2.16625	-0.061512	2.16542	-0.292778	2.16542	-0.390053	2.16542	0.172138
2.16792	0.0624657	2.16833	0.0648499	2.16792	-0.0429153	2.1675	-0.249386	2.16792	-0.0157356	2.16792	-0.0724792	2.1675	0.215054	2.16792	-0.63324	2.16833	-0.0319481	2.16792	-0.0715256	2.16792	-0.0610352	2.16708	-0.310421	2.16708	-0.406265	2.16708	0.147343
2.16958	0.0829697	2.17	0.0534058	2.16958	-0.0963211	2.16917	-0.287056	2.16958	-0.0195503	2.16958	-0.0696182	2.16917	0.204086	2.16958	-0.689507	2.17	-0.0286102	2.16958	-0.0767708	2.16958	-0.0538826	2.16875	-0.324726	2.16875	-0.412464	2.16875	0.118732
2.17125	0.105858	2.17167	0.0462532	2.17125	-0.148296	2.17083	-0.320911	2.17125	-0.0247955	2.17125	-0.061512	2.17083	0.192165	2.17125	-0.740528	2.17167	-0.0276566	2.17125	-0.079155	2.17125	-0.043869	2.17042	-0.338078	2.17042	-0.407219	2.17042	0.0896454
2.17292	0.131607	2.17333	0.0414848	2.17292	-0.199318	2.1725	-0.350952	2.17292	-0.0348091	2.17292	-0.0505447	2.1725	0.181675	2.17292	-0.785351	2.17333	-0.0314713	2.17292	-0.0772476	2.17292	-0.0295639	2.17208	-0.347614	2.17208	-0.39959	2.17208	0.0591278
2.17458	0.162601	2.175	0.0391006	2.17458	-0.248432	2.17417	-0.37241	2.17458	-0.0462532	2.17458	-0.038147	2.17417	0.173569	2.17458	-0.826836	2.175	-0.0348091	2.17458	-0.0681877	2.17458	-0.0119209	2.17375	-0.35429	2.17375	-0.391483	2.17375	0.0247955
2.17625	0.198364	2.17667	0.038147	2.17625	-0.300407	2.17583	-0.385761	2.17625	-0.058651	2.17625	-0.0267029	2.17583	0.162601	2.17625	-0.858784	2.17667	-0.0352859	2.17625	-0.0529289	2.17625	0.00762939	2.17542	-0.359535	2.17542	-0.380516	2.17542	-0.0123978
2.17792	0.236988	2.17833	0.0391006	2.17792	-0.350952	2.1775	-0.389099	2.17792	-0.0715256	2.17792	-0.0166893	2.1775	0.146866	2.17792	-0.875473	2.17833	-0.0391006	2.17792	-0.0348091	2.17792	0.0247955	2.17708	-0.36478	2.17708	-0.365257	2.17708	-0.0491142
2.17958	0.277996	2.18	0.0419617	2.17958	-0.393391	2.17917	-0.3829	2.17958	-0.0796318	2.17958	-0.0123978	2.17917	0.126839	2.17958	-0.876904	2.18	-0.0424385	2.17958	-0.0224113	2.17958	0.0395775	2.17875	-0.368595	2.17875	-0.350475	2.17875	-0.0810623
2.18125	0.321388	2.18167	0.04673	2.18125	-0.425816	2.18083	-0.372887	2.18125	-0.079155	2.18125	-0.0143051	2.18083	0.111103	2.18125	-0.861645	2.18167	-0.0400543	2.18125	-0.0181198	2.18125	0.0500679	2.18042	-0.370502	2.18042	-0.338554	2.18042	-0.109196
2.18292	0.362873	2.18333	0.0538826	2.18292	-0.448704	2.1825	-0.360012	2.18292	-0.0700951	2.18292	-0.0190735	2.1825	0.103951	2.18292	-0.832558	2.18333	-0.0300407	2.18292	-0.0157356	2.18292	0.0557899	2.18208	-0.370979	2.18208	-0.324249	2.18208	-0.133038
2.18458	0.395775	2.185	0.0624657	2.18458	-0.463963	2.18417	-0.343323	2.18458	-0.0596046	2.18458	-0.0247955	2.18417	0.099659	2.18458	-0.790119	2.185	-0.0181198	2.18458	-0.0109673	2.18458	0.058651	2.18375	-0.367641	2.18375	-0.306129	2.18375	-0.146866
2.18625	0.422001	2.18667	0.0767708	2.18625	-0.471115	2.18583	-0.321388	2.18625	-0.0510216	2.18625	-0.0314713	2.18583	0.0972748	2.18625	-0.741005	2.18667	-0.0100136	2.18625	-0.00524521	2.18625	0.0600815	2.18542	-0.358105	2.18542	-0.291824	2.18542	-0.146866
2.18792	0.443935	2.18833	0.0972748	2.18792	-0.472546	2.1875	-0.296116	2.18792	-0.0448227	2.18792	-0.0386238	2.1875	0.099659	2.18792	-0.688553	2.18833	-0.00190735	2.18792	0.000476837	2.18792	0.0629425	2.18708	-0.343323	2.18708	-0.281334	2.18708	-0.133991
2.18958	0.458717	2.19	0.120163	2.18958	-0.471592	2.18917	-0.266075	2.18958	-0.0424385	2.18958	-0.0433922	2.18917	0.106812	2.18958	-0.632763	2.19	0.00524521	2.18958	0.0100136	2.18958	0.0677109	2.18875	-0.323772	2.18875	-0.27132	2.18875	-0.113487
2.19125	0.460148	2.19167	0.139236	2.19125	-0.465393	2.19083	-0.233173	2.19125	-0.0443459	2.19125	-0.0452995	2.19083	0.111103	2.19125	-0.574112	2.19167	0.0128746	2.19125	0.0243187	2.19125	0.0739098	2.19042	-0.299454	2.19042	-0.257969	2.19042	-0.0863075
2.19292	0.450611	2.19333	0.155449	2.19292	-0.454426	2.1925	-0.197411	2.19292	-0.0472069	2.19292	-0.0433922	2.1925	0.105858	2.19292	-0.511646	2.19333	0.0195503	2.19292	0.0362396	2.19292	0.0796318	2.19208	-0.272751	2.19208	-0.24271	2.19208	-0.0524521
2.19458	0.434875	2.195	0.173092	2.19458	-0.438213	2.19417	-0.163078	2.19458	-0.0443459	2.19458	-0.0386238	2.19417	0.0939369	2.19458	-0.445843	2.195	0.0271797	2.19458	0.0414848	2.19458	0.084877	2.19375	-0.247002	2.19375	-0.228882	2.19375	-0.0100136
2.19625	0.414848	2.19667	0.18692	2.19625	-0.415802	2.19583	-0.1297	2.19625	-0.0319481	2.19625	-0.0324249	2.19583	0.0815392	2.19625	-0.382423	2.19667	0.0338554	2.19625	0.0443459	2.19625	0.0858307	2.19542	-0.230312	2.19542	-0.214577	2.19542	0.0343323
2.19792	0.389576	2.19833	0.191689	2.19792	-0.385761	2.1975	-0.099659	2.19792	-0.014782	2.19792	-0.026226	2.1975	0.0681877	2.19792	-0.324249	2.19833	0.0405312	2.19792	0.0448227	2.19792	0.0805855	2.19708	-0.223637	2.19708	-0.203133	2.19708	0.0734329
2.19958	0.362873	2.2	0.190258	2.19958	-0.346661	2.19917	-0.0748634	2.19958	0.000953674	2.19958	-0.0228882	2.19917	0.0534058	2.19958	-0.274181	2.2	0.0486374	2.19958	0.0405312	2.19958	0.0681877	2.19875	-0.221729	2.19875	-0.19455	2.19875	0.107288
2.20125	0.336647	2.20167	0.189304	2.20125	-0.305176	2.20083	-0.0543594	2.20125	0.0123978	2.20125	-0.0209808	2.20083	0.0405312	2.20125	-0.23222	2.20167	0.0553131	2.20125	0.0267029	2.20125	0.0505447	2.20042	-0.216484	2.20042	-0.187874	2.20042	0.14019
2.20292	0.312805	2.20333	0.193596	2.20292	-0.264645	2.2025	-0.038147	2.20292	0.0181198	2.20292	-0.0228882	2.2025	0.0324249	2.20292	-0.200272	2.20333	0.0581741	2.20292	0.00905991	2.20292	0.0295639	2.20208	-0.210285	2.20208	-0.185966	2.20208	0.17643
2.20458	0.291348	2.205	0.196457	2.20458	-0.228882	2.20417	-0.0252724	2.20458	0.0171661	2.20458	-0.0290871	2.20417	0.0281334	2.20458	-0.17786	2.205	0.0562668	2.20458	-0.00905991	2.20458	0.00333786	2.20375	-0.206947	2.20375	-0.194073	2.20375	0.210762
2.20625	0.26989	2.20667	0.196934	2.20625	-0.192642	2.20583	-0.0166893	2.20625	0.00953674	2.20625	-0.0405312	2.20583	0.0209808	2.20625	-0.15974	2.20667	0.0524521	2.20625	-0.0281334	2.20625	-0.023365	2.20542	-0.203133	2.20542	-0.208855	2.20542	0.241756
2.20792	0.245571	2.20833	0.196934	2.20792	-0.152588	2.2075	-0.00905991	2.20792	0.00238419	2.20792	-0.0534058	2.2075	0.0128746	2.20792	-0.142574	2.20833	0.0452995	2.20792	-0.0429153	2.20792	-0.0472069	2.20708	-0.191212	2.20708	-0.222206	2.20708	0.273705
2.20958	0.216484	2.21	0.199318	2.20958	-0.11301	2.20917	0.00476837	2.20958	-0.00286102	2.20958	-0.0638962	2.20917	0.0100136	2.20958	-0.125408	2.21	0.0333786	2.20958	-0.0534058	2.20958	-0.0658035	2.20875	-0.173569	2.20875	-0.231743	2.20875	0.307083
2.21125	0.182152	2.21167	0.202656	2.21125	-0.0720024	2.21083	0.0219345	2.21125	-0.00905991	2.21125	-0.0777245	2.21083	0.0109673	2.21125	-0.107288	2.21167	0.0214577	2.21125	-0.0567436	2.21125	-0.0786781	2.21042	-0.160217	2.21042	-0.242233	2.21042	0.33474
2.21292	0.144482	2.21333	0.202656	2.21292	-0.0295639	2.2125	0.0352859	2.21292	-0.0162125	2.21292	-0.0958443	2.2125	0.014782	2.21292	-0.0896454	2.21333	0.0133514	2.21292	-0.0567436	2.21292	-0.0858307	2.21208	-0.152588	2.21208	-0.255585	2.21208	0.352383
2.21458	0.102997	2.215	0.200748	2.21458	0.0166893	2.21417	0.043869	2.21458	-0.0238419	2.21458	-0.115871	2.21417	0.0209808	2.21458	-0.0715256	2.215	0.00667572	2.21458	-0.0567436	2.21458	-0.0886917	2.21375	-0.14782	2.21375	-0.262737	2.21375	0.362873
2.21625	0.061512	2.21667	0.197887	2.21625	0.0600815	2.21583	0.0524521	2.21625	-0.0295639	2.21625	-0.1297	2.21583	0.0319481	2.21625	-0.0543594	2.21667	-0.00143051	2.21625	-0.0572205	2.21625	-0.0920296	2.21542	-0.142574	2.21542	-0.26083	2.21542	0.370502
2.21792	0.0238419	2.21833	0.195503	2.21792	0.0934601	2.2175	0.0648499	2.21792	-0.0391006	2.21792	-0.134468	2.2175	0.0429153	2.21792	-0.0391006	2.21833	-0.00715256	2.21792	-0.0624657	2.21792	-0.0987053	2.21708	-0.134945	2.21708	-0.253201	2.21708	0.373363
2.21958	-0.00619888	2.22	0.192165	2.21958	0.121593	2.21917	0.0758171	2.21958	-0.0491142	2.21958	-0.133038	2.21917	0.0491142	2.21958	-0.023365	2.22	-0.00715256	2.21958	-0.0705719	2.21958	-0.106812	2.21875	-0.127792	2.21875	-0.247955	2.21875	0.371933
2.22125	-0.0300407	2.22167	0.187874	2.22125	0.14925	2.22083	0.0896454	2.22125	-0.0529289	2.22125	-0.126839	2.22083	0.0476837	2.22125	-0.00429153	2.22167	-0.00429153	2.22125	-0.0801086	2.22125	-0.112057	2.22042	-0.122547	2.22042	-0.247478	2.22042	0.368595
2.22292	-0.0534058	2.22333	0.185013	2.22292	0.174999	2.2225	0.110626	2.22292	-0.0486374	2.22292	-0.118732	2.2225	0.041008	2.22292	0.0200272	2.22333	-0.00190735	2.22292	-0.0882149	2.22292	-0.115395	2.22208	-0.115871	2.22208	-0.249386	2.22208	0.364304
2.22458	-0.0801086	2.225	0.187397	2.22458	0.19598	2.22417	0.133038	2.22458	-0.0386238	2.22458	-0.112534	2.22417	0.0324249	2.22458	0.04673	2.225	0.00238419	2.22458	-0.0934601	2.22458	-0.118256	2.22375	-0.104427	2.22375	-0.252724	2.22375	0.357628
2.22625	-0.108719	2.22667	0.19598	2.22625	0.21553	2.22583	0.151634	2.22625	-0.0290871	2.22625	-0.109196	2.22583	0.0267029	2.22625	0.0739098	2.22667	0.0109673	2.22625	-0.0934601	2.22625	-0.12064	2.22542	-0.0886917	2.22542	-0.257492	2.22542	0.351429
2.22792	-0.135899	2.22833	0.208378	2.22792	0.238895	2.2275	0.161648	2.22792	-0.0171661	2.22792	-0.113487	2.2275	0.0271797	2.22792	0.101089	2.22833	0.0224113	2.22792	-0.0882149	2.22792	-0.121593	2.22708	-0.0710487	2.22708	-0.264645	2.22708	0.349998
2.22958	-0.162601	2.23	0.221252	2.22958	0.262737	2.22917	0.165939	2.22958	-0.00572205	2.22958	-0.124931	2.22917	0.0319481	2.22958	0.125885	2.23	0.0348091	2.22958	-0.0777245	2.22958	-0.122547	2.22875	-0.0534058	2.22875	-0.27132	2.22875	0.352859
2.23125	-0.188351	2.23167	0.234604	2.23125	0.281334	2.23083	0.164986	2.23125	0.00238419	2.23125	-0.14019	2.23083	0.041008	2.23125	0.145912	2.23167	0.0481606	2.23125	-0.0619888	2.23125	-0.128746	2.23042	-0.0357628	2.23042	-0.275612	2.23042	0.359058
2.23292	-0.207424	2.23333	0.247002	2.23292	0.294685	2.2325	0.163555	2.23292	0.00667572	2.23292	-0.151634	2.2325	0.0524521	2.23292	0.161648	2.23333	0.061512	2.23292	-0.043869	2.23292	-0.133991	2.23208	-0.0228882	2.23208	-0.277996	2.23208	0.369549
2.23458	-0.216484	2.235	0.256538	2.23458	0.30756	2.23417	0.167847	2.23458	0.0119209	2.23458	-0.155449	2.23417	0.0653267	2.23458	0.174046	2.235	0.0700951	2.23458	-0.0309944	2.23458	-0.134945	2.23375	-0.014782	2.23375	-0.277042	2.23375	0.383377
2.23625	-0.221729	2.23667	0.261784	2.23625	0.320911	2.23583	0.178814	2.23625	0.0214577	2.23625	-0.156403	2.23583	0.0739098	2.23625	0.185966	2.23667	0.0753403	2.23625	-0.0267029	2.23625	-0.134945	2.23542	-0.0100136	2.23542	-0.272751	2.23542	0.401974
2.23792	-0.231266	2.23833	0.26226	2.23792	0.332832	2.2375	0.197411	2.23792	0.0348091	2.23792	-0.152588	2.2375	0.0762939	2.23792	0.196457	2.23833	0.0772476	2.23792	-0.0281334	2.23792	-0.13876	2.23708	-0.00762939	2.23708	-0.266075	2.23708	0.421524
2.23958	-0.248432	2.24	0.263691	2.23958	0.34523	2.23917	0.220776	2.23958	0.0505447	2.23958	-0.143528	2.23917	0.0753403	2.23958	0.210285	2.24	0.0767708	2.23958	-0.0343323	2.23958	-0.142574	2.23875	-0.00667572	2.23875	-0.254154	2.23875	0.43869
2.24125	-0.272274	2.24167	0.265598	2.24125	0.358105	2.24083	0.243664	2.24125	0.0658035	2.24125	-0.132561	2.24083	0.0762939	2.24125	0.229836	2.24167	0.0758171	2.24125	-0.0414848	2.24125	-0.144482	2.24042	-0.00286102	2.24042	-0.238419	2.24042	0.449181
2.24292	-0.304699	2.24333	0.267506	2.24292	0.369072	2.2425	0.26083	2.24292	0.0777245	2.24292	-0.123501	2.2425	0.0834465	2.24292	0.251293	2.24333	0.0762939	2.24292	-0.0486374	2.24292	-0.148773	2.24208	0.00858307	2.24208	-0.220299	2.24208	0.45681
2.24458	-0.341415	2.245	0.266552	2.24458	0.376225	2.24417	0.276566	2.24458	0.0834465	2.24458	-0.12064	2.24417	0.0953674	2.24458	0.270844	2.245	0.0824928	2.24458	-0.0534058	2.24458	-0.156403	2.24375	0.0257492	2.24375	-0.204563	2.24375	0.465393
2.24625	-0.382423	2.24667	0.264168	2.24625	0.382423	2.24583	0.292778	2.24625	0.0853539	2.24625	-0.119209	2.24583	0.114441	2.24625	0.287056	2.24667	0.0944138	2.24625	-0.0529289	2.24625	-0.163555	2.24542	0.0419617	2.24542	-0.192165	2.24542	0.473022
2.24792	-0.421524	2.24833	0.263691	2.24792	0.391006	2.2475	0.30899	2.24792	0.0844002	2.24792	-0.12064	2.2475	0.13876	2.24792	0.300407	2.24833	0.110149	2.24792	-0.0495911	2.24792	-0.165939	2.24708	0.0567436	2.24708	-0.186443	2.24708	0.481606
2.24958	-0.458717	2.25	0.264645	2.24958	0.401974	2.24917	0.322819	2.24958	0.082016	2.24958	-0.127316	2.24917	0.1688	2.24958	0.311375	2.25	0.126839	2.24958	-0.0457764	2.24958	-0.164509	2.24875	0.0691414	2.24875	-0.190258	2.24875	0.49448
2.25125	-0.49305	2.25167	0.267029	2.25125	0.416756	2.25083	0.33474	2.25125	0.0853539	2.25125	-0.135422	2.25083	0.201225	2.25125	0.315666	2.25167	0.142574	2.25125	-0.0448227	2.25125	-0.161648	2.25042	0.0786781	2.25042	-0.196934	2.25042	0.512123
2.25292	-0.527382	2.25333	0.270844	2.25292	0.435352	2.2525	0.346661	2.25292	0.0967979	2.25292	-0.139236	2.2525	0.233173	2.25292	0.313759	2.25333	0.155926	2.25292	-0.0443459	2.25292	-0.15831	2.25208	0.0839233	2.25208	-0.196934	2.25208	0.53072
2.25458	-0.567436	2.255	0.276089	2.25458	0.454903	2.25417	0.35429	2.25458	0.113487	2.25458	-0.139713	2.25417	0.260353	2.25458	0.313282	2.255	0.165939	2.25458	-0.041008	2.25458	-0.157356	2.25375	0.0896454	2.25375	-0.188351	2.25375	0.548363
2.25625	-0.612736	2.25667	0.282764	2.25625	0.468254	2.25583	0.355244	2.25625	0.126362	2.25625	-0.139236	2.25583	0.279903	2.25625	0.315666	2.25667	0.174522	2.25625	-0.0362396	2.25625	-0.155926	2.25542	0.0991821	2.25542	-0.17643	2.25542	0.564098
2.25792	-0.659466	2.25833	0.290871	2.25792	0.473976	2.2575	0.349045	2.25792	0.137806	2.25792	-0.136852	2.2575	0.295639	2.25792	0.319004	2.25833	0.183105	2.25792	-0.0257492	2.25792	-0.152588	2.25708	0.110626	2.25708	-0.162125	2.25708	0.574589
2.25958	-0.69809	2.26	0.301838	2.25958	0.47636	2.25917	0.341892	2.25958	0.151157	2.25958	-0.129223	2.25917	0.311375	2.25958	0.320435	2.26	0.193119	2.25958	-0.0143051	2.25958	-0.145912	2.25875	0.12064	2.25875	-0.141621	2.25875	0.57888
2.26125	-0.724792	2.26167	0.314713	2.26125	0.478268	2.26083	0.337601	2.26125	0.164509	2.26125	-0.117302	2.26083	0.326157	2.26125	0.322342	2.26167	0.204563	2.26125	-0.0038147	2.26125	-0.133991	2.26042	0.127316	2.26042	-0.118256	2.26042	0.579357
2.26292	-0.739574	2.26333	0.325203	2.26292	0.479698	2.2625	0.335217	2.26292	0.171185	2.26292	-0.107765	2.2625	0.338078	2.26292	0.324249	2.26333	0.217438	2.26292	0.00238419	2.26292	-0.118256	2.26208	0.132561	2.26208	-0.100136	2.26208	0.576019
2.26458	-0.739098	2.265	0.333786	2.26458	0.481606	2.26417	0.33474	2.26458	0.171661	2.26458	-0.099659	2.26417	0.348091	2.26458	0.321388	2.265	0.231743	2.26458	0.00429153	2.26458	-0.0967979	2.26375	0.132561	2.26375	-0.0891685	2.26375	0.565052
2.26625	-0.718594	2.26667	0.341415	2.26625	0.484467	2.26583	0.335217	2.26625	0.171185	2.26625	-0.0920296	2.26583	0.359058	2.26625	0.317097	2.26667	0.244141	2.26625	0.00476837	2.26625	-0.0720024	2.26542	0.130177	2.26542	-0.0834465	2.26542	0.55027
2.26792	-0.682831	2.26833	0.350952	2.26792	0.488281	2.2675	0.339985	2.26792	0.172615	2.26792	-0.0824928	2.2675	0.368595	2.26792	0.31662	2.26833	0.254631	2.26792	0.00476837	2.26792	-0.0500679	2.26708	0.128269	2.26708	-0.0805855	2.26708	0.536442
2.26958	-0.644207	2.27	0.360489	2.26958	0.490665	2.26917	0.347614	2.26958	0.174999	2.26958	-0.0710487	2.26917	0.369549	2.26958	0.319004	2.27	0.263214	2.26958	0.00810623	2.26958	-0.0371933	2.26875	0.130653	2.26875	-0.0796318	2.26875	0.524044
2.27125	-0.605583	2.27167	0.370026	2.27125	0.490189	2.27083	0.354767	2.27125	0.179291	2.27125	-0.0591278	2.27083	0.360966	2.27125	0.318527	2.27167	0.272274	2.27125	0.0185966	2.27125	-0.0314713	2.27042	0.136852	2.27042	-0.0772476	2.27042	0.512123
2.27292	-0.565052	2.27333	0.379086	2.27292	0.492096	2.2725	0.360012	2.27292	0.186443	2.27292	-0.0414848	2.2725	0.345707	2.27292	0.314236	2.27333	0.28038	2.27292	0.0348091	2.27292	-0.0243187	2.27208	0.146866	2.27208	-0.0705719	2.27208	0.502586
2.27458	-0.52166	2.275	0.383854	2.27458	0.498772	2.27417	0.36335	2.27458	0.19598	2.27458	-0.0171661	2.27417	0.328064	2.27458	0.310421	2.275	0.28801	2.27458	0.0538826	2.27458	-0.0143051	2.27375	0.160217	2.27375	-0.058651	2.27375	0.499249
2.27625	-0.479698	2.27667	0.385761	2.27625	0.509262	2.27583	0.369072	2.27625	0.208855	2.27625	0.0133514	2.27583	0.30756	2.27625	0.308514	2.27667	0.295639	2.27625	0.0748634	2.27625	-0.00190735	2.27542	0.174522	2.27542	-0.0376701	2.27542	0.499249
2.27792	-0.437737	2.27833	0.389099	2.27792	0.519276	2.2775	0.374317	2.27792	0.221252	2.27792	0.0443459	2.2775	0.282288	2.27792	0.305176	2.27833	0.301361	2.27792	0.0987053	2.27792	0.0123978	2.27708	0.18692	2.27708	-0.0114441	2.27708	0.500679
2.27958	-0.39196	2.28	0.393867	2.27958	0.527382	2.27917	0.380039	2.27958	0.233173	2.27958	0.0696182	2.27917	0.254631	2.27958	0.299454	2.28	0.303745	2.27958	0.123501	2.27958	0.0329018	2.27875	0.195503	2.27875	0.0104904	2.27875	0.504017
2.28125	-0.344753	2.28167	0.396252	2.28125	0.535965	2.28083	0.386238	2.28125	0.24271	2.28125	0.0891685	2.28083	0.226498	2.28125	0.294685	2.28167	0.305176	2.28125	0.142574	2.28125	0.0534058	2.28042	0.196457	2.28042	0.023365	2.28042	0.505924
2.28292	-0.300407	2.28333	0.399113	2.28292	0.544071	2.2825	0.396729	2.28292	0.253201	2.28292	0.103951	2.2825	0.197411	2.28292	0.290871	2.28333	0.308514	2.28292	0.154495	2.28292	0.0700951	2.28208	0.192165	2.28208	0.0271797	2.28208	0.504494
2.28458	-0.257492	2.285	0.408173	2.28458	0.551701	2.28417	0.407219	2.28458	0.264645	2.28458	0.114918	2.28417	0.165462	2.28458	0.284672	2.285	0.312805	2.28458	0.162601	2.28458	0.084877	2.28375	0.185013	2.28375	0.023365	2.28375	0.498772
2.28625	-0.212669	2.28667	0.420094	2.28625	0.561237	2.28583	0.411034	2.28625	0.277996	2.28625	0.123978	2.28583	0.135422	2.28625	0.276566	2.28667	0.317097	2.28625	0.1688	2.28625	0.102043	2.28542	0.179768	2.28542	0.0119209	2.28542	0.493526
2.28792	-0.169277	2.28833	0.427723	2.28792	0.573158	2.2875	0.41151	2.28792	0.293732	2.28792	0.130653	2.2875	0.113964	2.28792	0.267982	2.28833	0.323772	2.28792	0.172138	2.28792	0.121593	2.28708	0.177383	2.28708	-0.00190735	2.28708	0.489235
2.28958	-0.1297	2.29	0.42963	2.28958	0.584126	2.28917	0.409126	2.28958	0.309944	2.28958	0.137806	2.28917	0.101089	2.28958	0.260353	2.29	0.33474	2.28958	0.1688	2.28958	0.139713	2.28875	0.179768	2.28875	-0.00667572	2.28875	0.488281
2.29125	-0.0948906	2.29167	0.431538	2.29125	0.592709	2.29083	0.403404	2.29125	0.323296	2.29125	0.146389	2.29083	0.0944138	2.29125	0.252247	2.29167	0.34523	2.29125	0.164509	2.29125	0.160694	2.29042	0.189781	2.29042	-0.000476837	2.29042	0.493526
2.29292	-0.061512	2.29333	0.435352	2.29292	0.600815	2.2925	0.395298	2.29292	0.331879	2.29292	0.155449	2.2925	0.0863075	2.29292	0.249386	2.29333	0.350952	2.29292	0.164032	2.29292	0.180721	2.29208	0.201702	2.29208	0.0133514	2.29208	0.501156
2.29458	-0.0267029	2.295	0.439167	2.29458	0.610352	2.29417	0.389576	2.29458	0.338554	2.29458	0.163555	2.29417	0.0758171	2.29458	0.254154	2.295	0.356197	2.29458	0.167847	2.29458	0.193119	2.29375	0.211716	2.29375	0.0300407	2.29375	0.508785
2.29625	0.00905991	2.29667	0.440598	2.29625	0.618935	2.29583	0.389099	2.29625	0.342846	2.29625	0.169754	2.29583	0.061512	2.29625	0.260353	2.29667	0.362873	2.29625	0.173092	2.29625	0.195026	2.29542	0.215054	2.29542	0.0448227	2.29542	0.513077
2.29792	0.0433922	2.29833	0.439167	2.29792	0.627041	2.2975	0.391006	2.29792	0.343323	2.29792	0.180244	2.2975	0.0429153	2.29792	0.258923	2.29833	0.369549	2.29792	0.17643	2.29792	0.193119	2.29708	0.211239	2.29708	0.0557899	2.29708	0.514984
2.29958	0.0696182	2.3	0.434875	2.29958	0.635624	2.29917	0.394821	2.29958	0.342846	2.29958	0.195026	2.29917	0.0200272	2.29958	0.25177	2.3	0.369549	2.29958	0.179291	2.29958	0.191689	2.29875	0.201702	2.29875	0.0605583	2.29875	0.510693
2.30125	0.0910759	2.30167	0.432491	2.30125	0.647545	2.30083	0.39959	2.30125	0.34523	2.30125	0.210285	2.30083	-0.00810623	2.30125	0.244617	2.30167	0.362873	2.30125	0.182152	2.30125	0.190258	2.30042	0.189781	2.30042	0.0634193	2.30042	0.501156
2.30292	0.108719	2.30333	0.434399	2.30292	0.660419	2.3025	0.39959	2.30292	0.349998	2.30292	0.222206	2.3025	-0.0352859	2.30292	0.236988	2.30333	0.353813	2.30292	0.185966	2.30292	0.190258	2.30208	0.183105	2.30208	0.0653267	2.30208	0.491619
2.30458	0.120163	2.305	0.439644	2.30458	0.670433	2.30417	0.392914	2.30458	0.35429	2.30458	0.231743	2.30417	-0.0581741	2.30458	0.228882	2.305	0.347137	2.30458	0.191212	2.30458	0.193596	2.30375	0.180244	2.30375	0.0681877	2.30375	0.48542
2.30625	0.125408	2.30667	0.449181	2.30625	0.676155	2.30583	0.38147	2.30625	0.356197	2.30625	0.239372	2.30583	-0.0739098	2.30625	0.222206	2.30667	0.341892	2.30625	0.195026	2.30625	0.203609	2.30542	0.17643	2.30542	0.0705719	2.30542	0.477791
2.30792	0.124931	2.30833	0.463009	2.30792	0.680923	2.3075	0.369072	2.30792	0.357628	2.30792	0.239372	2.3075	-0.0867844	2.30792	0.216961	2.30833	0.33617	2.30792	0.19455	2.30792	0.213623	2.30708	0.174522	2.30708	0.0753403	2.30708	0.468254
2.30958	0.124931	2.31	0.477314	2.30958	0.686646	2.30917	0.355244	2.30958	0.358105	2.30958	0.230789	2.30917	-0.100136	2.30958	0.213146	2.31	0.331402	2.30958	0.191212	2.30958	0.217915	2.30875	0.176907	2.30875	0.0805855	2.30875	0.461578
2.31125	0.125885	2.31167	0.484467	2.31125	0.691414	2.31083	0.340939	2.31125	0.354767	2.31125	0.217915	2.31083	-0.114441	2.31125	0.208378	2.31167	0.329018	2.31125	0.187397	2.31125	0.212193	2.31042	0.180244	2.31042	0.0824928	2.31042	0.457287
2.31292	0.129223	2.31333	0.483036	2.31292	0.690937	2.3125	0.331402	2.31292	0.346661	2.31292	0.204086	2.3125	-0.126839	2.31292	0.200748	2.31333	0.327587	2.31292	0.183105	2.31292	0.200272	2.31208	0.175476	2.31208	0.0829697	2.31208	0.452518
2.31458	0.132084	2.315	0.478268	2.31458	0.687122	2.31417	0.328064	2.31458	0.335217	2.31458	0.193119	2.31417	-0.135422	2.31458	0.189781	2.315	0.324249	2.31458	0.176907	2.31458	0.189304	2.31375	0.164986	2.31375	0.084877	2.31375	0.446796
2.31625	0.131607	2.31667	0.471115	2.31625	0.684261	2.31583	0.327587	2.31625	0.323296	2.31625	0.186443	2.31583	-0.145912	2.31625	0.174522	2.31667	0.31805	2.31625	0.169277	2.31625	0.181198	2.31542	0.158787	2.31542	0.0882149	2.31542	0.444412
2.31792	0.128746	2.31833	0.460625	2.31792	0.6814	2.3175	0.325203	2.31792	0.313282	2.31792	0.181675	2.3175	-0.161648	2.31792	0.161648	2.31833	0.310421	2.31792	0.161648	2.31792	0.173569	2.31708	0.154972	2.31708	0.0891685	2.31708	0.443459
2.31958	0.125885	2.32	0.446796	2.31958	0.676632	2.31917	0.319004	2.31958	0.301361	2.31958	0.175953	2.31917	-0.182629	2.31958	0.152588	2.32	0.301838	2.31958	0.154972	2.31958	0.169754	2.31875	0.151634	2.31875	0.0839233	2.31875	0.440598
2.32125	0.122547	2.32167	0.433922	2.32125	0.67091	2.32083	0.311375	2.32125	0.287056	2.32125	0.169754	2.32083	-0.202656	2.32125	0.150681	2.32167	0.293732	2.32125	0.151634	2.32125	0.169277	2.32042	0.148773	2.32042	0.0734329	2.32042	0.435352
2.32292	0.116825	2.32333	0.422955	2.32292	0.66328	2.3225	0.305653	2.32292	0.276089	2.32292	0.168324	2.3225	-0.217915	2.32292	0.153542	2.32333	0.285149	2.32292	0.151157	2.32292	0.172138	2.32208	0.148296	2.32208	0.058651	2.32208	0.429153
2.32458	0.109673	2.325	0.415325	2.32458	0.655651	2.32417	0.298977	2.32458	0.274181	2.32458	0.168324	2.32417	-0.230312	2.32458	0.157833	2.325	0.274658	2.32458	0.151157	2.32458	0.173569	2.32375	0.14782	2.32375	0.0386238	2.32375	0.422001
2.32625	0.103951	2.32667	0.410557	2.32625	0.648499	2.32583	0.290871	2.32625	0.277042	2.32625	0.163078	2.32583	-0.240803	2.32625	0.161171	2.32667	0.26083	2.32625	0.152588	2.32625	0.173569	2.32542	0.145912	2.32542	0.0190735	2.32542	0.414371
2.32792	0.102043	2.32833	0.41008	2.32792	0.644207	2.3275	0.285149	2.32792	0.28038	2.32792	0.153065	2.3275	-0.25034	2.32792	0.162601	2.32833	0.247955	2.32792	0.157356	2.32792	0.173092	2.32708	0.144958	2.32708	0.00286102	2.32708	0.405312
2.32958	0.100136	2.33	0.412464	2.32958	0.638962	2.32917	0.284672	2.32958	0.279903	2.32958	0.141621	2.32917	-0.256538	2.32958	0.163555	2.33	0.239849	2.32958	0.16737	2.32958	0.171661	2.32875	0.142097	2.32875	-0.00476837	2.32875	0.395775
2.33125	0.0963211	2.33167	0.415325	2.33125	0.629425	2.33083	0.287056	2.33125	0.277042	2.33125	0.13113	2.33083	-0.259876	2.33125	0.160694	2.33167	0.238419	2.33125	0.176907	2.33125	0.170231	2.33042	0.134945	2.33042	-0.00476837	2.33042	0.387192
2.33292	0.0905991	2.33333	0.415325	2.33292	0.622272	2.3325	0.286102	2.33292	0.270367	2.33292	0.117779	2.3325	-0.264168	2.33292	0.153542	2.33333	0.236034	2.33292	0.179768	2.33292	0.166416	2.33208	0.124454	2.33208	0.000953674	2.33208	0.380039
2.33458	0.0844002	2.335	0.41008	2.33458	0.617504	2.33417	0.285625	2.33458	0.261784	2.33458	0.105858	2.33417	-0.269413	2.33458	0.144005	2.335	0.23365	2.33458	0.174046	2.33458	0.162125	2.33375	0.115395	2.33375	0.0100136	2.33375	0.375748
2.33625	0.0772476	2.33667	0.400066	2.33625	0.611305	2.33583	0.283718	2.33625	0.254154	2.33625	0.101089	2.33583	-0.272274	2.33625	0.136852	2.33667	0.23365	2.33625	0.162125	2.33625	0.156879	2.33542	0.110149	2.33542	0.017643	2.33542	0.37241
2.33792	0.064373	2.33833	0.387669	2.33792	0.597954	2.3375	0.282288	2.33792	0.246525	2.33792	0.103474	2.3375	-0.268459	2.33792	0.131607	2.33833	0.235558	2.33792	0.148296	2.33792	0.151157	2.33708	0.108242	2.33708	0.0219345	2.33708	0.369549
2.33958	0.0519753	2.34	0.376225	2.33958	0.580788	2.33917	0.277996	2.33958	0.240326	2.33958	0.11158	2.33917	-0.261307	2.33958	0.125885	2.34	0.236988	2.33958	0.130177	2.33958	0.141621	2.33875	0.108719	2.33875	0.0209808	2.33875	0.366211
2.34125	0.0419617	2.34167	0.365734	2.34125	0.569344	2.34083	0.27132	2.34125	0.235558	2.34125	0.12064	2.34083	-0.254154	2.34125	0.113487	2.34167	0.236511	2.34125	0.111103	2.34125	0.132084	2.34042	0.111103	2.34042	0.014782	2.34042	0.360012
2.34292	0.0395775	2.34333	0.358582	2.34292	0.566006	2.3425	0.26226	2.34292	0.230789	2.34292	0.128746	2.3425	-0.245571	2.34292	0.0991821	2.34333	0.238419	2.34292	0.0982285	2.34292	0.127316	2.34208	0.116348	2.34208	0.00619888	2.34208	0.353813
2.34458	0.0419617	2.345	0.355721	2.34458	0.566959	2.34417	0.25034	2.34458	0.222683	2.34458	0.13113	2.34417	-0.236988	2.34458	0.0915527	2.345	0.239372	2.34458	0.0963211	2.34458	0.123501	2.34375	0.121593	2.34375	-0.00286102	2.34375	0.348568
2.34625	0.04673	2.34667	0.355721	2.34625	0.569344	2.34583	0.24128	2.34625	0.2141	2.34625	0.127316	2.34583	-0.231743	2.34625	0.0925064	2.34667	0.237465	2.34625	0.101089	2.34625	0.117779	2.34542	0.123024	2.34542	-0.0109673	2.34542	0.346184
2.34792	0.0529289	2.34833	0.355244	2.34792	0.573635	2.3475	0.235081	2.34792	0.210285	2.34792	0.119686	2.3475	-0.230789	2.34792	0.0987053	2.34833	0.228405	2.34792	0.105858	2.34792	0.108719	2.34708	0.118732	2.34708	-0.0219345	2.34708	0.344753
2.34958	0.058651	2.35	0.353813	2.34958	0.57888	2.34917	0.23222	2.34958	0.211716	2.34958	0.11158	2.34917	-0.226021	2.34958	0.104427	2.35	0.219822	2.34958	0.109196	2.34958	0.103474	2.34875	0.11158	2.34875	-0.0333786	2.34875	0.3438
2.35125	0.0662804	2.35167	0.353813	2.35125	0.576496	2.35083	0.228882	2.35125	0.21553	2.35125	0.103474	2.35083	-0.213146	2.35125	0.111103	2.35167	0.213623	2.35125	0.110626	2.35125	0.10252	2.35042	0.104904	2.35042	-0.0395775	2.35042	0.349045
2.35292	0.0715256	2.35333	0.354767	2.35292	0.564575	2.3525	0.227451	2.35292	0.220299	2.35292	0.0967979	2.3525	-0.198841	2.35292	0.117779	2.35333	0.212193	2.35292	0.109673	2.35292	0.103474	2.35208	0.099659	2.35208	-0.0386238	2.35208	0.358105
2.35458	0.0720024	2.355	0.359058	2.35458	0.549316	2.35417	0.229836	2.35458	0.229359	2.35458	0.0948906	2.35417	-0.186443	2.35458	0.119686	2.355	0.214577	2.35458	0.103474	2.35458	0.102997	2.35375	0.0991821	2.35375	-0.0352859	2.35375	0.366211
2.35625	0.0700951	2.35667	0.36335	2.35625	0.539303	2.35583	0.234127	2.35625	0.236988	2.35625	0.0972748	2.35583	-0.17786	2.35625	0.115871	2.35667	0.217438	2.35625	0.0934601	2.35625	0.100613	2.35542	0.104427	2.35542	-0.0300407	2.35542	0.371456
2.35792	0.0686646	2.35833	0.365257	2.35792	0.534534	2.3575	0.235558	2.35792	0.239372	2.35792	0.100136	2.3575	-0.164986	2.35792	0.11158	2.35833	0.225544	2.35792	0.0844002	2.35792	0.102997	2.35708	0.108719	2.35708	-0.0200272	2.35708	0.378609
2.35958	0.0686646	2.36	0.365734	2.35958	0.53215	2.35917	0.234604	2.35958	0.237465	2.35958	0.103474	2.35917	-0.149727	2.35958	0.110149	2.36	0.23365	2.35958	0.079155	2.35958	0.109196	2.35875	0.110149	2.35875	-0.00524521	2.35875	0.386715
2.36125	0.067234	2.36167	0.36478	2.36125	0.533581	2.36083	0.236034	2.36125	0.236511	2.36125	0.108242	2.36083	-0.137806	2.36125	0.113487	2.36167	0.236988	2.36125	0.0782013	2.36125	0.118256	2.36042	0.110626	2.36042	0.00905991	2.36042	0.387192
2.36292	0.0648499	2.36333	0.360489	2.36292	0.540733	2.3625	0.236988	2.36292	0.236511	2.36292	0.111103	2.3625	-0.1297	2.36292	0.118256	2.36333	0.231743	2.36292	0.082016	2.36292	0.125408	2.36208	0.114441	2.36208	0.0190735	2.36208	0.380993
2.36458	0.0634193	2.365	0.351429	2.36458	0.546932	2.36417	0.234127	2.36458	0.232697	2.36458	0.108719	2.36417	-0.123978	2.36458	0.121593	2.365	0.222206	2.36458	0.0882149	2.36458	0.131607	2.36375	0.115871	2.36375	0.0286102	2.36375	0.37241
2.36625	0.0610352	2.36667	0.342369	2.36625	0.551224	2.36583	0.229359	2.36625	0.224113	2.36625	0.104427	2.36583	-0.114918	2.36625	0.119686	2.36667	0.215054	2.36625	0.0991821	2.36625	0.134945	2.36542	0.104904	2.36542	0.0376701	2.36542	0.359535
2.36792	0.0572205	2.36833	0.336647	2.36792	0.551701	2.3675	0.226498	2.36792	0.217438	2.36792	0.103951	2.3675	-0.108719	2.36792	0.116348	2.36833	0.209808	2.36792	0.110626	2.36792	0.133038	2.36708	0.0872612	2.36708	0.0457764	2.36708	0.339508
2.36958	0.0534058	2.37	0.330448	2.36958	0.551701	2.36917	0.225544	2.36958	0.211239	2.36958	0.104904	2.36917	-0.107765	2.36958	0.114441	2.37	0.203133	2.36958	0.114918	2.36958	0.126362	2.36875	0.0696182	2.36875	0.0505447	2.36875	0.317574
2.37125	0.0510216	2.37167	0.321388	2.37125	0.548363	2.37083	0.22316	2.37125	0.203609	2.37125	0.105858	2.37083	-0.108719	2.37125	0.11301	2.37167	0.197887	2.37125	0.109196	2.37125	0.117302	2.37042	0.0567436	2.37042	0.0505447	2.37042	0.302315
2.37292	0.04673	2.37333	0.312805	2.37292	0.542164	2.3725	0.220299	2.37292	0.194073	2.37292	0.108242	2.3725	-0.106812	2.37292	0.108719	2.37333	0.197887	2.37292	0.0967979	2.37292	0.107765	2.37208	0.0424385	2.37208	0.0514984	2.37208	0.293255
2.37458	0.0386238	2.375	0.306606	2.37458	0.535011	2.37417	0.218391	2.37458	0.188351	2.37458	0.11301	2.37417	-0.104904	2.37458	0.10252	2.375	0.200748	2.37458	0.0853539	2.37458	0.101089	2.37375	0.0290871	2.37375	0.0553131	2.37375	0.287056
2.37625	0.0305176	2.37667	0.300407	2.37625	0.527382	2.37583	0.21553	2.37625	0.188351	2.37625	0.116348	2.37583	-0.109673	2.37625	0.0987053	2.37667	0.200748	2.37625	0.0762939	2.37625	0.101089	2.37542	0.0243187	2.37542	0.0638962	2.37542	0.284672
2.37792	0.0243187	2.37833	0.293255	2.37792	0.520229	2.3775	0.212193	2.37792	0.189304	2.37792	0.116825	2.3775	-0.118732	2.37792	0.0953674	2.37833	0.196457	2.37792	0.0724792	2.37792	0.105858	2.37708	0.0305176	2.37708	0.0753403	2.37708	0.288486
2.37958	0.0238419	2.38	0.28801	2.37958	0.514984	2.37917	0.206947	2.37958	0.191689	2.37958	0.115871	2.37917	-0.127792	2.37958	0.0901222	2.38	0.191689	2.37958	0.0753403	2.37958	0.11158	2.37875	0.0424385	2.37875	0.0901222	2.37875	0.295639
2.38125	0.0281334	2.38167	0.287056	2.38125	0.510693	2.38083	0.204563	2.38125	0.196934	2.38125	0.116348	2.38083	-0.137329	2.38125	0.0858307	2.38167	0.187874	2.38125	0.0844002	2.38125	0.112057	2.38042	0.0519753	2.38042	0.104904	2.38042	0.300407
2.38292	0.0367165	2.38333	0.290871	2.38292	0.504017	2.3825	0.205994	2.38292	0.204563	2.38292	0.114441	2.3825	-0.149727	2.38292	0.0867844	2.38333	0.183105	2.38292	0.0929832	2.38292	0.110626	2.38208	0.0591278	2.38208	0.114918	2.38208	0.304222
2.38458	0.0457764	2.385	0.29707	2.38458	0.498772	2.38417	0.208855	2.38458	0.209332	2.38458	0.111103	2.38417	-0.15974	2.38458	0.0896454	2.385	0.179291	2.38458	0.0967979	2.38458	0.108242	2.38375	0.0653267	2.38375	0.12064	2.38375	0.30899
2.38625	0.0538826	2.38667	0.301361	2.38625	0.499249	2.38583	0.210762	2.38625	0.206947	2.38625	0.109673	2.38583	-0.161171	2.38625	0.0896454	2.38667	0.178337	2.38625	0.0948906	2.38625	0.103474	2.38542	0.0700951	2.38542	0.12207	2.38542	0.312805
2.38792	0.0629425	2.38833	0.304222	2.38792	0.504494	2.3875	0.208378	2.38792	0.203609	2.38792	0.114441	2.3875	-0.154018	2.38792	0.0844002	2.38833	0.17786	2.38792	0.0920296	2.38792	0.0991821	2.38708	0.0715256	2.38708	0.124454	2.38708	0.314236
[truncated: 18,368 more rows]
[truncated: 11 more columns]
