# Supplementary material for: Carotenoid cleavage enzymes evolved convergently to generate the visual chromophore
Source: Nat Chem Biol. 2024 Feb 14;20(6):779–88. doi: 10.1038/s41589-024-01554-z (PMC11142922; doi:10.1038/s41589-024-01554-z)
Supplement: Supplementary file 10 — Statistical source data. [file 41589_2024_1554_MOESM10_ESM.xlsx]

## Sheet: Extended_Data_Fig_3
BetaCarotene_##							Zeaxanthin_#$
BSA		WT SlNinaB					BSA		WT SlNinaB
Time	Absorbance	Time	Absorbance				Time	Absorbance	Time	Absorbance
0.000416667	-0.0319481	0.000416667	0.0209808				0.00166667	0.0972748	0.000833333	-0.0333786
0.00125	-0.0257492	0.00125	0.0271797				0.00333333	0.108719	0.0025	-0.0367165
0.00208333	-0.017643	0.00208333	0.0324249				0.005	0.123501	0.00416667	-0.0367165
0.00291667	-0.0114441	0.00291667	0.0391006				0.00666667	0.132084	0.00583333	-0.0352859
0.00375	-0.0109673	0.00375	0.0486374				0.00833333	0.132084	0.0075	-0.0357628
0.00458333	-0.0181198	0.00458333	0.0543594				0.01	0.125885	0.00916667	-0.0391006
0.00541667	-0.0286102	0.00541667	0.0538826				0.0116667	0.116825	0.0108333	-0.0429153
0.00625	-0.0343323	0.00625	0.0486374				0.0133333	0.106812	0.0125	-0.0424385
0.00708333	-0.0329018	0.00708333	0.0433922				0.015	0.0920296	0.0141667	-0.0419617
0.00791667	-0.026226	0.00791667	0.0357628				0.0166667	0.0777245	0.0158333	-0.0424385
0.00875	-0.0209808	0.00875	0.0243187				0.0183333	0.0648499	0.0175	-0.0400543
0.00958333	-0.017643	0.00958333	0.0128746				0.02	0.0581741	0.0191667	-0.0348091
0.0104167	-0.0162125	0.0104167	0.00429153				0.0216667	0.0610352	0.0208333	-0.0305176
0.01125	-0.0200272	0.01125	0				0.0233333	0.067234	0.0225	-0.0295639
0.0120833	-0.0309944	0.0120833	-0.00286102				0.025	0.0729561	0.0241667	-0.0243187
0.0129167	-0.043869	0.0129167	-0.00286102				0.0266667	0.0786781	0.0258333	-0.0152588
0.01375	-0.0495911	0.01375	0.00238419				0.0283333	0.0863075	0.0275	-0.00905991
0.0145833	-0.0472069	0.0145833	0.0109673				0.03	0.0944138	0.0291667	-0.00762939
0.0154167	-0.0405312	0.0154167	0.0219345				0.0316667	0.0967979	0.0308333	-0.00667572
0.01625	-0.0329018	0.01625	0.0338554				0.0333333	0.0972748	0.0325	-0.00715256
0.0170833	-0.0252724	0.0170833	0.0448227				0.035	0.0987053	0.0341667	-0.0143051
0.0179167	-0.0185966	0.0179167	0.0505447				0.0366667	0.0991821	0.0358333	-0.0286102
0.01875	-0.017643	0.01875	0.0500679				0.0383333	0.0944138	0.0375	-0.0386238
0.0195833	-0.0224113	0.0195833	0.0472069				0.04	0.0872612	0.0391667	-0.038147
0.0204167	-0.0271797	0.0204167	0.0424385				0.0416667	0.0839233	0.0408333	-0.0319481
0.02125	-0.0295639	0.02125	0.0333786				0.0433333	0.0853539	0.0425	-0.0267029
0.0220833	-0.0329018	0.0220833	0.0214577				0.045	0.0863075	0.0441667	-0.0267029
0.0229167	-0.038147	0.0229167	0.0128746				0.0466667	0.0867844	0.0458333	-0.0295639
0.02375	-0.0419617	0.02375	0.00905991				0.0483333	0.0896454	0.0475	-0.0362396
0.0245833	-0.043869	0.0245833	0.00905991				0.05	0.0967979	0.0491667	-0.0472069
0.0254167	-0.0476837	0.0254167	0.0109673				0.0516667	0.10252	0.0508333	-0.0572205
0.02625	-0.0529289	0.02625	0.0138283				0.0533333	0.101566	0.0525	-0.0634193
0.0270833	-0.0538826	0.0270833	0.0181198				0.055	0.0977516	0.0541667	-0.061512
0.0279167	-0.0476837	0.0279167	0.0243187				0.0566667	0.0944138	0.0558333	-0.0514984
0.02875	-0.0371933	0.02875	0.0324249				0.0583333	0.0929832	0.0575	-0.0357628
0.0295833	-0.0300407	0.0295833	0.0386238				0.06	0.0925064	0.0591667	-0.0214577
0.0304167	-0.0286102	0.0304167	0.0386238				0.0616667	0.0920296	0.0608333	-0.0128746
0.03125	-0.0352859	0.03125	0.0357628				0.0633333	0.0920296	0.0625	-0.00762939
0.0320833	-0.0457764	0.0320833	0.0324249				0.065	0.0920296	0.0641667	-0.00524521
0.0329167	-0.0562668	0.0329167	0.0300407				0.0666667	0.0910759	0.0658333	-0.00667572
0.03375	-0.0648499	0.03375	0.0271797				0.0683333	0.0863075	0.0675	-0.014782
0.0345833	-0.067234	0.0345833	0.0238419				0.07	0.0753403	0.0691667	-0.023365
0.0354167	-0.0619888	0.0354167	0.023365				0.0716667	0.0600815	0.0708333	-0.0286102
0.03625	-0.0505447	0.03625	0.0228882				0.0733333	0.0519753	0.0725	-0.0319481
0.0370833	-0.0395775	0.0370833	0.0219345				0.075	0.0553131	0.0741667	-0.0319481
0.0379167	-0.0309944	0.0379167	0.0185966				0.0766667	0.0700951	0.0758333	-0.0309944
0.03875	-0.0209808	0.03875	0.0133514				0.0783333	0.0905991	0.0775	-0.0286102
0.0395833	-0.0109673	0.0395833	0.00238419				0.08	0.110626	0.0791667	-0.0267029
0.0404167	-0.00333786	0.0404167	-0.0128746				0.0816667	0.125885	0.0808333	-0.0252724
0.04125	0.0038147	0.04125	-0.0257492				0.0833333	0.131607	0.0825	-0.0214577
0.0420833	0.0128746	0.0420833	-0.0324249				0.085	0.127792	0.0841667	-0.017643
0.0429167	0.0181198	0.0429167	-0.0324249				0.0866667	0.118256	0.0858333	-0.0114441
0.04375	0.014782	0.04375	-0.0243187				0.0883333	0.107765	0.0875	-0.00333786
0.0445833	0.00667572	0.0445833	-0.00953674				0.09	0.0972748	0.0891667	0.00524521
0.0454167	-0.000476837	0.0454167	0.00619888				0.0916667	0.0891685	0.0908333	0.0109673
0.04625	-0.00810623	0.04625	0.0195503				0.0933333	0.0863075	0.0925	0.0138283
0.0470833	-0.0181198	0.0470833	0.0314713				0.095	0.0882149	0.0941667	0.0157356
0.0479167	-0.0281334	0.0479167	0.0429153				0.0966667	0.0901222	0.0958333	0.0171661
0.04875	-0.0362396	0.04875	0.0491142				0.0983333	0.087738	0.0975	0.0171661
0.0495833	-0.0452995	0.0495833	0.0510216				0.1	0.0844002	0.0991667	0.0138283
0.0504167	-0.0548363	0.0504167	0.0543594				0.101667	0.0858307	0.100833	0.0109673
0.05125	-0.0600815	0.05125	0.0591278				0.103333	0.0882149	0.1025	0.00667572
0.0520833	-0.058651	0.0520833	0.0610352				0.105	0.0882149	0.104167	-0.000476837
0.0529167	-0.0543594	0.0529167	0.0596046				0.106667	0.084877	0.105833	-0.00905991
0.05375	-0.0510216	0.05375	0.0576973				0.108333	0.0810623	0.1075	-0.0143051
0.0545833	-0.0462532	0.0545833	0.0553131				0.11	0.0772476	0.109167	-0.014782
0.0554167	-0.038147	0.0554167	0.0514984				0.111667	0.0696182	0.110833	-0.0157356
0.05625	-0.0309944	0.05625	0.0457764				0.113333	0.0596046	0.1125	-0.0181198
0.0570833	-0.0286102	0.0570833	0.0386238				0.115	0.0500679	0.114167	-0.0195503
0.0579167	-0.0267029	0.0579167	0.0314713				0.116667	0.04673	0.115833	-0.0219345
0.05875	-0.0195503	0.05875	0.0271797				0.118333	0.0510216	0.1175	-0.0276566
0.0595833	-0.0104904	0.0595833	0.0243187				0.12	0.058651	0.119167	-0.0362396
0.0604167	-0.00524521	0.0604167	0.0190735				0.121667	0.0681877	0.120833	-0.0429153
0.06125	-0.00286102	0.06125	0.0128746				0.123333	0.079155	0.1225	-0.0424385
0.0620833	0.00190735	0.0620833	0.0128746				0.125	0.0886917	0.124167	-0.0386238
0.0629167	0.00619888	0.0629167	0.0166893				0.126667	0.0944138	0.125833	-0.0333786
0.06375	0.00429153	0.06375	0.0162125				0.128333	0.0948906	0.1275	-0.0309944
0.0645833	-0.00238419	0.0645833	0.0100136				0.13	0.0944138	0.129167	-0.0295639
0.0654167	-0.0109673	0.0654167	0.00858307				0.131667	0.0939369	0.130833	-0.0267029
0.06625	-0.0157356	0.06625	0.0143051				0.133333	0.0920296	0.1325	-0.0238419
0.0670833	-0.017643	0.0670833	0.0195503				0.135	0.0853539	0.134167	-0.0224113
0.0679167	-0.0162125	0.0679167	0.0171661				0.136667	0.0767708	0.135833	-0.0224113
0.06875	-0.0119209	0.06875	0.0157356				0.138333	0.0724792	0.1375	-0.0162125
0.0695833	-0.00762939	0.0695833	0.0214577				0.14	0.0710487	0.139167	-0.00572205
0.0704167	-0.0038147	0.0704167	0.0281334				0.141667	0.0715256	0.140833	0.000476837
0.07125	0.000476837	0.07125	0.0319481				0.143333	0.0724792	0.1425	-0.00333786
0.0720833	0.00524521	0.0720833	0.0333786				0.145	0.0762939	0.144167	-0.0114441
0.0729167	0.00667572	0.0729167	0.0357628				0.146667	0.0824928	0.145833	-0.0224113
0.07375	0.00572205	0.07375	0.0405312				0.148333	0.087738	0.1475	-0.0367165
0.0745833	0.00524521	0.0745833	0.0476837				0.15	0.0901222	0.149167	-0.0529289
0.0754167	0.00238419	0.0754167	0.0562668				0.151667	0.087738	0.150833	-0.064373
0.07625	-0.00524521	0.07625	0.0596046				0.153333	0.0829697	0.1525	-0.0658035
0.0770833	-0.014782	0.0770833	0.0596046				0.155	0.0777245	0.154167	-0.0591278
0.0779167	-0.0190735	0.0779167	0.061512				0.156667	0.0753403	0.155833	-0.0491142
0.07875	-0.0166893	0.07875	0.0634193				0.158333	0.0772476	0.1575	-0.0395775
0.0795833	-0.0119209	0.0795833	0.0619888				0.16	0.084877	0.159167	-0.0290871
0.0804167	-0.00619888	0.0804167	0.0572205				0.161667	0.0953674	0.160833	-0.0214577
0.08125	-0.000476837	0.08125	0.0529289				0.163333	0.104904	0.1625	-0.0195503
0.0820833	0.00286102	0.0820833	0.0472069				0.165	0.108242	0.164167	-0.0252724
0.0829167	0.000953674	0.0829167	0.0367165				0.166667	0.106812	0.165833	-0.0324249
0.08375	-0.00762939	0.08375	0.0228882				0.168333	0.101089	0.1675	-0.0386238
0.0845833	-0.0143051	0.0845833	0.0109673				0.17	0.0910759	0.169167	-0.043869
0.0854167	-0.014782	0.0854167	0.00238419				0.171667	0.0786781	0.170833	-0.0472069
0.08625	-0.0133514	0.08625	0				0.173333	0.0691414	0.1725	-0.0472069
0.0870833	-0.0138283	0.0870833	0.00476837				0.175	0.0638962	0.174167	-0.0429153
0.0879167	-0.0166893	0.0879167	0.0119209				0.176667	0.0619888	0.175833	-0.0400543
0.08875	-0.017643	0.08875	0.0181198				0.178333	0.0600815	0.1775	-0.0367165
0.0895833	-0.0190735	0.0895833	0.017643				0.18	0.0576973	0.179167	-0.0319481
0.0904167	-0.0252724	0.0904167	0.0128746				0.181667	0.0572205	0.180833	-0.0247955
0.09125	-0.0357628	0.09125	0.00905991				0.183333	0.0600815	0.1825	-0.0181198
0.0920833	-0.0452995	0.0920833	0.0104904				0.185	0.0667572	0.184167	-0.0133514
0.0929167	-0.0510216	0.0929167	0.0166893				0.186667	0.0700951	0.185833	-0.00905991
0.09375	-0.0548363	0.09375	0.023365				0.188333	0.0686646	0.1875	-0.00572205
0.0945833	-0.0576973	0.0945833	0.0333786				0.19	0.0677109	0.189167	-0.00619888
0.0954167	-0.0591278	0.0954167	0.0486374				0.191667	0.0724792	0.190833	-0.0128746
0.09625	-0.0562668	0.09625	0.0605583				0.193333	0.0810623	0.1925	-0.020504
0.0970833	-0.0491142	0.0970833	0.0610352				0.195	0.0901222	0.194167	-0.0252724
0.0979167	-0.0391006	0.0979167	0.0534058				0.196667	0.0987053	0.195833	-0.026226
0.09875	-0.0281334	0.09875	0.0472069				0.198333	0.108242	0.1975	-0.0257492
0.0995833	-0.0195503	0.0995833	0.0429153				0.2	0.115871	0.199167	-0.0243187
0.100417	-0.0128746	0.100417	0.0338554				0.201667	0.117302	0.200833	-0.0224113
0.10125	-0.00762939	0.10125	0.0209808				0.203333	0.11301	0.2025	-0.0219345
0.102083	-0.00619888	0.102083	0.0123978				0.205	0.103474	0.204167	-0.023365
0.102917	-0.0119209	0.102917	0.0100136				0.206667	0.0939369	0.205833	-0.0252724
0.10375	-0.023365	0.10375	0.0123978				0.208333	0.087738	0.2075	-0.0252724
0.104583	-0.0338554	0.104583	0.0185966				0.21	0.0815392	0.209167	-0.0252724
0.105417	-0.0405312	0.105417	0.0290871				0.211667	0.0748634	0.210833	-0.026226
0.10625	-0.0457764	0.10625	0.0429153				0.213333	0.067234	0.2125	-0.0281334
0.107083	-0.0486374	0.107083	0.0538826				0.215	0.0605583	0.214167	-0.0271797
0.107917	-0.04673	0.107917	0.0596046				0.216667	0.0576973	0.215833	-0.0219345
0.10875	-0.0386238	0.10875	0.0591278				0.218333	0.0519753	0.2175	-0.0181198
0.109583	-0.0276566	0.109583	0.0548363				0.22	0.0472069	0.219167	-0.014782
0.110417	-0.0166893	0.110417	0.0500679				0.221667	0.0448227	0.220833	-0.0114441
0.11125	-0.00667572	0.11125	0.0481606				0.223333	0.0452995	0.2225	-0.00572205
0.112083	0	0.112083	0.0529289				0.225	0.0472069	0.224167	-0.00333786
0.112917	0.00333786	0.112917	0.058651				0.226667	0.0524521	0.225833	-0.00667572
0.11375	0.0038147	0.11375	0.0619888				0.228333	0.0634193	0.2275	-0.0109673
0.114583	0.000953674	0.114583	0.0591278				0.23	0.0782013	0.229167	-0.0109673
0.115417	-0.00572205	0.115417	0.0495911				0.231667	0.0920296	0.230833	-0.00762939
0.11625	-0.0128746	0.11625	0.0371933				0.233333	0.103474	0.2325	-0.00524521
0.117083	-0.0195503	0.117083	0.0243187				0.235	0.113487	0.234167	-0.00572205
0.117917	-0.0252724	0.117917	0.0162125				0.236667	0.117302	0.235833	-0.0104904
0.11875	-0.0281334	0.11875	0.0143051				0.238333	0.114918	0.2375	-0.0209808
0.119583	-0.0257492	0.119583	0.0195503				0.24	0.108242	0.239167	-0.0386238
0.120417	-0.020504	0.120417	0.0314713				0.241667	0.100613	0.240833	-0.0581741
0.12125	-0.0143051	0.12125	0.0424385				0.243333	0.0915527	0.2425	-0.0729561
0.122083	-0.00572205	0.122083	0.0491142				0.245	0.0805855	0.244167	-0.0810623
0.122917	0.00476837	0.122917	0.0491142				0.246667	0.0710487	0.245833	-0.0824928
0.12375	0.00953674	0.12375	0.0448227				0.248333	0.0658035	0.2475	-0.0786781
0.124583	0.00476837	0.124583	0.0414848				0.25	0.064373	0.249167	-0.0696182
0.125417	-0.00429153	0.125417	0.0376701				0.251667	0.0638962	0.250833	-0.0572205
0.12625	-0.0128746	0.12625	0.0338554				0.253333	0.0638962	0.2525	-0.043869
0.127083	-0.0181198	0.127083	0.0286102				0.255	0.0662804	0.254167	-0.0319481
0.127917	-0.0219345	0.127917	0.0257492				0.256667	0.0720024	0.255833	-0.0247955
0.12875	-0.0219345	0.12875	0.0290871				0.258333	0.0762939	0.2575	-0.0214577
0.129583	-0.017643	0.129583	0.0367165				0.26	0.0786781	0.259167	-0.020504
0.130417	-0.0100136	0.130417	0.0457764				0.261667	0.0805855	0.260833	-0.0214577
0.13125	0.000953674	0.13125	0.0524521				0.263333	0.0901222	0.2625	-0.026226
0.132083	0.0119209	0.132083	0.0610352				0.265	0.100136	0.264167	-0.0329018
0.132917	0.017643	0.132917	0.0691414				0.266667	0.106812	0.265833	-0.0376701
0.13375	0.0166893	0.13375	0.0710487				0.268333	0.106335	0.2675	-0.0395775
0.134583	0.0133514	0.134583	0.0667572				0.27	0.104904	0.269167	-0.0395775
0.135417	0.0104904	0.135417	0.0576973				0.271667	0.10252	0.270833	-0.0400543
0.13625	0.00619888	0.13625	0.0486374				0.273333	0.0963211	0.2725	-0.0395775
0.137083	-0.00143051	0.137083	0.0391006				0.275	0.0872612	0.274167	-0.0400543
0.137917	-0.00762939	0.137917	0.0309944				0.276667	0.0772476	0.275833	-0.0386238
0.13875	-0.00810623	0.13875	0.0276566				0.278333	0.0720024	0.2775	-0.0357628
0.139583	-0.00810623	0.139583	0.0257492				0.28	0.0705719	0.279167	-0.0309944
0.140417	-0.0114441	0.140417	0.0243187				0.281667	0.0720024	0.280833	-0.0267029
0.14125	-0.0181198	0.14125	0.0200272				0.283333	0.0729561	0.2825	-0.0267029
0.142083	-0.0238419	0.142083	0.0128746				0.285	0.0729561	0.284167	-0.0286102
0.142917	-0.0286102	0.142917	0.00286102				0.286667	0.0743866	0.285833	-0.0295639
0.14375	-0.0352859	0.14375	-0.00905991				0.288333	0.0753403	0.2875	-0.0290871
0.144583	-0.041008	0.144583	-0.0162125				0.29	0.0772476	0.289167	-0.0286102
0.145417	-0.0443459	0.145417	-0.0162125				0.291667	0.082016	0.290833	-0.0290871
0.14625	-0.0457764	0.14625	-0.00762939				0.293333	0.0939369	0.2925	-0.0281334
0.147083	-0.0486374	0.147083	0.00810623				0.295	0.105381	0.294167	-0.0257492
0.147917	-0.0495911	0.147917	0.0252724				0.296667	0.109196	0.295833	-0.0243187
0.14875	-0.04673	0.14875	0.0386238				0.298333	0.105381	0.2975	-0.0252724
0.149583	-0.0429153	0.149583	0.0452995				0.3	0.0967979	0.299167	-0.0286102
0.150417	-0.0376701	0.150417	0.043869				0.301667	0.0858307	0.300833	-0.0329018
0.15125	-0.0305176	0.15125	0.0352859				0.303333	0.0739098	0.3025	-0.0362396
0.152083	-0.0219345	0.152083	0.023365				0.305	0.0658035	0.304167	-0.0395775
0.152917	-0.014782	0.152917	0.0119209				0.306667	0.0653267	0.305833	-0.0424385
0.15375	-0.0123978	0.15375	0.000953674				0.308333	0.0681877	0.3075	-0.0448227
0.154583	-0.014782	0.154583	-0.00429153				0.31	0.0710487	0.309167	-0.043869
0.155417	-0.020504	0.155417	-0.00238419				0.311667	0.0705719	0.310833	-0.0391006
0.15625	-0.0247955	0.15625	0.00429153				0.313333	0.0658035	0.3125	-0.0357628
0.157083	-0.0214577	0.157083	0.00858307				0.315	0.0619888	0.314167	-0.0348091
0.157917	-0.0171661	0.157917	0.00858307				0.316667	0.061512	0.315833	-0.0352859
0.15875	-0.0171661	0.15875	0.00953674				0.318333	0.0696182	0.3175	-0.0333786
0.159583	-0.0200272	0.159583	0.0128746				0.32	0.0810623	0.319167	-0.0314713
0.160417	-0.0243187	0.160417	0.0162125				0.321667	0.0901222	0.320833	-0.0324249
0.16125	-0.0348091	0.16125	0.0195503				0.323333	0.0934601	0.3225	-0.0343323
0.162083	-0.0553131	0.162083	0.0228882				0.325	0.0891685	0.324167	-0.0329018
0.162917	-0.0715256	0.162917	0.0290871				0.326667	0.0767708	0.325833	-0.0319481
0.16375	-0.0710487	0.16375	0.0338554				0.328333	0.0591278	0.3275	-0.0314713
0.164583	-0.0548363	0.164583	0.0319481				0.33	0.0433922	0.329167	-0.0333786
0.165417	-0.0357628	0.165417	0.0252724				0.331667	0.0348091	0.330833	-0.0343323
0.16625	-0.0190735	0.16625	0.0195503				0.333333	0.0362396	0.3325	-0.0333786
0.167083	-0.00286102	0.167083	0.0181198				0.335	0.0433922	0.334167	-0.0333786
0.167917	0.00858307	0.167917	0.0190735				0.336667	0.0534058	0.335833	-0.0338554
0.16875	0.00810623	0.16875	0.0247955				0.338333	0.0600815	0.3375	-0.0371933
0.169583	-0.00429153	0.169583	0.0333786				0.34	0.0629425	0.339167	-0.0405312
0.170417	-0.0181198	0.170417	0.041008				0.341667	0.0605583	0.340833	-0.0448227
0.17125	-0.023365	0.17125	0.0472069				0.343333	0.0562668	0.3425	-0.0491142
0.172083	-0.0181198	0.172083	0.0543594				0.345	0.0534058	0.344167	-0.0529289
0.172917	-0.00619888	0.172917	0.0619888				0.346667	0.0557899	0.345833	-0.0514984
0.17375	0.0100136	0.17375	0.0629425				0.348333	0.0619888	0.3475	-0.0452995
0.174583	0.0252724	0.174583	0.058651				0.35	0.0662804	0.349167	-0.0371933
0.175417	0.0352859	0.175417	0.0538826				0.351667	0.0686646	0.350833	-0.0276566
0.17625	0.0357628	0.17625	0.0486374				0.353333	0.0686646	0.3525	-0.017643
0.177083	0.0267029	0.177083	0.0395775				0.355	0.0677109	0.354167	-0.00715256
0.177917	0.0123978	0.177917	0.0286102				0.356667	0.0667572	0.355833	-0.00286102
0.17875	-0.00190735	0.17875	0.0195503				0.358333	0.0677109	0.3575	-0.00619888
0.179583	-0.0119209	0.179583	0.0119209				0.36	0.0724792	0.359167	-0.017643
0.180417	-0.0138283	0.180417	0.00286102				0.361667	0.0796318	0.360833	-0.0309944
0.18125	-0.0100136	0.18125	-0.00524521				0.363333	0.0891685	0.3625	-0.0452995
0.182083	-0.00619888	0.182083	-0.00572205				0.365	0.0987053	0.364167	-0.0581741
0.182917	-0.00572205	0.182917	0.000476837				0.366667	0.109196	0.365833	-0.0696182
0.18375	-0.00762939	0.18375	0.00858307				0.368333	0.117779	0.3675	-0.0767708
0.184583	-0.00953674	0.184583	0.017643				0.37	0.124931	0.369167	-0.079155
0.185417	-0.0133514	0.185417	0.0271797				0.371667	0.127316	0.370833	-0.0782013
0.18625	-0.0224113	0.18625	0.0357628				0.373333	0.123978	0.3725	-0.0739098
0.187083	-0.0314713	0.187083	0.038147				0.375	0.115395	0.374167	-0.0658035
0.187917	-0.0405312	0.187917	0.0338554				0.376667	0.103951	0.375833	-0.0567436
0.18875	-0.0514984	0.18875	0.0286102				0.378333	0.0953674	0.3775	-0.0510216
0.189583	-0.064373	0.189583	0.0247955				0.38	0.0910759	0.379167	-0.0491142
0.190417	-0.0739098	0.190417	0.0214577				0.381667	0.0901222	0.380833	-0.04673
0.19125	-0.0762939	0.19125	0.0181198				0.383333	0.0886917	0.3825	-0.0452995
0.192083	-0.0758171	0.192083	0.0143051				0.385	0.0853539	0.384167	-0.0476837
0.192917	-0.0762939	0.192917	0.0104904				0.386667	0.0824928	0.385833	-0.0538826
0.19375	-0.0720024	0.19375	0.0100136				0.388333	0.0782013	0.3875	-0.0567436
0.194583	-0.0591278	0.194583	0.0109673				0.39	0.0715256	0.389167	-0.0548363
0.195417	-0.0424385	0.195417	0.0128746				0.391667	0.0681877	0.390833	-0.0529289
0.19625	-0.0281334	0.19625	0.0133514				0.393333	0.0720024	0.3925	-0.0510216
0.197083	-0.0143051	0.197083	0.0143051				0.395	0.0786781	0.394167	-0.0481606
0.197917	-0.000476837	0.197917	0.0157356				0.396667	0.0824928	0.395833	-0.0400543
0.19875	0.00667572	0.19875	0.0166893				0.398333	0.0815392	0.3975	-0.0314713
0.199583	0.000953674	0.199583	0.0190735				0.4	0.0786781	0.399167	-0.0243187
0.200417	-0.0133514	0.200417	0.0224113				0.401667	0.0715256	0.400833	-0.0228882
0.20125	-0.0300407	0.20125	0.0286102				0.403333	0.0610352	0.4025	-0.0257492
0.202083	-0.0462532	0.202083	0.0329018				0.405	0.0519753	0.404167	-0.0290871
0.202917	-0.0610352	0.202917	0.0348091				0.406667	0.0452995	0.405833	-0.0295639
0.20375	-0.0677109	0.20375	0.0348091				0.408333	0.0395775	0.4075	-0.0271797
0.204583	-0.0658035	0.204583	0.0329018				0.41	0.0348091	0.409167	-0.0252724
0.205417	-0.0605583	0.205417	0.0281334				0.411667	0.0362396	0.410833	-0.0224113
0.20625	-0.0562668	0.20625	0.0200272				0.413333	0.0424385	0.4125	-0.017643
0.207083	-0.0514984	0.207083	0.0119209				0.415	0.0486374	0.414167	-0.0104904
0.207917	-0.0481606	0.207917	0.0100136				0.416667	0.0538826	0.415833	-0.00715256
0.20875	-0.0481606	0.20875	0.0138283				0.418333	0.058651	0.4175	-0.0100136
0.209583	-0.0514984	0.209583	0.0185966				0.42	0.0648499	0.419167	-0.0181198
0.210417	-0.0538826	0.210417	0.023365				0.421667	0.0700951	0.420833	-0.026226
0.21125	-0.0510216	0.21125	0.0329018				0.423333	0.0743866	0.4225	-0.0329018
0.212083	-0.0476837	0.212083	0.0486374				0.425	0.0777245	0.424167	-0.038147
0.212917	-0.0443459	0.212917	0.0634193				0.426667	0.0815392	0.425833	-0.0419617
0.21375	-0.0391006	0.21375	0.0705719				0.428333	0.0844002	0.4275	-0.0405312
0.214583	-0.0295639	0.214583	0.0724792				0.43	0.082016	0.429167	-0.0305176
0.215417	-0.0133514	0.215417	0.0734329				0.431667	0.0739098	0.430833	-0.0162125
0.21625	0.00238419	0.21625	0.0715256				0.433333	0.0658035	0.4325	0
0.217083	0.0123978	0.217083	0.0653267				0.435	0.0591278	0.434167	0.0128746
0.217917	0.014782	0.217917	0.0562668				0.436667	0.0538826	0.435833	0.020504
0.21875	0.0119209	0.21875	0.0472069				0.438333	0.0519753	0.4375	0.0247955
0.219583	0.00476837	0.219583	0.0400543				0.44	0.0529289	0.439167	0.0267029
0.220417	-0.0109673	0.220417	0.0333786				0.441667	0.0553131	0.440833	0.0271797
0.22125	-0.0281334	0.22125	0.0290871				0.443333	0.0548363	0.4425	0.0214577
0.222083	-0.038147	0.222083	0.0267029				0.445	0.0529289	0.444167	0.0109673
0.222917	-0.0362396	0.222917	0.0257492				0.446667	0.0534058	0.445833	0.000476837
0.22375	-0.0271797	0.22375	0.0276566				0.448333	0.0548363	0.4475	-0.00619888
0.224583	-0.0181198	0.224583	0.0333786				0.45	0.0557899	0.449167	-0.00905991
0.225417	-0.00905991	0.225417	0.0386238				0.451667	0.0581741	0.450833	-0.0114441
0.22625	0.00190735	0.22625	0.0391006				0.453333	0.0638962	0.4525	-0.0133514
0.227083	0.0114441	0.227083	0.0324249				0.455	0.0700951	0.454167	-0.014782
0.227917	0.0104904	0.227917	0.023365				0.456667	0.0705719	0.455833	-0.0181198
0.22875	0.00143051	0.22875	0.0181198				0.458333	0.067234	0.4575	-0.023365
0.229583	-0.00858307	0.229583	0.0195503				0.46	0.0648499	0.459167	-0.0314713
0.230417	-0.0114441	0.230417	0.0286102				0.461667	0.0634193	0.460833	-0.0395775
0.23125	-0.0133514	0.23125	0.0433922				0.463333	0.0605583	0.4625	-0.043869
0.232083	-0.0185966	0.232083	0.0605583				0.465	0.0562668	0.464167	-0.0443459
0.232917	-0.0238419	0.232917	0.0729561				0.466667	0.0543594	0.465833	-0.0414848
0.23375	-0.0257492	0.23375	0.0753403				0.468333	0.0543594	0.4675	-0.038147
0.234583	-0.0252724	0.234583	0.0700951				0.47	0.0553131	0.469167	-0.0348091
0.235417	-0.0290871	0.235417	0.0591278				0.471667	0.0591278	0.470833	-0.0338554
0.23625	-0.0357628	0.23625	0.0443459				0.473333	0.0658035	0.4725	-0.0343323
0.237083	-0.0400543	0.237083	0.0333786				0.475	0.0729561	0.474167	-0.0352859
0.237917	-0.0371933	0.237917	0.0314713				0.476667	0.0777245	0.475833	-0.0343323
0.23875	-0.0319481	0.23875	0.0367165				0.478333	0.0801086	0.4775	-0.0329018
0.239583	-0.0295639	0.239583	0.0405312				0.48	0.0767708	0.479167	-0.0319481
0.240417	-0.0319481	0.240417	0.0414848				0.481667	0.0677109	0.480833	-0.0290871
0.24125	-0.0343323	0.24125	0.041008				0.483333	0.0553131	0.4825	-0.026226
0.242083	-0.0352859	0.242083	0.0391006				0.485	0.04673	0.484167	-0.0252724
0.242917	-0.0376701	0.242917	0.0329018				0.486667	0.0452995	0.485833	-0.0281334
0.24375	-0.0400543	0.24375	0.026226				0.488333	0.0476837	0.4875	-0.0300407
0.244583	-0.0391006	0.244583	0.023365				0.49	0.0553131	0.489167	-0.0305176
0.245417	-0.0314713	0.245417	0.026226				0.491667	0.0658035	0.490833	-0.0309944
0.24625	-0.0200272	0.24625	0.0338554				0.493333	0.0767708	0.4925	-0.0286102
0.247083	-0.0128746	0.247083	0.041008				0.495	0.082016	0.494167	-0.023365
0.247917	-0.0109673	0.247917	0.0457764				0.496667	0.082016	0.495833	-0.0190735
0.24875	-0.00858307	0.24875	0.0486374				0.498333	0.082016	0.4975	-0.0181198
0.249583	-0.0038147	0.249583	0.0514984				0.5	0.082016	0.499167	-0.0190735
0.250417	-0.00238419	0.250417	0.0524521				0.501667	0.082016	0.500833	-0.0166893
0.25125	-0.00953674	0.25125	0.0457764				0.503333	0.079155	0.5025	-0.0157356
0.252083	-0.020504	0.252083	0.0376701				0.505	0.0782013	0.504167	-0.017643
0.252917	-0.0247955	0.252917	0.0348091				0.506667	0.0782013	0.505833	-0.0190735
0.25375	-0.0257492	0.25375	0.0348091				0.508333	0.0753403	0.5075	-0.017643
0.254583	-0.0309944	0.254583	0.0314713				0.51	0.0700951	0.509167	-0.014782
0.255417	-0.038147	0.255417	0.0247955				0.511667	0.0634193	0.510833	-0.0171661
0.25625	-0.0376701	0.25625	0.020504				0.513333	0.0591278	0.5125	-0.0224113
0.257083	-0.0319481	0.257083	0.0200272				0.515	0.0519753	0.514167	-0.0286102
0.257917	-0.0309944	0.257917	0.0190735				0.516667	0.0443459	0.515833	-0.0343323
0.25875	-0.0352859	0.25875	0.017643				0.518333	0.0395775	0.5175	-0.0395775
0.259583	-0.0357628	0.259583	0.0200272				0.52	0.0405312	0.519167	-0.0433922
0.260417	-0.0319481	0.260417	0.0267029				0.521667	0.0457764	0.520833	-0.0419617
0.26125	-0.0305176	0.26125	0.0352859				0.523333	0.0524521	0.5225	-0.0362396
0.262083	-0.0309944	0.262083	0.0433922				0.525	0.0624657	0.524167	-0.0286102
0.262917	-0.0267029	0.262917	0.0505447				0.526667	0.0715256	0.525833	-0.0195503
0.26375	-0.017643	0.26375	0.0567436				0.528333	0.0782013	0.5275	-0.0104904
0.264583	-0.00905991	0.264583	0.0619888				0.53	0.0786781	0.529167	-0.00286102
0.265417	-0.00333786	0.265417	0.0653267				0.531667	0.0777245	0.530833	0.000953674
0.26625	0.00238419	0.26625	0.0662804				0.533333	0.0772476	0.5325	0.000953674
0.267083	0.00715256	0.267083	0.0638962				0.535	0.0753403	0.534167	-0.00143051
0.267917	0.00524521	0.267917	0.0596046				0.536667	0.0743866	0.535833	-0.00333786
0.26875	-0.00238419	0.26875	0.0534058				0.538333	0.0681877	0.5375	-0.0038147
0.269583	-0.0128746	0.269583	0.043869				0.54	0.0596046	0.539167	-0.00476837
0.270417	-0.0252724	0.270417	0.0343323				0.541667	0.0486374	0.540833	-0.00476837
0.27125	-0.0371933	0.27125	0.0267029				0.543333	0.0400543	0.5425	-0.00143051
0.272083	-0.043869	0.272083	0.023365				0.545	0.0348091	0.544167	0.00715256
0.272917	-0.0414848	0.272917	0.0224113				0.546667	0.0324249	0.545833	0.0152588
0.27375	-0.0352859	0.27375	0.020504				0.548333	0.0357628	0.5475	0.0166893
0.274583	-0.0295639	0.274583	0.0185966				0.55	0.0424385	0.549167	0.0133514
0.275417	-0.0247955	0.275417	0.014782				0.551667	0.04673	0.550833	0.00667572
0.27625	-0.0185966	0.27625	0.0123978				0.553333	0.0433922	0.5525	-0.00238419
0.277083	-0.0123978	0.277083	0.014782				0.555	0.0386238	0.554167	-0.0171661
0.277917	-0.0119209	0.277917	0.023365				0.556667	0.0371933	0.555833	-0.0286102
0.27875	-0.0133514	0.27875	0.0333786				0.558333	0.0405312	0.5575	-0.0329018
0.279583	-0.0128746	0.279583	0.0395775				0.56	0.0429153	0.559167	-0.0333786
0.280417	-0.0114441	0.280417	0.0433922				0.561667	0.0433922	0.560833	-0.0324249
0.28125	-0.00953674	0.28125	0.04673				0.563333	0.043869	0.5625	-0.0290871
0.282083	-0.0119209	0.282083	0.0448227				0.565	0.043869	0.564167	-0.0219345
0.282917	-0.0166893	0.282917	0.0338554				0.566667	0.0419617	0.565833	-0.0195503
0.28375	-0.023365	0.28375	0.017643				0.568333	0.0371933	0.5675	-0.0247955
0.284583	-0.0286102	0.284583	0.00667572				0.57	0.0309944	0.569167	-0.0324249
0.285417	-0.0295639	0.285417	0.00286102				0.571667	0.0300407	0.570833	-0.0348091
0.28625	-0.0257492	0.28625	0.000476837				0.573333	0.0357628	0.5725	-0.0343323
0.287083	-0.0181198	0.287083	-0.00238419				0.575	0.0443459	0.574167	-0.0319481
0.287917	-0.0133514	0.287917	-0.00190735				0.576667	0.0481606	0.575833	-0.0281334
0.28875	-0.0119209	0.28875	0.00333786				0.578333	0.0486374	0.5775	-0.0228882
0.289583	-0.0128746	0.289583	0.0119209				0.58	0.0491142	0.579167	-0.017643
0.290417	-0.0152588	0.290417	0.0224113				0.581667	0.0457764	0.580833	-0.0152588
0.29125	-0.0209808	0.29125	0.0357628				0.583333	0.0376701	0.5825	-0.0171661
0.292083	-0.0286102	0.292083	0.0486374				0.585	0.0276566	0.584167	-0.023365
0.292917	-0.0333786	0.292917	0.0581741				0.586667	0.0219345	0.585833	-0.0295639
0.29375	-0.0348091	0.29375	0.0619888				0.588333	0.0185966	0.5875	-0.0305176
0.294583	-0.0352859	0.294583	0.0629425				0.59	0.0143051	0.589167	-0.0238419
0.295417	-0.0376701	0.295417	0.058651				0.591667	0.0100136	0.590833	-0.0143051
0.29625	-0.0429153	0.29625	0.0486374				0.593333	0.00905991	0.5925	-0.00762939
0.297083	-0.0462532	0.297083	0.0395775				0.595	0.0104904	0.594167	-0.00286102
0.297917	-0.0462532	0.297917	0.0338554				0.596667	0.0109673	0.595833	-0.00143051
0.29875	-0.0452995	0.29875	0.0338554				0.598333	0.0143051	0.5975	-0.0038147
0.299583	-0.0452995	0.299583	0.0376701				0.6	0.0243187	0.599167	-0.0114441
0.300417	-0.04673	0.300417	0.0400543				0.601667	0.0367165	0.600833	-0.0200272
0.30125	-0.04673	0.30125	0.0367165				0.603333	0.0443459	0.6025	-0.026226
0.302083	-0.0452995	0.302083	0.0281334				0.605	0.0481606	0.604167	-0.0290871
0.302917	-0.041008	0.302917	0.0200272				0.606667	0.0495911	0.605833	-0.0290871
0.30375	-0.0338554	0.30375	0.0162125				0.608333	0.0462532	0.6075	-0.0252724
0.304583	-0.0267029	0.304583	0.014782				0.61	0.038147	0.609167	-0.0190735
0.305417	-0.020504	0.305417	0.0138283				0.611667	0.0300407	0.610833	-0.0152588
0.30625	-0.0162125	0.30625	0.0181198				0.613333	0.0252724	0.6125	-0.0138283
0.307083	-0.0143051	0.307083	0.0271797				0.615	0.0219345	0.614167	-0.0133514
0.307917	-0.0166893	0.307917	0.0362396				0.616667	0.0166893	0.615833	-0.0143051
0.30875	-0.0224113	0.30875	0.0405312				0.618333	0.0157356	0.6175	-0.0181198
0.309583	-0.0305176	0.309583	0.0376701				0.62	0.0185966	0.619167	-0.0243187
0.310417	-0.0400543	0.310417	0.0329018				0.621667	0.023365	0.620833	-0.0290871
0.31125	-0.0500679	0.31125	0.0300407				0.623333	0.026226	0.6225	-0.0324249
0.312083	-0.0596046	0.312083	0.0290871				0.625	0.0276566	0.624167	-0.0338554
0.312917	-0.0638962	0.312917	0.0271797				0.626667	0.0329018	0.625833	-0.0343323
0.31375	-0.0634193	0.31375	0.0224113				0.628333	0.0424385	0.6275	-0.0357628
0.314583	-0.0576973	0.314583	0.0195503				0.63	0.0534058	0.629167	-0.0357628
0.315417	-0.0491142	0.315417	0.0190735				0.631667	0.0591278	0.630833	-0.0357628
0.31625	-0.0414848	0.31625	0.0200272				0.633333	0.0610352	0.6325	-0.0333786
0.317083	-0.0357628	0.317083	0.017643				0.635	0.0624657	0.634167	-0.0276566
0.317917	-0.0348091	0.317917	0.014782				0.636667	0.0638962	0.635833	-0.017643
0.31875	-0.0371933	0.31875	0.0123978				0.638333	0.0600815	0.6375	-0.00429153
0.319583	-0.0400543	0.319583	0.0119209				0.64	0.0505447	0.639167	0.00667572
0.320417	-0.0391006	0.320417	0.0143051				0.641667	0.0429153	0.640833	0.0166893
0.32125	-0.0329018	0.32125	0.0185966				0.643333	0.0405312	0.6425	0.0247955
0.322083	-0.0271797	0.322083	0.0252724				0.645	0.0405312	0.644167	0.0286102
0.322917	-0.0257492	0.322917	0.0324249				0.646667	0.0376701	0.645833	0.026226
0.32375	-0.0281334	0.32375	0.0414848				0.648333	0.0357628	0.6475	0.014782
0.324583	-0.0286102	0.324583	0.0476837				0.65	0.0400543	0.649167	-0.00190735
0.325417	-0.0267029	0.325417	0.0486374				0.651667	0.0486374	0.650833	-0.020504
0.32625	-0.0257492	0.32625	0.0443459				0.653333	0.0519753	0.6525	-0.0338554
0.327083	-0.0257492	0.327083	0.0395775				0.655	0.0472069	0.654167	-0.041008
0.327917	-0.0247955	0.327917	0.038147				0.656667	0.0433922	0.655833	-0.0429153
0.32875	-0.0185966	0.32875	0.038147				0.658333	0.0433922	0.6575	-0.0405312
0.329583	-0.0133514	0.329583	0.0391006				0.66	0.0433922	0.659167	-0.0352859
0.330417	-0.0128746	0.330417	0.041008				0.661667	0.0405312	0.660833	-0.0300407
0.33125	-0.014782	0.33125	0.0462532				0.663333	0.0424385	0.6625	-0.0271797
0.332083	-0.0143051	0.332083	0.0519753				0.665	0.0519753	0.664167	-0.0271797
0.332917	-0.0109673	0.332917	0.0543594				0.666667	0.0605583	0.665833	-0.0276566
0.33375	-0.00905991	0.33375	0.0538826				0.668333	0.0591278	0.6675	-0.026226
0.334583	-0.00905991	0.334583	0.0524521				0.67	0.0524521	0.669167	-0.0224113
0.335417	-0.00810623	0.335417	0.0505447				0.671667	0.0419617	0.670833	-0.0162125
0.33625	-0.00429153	0.33625	0.0500679				0.673333	0.0276566	0.6725	-0.0109673
0.337083	0.00238419	0.337083	0.0510216				0.675	0.00858307	0.674167	-0.00524521
0.337917	0.0104904	0.337917	0.0529289				0.676667	-0.00715256	0.675833	-0.00143051
0.33875	0.0171661	0.33875	0.0548363				0.678333	-0.0152588	0.6775	0.00190735
0.339583	0.0185966	0.339583	0.0572205				0.68	-0.0214577	0.679167	0.00333786
0.340417	0.0119209	0.340417	0.0591278				0.681667	-0.026226	0.680833	0.00286102
0.34125	-0.00143051	0.34125	0.0548363				0.683333	-0.0271797	0.6825	-0.000953674
0.342083	-0.0166893	0.342083	0.0443459				0.685	-0.0219345	0.684167	-0.00667572
0.342917	-0.0305176	0.342917	0.0329018				0.686667	-0.0171661	0.685833	-0.0109673
0.34375	-0.0405312	0.34375	0.0290871				0.688333	-0.0162125	0.6875	-0.0138283
0.344583	-0.0448227	0.344583	0.0333786				0.69	-0.0166893	0.689167	-0.0138283
0.345417	-0.0400543	0.345417	0.0400543				0.691667	-0.0152588	0.690833	-0.0123978
0.34625	-0.0295639	0.34625	0.0472069				0.693333	-0.0123978	0.6925	-0.0104904
0.347083	-0.0185966	0.347083	0.0548363				0.695	-0.0104904	0.694167	-0.0104904
0.347917	-0.0114441	0.347917	0.0605583				0.696667	-0.00858307	0.695833	-0.0119209
0.34875	-0.00524521	0.34875	0.0600815				0.698333	-0.00619888	0.6975	-0.0143051
0.349583	0.000953674	0.349583	0.0514984				0.7	-0.00190735	0.699167	-0.0162125
0.350417	0.00429153	0.350417	0.0400543				0.701667	0.0038147	0.700833	-0.0190735
0.35125	0.00286102	0.35125	0.0314713				0.703333	0.0114441	0.7025	-0.023365
0.352083	0.000476837	0.352083	0.0252724				0.705	0.0185966	0.704167	-0.0267029
0.352917	-0.000476837	0.352917	0.0195503				0.706667	0.0243187	0.705833	-0.0281334
0.35375	0.000476837	0.35375	0.0157356				0.708333	0.0281334	0.7075	-0.026226
0.354583	-0.000953674	0.354583	0.0166893				0.71	0.0314713	0.709167	-0.0214577
0.355417	-0.00429153	0.355417	0.020504				0.711667	0.0314713	0.710833	-0.0143051
0.35625	-0.00905991	0.35625	0.023365				0.713333	0.0286102	0.7125	-0.00715256
0.357083	-0.0123978	0.357083	0.0276566				0.715	0.0228882	0.714167	-0.00524521
0.357917	-0.0138283	0.357917	0.0333786				0.716667	0.0162125	0.715833	-0.00715256
0.35875	-0.0162125	0.35875	0.038147				0.718333	0.0128746	0.7175	-0.0109673
0.359583	-0.0200272	0.359583	0.041008				0.72	0.0119209	0.719167	-0.0138283
0.360417	-0.0219345	0.360417	0.0433922				0.721667	0.0119209	0.720833	-0.0171661
0.36125	-0.020504	0.36125	0.0448227				0.723333	0.0104904	0.7225	-0.0190735
0.362083	-0.0162125	0.362083	0.043869				0.725	0.0109673	0.724167	-0.0128746
0.362917	-0.0143051	0.362917	0.0386238				0.726667	0.0157356	0.725833	-0.00143051
0.36375	-0.014782	0.36375	0.0314713				0.728333	0.0209808	0.7275	0.0100136
0.364583	-0.0123978	0.364583	0.0271797				0.73	0.0243187	0.729167	0.014782
0.365417	-0.00572205	0.365417	0.026226				0.731667	0.0238419	0.730833	0.0104904
0.36625	0.00238419	0.36625	0.023365				0.733333	0.0224113	0.7325	-0.00143051
0.367083	0.00429153	0.367083	0.0162125				0.735	0.0200272	0.734167	-0.0166893
0.367917	0.00190735	0.367917	0.00810623				0.736667	0.0123978	0.735833	-0.0329018
0.36875	0.00143051	0.36875	0.00286102				0.738333	0.00286102	0.7375	-0.0462532
0.369583	0.00190735	0.369583	-0.00143051				0.74	-0.00143051	0.739167	-0.0543594
0.370417	-0.00190735	0.370417	-0.00524521				0.741667	0.00238419	0.740833	-0.0519753
0.37125	-0.00858307	0.37125	-0.00143051				0.743333	0.00858307	0.7425	-0.0414848
0.372083	-0.0157356	0.372083	0.0114441				0.745	0.0133514	0.744167	-0.0305176
0.372917	-0.023365	0.372917	0.0286102				0.746667	0.0195503	0.745833	-0.0257492
0.37375	-0.0329018	0.37375	0.0414848				0.748333	0.0257492	0.7475	-0.0281334
0.374583	-0.0433922	0.374583	0.0491142				0.75	0.0286102	0.749167	-0.0324249
0.375417	-0.0486374	0.375417	0.0534058				0.751667	0.0257492	0.750833	-0.0386238
0.37625	-0.0491142	0.37625	0.0538826				0.753333	0.0228882	0.7525	-0.0424385
0.377083	-0.0481606	0.377083	0.0519753				0.755	0.0243187	0.754167	-0.0414848
0.377917	-0.0472069	0.377917	0.0505447				0.756667	0.0290871	0.755833	-0.0352859
0.37875	-0.0443459	0.37875	0.0514984				0.758333	0.0333786	0.7575	-0.0271797
0.379583	-0.0386238	0.379583	0.0538826				0.76	0.0324249	0.759167	-0.023365
0.380417	-0.0371933	0.380417	0.0543594				0.761667	0.0276566	0.760833	-0.0219345
0.38125	-0.043869	0.38125	0.0524521				0.763333	0.0209808	0.7625	-0.0219345
0.382083	-0.0529289	0.382083	0.0510216				0.765	0.0143051	0.764167	-0.0238419
0.382917	-0.0557899	0.382917	0.0500679				0.766667	0.00762939	0.765833	-0.0281334
0.38375	-0.0491142	0.38375	0.0491142				0.768333	0.00429153	0.7675	-0.0329018
0.384583	-0.0405312	0.384583	0.0472069				0.77	0.0109673	0.769167	-0.0348091
0.385417	-0.0324249	0.385417	0.04673				0.771667	0.023365	0.770833	-0.0343323
0.38625	-0.0209808	0.38625	0.0491142				0.773333	0.0343323	0.7725	-0.038147
0.387083	-0.00190735	0.387083	0.0510216				0.775	0.0395775	0.774167	-0.0424385
0.387917	0.0143051	0.387917	0.0519753				0.776667	0.0414848	0.775833	-0.0433922
0.38875	0.017643	0.38875	0.0548363				0.778333	0.0405312	0.7775	-0.0400543
0.389583	0.00715256	0.389583	0.0596046				0.78	0.0352859	0.779167	-0.038147
0.390417	-0.00762939	0.390417	0.064373				0.781667	0.0300407	0.780833	-0.0400543
0.39125	-0.0195503	0.39125	0.0634193				0.783333	0.0267029	0.7825	-0.0400543
0.392083	-0.0329018	0.392083	0.0581741				0.785	0.026226	0.784167	-0.0376701
0.392917	-0.0476837	0.392917	0.0514984				0.786667	0.0238419	0.785833	-0.0357628
0.39375	-0.0605583	0.39375	0.0429153				0.788333	0.0195503	0.7875	-0.0371933
0.394583	-0.0653267	0.394583	0.0324249				0.79	0.0157356	0.789167	-0.0367165
0.395417	-0.061512	0.395417	0.0228882				0.791667	0.0138283	0.790833	-0.0319481
0.39625	-0.058651	0.39625	0.0190735				0.793333	0.0104904	0.7925	-0.026226
0.397083	-0.0567436	0.397083	0.0219345				0.795	0.00667572	0.794167	-0.0247955
0.397917	-0.0534058	0.397917	0.0281334				0.796667	0.00810623	0.795833	-0.0247955
0.39875	-0.0433922	0.39875	0.0371933				0.798333	0.0123978	0.7975	-0.0238419
0.399583	-0.0305176	0.399583	0.0476837				0.8	0.0143051	0.799167	-0.0224113
0.400417	-0.0200272	0.400417	0.0567436				0.801667	0.0152588	0.800833	-0.0224113
0.40125	-0.0114441	0.40125	0.064373				0.803333	0.0214577	0.8025	-0.023365
0.402083	-0.00524521	0.402083	0.0700951				0.805	0.0281334	0.804167	-0.0219345
0.402917	0.000953674	0.402917	0.0724792				0.806667	0.0271797	0.805833	-0.020504
0.40375	0.000953674	0.40375	0.0696182				0.808333	0.0209808	0.8075	-0.0214577
0.404583	-0.00715256	0.404583	0.0648499				0.81	0.0185966	0.809167	-0.0224113
0.405417	-0.017643	0.405417	0.0591278				0.811667	0.0185966	0.810833	-0.0209808
0.40625	-0.0257492	0.40625	0.0505447				0.813333	0.0162125	0.8125	-0.020504
0.407083	-0.0295639	0.407083	0.041008				0.815	0.014782	0.814167	-0.017643
0.407917	-0.0348091	0.407917	0.0333786				0.816667	0.0195503	0.815833	-0.0114441
0.40875	-0.038147	0.40875	0.0276566				0.818333	0.0271797	0.8175	-0.00429153
0.409583	-0.0367165	0.409583	0.0219345				0.82	0.0305176	0.819167	-0.00143051
0.410417	-0.0343323	0.410417	0.0171661				0.821667	0.0271797	0.820833	-0.00333786
0.41125	-0.0348091	0.41125	0.0200272				0.823333	0.0214577	0.8225	-0.00810623
0.412083	-0.0400543	0.412083	0.0247955				0.825	0.0171661	0.824167	-0.0171661
0.412917	-0.0443459	0.412917	0.0243187				0.826667	0.0143051	0.825833	-0.0314713
0.41375	-0.0472069	0.41375	0.0185966				0.828333	0.0114441	0.8275	-0.0429153
0.414583	-0.0495911	0.414583	0.0123978				0.83	0.00905991	0.829167	-0.0481606
0.415417	-0.0495911	0.415417	0.00762939				0.831667	0.0104904	0.830833	-0.0472069
0.41625	-0.0462532	0.41625	0.00143051				0.833333	0.014782	0.8325	-0.0429153
0.417083	-0.0424385	0.417083	-0.0038147				0.835	0.0181198	0.834167	-0.0371933
0.417917	-0.0424385	0.417917	-0.00190735				0.836667	0.0200272	0.835833	-0.0286102
0.41875	-0.0462532	0.41875	0.00429153				0.838333	0.0200272	0.8375	-0.023365
0.419583	-0.0476837	0.419583	0.0104904				0.84	0.0190735	0.839167	-0.020504
0.420417	-0.0462532	0.420417	0.0123978				0.841667	0.0152588	0.840833	-0.0214577
0.42125	-0.0443459	0.42125	0.0152588				0.843333	0.0128746	0.8425	-0.0271797
0.422083	-0.0400543	0.422083	0.023365				0.845	0.0119209	0.844167	-0.0352859
0.422917	-0.0290871	0.422917	0.0333786				0.846667	0.0114441	0.845833	-0.0400543
0.42375	-0.0157356	0.42375	0.0419617				0.848333	0.0138283	0.8475	-0.0376701
0.424583	-0.00858307	0.424583	0.0476837				0.85	0.0185966	0.849167	-0.0333786
0.425417	-0.00810623	0.425417	0.0519753				0.851667	0.0224113	0.850833	-0.0286102
0.42625	-0.0104904	0.42625	0.0510216				0.853333	0.020504	0.8525	-0.0238419
0.427083	-0.0162125	0.427083	0.041008				0.855	0.0162125	0.854167	-0.0195503
0.427917	-0.0238419	0.427917	0.0247955				0.856667	0.0152588	0.855833	-0.020504
0.42875	-0.0300407	0.42875	0.00858307				0.858333	0.0162125	0.8575	-0.0290871
0.429583	-0.0329018	0.429583	-0.00190735				0.86	0.020504	0.859167	-0.0386238
0.430417	-0.0343323	0.430417	-0.00715256				0.861667	0.026226	0.860833	-0.0433922
0.43125	-0.0352859	0.43125	-0.00905991				0.863333	0.0329018	0.8625	-0.0405312
0.432083	-0.0357628	0.432083	-0.00524521				0.865	0.0371933	0.864167	-0.0314713
0.432917	-0.0362396	0.432917	0.00476837				0.866667	0.0391006	0.865833	-0.0200272
0.43375	-0.0395775	0.43375	0.0152588				0.868333	0.0357628	0.8675	-0.00953674
0.434583	-0.0462532	0.434583	0.0209808				0.87	0.0286102	0.869167	-0.0038147
0.435417	-0.0519753	0.435417	0.0209808				0.871667	0.020504	0.870833	-0.00190735
0.43625	-0.0543594	0.43625	0.0152588				0.873333	0.0133514	0.8725	-0.0038147
0.437083	-0.0524521	0.437083	0.00715256				0.875	0.00762939	0.874167	-0.00953674
0.437917	-0.0472069	0.437917	0.000953674				0.876667	0.00143051	0.875833	-0.020504
0.43875	-0.041008	0.43875	0.00238419				0.878333	-0.00190735	0.8775	-0.0324249
0.439583	-0.0333786	0.439583	0.0133514				0.88	-0.00286102	0.879167	-0.0391006
0.440417	-0.0247955	0.440417	0.0276566				0.881667	-0.000476837	0.880833	-0.041008
0.44125	-0.017643	0.44125	0.0386238				0.883333	0.00333786	0.8825	-0.0414848
0.442083	-0.0138283	0.442083	0.043869				0.885	0.00810623	0.884167	-0.0405312
0.442917	-0.0123978	0.442917	0.0448227				0.886667	0.0123978	0.885833	-0.0333786
0.44375	-0.0143051	0.44375	0.0405312				0.888333	0.014782	0.8875	-0.0243187
0.444583	-0.020504	0.444583	0.0286102				0.89	0.0123978	0.889167	-0.0195503
0.445417	-0.0295639	0.445417	0.014782				0.891667	0.00429153	0.890833	-0.0195503
0.44625	-0.0376701	0.44625	0.00715256				0.893333	-0.00715256	0.8925	-0.020504
0.447083	-0.0429153	0.447083	0.00619888				0.895	-0.0162125	0.894167	-0.020504
0.447917	-0.04673	0.447917	0.00476837				0.896667	-0.0200272	0.895833	-0.020504
0.44875	-0.0486374	0.44875	0.000953674				0.898333	-0.0209808	0.8975	-0.0181198
0.449583	-0.04673	0.449583	-0.000953674				0.9	-0.0166893	0.899167	-0.0128746
0.450417	-0.0414848	0.450417	-0.000476837				0.901667	-0.00858307	0.900833	-0.00715256
0.45125	-0.0386238	0.45125	0.00143051				0.903333	0.000476837	0.9025	-0.00572205
0.452083	-0.041008	0.452083	0.00286102				0.905	0.00333786	0.904167	-0.00619888
0.452917	-0.0462532	0.452917	0.00667572				0.906667	0.000476837	0.905833	-0.00619888
0.45375	-0.04673	0.45375	0.0152588				0.908333	-0.00572205	0.9075	-0.00667572
0.454583	-0.043869	0.454583	0.0252724				0.91	-0.0152588	0.909167	-0.00953674
0.455417	-0.0429153	0.455417	0.0348091				0.911667	-0.0243187	0.910833	-0.0157356
0.45625	-0.0462532	0.45625	0.0414848				0.913333	-0.0295639	0.9125	-0.023365
0.457083	-0.0505447	0.457083	0.0457764				0.915	-0.026226	0.914167	-0.0324249
0.457917	-0.0553131	0.457917	0.0443459				0.916667	-0.0190735	0.915833	-0.0419617
0.45875	-0.0638962	0.45875	0.0386238				0.918333	-0.0100136	0.9175	-0.0505447
0.459583	-0.0753403	0.459583	0.0300407				0.92	-0.000953674	0.919167	-0.0562668
0.460417	-0.0810623	0.460417	0.0219345				0.921667	0.00667572	0.920833	-0.0548363
0.46125	-0.0782013	0.46125	0.0162125				0.923333	0.0104904	0.9225	-0.04673
0.462083	-0.0729561	0.462083	0.0109673				0.925	0.00858307	0.924167	-0.0329018
0.462917	-0.0696182	0.462917	0.00572205				0.926667	0.00476837	0.925833	-0.0190735
0.46375	-0.0662804	0.46375	0.000953674				0.928333	0.000953674	0.9275	-0.0100136
0.464583	-0.0610352	0.464583	-0.000953674				0.93	-0.000476837	0.929167	-0.00572205
0.465417	-0.0557899	0.465417	-0.00190735				0.931667	0.000953674	0.930833	-0.00667572
0.46625	-0.0505447	0.46625	0				0.933333	0.00619888	0.9325	-0.0123978
0.467083	-0.0457764	0.467083	0.00810623				0.935	0.0133514	0.934167	-0.0243187
0.467917	-0.041008	0.467917	0.0219345				0.936667	0.0166893	0.935833	-0.0376701
0.46875	-0.0348091	0.46875	0.0343323				0.938333	0.0133514	0.9375	-0.0481606
0.469583	-0.0300407	0.469583	0.041008				0.94	0.00667572	0.939167	-0.0534058
0.470417	-0.0305176	0.470417	0.0443459				0.941667	0.000953674	0.940833	-0.0553131
0.47125	-0.0352859	0.47125	0.0457764				0.943333	-0.00429153	0.9425	-0.0553131
0.472083	-0.0352859	0.472083	0.0429153				0.945	-0.00858307	0.944167	-0.0529289
0.472917	-0.0300407	0.472917	0.0357628				0.946667	-0.00953674	0.945833	-0.0495911
0.47375	-0.0252724	0.47375	0.0314713				0.948333	-0.00572205	0.9475	-0.04673
0.474583	-0.0257492	0.474583	0.0352859				0.95	-0.00190735	0.949167	-0.043869
0.475417	-0.0276566	0.475417	0.0419617				0.951667	-0.0038147	0.950833	-0.0414848
0.47625	-0.0276566	0.47625	0.04673				0.953333	-0.0104904	0.9525	-0.0386238
0.477083	-0.0314713	0.477083	0.0462532				0.955	-0.0162125	0.954167	-0.0333786
0.477917	-0.041008	0.477917	0.0419617				0.956667	-0.0181198	0.955833	-0.023365
0.47875	-0.0500679	0.47875	0.0329018				0.958333	-0.020504	0.9575	-0.0104904
0.479583	-0.0543594	0.479583	0.0219345				0.96	-0.0224113	0.959167	-0.00238419
0.480417	-0.0514984	0.480417	0.0114441				0.961667	-0.0200272	0.960833	-0.000476837
0.48125	-0.0443459	0.48125	0.000953674				0.963333	-0.0162125	0.9625	-0.00333786
0.482083	-0.0324249	0.482083	-0.00810623				0.965	-0.0114441	0.964167	-0.00953674
0.482917	-0.0171661	0.482917	-0.0114441				0.966667	-0.00619888	0.965833	-0.0190735
0.48375	-0.00429153	0.48375	-0.0104904				0.968333	0.00333786	0.9675	-0.0305176
0.484583	0.00524521	0.484583	-0.00905991				0.97	0.0128746	0.969167	-0.0386238
0.485417	0.0109673	0.485417	-0.00858307				0.971667	0.0195503	0.970833	-0.0433922
0.48625	0.0119209	0.48625	-0.00476837				0.973333	0.0243187	0.9725	-0.041008
0.487083	0.00667572	0.487083	0.00190735				0.975	0.0290871	0.974167	-0.0348091
0.487917	-0.00190735	0.487917	0.00619888				0.976667	0.0324249	0.975833	-0.0290871
0.48875	-0.00667572	0.48875	0.00619888				0.978333	0.0314713	0.9775	-0.0290871
0.489583	-0.00667572	0.489583	0.00429153				0.98	0.0305176	0.979167	-0.0305176
0.490417	-0.00619888	0.490417	0.0038147				0.981667	0.0286102	0.980833	-0.0281334
0.49125	-0.00905991	0.49125	0.00429153				0.983333	0.0276566	0.9825	-0.0243187
0.492083	-0.0143051	0.492083	0.00524521				0.985	0.0238419	0.984167	-0.0238419
0.492917	-0.020504	0.492917	0.00810623				0.986667	0.0166893	0.985833	-0.0238419
0.49375	-0.0257492	0.49375	0.0143051				0.988333	0.00524521	0.9875	-0.0195503
0.494583	-0.0300407	0.494583	0.0247955				0.99	-0.00762939	0.989167	-0.0119209
0.495417	-0.0319481	0.495417	0.0338554				0.991667	-0.0185966	0.990833	-0.00476837
0.49625	-0.0295639	0.49625	0.0371933				0.993333	-0.0286102	0.9925	-0.00143051
0.497083	-0.023365	0.497083	0.0371933				0.995	-0.0362396	0.994167	-0.000476837
0.497917	-0.0143051	0.497917	0.038147				0.996667	-0.0395775	0.995833	-0.00190735
0.49875	-0.00715256	0.49875	0.0400543				0.998333	-0.0367165	0.9975	-0.00858307
0.499583	-0.00810623	0.499583	0.0405312				1	-0.0319481	0.999167	-0.0181198
0.500417	-0.0157356	0.500417	0.0400543				1.00167	-0.0267029	1.00083	-0.0290871
0.50125	-0.0243187	0.50125	0.0414848				1.00333	-0.0209808	1.0025	-0.0376701
0.502083	-0.0295639	0.502083	0.0443459				1.005	-0.014782	1.00417	-0.0448227
0.502917	-0.0348091	0.502917	0.04673				1.00667	-0.0133514	1.00583	-0.0495911
0.50375	-0.0419617	0.50375	0.0476837				1.00833	-0.017643	1.0075	-0.0519753
0.504583	-0.0476837	0.504583	0.0491142				1.01	-0.0228882	1.00917	-0.0514984
0.505417	-0.0519753	0.505417	0.0519753				1.01167	-0.0252724	1.01083	-0.0500679
0.50625	-0.0567436	0.50625	0.0538826				1.01333	-0.0300407	1.0125	-0.0472069
0.507083	-0.0629425	0.507083	0.0534058				1.015	-0.0386238	1.01417	-0.0424385
0.507917	-0.0677109	0.507917	0.0505447				1.01667	-0.0472069	1.01583	-0.0400543
0.50875	-0.0691414	0.50875	0.0472069				1.01833	-0.0481606	1.0175	-0.038147
0.509583	-0.0653267	0.509583	0.0414848				1.02	-0.0452995	1.01917	-0.0343323
0.510417	-0.0543594	0.510417	0.0319481				1.02167	-0.0419617	1.02083	-0.0290871
0.51125	-0.0376701	0.51125	0.020504				1.02333	-0.0371933	1.0225	-0.0276566
0.512083	-0.0200272	0.512083	0.0138283				1.025	-0.0290871	1.02417	-0.0271797
0.512917	-0.0038147	0.512917	0.0104904				1.02667	-0.0209808	1.02583	-0.0238419
0.51375	0.0100136	0.51375	0.00619888				1.02833	-0.0166893	1.0275	-0.0166893
0.514583	0.0185966	0.514583	0.00190735				1.03	-0.0133514	1.02917	-0.0114441
0.515417	0.0195503	0.515417	0.00238419				1.03167	-0.0100136	1.03083	-0.00667572
0.51625	0.0157356	0.51625	0.00667572				1.03333	-0.00762939	1.0325	-0.000953674
0.517083	0.0123978	0.517083	0.00953674				1.035	-0.00953674	1.03417	0.00333786
0.517917	0.00905991	0.517917	0.00905991				1.03667	-0.0133514	1.03583	0.00476837
0.51875	0.00524521	0.51875	0.00953674				1.03833	-0.0171661	1.0375	0.00190735
0.519583	0.00333786	0.519583	0.0128746				1.04	-0.0219345	1.03917	-0.00238419
0.520417	0.00476837	0.520417	0.0143051				1.04167	-0.0276566	1.04083	-0.00858307
0.52125	0.00286102	0.52125	0.0119209				1.04333	-0.0329018	1.0425	-0.014782
0.522083	-0.00429153	0.522083	0.00762939				1.045	-0.0352859	1.04417	-0.0181198
0.522917	-0.0143051	0.522917	0.00572205				1.04667	-0.0348091	1.04583	-0.0200272
0.52375	-0.0219345	0.52375	0.00667572				1.04833	-0.0319481	1.0475	-0.0185966
0.524583	-0.0243187	0.524583	0.00667572				1.05	-0.0271797	1.04917	-0.0171661
0.525417	-0.0219345	0.525417	0.00762939				1.05167	-0.0224113	1.05083	-0.0171661
0.52625	-0.014782	0.52625	0.0123978				1.05333	-0.0209808	1.0525	-0.0190735
0.527083	-0.00905991	0.527083	0.0195503				1.055	-0.0224113	1.05417	-0.0243187
0.527917	-0.00667572	0.527917	0.0257492				1.05667	-0.0243187	1.05583	-0.0324249
0.52875	-0.00810623	0.52875	0.0286102				1.05833	-0.0257492	1.0575	-0.0429153
0.529583	-0.0128746	0.529583	0.0314713				1.06	-0.0281334	1.05917	-0.0491142
0.530417	-0.017643	0.530417	0.0329018				1.06167	-0.0305176	1.06083	-0.0486374
0.53125	-0.023365	0.53125	0.0319481				1.06333	-0.0324249	1.0625	-0.043869
0.532083	-0.0305176	0.532083	0.0290871				1.065	-0.0329018	1.06417	-0.0367165
0.532917	-0.0376701	0.532917	0.0276566				1.06667	-0.0329018	1.06583	-0.0295639
0.53375	-0.0419617	0.53375	0.0271797				1.06833	-0.0324249	1.0675	-0.0214577
0.534583	-0.0424385	0.534583	0.023365				1.07	-0.0276566	1.06917	-0.0166893
0.535417	-0.0419617	0.535417	0.0219345				1.07167	-0.0195503	1.07083	-0.017643
0.53625	-0.041008	0.53625	0.0281334				1.07333	-0.00953674	1.0725	-0.023365
0.537083	-0.0333786	0.537083	0.0371933				1.075	-0.0038147	1.07417	-0.0295639
0.537917	-0.0190735	0.537917	0.041008				1.07667	-0.000953674	1.07583	-0.0324249
0.53875	-0.00524521	0.53875	0.0386238				1.07833	-0.000476837	1.0775	-0.0319481
0.539583	0.00190735	0.539583	0.0386238				1.08	-0.00286102	1.07917	-0.0333786
0.540417	0.00572205	0.540417	0.0429153				1.08167	-0.00715256	1.08083	-0.0362396
0.54125	0.0114441	0.54125	0.0472069				1.08333	-0.0100136	1.0825	-0.0367165
0.542083	0.0152588	0.542083	0.0486374				1.085	-0.0100136	1.08417	-0.0343323
0.542917	0.0128746	0.542917	0.0505447				1.08667	-0.00953674	1.08583	-0.0338554
0.54375	0.00715256	0.54375	0.0562668				1.08833	-0.00953674	1.0875	-0.0391006
0.544583	0	0.544583	0.061512				1.09	-0.00715256	1.08917	-0.0448227
0.545417	-0.0143051	0.545417	0.0576973				1.09167	-0.00333786	1.09083	-0.0452995
0.54625	-0.0367165	0.54625	0.0457764				1.09333	-0.00143051	1.0925	-0.0433922
0.547083	-0.0596046	0.547083	0.0333786				1.095	0.00143051	1.09417	-0.0419617
0.547917	-0.0729561	0.547917	0.0257492				1.09667	0.00476837	1.09583	-0.0419617
0.54875	-0.0796318	0.54875	0.0200272				1.09833	0.00667572	1.0975	-0.0429153
0.549583	-0.0815392	0.549583	0.0166893				1.1	0.00238419	1.09917	-0.0443459
0.550417	-0.0748634	0.550417	0.0171661				1.10167	-0.00476837	1.10083	-0.0486374
0.55125	-0.0610352	0.55125	0.023365				1.10333	-0.00953674	1.1025	-0.0538826
0.552083	-0.04673	0.552083	0.0319481				1.105	-0.00953674	1.10417	-0.0605583
0.552917	-0.0352859	0.552917	0.0391006				1.10667	-0.00715256	1.10583	-0.064373
0.55375	-0.0267029	0.55375	0.0400543				1.10833	-0.00476837	1.1075	-0.0624657
0.554583	-0.0209808	0.554583	0.0367165				1.11	-0.0038147	1.10917	-0.0581741
0.555417	-0.0195503	0.555417	0.0329018				1.11167	-0.00429153	1.11083	-0.0538826
0.55625	-0.0224113	0.55625	0.0290871				1.11333	-0.00572205	1.1125	-0.0491142
0.557083	-0.0271797	0.557083	0.026226				1.115	-0.0109673	1.11417	-0.0414848
0.557917	-0.0319481	0.557917	0.0257492				1.11667	-0.0219345	1.11583	-0.0309944
0.55875	-0.0314713	0.55875	0.0281334				1.11833	-0.0357628	1.1175	-0.0224113
0.559583	-0.0267029	0.559583	0.0329018				1.12	-0.04673	1.11917	-0.0128746
0.560417	-0.0219345	0.560417	0.0348091				1.12167	-0.0524521	1.12083	-0.00286102
0.56125	-0.0185966	0.56125	0.0376701				1.12333	-0.0548363	1.1225	0.00524521
0.562083	-0.0128746	0.562083	0.0452995				1.125	-0.0543594	1.12417	0.00619888
0.562917	-0.0038147	0.562917	0.0591278				1.12667	-0.04673	1.12583	-0.00143051
0.56375	0.000953674	0.56375	0.0734329				1.12833	-0.0343323	1.1275	-0.014782
0.564583	-0.0038147	0.564583	0.0858307				1.13	-0.0247955	1.12917	-0.0305176
0.565417	-0.0138283	0.565417	0.0963211				1.13167	-0.020504	1.13083	-0.0472069
0.56625	-0.023365	0.56625	0.0991821				1.13333	-0.0185966	1.1325	-0.061512
0.567083	-0.0319481	0.567083	0.087738				1.135	-0.0190735	1.13417	-0.067234
0.567917	-0.0429153	0.567917	0.0648499				1.13667	-0.023365	1.13583	-0.0629425
0.56875	-0.0572205	0.56875	0.0429153				1.13833	-0.0281334	1.1375	-0.0510216
0.569583	-0.0662804	0.569583	0.0286102				1.14	-0.0276566	1.13917	-0.0395775
0.570417	-0.0662804	0.570417	0.0185966				1.14167	-0.026226	1.14083	-0.0338554
0.57125	-0.0605583	0.57125	0.0119209				1.14333	-0.0286102	1.1425	-0.0324249
0.572083	-0.0538826	0.572083	0.0100136				1.145	-0.0333786	1.14417	-0.0362396
0.572917	-0.0486374	0.572917	0.0138283				1.14667	-0.0348091	1.14583	-0.0433922
0.57375	-0.041008	0.57375	0.0185966				1.14833	-0.0324249	1.1475	-0.0500679
0.574583	-0.0338554	0.574583	0.0209808				1.15	-0.0295639	1.14917	-0.0534058
0.575417	-0.0295639	0.575417	0.023365				1.15167	-0.0295639	1.15083	-0.0495911
0.57625	-0.0305176	0.57625	0.0228882				1.15333	-0.0300407	1.1525	-0.041008
0.577083	-0.0309944	0.577083	0.0200272				1.155	-0.0252724	1.15417	-0.0286102
0.577917	-0.0271797	0.577917	0.0166893				1.15667	-0.0166893	1.15583	-0.017643
0.57875	-0.0200272	0.57875	0.0143051				1.15833	-0.0123978	1.1575	-0.0128746
0.579583	-0.0133514	0.579583	0.0133514				1.16	-0.0171661	1.15917	-0.0119209
0.580417	-0.00905991	0.580417	0.0100136				1.16167	-0.0247955	1.16083	-0.0123978
0.58125	-0.00667572	0.58125	0.00667572				1.16333	-0.0295639	1.1625	-0.014782
0.582083	-0.00762939	0.582083	0.00333786				1.165	-0.0309944	1.16417	-0.0200272
0.582917	-0.0119209	0.582917	0.000476837				1.16667	-0.0314713	1.16583	-0.0267029
0.58375	-0.0181198	0.58375	0.000476837				1.16833	-0.0286102	1.1675	-0.0309944
0.584583	-0.0200272	0.584583	0.00429153				1.17	-0.0214577	1.16917	-0.0352859
0.585417	-0.017643	0.585417	0.0128746				1.17167	-0.0133514	1.17083	-0.0405312
0.58625	-0.0138283	0.58625	0.026226				1.17333	-0.00858307	1.1725	-0.0457764
0.587083	-0.0114441	0.587083	0.0433922				1.175	-0.0114441	1.17417	-0.0486374
0.587917	-0.0109673	0.587917	0.0619888				1.17667	-0.0214577	1.17583	-0.0486374
0.58875	-0.0104904	0.58875	0.0748634				1.17833	-0.0367165	1.1775	-0.0448227
0.589583	-0.0123978	0.589583	0.0762939				1.18	-0.0500679	1.17917	-0.0367165
0.590417	-0.017643	0.590417	0.0681877				1.18167	-0.058651	1.18083	-0.0281334
0.59125	-0.0247955	0.59125	0.0572205				1.18333	-0.0596046	1.1825	-0.026226
0.592083	-0.0329018	0.592083	0.0495911				1.185	-0.0548363	1.18417	-0.0305176
0.592917	-0.0405312	0.592917	0.0419617				1.18667	-0.0481606	1.18583	-0.0391006
0.59375	-0.0472069	0.59375	0.0338554				1.18833	-0.041008	1.1875	-0.0500679
0.594583	-0.0514984	0.594583	0.026226				1.19	-0.0329018	1.18917	-0.0629425
0.595417	-0.0534058	0.595417	0.0219345				1.19167	-0.0224113	1.19083	-0.0729561
0.59625	-0.0519753	0.59625	0.0185966				1.19333	-0.0152588	1.1925	-0.0748634
0.597083	-0.0462532	0.597083	0.0114441				1.195	-0.0166893	1.19417	-0.0696182
0.597917	-0.0414848	0.597917	0.00286102				1.19667	-0.023365	1.19583	-0.0624657
0.59875	-0.0405312	0.59875	-0.00286102				1.19833	-0.0295639	1.1975	-0.0529289
0.599583	-0.0443459	0.599583	-0.00333786				1.2	-0.0343323	1.19917	-0.0419617
0.600417	-0.0481606	0.600417	0.000476837				1.20167	-0.0391006	1.20083	-0.0333786
0.60125	-0.0495911	0.60125	0.00619888				1.20333	-0.0414848	1.2025	-0.0295639
0.602083	-0.0486374	0.602083	0.0119209				1.205	-0.0357628	1.20417	-0.0290871
0.602917	-0.04673	0.602917	0.0138283				1.20667	-0.0243187	1.20583	-0.0286102
0.60375	-0.0419617	0.60375	0.0114441				1.20833	-0.0119209	1.2075	-0.0319481
0.604583	-0.0333786	0.604583	0.00715256				1.21	-0.00143051	1.20917	-0.0357628
0.605417	-0.0228882	0.605417	0.0038147				1.21167	0.00524521	1.21083	-0.0386238
0.60625	-0.0143051	0.60625	-0.00143051				1.21333	0.00810623	1.2125	-0.0400543
0.607083	-0.00810623	0.607083	-0.00667572				1.215	0.00619888	1.21417	-0.043869
0.607917	-0.00286102	0.607917	-0.00715256				1.21667	0.00238419	1.21583	-0.0486374
0.60875	0.00333786	0.60875	-0.000476837				1.21833	-0.00476837	1.2175	-0.0505447
0.609583	0.0119209	0.609583	0.00810623				1.22	-0.0119209	1.21917	-0.0505447
0.610417	0.0185966	0.610417	0.014782				1.22167	-0.0181198	1.22083	-0.0481606
0.61125	0.0185966	0.61125	0.0214577				1.22333	-0.023365	1.2225	-0.0419617
0.612083	0.0109673	0.612083	0.0271797				1.225	-0.0290871	1.22417	-0.0329018
0.612917	-0.00143051	0.612917	0.0286102				1.22667	-0.0357628	1.22583	-0.0243187
0.61375	-0.0123978	0.61375	0.0257492				1.22833	-0.0376701	1.2275	-0.020504
0.614583	-0.0219345	0.614583	0.020504				1.23	-0.0343323	1.22917	-0.0190735
0.615417	-0.0286102	0.615417	0.0157356				1.23167	-0.0267029	1.23083	-0.0209808
0.61625	-0.0309944	0.61625	0.0138283				1.23333	-0.0181198	1.2325	-0.0247955
0.617083	-0.0281334	0.617083	0.0166893				1.235	-0.00572205	1.23417	-0.0290871
0.617917	-0.0209808	0.617917	0.0219345				1.23667	0.00810623	1.23583	-0.0305176
0.61875	-0.0128746	0.61875	0.0276566				1.23833	0.0171661	1.2375	-0.0286102
0.619583	-0.00810623	0.619583	0.0314713				1.24	0.0171661	1.23917	-0.0252724
0.620417	-0.00619888	0.620417	0.0338554				1.24167	0.00905991	1.24083	-0.0190735
0.62125	-0.00333786	0.62125	0.0343323				1.24333	-0.00238419	1.2425	-0.0114441
0.622083	0	0.622083	0.0319481				1.245	-0.0157356	1.24417	-0.000953674
0.622917	-0.00190735	0.622917	0.0267029				1.24667	-0.0286102	1.24583	0.0104904
0.62375	-0.0104904	0.62375	0.0181198				1.24833	-0.0376701	1.2475	0.0209808
0.624583	-0.0195503	0.624583	0.0109673				1.25	-0.0414848	1.24917	0.0286102
0.625417	-0.0281334	0.625417	0.00810623				1.25167	-0.0419617	1.25083	0.0309944
0.62625	-0.0376701	0.62625	0.00905991				1.25333	-0.038147	1.2525	0.0338554
0.627083	-0.0452995	0.627083	0.0133514				1.255	-0.0333786	1.25417	0.0386238
0.627917	-0.0452995	0.627917	0.0181198				1.25667	-0.0290871	1.25583	0.0457764
0.62875	-0.0395775	0.62875	0.0228882				1.25833	-0.0271797	1.2575	0.0538826
0.629583	-0.0352859	0.629583	0.0276566				1.26	-0.0257492	1.25917	0.0691414
0.630417	-0.0338554	0.630417	0.0309944				1.26167	-0.023365	1.26083	0.0939369
0.63125	-0.0281334	0.63125	0.0329018				1.26333	-0.0252724	1.2625	0.12064
0.632083	-0.0190735	0.632083	0.0348091				1.265	-0.0300407	1.26417	0.140667
0.632917	-0.0128746	0.632917	0.0400543				1.26667	-0.0348091	1.26583	0.154972
0.63375	-0.0123978	0.63375	0.0495911				1.26833	-0.0348091	1.2675	0.168324
0.634583	-0.0152588	0.634583	0.0567436				1.27	-0.0314713	1.26917	0.181198
0.635417	-0.0152588	0.635417	0.0567436				1.27167	-0.0267029	1.27083	0.188351
0.63625	-0.0143051	0.63625	0.0505447				1.27333	-0.0200272	1.2725	0.191689
0.637083	-0.0133514	0.637083	0.0433922				1.275	-0.0162125	1.27417	0.197411
0.637917	-0.0119209	0.637917	0.0391006				1.27667	-0.0143051	1.27583	0.210762
0.63875	-0.00905991	0.63875	0.0367165				1.27833	-0.0133514	1.2775	0.231266
0.639583	-0.00572205	0.639583	0.0367165				1.28	-0.0138283	1.27917	0.253201
0.640417	-0.00572205	0.640417	0.0376701				1.28167	-0.0171661	1.28083	0.276089
0.64125	-0.00762939	0.64125	0.0400543				1.28333	-0.0219345	1.2825	0.303268
0.642083	-0.00810623	0.642083	0.0443459				1.285	-0.0214577	1.28417	0.334263
0.642917	-0.00715256	0.642917	0.0452995				1.28667	-0.0166893	1.28583	0.362396
0.64375	-0.00429153	0.64375	0.0424385				1.28833	-0.0109673	1.2875	0.381947
0.644583	-0.000476837	0.644583	0.038147				1.29	-0.00572205	1.28917	0.398636
0.645417	0.000953674	0.645417	0.0395775				1.29167	-0.00190735	1.29083	0.415802
0.64625	-0.00476837	0.64625	0.0472069				1.29333	0.00143051	1.2925	0.432491
0.647083	-0.017643	0.647083	0.0529289				1.295	0.0038147	1.29417	0.44775
0.647917	-0.0333786	0.647917	0.0543594				1.29667	0.00476837	1.29583	0.464439
0.64875	-0.0481606	0.64875	0.0543594				1.29833	0.00238419	1.2975	0.48542
0.649583	-0.0610352	0.649583	0.0553131				1.3	-0.00429153	1.29917	0.510693
0.650417	-0.0677109	0.650417	0.0538826				1.30167	-0.0109673	1.30083	0.541687
0.65125	-0.064373	0.65125	0.0457764				1.30333	-0.014782	1.3025	0.576496
0.652083	-0.0514984	0.652083	0.0338554				1.305	-0.0171661	1.30417	0.614166
0.652917	-0.0357628	0.652917	0.0252724				1.30667	-0.0200272	1.30583	0.650883
0.65375	-0.0238419	0.65375	0.023365				1.30833	-0.0243187	1.3075	0.688553
0.654583	-0.0200272	0.654583	0.026226				1.31	-0.0300407	1.30917	0.726223
0.655417	-0.020504	0.655417	0.0295639				1.31167	-0.0329018	1.31083	0.758648
0.65625	-0.023365	0.65625	0.0333786				1.31333	-0.0329018	1.3125	0.785828
0.657083	-0.0295639	0.657083	0.0371933				1.315	-0.0329018	1.31417	0.811577
0.657917	-0.0395775	0.657917	0.0367165				1.31667	-0.0348091	1.31583	0.840664
0.65875	-0.0486374	0.65875	0.0295639				1.31833	-0.0338554	1.3175	0.873089
0.659583	-0.0510216	0.659583	0.0157356				1.32	-0.0281334	1.31917	0.906944
0.660417	-0.0481606	0.660417	-0.000953674				1.32167	-0.0209808	1.32083	0.941753
0.66125	-0.0457764	0.66125	-0.0143051				1.32333	-0.0162125	1.3225	0.976562
0.662083	-0.043869	0.662083	-0.020504				1.325	-0.0133514	1.32417	1.00851
0.662917	-0.0376701	0.662917	-0.0190735				1.32667	-0.00858307	1.32583	1.03378
0.66375	-0.0295639	0.66375	-0.0157356				1.32833	-0.00524521	1.3275	1.05286
0.664583	-0.023365	0.664583	-0.0128746				1.33	-0.00572205	1.32917	1.0705
0.665417	-0.017643	0.665417	-0.00762939				1.33167	-0.0100136	1.33083	1.09148
0.66625	-0.0100136	0.66625	0.00143051				1.33333	-0.014782	1.3325	1.11294
0.667083	-0.00429153	0.667083	0.00858307				1.335	-0.017643	1.33417	1.13249
0.667917	-0.00333786	0.667917	0.0143051				1.33667	-0.0214577	1.33583	1.14918
0.66875	-0.00333786	0.66875	0.020504				1.33833	-0.0267029	1.3375	1.16396
0.669583	-0.00143051	0.669583	0.0290871				1.34	-0.0314713	1.33917	1.17254
0.670417	-0.00238419	0.670417	0.0348091				1.34167	-0.0367165	1.34083	1.17302
0.67125	-0.00953674	0.67125	0.0309944				1.34333	-0.041008	1.3425	1.17207
0.672083	-0.020504	0.672083	0.0224113				1.345	-0.0457764	1.34417	1.17588
0.672917	-0.0300407	0.672917	0.0152588				1.34667	-0.0491142	1.34583	1.18446
0.67375	-0.038147	0.67375	0.0128746				1.34833	-0.0500679	1.3475	1.19352
0.674583	-0.0452995	0.674583	0.0128746				1.35	-0.0491142	1.34917	1.19877
0.675417	-0.0495911	0.675417	0.0162125				1.35167	-0.0481606	1.35083	1.20163
0.67625	-0.04673	0.67625	0.0247955				1.35333	-0.0472069	1.3525	1.20258
0.677083	-0.0371933	0.677083	0.0352859				1.355	-0.0424385	1.35417	1.20354
0.677917	-0.0252724	0.677917	0.0419617				1.35667	-0.0338554	1.35583	1.20401
0.67875	-0.0143051	0.67875	0.043869				1.35833	-0.0247955	1.3575	1.20306
0.679583	-0.00476837	0.679583	0.0443459				1.36	-0.017643	1.35917	1.20497
0.680417	0.00286102	0.680417	0.0414848				1.36167	-0.0114441	1.36083	1.20544
0.68125	0.00524521	0.68125	0.0357628				1.36333	-0.00905991	1.3625	1.19877
0.682083	0.00238419	0.682083	0.0300407				1.365	-0.0119209	1.36417	1.18256
0.682917	-0.00286102	0.682917	0.0276566				1.36667	-0.0171661	1.36583	1.15967
0.68375	-0.00858307	0.68375	0.0267029				1.36833	-0.0219345	1.3675	1.13344
0.684583	-0.014782	0.684583	0.0238419				1.37	-0.0257492	1.36917	1.10197
0.685417	-0.020504	0.685417	0.0224113				1.37167	-0.0286102	1.37083	1.07098
0.68625	-0.0257492	0.68625	0.0228882				1.37333	-0.0286102	1.3725	1.04284
0.687083	-0.0300407	0.687083	0.023365				1.375	-0.0276566	1.37417	1.01995
0.687917	-0.0329018	0.687917	0.0209808				1.37667	-0.0300407	1.37583	0.998497
0.68875	-0.0357628	0.68875	0.0166893				1.37833	-0.0371933	1.3775	0.977039
0.689583	-0.0367165	0.689583	0.0162125				1.38	-0.0414848	1.37917	0.956059
0.690417	-0.0343323	0.690417	0.0200272				1.38167	-0.0371933	1.38083	0.932693
0.69125	-0.0309944	0.69125	0.0247955				1.38333	-0.0286102	1.3825	0.905514
0.692083	-0.0338554	0.692083	0.023365				1.385	-0.0190735	1.38417	0.876904
0.692917	-0.0414848	0.692917	0.0190735				1.38667	-0.0100136	1.38583	0.851631
0.69375	-0.0443459	0.69375	0.0162125				1.38833	0.00286102	1.3875	0.828743
0.694583	-0.0429153	0.694583	0.0138283				1.39	0.0166893	1.38917	0.805855
0.695417	-0.0414848	0.695417	0.00858307				1.39167	0.023365	1.39083	0.78249
0.69625	-0.041008	0.69625	0.0038147				1.39333	0.0219345	1.3925	0.761032
0.697083	-0.0333786	0.697083	0.00524521				1.395	0.0166893	1.39417	0.738621
0.697917	-0.0181198	0.697917	0.0119209				1.39667	0.0157356	1.39583	0.714302
0.69875	-0.00715256	0.69875	0.0200272				1.39833	0.0171661	1.3975	0.68903
0.699583	-0.00524521	0.699583	0.0295639				1.4	0.0162125	1.39917	0.666142
0.700417	-0.00572205	0.700417	0.0419617				1.40167	0.0119209	1.40083	0.647068
0.70125	-0.00238419	0.70125	0.0514984				1.40333	0.00524521	1.4025	0.627518
0.702083	0.00286102	0.702083	0.0557899				1.405	0.00190735	1.40417	0.605583
0.702917	0.00429153	0.702917	0.0557899				1.40667	-0.000953674	1.40583	0.580311
0.70375	0.00572205	0.70375	0.0510216				1.40833	-0.00572205	1.4075	0.552177
0.704583	0.0104904	0.704583	0.0395775				1.41	-0.0104904	1.40917	0.52309
0.705417	0.0143051	0.705417	0.0243187				1.41167	-0.00905991	1.41083	0.497818
0.70625	0.0119209	0.70625	0.0128746				1.41333	0	1.4125	0.477791
0.707083	0.00429153	0.707083	0.00667572				1.415	0.00810623	1.41417	0.463486
0.707917	-0.00238419	0.707917	0.00190735				1.41667	0.0119209	1.41583	0.453472
0.70875	-0.00619888	0.70875	-0.00238419				1.41833	0.0114441	1.4175	0.448227
0.709583	-0.00762939	0.709583	-0.00286102				1.42	0.00762939	1.41917	0.444889
0.710417	-0.00524521	0.710417	0				1.42167	-0.00286102	1.42083	0.43869
0.71125	-0.00143051	0.71125	0.00524521				1.42333	-0.0181198	1.4225	0.430584
0.712083	-0.00143051	0.712083	0.0133514				1.425	-0.0314713	1.42417	0.418186
0.712917	-0.00762939	0.712917	0.023365				1.42667	-0.0400543	1.42583	0.405788
0.71375	-0.0171661	0.71375	0.0314713				1.42833	-0.0457764	1.4275	0.393867
0.714583	-0.0286102	0.714583	0.0348091				1.43	-0.0500679	1.42917	0.385284
0.715417	-0.0391006	0.715417	0.0333786				1.43167	-0.0500679	1.43083	0.379086
0.71625	-0.043869	0.71625	0.0290871				1.43333	-0.043869	1.4325	0.376701
0.717083	-0.038147	0.717083	0.0243187				1.435	-0.0314713	1.43417	0.379562
0.717917	-0.0243187	0.717917	0.020504				1.43667	-0.0214577	1.43583	0.383854
0.71875	-0.00953674	0.71875	0.020504				1.43833	-0.0152588	1.4375	0.383854
0.719583	0.00143051	0.719583	0.0247955				1.44	-0.0157356	1.43917	0.378132
0.720417	0.00429153	0.720417	0.0319481				1.44167	-0.0200272	1.44083	0.368118
0.72125	-0.000476837	0.72125	0.0376701				1.44333	-0.0286102	1.4425	0.355721
0.722083	-0.00905991	0.722083	0.0424385				1.445	-0.0395775	1.44417	0.340462
0.722917	-0.0181198	0.722917	0.0481606				1.44667	-0.0457764	1.44583	0.326633
0.72375	-0.0267029	0.72375	0.0562668				1.44833	-0.0457764	1.4475	0.317574
0.724583	-0.0343323	0.724583	0.0629425				1.45	-0.038147	1.44917	0.312328
0.725417	-0.0414848	0.725417	0.0662804				1.45167	-0.0295639	1.45083	0.309944
0.72625	-0.0472069	0.72625	0.067234				1.45333	-0.023365	1.4525	0.30899
0.727083	-0.0514984	0.727083	0.0653267				1.455	-0.020504	1.45417	0.308037
0.727917	-0.0572205	0.727917	0.0567436				1.45667	-0.0214577	1.45583	0.304222
0.72875	-0.0624657	0.72875	0.0429153				1.45833	-0.0209808	1.4575	0.296116
0.729583	-0.0648499	0.729583	0.0281334				1.46	-0.0181198	1.45917	0.288963
0.730417	-0.0610352	0.730417	0.0162125				1.46167	-0.0109673	1.46083	0.284672
0.73125	-0.0500679	0.73125	0.0104904				1.46333	-0.00190735	1.4625	0.281334
0.732083	-0.0329018	0.732083	0.0100136				1.465	0.00572205	1.46417	0.277042
0.732917	-0.0114441	0.732917	0.0128746				1.46667	0.0109673	1.46583	0.273705
0.73375	0.00715256	0.73375	0.0171661				1.46833	0.0152588	1.4675	0.270367
0.734583	0.0157356	0.734583	0.0219345				1.47	0.017643	1.46917	0.263691
0.735417	0.0143051	0.735417	0.0314713				1.47167	0.0181198	1.47083	0.250816
0.73625	0.00143051	0.73625	0.041008				1.47333	0.0162125	1.4725	0.235558
0.737083	-0.0200272	0.737083	0.0491142				1.475	0.0128746	1.47417	0.22316
0.737917	-0.0433922	0.737917	0.0567436				1.47667	0.00810623	1.47583	0.212193
0.73875	-0.0591278	0.73875	0.064373				1.47833	-0.00238419	1.4775	0.205517
0.739583	-0.0638962	0.739583	0.067234				1.48	-0.0143051	1.47917	0.199318
0.740417	-0.0624657	0.740417	0.0591278				1.48167	-0.0257492	1.48083	0.19598
0.74125	-0.0576973	0.74125	0.0443459				1.48333	-0.0324249	1.4825	0.192642
0.742083	-0.0524521	0.742083	0.0286102				1.485	-0.0343323	1.48417	0.191212
0.742917	-0.0505447	0.742917	0.014782				1.48667	-0.0333786	1.48583	0.191212
0.74375	-0.0534058	0.74375	0.00286102				1.48833	-0.0290871	1.4875	0.189304
0.744583	-0.058651	0.744583	-0.00286102				1.49	-0.0214577	1.48917	0.18692
0.745417	-0.0629425	0.745417	0				1.49167	-0.0100136	1.49083	0.182152
0.74625	-0.0619888	0.74625	0.00715256				1.49333	0.000476837	1.4925	0.175953
0.747083	-0.0581741	0.747083	0.0123978				1.495	0.00572205	1.49417	0.169277
0.747917	-0.0534058	0.747917	0.0152588				1.49667	0.00429153	1.49583	0.164986
0.74875	-0.0481606	0.74875	0.0181198				1.49833	0.00238419	1.4975	0.165939
0.749583	-0.0405312	0.749583	0.0228882				1.5	0.00143051	1.49917	0.1688
0.750417	-0.0329018	0.750417	0.0305176				1.50167	-0.00238419	1.50083	0.169754
0.75125	-0.0309944	0.75125	0.041008				1.50333	-0.0133514	1.5025	0.16737
0.752083	-0.0338554	0.752083	0.0514984				1.505	-0.0252724	1.50417	0.163078
0.752917	-0.0391006	0.752917	0.0629425				1.50667	-0.0309944	1.50583	0.157833
0.75375	-0.0419617	0.75375	0.0710487				1.50833	-0.0357628	1.5075	0.150681
0.754583	-0.043869	0.754583	0.0720024				1.51	-0.0433922	1.50917	0.144005
0.755417	-0.0433922	0.755417	0.0648499				1.51167	-0.0510216	1.51083	0.14019
0.75625	-0.038147	0.75625	0.0548363				1.51333	-0.0505447	1.5125	0.141144
0.757083	-0.0290871	0.757083	0.0472069				1.515	-0.0429153	1.51417	0.145435
0.757917	-0.0185966	0.757917	0.0443459				1.51667	-0.0367165	1.51583	0.14782
0.75875	-0.0138283	0.75875	0.0462532				1.51833	-0.0309944	1.5175	0.145912
0.759583	-0.0157356	0.759583	0.0505447				1.52	-0.023365	1.51917	0.13876
0.760417	-0.020504	0.760417	0.0553131				1.52167	-0.0138283	1.52083	0.1297
0.76125	-0.0247955	0.76125	0.0581741				1.52333	-0.00524521	1.5225	0.125408
0.762083	-0.0276566	0.762083	0.0591278				1.525	-0.000476837	1.52417	0.123978
0.762917	-0.0286102	0.762917	0.0562668				1.52667	0.00286102	1.52583	0.123978
0.76375	-0.0247955	0.76375	0.0514984				1.52833	0.00476837	1.5275	0.125885
0.764583	-0.0162125	0.764583	0.0472069				1.53	0.00572205	1.52917	0.131607
0.765417	-0.00858307	0.765417	0.0472069				1.53167	0.00429153	1.53083	0.137329
0.76625	-0.00810623	0.76625	0.0510216				1.53333	0.000476837	1.5325	0.135422
0.767083	-0.014782	0.767083	0.0553131				1.535	-0.0038147	1.53417	0.125408
0.767917	-0.0252724	0.767917	0.0591278				1.53667	-0.00810623	1.53583	0.113964
0.76875	-0.0357628	0.76875	0.0600815				1.53833	-0.0100136	1.5375	0.106812
0.769583	-0.0462532	0.769583	0.0562668				1.54	-0.0109673	1.53917	0.104427
0.770417	-0.0538826	0.770417	0.0472069				1.54167	-0.0104904	1.54083	0.105858
0.77125	-0.0538826	0.77125	0.0371933				1.54333	-0.00953674	1.5425	0.109673
0.772083	-0.0452995	0.772083	0.0286102				1.545	-0.00953674	1.54417	0.113964
0.772917	-0.0329018	0.772917	0.0200272				1.54667	-0.00905991	1.54583	0.116825
0.77375	-0.0219345	0.77375	0.0128746				1.54833	-0.0100136	1.5475	0.115395
0.774583	-0.0123978	0.774583	0.0104904				1.55	-0.0128746	1.54917	0.109673
0.775417	-0.00524521	0.775417	0.0123978				1.55167	-0.0162125	1.55083	0.10252
0.77625	-0.00333786	0.77625	0.0123978				1.55333	-0.0200272	1.5525	0.0953674
0.777083	-0.00667572	0.777083	0.00715256				1.555	-0.0238419	1.55417	0.0905991
0.777917	-0.0133514	0.777917	0.00143051				1.55667	-0.0295639	1.55583	0.084877
0.77875	-0.0195503	0.77875	0.00143051				1.55833	-0.0324249	1.5575	0.0777245
0.779583	-0.0247955	0.779583	0.00667572				1.56	-0.0314713	1.55917	0.0724792
0.780417	-0.0300407	0.780417	0.0128746				1.56167	-0.0300407	1.56083	0.0696182
0.78125	-0.0348091	0.78125	0.0190735				1.56333	-0.0290871	1.5625	0.0705719
0.782083	-0.0386238	0.782083	0.026226				1.565	-0.0271797	1.56417	0.0729561
0.782917	-0.0391006	0.782917	0.0348091				1.56667	-0.0228882	1.56583	0.0767708
0.78375	-0.0371933	0.78375	0.0419617				1.56833	-0.020504	1.5675	0.0824928
0.784583	-0.0338554	0.784583	0.0452995				1.57	-0.0219345	1.56917	0.0882149
0.785417	-0.0290871	0.785417	0.0448227				1.57167	-0.0238419	1.57083	0.0934601
0.78625	-0.026226	0.78625	0.0414848				1.57333	-0.0209808	1.5725	0.0948906
0.787083	-0.0286102	0.787083	0.0386238				1.575	-0.0166893	1.57417	0.0939369
0.787917	-0.0352859	0.787917	0.0357628				1.57667	-0.0128746	1.57583	0.0910759
0.78875	-0.0424385	0.78875	0.0338554				1.57833	-0.0100136	1.5775	0.0858307
0.789583	-0.0457764	0.789583	0.0343323				1.58	-0.00572205	1.57917	0.0782013
0.790417	-0.0486374	0.790417	0.0395775				1.58167	-0.00238419	1.58083	0.0696182
0.79125	-0.0510216	0.79125	0.0452995				1.58333	-0.00572205	1.5825	0.064373
0.792083	-0.0510216	0.792083	0.0476837				1.585	-0.0109673	1.58417	0.0624657
0.792917	-0.0457764	0.792917	0.0476837				1.58667	-0.0152588	1.58583	0.0619888
0.79375	-0.0419617	0.79375	0.0476837				1.58833	-0.0190735	1.5875	0.0629425
0.794583	-0.0452995	0.794583	0.0472069				1.59	-0.0243187	1.58917	0.0662804
0.795417	-0.0500679	0.795417	0.043869				1.59167	-0.0290871	1.59083	0.0700951
0.79625	-0.0491142	0.79625	0.0395775				1.59333	-0.0290871	1.5925	0.0700951
0.797083	-0.0424385	0.797083	0.0386238				1.595	-0.0257492	1.59417	0.0667572
0.797917	-0.038147	0.797917	0.0424385				1.59667	-0.0195503	1.59583	0.0619888
0.79875	-0.0400543	0.79875	0.0462532				1.59833	-0.0100136	1.5975	0.0572205
0.799583	-0.0405312	0.799583	0.0472069				1.6	-0.000476837	1.59917	0.0519753
0.800417	-0.0376701	0.800417	0.04673				1.60167	0.00715256	1.60083	0.0500679
0.80125	-0.0376701	0.80125	0.0481606				1.60333	0.0104904	1.6025	0.0529289
0.802083	-0.0433922	0.802083	0.0543594				1.605	0.0100136	1.60417	0.061512
0.802917	-0.0514984	0.802917	0.0610352				1.60667	0.0100136	1.60583	0.0753403
0.80375	-0.0600815	0.80375	0.0629425				1.60833	0.0104904	1.6075	0.087738
0.804583	-0.0696182	0.804583	0.0624657				1.61	0.0114441	1.60917	0.0939369
0.805417	-0.0815392	0.805417	0.0634193				1.61167	0.0109673	1.61083	0.0925064
0.80625	-0.0948906	0.80625	0.0648499				1.61333	0.00619888	1.6125	0.0853539
0.807083	-0.103951	0.807083	0.0600815				1.615	-0.00190735	1.61417	0.0748634
0.807917	-0.105381	0.807917	0.0514984				1.61667	-0.0133514	1.61583	0.0610352
0.80875	-0.0987053	0.80875	0.0443459				1.61833	-0.0247955	1.6175	0.0481606
0.809583	-0.0882149	0.809583	0.0386238				1.62	-0.0295639	1.61917	0.0405312
0.810417	-0.0748634	0.810417	0.0309944				1.62167	-0.0257492	1.62083	0.0367165
0.81125	-0.0605583	0.81125	0.0257492				1.62333	-0.0133514	1.6225	0.0348091
0.812083	-0.0500679	0.812083	0.026226				1.625	0.000953674	1.62417	0.0348091
0.812917	-0.04673	0.812917	0.0309944				1.62667	0.00953674	1.62583	0.0367165
0.81375	-0.0495911	0.81375	0.0376701				1.62833	0.0133514	1.6275	0.041008
0.814583	-0.0557899	0.814583	0.0452995				1.63	0.0114441	1.62917	0.0452995
0.815417	-0.0634193	0.815417	0.0514984				1.63167	0.00476837	1.63083	0.0495911
0.81625	-0.0681877	0.81625	0.0514984				1.63333	-0.00429153	1.6325	0.0505447
0.817083	-0.0648499	0.817083	0.043869				1.635	-0.00715256	1.63417	0.0481606
0.817917	-0.0534058	0.817917	0.0329018				1.63667	-0.00143051	1.63583	0.0443459
0.81875	-0.041008	0.81875	0.0224113				1.63833	0.00715256	1.6375	0.0376701
0.819583	-0.0314713	0.819583	0.0138283				1.64	0.0152588	1.63917	0.0314713
0.820417	-0.0247955	0.820417	0.0104904				1.64167	0.0214577	1.64083	0.0286102
0.82125	-0.0224113	0.82125	0.0143051				1.64333	0.0276566	1.6425	0.0309944
0.822083	-0.0247955	0.822083	0.0195503				1.645	0.0314713	1.64417	0.0348091
0.822917	-0.0290871	0.822917	0.0209808				1.64667	0.0290871	1.64583	0.0376701
0.82375	-0.0305176	0.82375	0.0171661				1.64833	0.020504	1.6475	0.041008
0.824583	-0.0309944	0.824583	0.0100136				1.65	0.00810623	1.64917	0.0452995
0.825417	-0.0348091	0.825417	0.00190735				1.65167	-0.00429153	1.65083	0.0514984
0.82625	-0.0386238	0.82625	-0.00715256				1.65333	-0.0143051	1.6525	0.0581741
0.827083	-0.041008	0.827083	-0.0109673				1.655	-0.0224113	1.65417	0.0619888
0.827917	-0.0429153	0.827917	-0.00715256				1.65667	-0.0276566	1.65583	0.0619888
0.82875	-0.0472069	0.82875	0.00333786				1.65833	-0.0295639	1.6575	0.0629425
0.829583	-0.0514984	0.829583	0.017643				1.66	-0.0267029	1.65917	0.0653267
0.830417	-0.0510216	0.830417	0.0295639				1.66167	-0.023365	1.66083	0.064373
0.83125	-0.04673	0.83125	0.0338554				1.66333	-0.023365	1.6625	0.0596046
0.832083	-0.0443459	0.832083	0.0276566				1.665	-0.026226	1.66417	0.0572205
0.832917	-0.0457764	0.832917	0.017643				1.66667	-0.0295639	1.66583	0.0605583
0.83375	-0.04673	0.83375	0.00715256				1.66833	-0.0300407	1.6675	0.0619888
0.834583	-0.0429153	0.834583	-0.00286102				1.67	-0.023365	1.66917	0.0567436
0.835417	-0.0367165	0.835417	-0.00667572				1.67167	-0.0104904	1.67083	0.0500679
0.83625	-0.0305176	0.83625	0.000476837				1.67333	0.00429153	1.6725	0.0486374
0.837083	-0.0224113	0.837083	0.0157356				1.675	0.0152588	1.67417	0.0500679
0.837917	-0.0138283	0.837917	0.0295639				1.67667	0.0209808	1.67583	0.0495911
0.83875	-0.00810623	0.83875	0.0386238				1.67833	0.0238419	1.6775	0.0495911
0.839583	-0.00524521	0.839583	0.0433922				1.68	0.0219345	1.67917	0.0543594
0.840417	-0.0038147	0.840417	0.0391006				1.68167	0.0119209	1.68083	0.0557899
0.84125	-0.00524521	0.84125	0.0281334				1.68333	-0.000953674	1.6825	0.0510216
0.842083	-0.0109673	0.842083	0.0166893				1.685	-0.00905991	1.68417	0.0472069
0.842917	-0.0162125	0.842917	0.00762939				1.68667	-0.0104904	1.68583	0.04673
0.84375	-0.017643	0.84375	0.00143051				1.68833	-0.00858307	1.6875	0.0462532
0.844583	-0.017643	0.844583	0.00190735				1.69	-0.00476837	1.68917	0.0419617
0.845417	-0.0181198	0.845417	0.0133514				1.69167	0.000953674	1.69083	0.0391006
0.84625	-0.0181198	0.84625	0.0295639				1.69333	0.0100136	1.6925	0.0395775
0.847083	-0.0171661	0.847083	0.0424385				1.695	0.0185966	1.69417	0.0348091
0.847917	-0.0143051	0.847917	0.0500679				1.69667	0.026226	1.69583	0.0276566
0.84875	-0.0109673	0.84875	0.0538826				1.69833	0.0290871	1.6975	0.0200272
0.849583	-0.00715256	0.849583	0.0505447				1.7	0.0309944	1.69917	0.0181198
0.850417	-0.0038147	0.850417	0.0400543				1.70167	0.0333786	1.70083	0.0214577
0.85125	0	0.85125	0.0290871				1.70333	0.0333786	1.7025	0.026226
0.852083	0.00190735	0.852083	0.0195503				1.705	0.0286102	1.70417	0.0314713
0.852917	0.00476837	0.852917	0.0128746				1.70667	0.0185966	1.70583	0.0324249
0.85375	0.00858307	0.85375	0.00953674				1.70833	0.0100136	1.7075	0.0295639
0.854583	0.0104904	0.854583	0.0119209				1.71	0.00333786	1.70917	0.023365
0.855417	0.00905991	0.855417	0.0181198				1.71167	0.000476837	1.71083	0.0181198
0.85625	0.00238419	0.85625	0.0243187				1.71333	0.00286102	1.7125	0.0166893
0.857083	-0.00810623	0.857083	0.0271797				1.715	0.0119209	1.71417	0.0200272
0.857917	-0.0214577	0.857917	0.0286102				1.71667	0.0252724	1.71583	0.0271797
0.85875	-0.0352859	0.85875	0.0276566				1.71833	0.0338554	1.7175	0.038147
0.859583	-0.0452995	0.859583	0.0257492				1.72	0.0348091	1.71917	0.0519753
0.860417	-0.0514984	0.860417	0.0228882				1.72167	0.0300407	1.72083	0.0638962
0.86125	-0.0519753	0.86125	0.0190735				1.72333	0.0228882	1.7225	0.0705719
0.862083	-0.0462532	0.862083	0.0166893				1.725	0.014782	1.72417	0.0720024
0.862917	-0.0371933	0.862917	0.0166893				1.72667	0.0100136	1.72583	0.0729561
0.86375	-0.0295639	0.86375	0.0209808				1.72833	0.00953674	1.7275	0.0739098
0.864583	-0.0271797	0.864583	0.026226				1.73	0.0104904	1.72917	0.0743866
0.865417	-0.0271797	0.865417	0.0300407				1.73167	0.0119209	1.73083	0.0743866
0.86625	-0.026226	0.86625	0.0338554				1.73333	0.014782	1.7325	0.0739098
0.867083	-0.0257492	0.867083	0.0371933				1.735	0.0214577	1.73417	0.0748634
0.867917	-0.0238419	0.867917	0.0395775				1.73667	0.0281334	1.73583	0.0772476
0.86875	-0.0219345	0.86875	0.041008				1.73833	0.0333786	1.7375	0.0839233
0.869583	-0.0195503	0.869583	0.0391006				1.74	0.0362396	1.73917	0.0920296
0.870417	-0.014782	0.870417	0.0348091				1.74167	0.0343323	1.74083	0.0991821
0.87125	-0.00858307	0.87125	0.0319481				1.74333	0.0300407	1.7425	0.105858
0.872083	-0.000476837	0.872083	0.0314713				1.745	0.0267029	1.74417	0.11158
0.872917	0.00524521	0.872917	0.0319481				1.74667	0.0257492	1.74583	0.117302
0.87375	0.00715256	0.87375	0.0286102				1.74833	0.0243187	1.7475	0.121117
0.874583	0.00619888	0.874583	0.0252724				1.75	0.0228882	1.74917	0.12207
0.875417	0.00476837	0.875417	0.0276566				1.75167	0.0224113	1.75083	0.118732
0.87625	0.00238419	0.87625	0.0324249				1.75333	0.0214577	1.7525	0.113964
0.877083	-0.00143051	0.877083	0.0362396				1.755	0.0166893	1.75417	0.108719
0.877917	-0.00572205	0.877917	0.0376701				1.75667	0.00905991	1.75583	0.104904
0.87875	-0.00762939	0.87875	0.0405312				1.75833	0.00286102	1.7575	0.103951
0.879583	-0.00715256	0.879583	0.0448227				1.76	-0.000476837	1.75917	0.107288
0.880417	-0.00858307	0.880417	0.0476837				1.76167	0.00143051	1.76083	0.115395
0.88125	-0.0123978	0.88125	0.0481606				1.76333	0.00619888	1.7625	0.125885
0.882083	-0.0185966	0.882083	0.0457764				1.765	0.0100136	1.76417	0.135422
0.882917	-0.0271797	0.882917	0.0405312				1.76667	0.00953674	1.76583	0.139713
0.88375	-0.0371933	0.88375	0.0357628				1.76833	0.00619888	1.7675	0.139236
0.884583	-0.04673	0.884583	0.0343323				1.77	0.00286102	1.76917	0.134468
0.885417	-0.0538826	0.885417	0.0362396				1.77167	0.000476837	1.77083	0.129223
0.88625	-0.0557899	0.88625	0.0371933				1.77333	0	1.7725	0.122547
0.887083	-0.0548363	0.887083	0.038147				1.775	0.00286102	1.77417	0.116825
0.887917	-0.0481606	0.887917	0.041008				1.77667	0.0100136	1.77583	0.114441
0.88875	-0.0338554	0.88875	0.0433922				1.77833	0.0171661	1.7775	0.116348
0.889583	-0.0143051	0.889583	0.0424385				1.78	0.0214577	1.77917	0.123501
0.890417	0.00333786	0.890417	0.0362396				1.78167	0.0228882	1.78083	0.132561
0.89125	0.0123978	0.89125	0.0290871				1.78333	0.0190735	1.7825	0.141621
0.892083	0.0157356	0.892083	0.026226				1.785	0.0119209	1.78417	0.147343
0.892917	0.0143051	0.892917	0.0271797				1.78667	0.00143051	1.78583	0.150681
0.89375	0.00524521	0.89375	0.0305176				1.78833	-0.00429153	1.7875	0.146866
0.894583	-0.0100136	0.894583	0.0343323				1.79	-0.00238419	1.78917	0.134945
0.895417	-0.026226	0.895417	0.0391006				1.79167	0.00715256	1.79083	0.121593
0.89625	-0.0386238	0.89625	0.0443459				1.79333	0.023365	1.7925	0.116348
0.897083	-0.0495911	0.897083	0.0472069				1.795	0.0376701	1.79417	0.121117
0.897917	-0.0600815	0.897917	0.0476837				1.79667	0.0486374	1.79583	0.133514
0.89875	-0.064373	0.89875	0.0491142				1.79833	0.0538826	1.7975	0.151157
0.899583	-0.0610352	0.899583	0.0514984				1.8	0.0543594	1.79917	0.171185
0.900417	-0.0529289	0.900417	0.0529289				1.80167	0.0491142	1.80083	0.18549
0.90125	-0.0433922	0.90125	0.0524521				1.80333	0.0429153	1.8025	0.189781
0.902083	-0.0348091	0.902083	0.0529289				1.805	0.0400543	1.80417	0.185013
0.902917	-0.0295639	0.902917	0.0543594				1.80667	0.0414848	1.80583	0.17643
0.90375	-0.0319481	0.90375	0.0534058				1.80833	0.0462532	1.8075	0.1688
0.904583	-0.041008	0.904583	0.0505447				1.81	0.0514984	1.80917	0.164032
0.905417	-0.0524521	0.905417	0.0486374				1.81167	0.0572205	1.81083	0.164986
0.90625	-0.0605583	0.90625	0.0491142				1.81333	0.0600815	1.8125	0.171661
0.907083	-0.058651	0.907083	0.0510216				1.815	0.0600815	1.81417	0.183105
0.907917	-0.0448227	0.907917	0.0519753				1.81667	0.0610352	1.81583	0.194073
0.90875	-0.0257492	0.90875	0.0505447				1.81833	0.0634193	1.8175	0.200748
0.909583	-0.00810623	0.909583	0.0457764				1.82	0.0677109	1.81917	0.204086
0.910417	0.00476837	0.910417	0.0348091				1.82167	0.0705719	1.82083	0.208378
0.91125	0.0119209	0.91125	0.0228882				1.82333	0.0705719	1.8225	0.212193
0.912083	0.0119209	0.912083	0.0152588				1.825	0.0700951	1.82417	0.216007
0.912917	0.00333786	0.912917	0.0152588				1.82667	0.0681877	1.82583	0.218868
0.91375	-0.00715256	0.91375	0.0190735				1.82833	0.064373	1.8275	0.219822
0.914583	-0.014782	0.914583	0.0228882				1.83	0.0596046	1.82917	0.220776
0.915417	-0.0185966	0.915417	0.0271797				1.83167	0.0562668	1.83083	0.219822
0.91625	-0.0219345	0.91625	0.0329018				1.83333	0.0576973	1.8325	0.217915
0.917083	-0.0238419	0.917083	0.0352859				1.835	0.0619888	1.83417	0.213623
0.917917	-0.0219345	0.917917	0.0309944				1.83667	0.0681877	1.83583	0.209808
0.91875	-0.017643	0.91875	0.0257492				1.83833	0.0758171	1.8375	0.210285
0.919583	-0.0114441	0.919583	0.0252724				1.84	0.0824928	1.83917	0.2141
0.920417	0	0.920417	0.0290871				1.84167	0.084877	1.84083	0.217438
0.92125	0.0152588	0.92125	0.0319481				1.84333	0.0810623	1.8425	0.219345
0.922083	0.0267029	0.922083	0.0324249				1.845	0.0748634	1.84417	0.219822
0.922917	0.0281334	0.922917	0.0352859				1.84667	0.0700951	1.84583	0.218391
0.92375	0.0200272	0.92375	0.0371933				1.84833	0.0696182	1.8475	0.21553
0.924583	0.00715256	0.924583	0.0362396				1.85	0.0700951	1.84917	0.213623
0.925417	-0.0114441	0.925417	0.0367165				1.85167	0.0705719	1.85083	0.21553
0.92625	-0.0319481	0.92625	0.0400543				1.85333	0.0710487	1.8525	0.219822
0.927083	-0.04673	0.927083	0.0448227				1.855	0.0715256	1.85417	0.224113
0.927917	-0.0514984	0.927917	0.0462532				1.85667	0.0677109	1.85583	0.229836
0.92875	-0.0472069	0.92875	0.0443459				1.85833	0.0581741	1.8575	0.233173
0.929583	-0.0414848	0.929583	0.0424385				1.86	0.0476837	1.85917	0.234604
0.930417	-0.0362396	0.930417	0.0391006				1.86167	0.0400543	1.86083	0.230789
0.93125	-0.0333786	0.93125	0.0362396				1.86333	0.0371933	1.8625	0.221729
0.932083	-0.0314713	0.932083	0.0348091				1.865	0.0362396	1.86417	0.2141
0.932917	-0.0300407	0.932917	0.0343323				1.86667	0.0386238	1.86583	0.208378
0.93375	-0.0324249	0.93375	0.0338554				1.86833	0.0424385	1.8675	0.204563
0.934583	-0.0348091	0.934583	0.0314713				1.87	0.0448227	1.86917	0.199795
0.935417	-0.0357628	0.935417	0.0286102				1.87167	0.0448227	1.87083	0.19455
0.93625	-0.0333786	0.93625	0.0238419				1.87333	0.0476837	1.8725	0.191212
0.937083	-0.0309944	0.937083	0.0171661				1.875	0.0534058	1.87417	0.187874
0.937917	-0.0295639	0.937917	0.0119209				1.87667	0.0596046	1.87583	0.184536
0.93875	-0.0247955	0.93875	0.00619888				1.87833	0.0629425	1.8775	0.185013
0.939583	-0.017643	0.939583	-0.00238419				1.88	0.0658035	1.87917	0.186443
0.940417	-0.0100136	0.940417	-0.0100136				1.88167	0.0700951	1.88083	0.187397
0.94125	-0.00572205	0.94125	-0.0138283				1.88333	0.0710487	1.8825	0.188828
0.942083	-0.00429153	0.942083	-0.0152588				1.885	0.0677109	1.88417	0.193596
0.942917	-0.00715256	0.942917	-0.0185966				1.88667	0.064373	1.88583	0.19598
0.94375	-0.0181198	0.94375	-0.0209808				1.88833	0.0658035	1.8875	0.193119
0.944583	-0.0309944	0.944583	-0.0181198				1.89	0.0681877	1.88917	0.188351
0.945417	-0.0386238	0.945417	-0.0109673				1.89167	0.0677109	1.89083	0.189781
0.94625	-0.0386238	0.94625	-0.00333786				1.89333	0.0658035	1.8925	0.199795
0.947083	-0.0386238	0.947083	0.00572205				1.895	0.0638962	1.89417	0.216484
0.947917	-0.041008	0.947917	0.0185966				1.89667	0.0638962	1.89583	0.239372
0.94875	-0.0376701	0.94875	0.0324249				1.89833	0.064373	1.8975	0.267506
0.949583	-0.0290871	0.949583	0.0405312				1.9	0.0691414	1.89917	0.299931
0.950417	-0.0228882	0.950417	0.0391006				1.90167	0.0782013	1.90083	0.332832
0.95125	-0.0247955	0.95125	0.0329018				1.90333	0.0934601	1.9025	0.366211
0.952083	-0.0271797	0.952083	0.0276566				1.905	0.110626	1.90417	0.404835
0.952917	-0.0209808	0.952917	0.023365				1.90667	0.128269	1.90583	0.454426
0.95375	-0.0114441	0.95375	0.0181198				1.90833	0.146866	1.9075	0.519276
0.954583	-0.00762939	0.954583	0.0138283				1.91	0.165462	1.90917	0.601768
0.955417	-0.0109673	0.955417	0.0152588				1.91167	0.185013	1.91083	0.702381
0.95625	-0.017643	0.95625	0.0214577				1.91333	0.200748	1.9125	0.815868
0.957083	-0.0252724	0.957083	0.0286102				1.915	0.21553	1.91417	0.936985
0.957917	-0.0348091	0.957917	0.0348091				1.91667	0.231743	1.91583	1.06859
0.95875	-0.0457764	0.95875	0.0414848				1.91833	0.251293	1.9175	1.21021
0.959583	-0.0543594	0.959583	0.0476837				1.92	0.270844	1.91917	1.35851
0.960417	-0.0581741	0.960417	0.0481606				1.92167	0.286102	1.92083	1.50871
0.96125	-0.0562668	0.96125	0.0386238				1.92333	0.302792	1.9225	1.66416
0.962083	-0.0495911	0.962083	0.0219345				1.925	0.320911	1.92417	1.82533
0.962917	-0.0414848	0.962917	0.00810623				1.92667	0.338078	1.92583	1.98889
0.96375	-0.0352859	0.96375	0.00429153				1.92833	0.353336	1.9275	2.15149
0.964583	-0.0329018	0.964583	0.00810623				1.93	0.370979	1.92917	2.31504
0.965417	-0.0305176	0.965417	0.0190735				1.93167	0.396252	1.93083	2.48003
0.96625	-0.0238419	0.96625	0.0343323				1.93333	0.425339	1.9325	2.64406
0.967083	-0.014782	0.967083	0.0462532				1.935	0.450134	1.93417	2.80333
0.967917	-0.00858307	0.967917	0.0476837				1.93667	0.470161	1.93583	2.95639
0.96875	-0.00619888	0.96875	0.0391006				1.93833	0.489235	1.9375	3.10326
0.969583	-0.00667572	0.969583	0.0257492				1.94	0.505924	1.93917	3.24202
0.970417	-0.0100136	0.970417	0.0123978				1.94167	0.517368	1.94083	3.37267
0.97125	-0.0157356	0.97125	0.00333786				1.94333	0.524044	1.9425	3.49712
0.972083	-0.020504	0.972083	0.00238419				1.945	0.533581	1.94417	3.61633
0.972917	-0.0214577	0.972917	0.00858307				1.94667	0.54884	1.94583	3.73173
0.97375	-0.0181198	0.97375	0.0171661				1.94833	0.565052	1.9475	3.84188
0.974583	-0.0133514	0.974583	0.0228882				1.95	0.579834	1.94917	3.94726
0.975417	-0.0109673	0.975417	0.0238419				1.95167	0.592232	1.95083	4.04596
0.97625	-0.0138283	0.97625	0.0190735				1.95333	0.603199	1.9525	4.13609
0.977083	-0.0209808	0.977083	0.00953674				1.955	0.609875	1.95417	4.21381
0.977917	-0.0286102	0.977917	0.000953674				1.95667	0.613689	1.95583	4.2758
0.97875	-0.0348091	0.97875	-0.00238419				1.95833	0.617504	1.9575	4.32348
0.979583	-0.0343323	0.979583	0.000476837				1.96	0.624657	1.95917	4.36115
0.980417	-0.0276566	0.980417	0.00572205				1.96167	0.637054	1.96083	4.39167
0.98125	-0.0200272	0.98125	0.0114441				1.96333	0.65136	1.9625	4.40931
0.982083	-0.0185966	0.982083	0.0209808				1.965	0.660896	1.96417	4.4179
0.982917	-0.023365	0.982917	0.0300407				1.96667	0.664711	1.96583	4.4198
0.98375	-0.0286102	0.98375	0.0333786				1.96833	0.66328	1.9675	4.41551
0.984583	-0.0352859	0.984583	0.0329018				1.97	0.655651	1.96917	4.39739
0.985417	-0.0414848	0.985417	0.0343323				1.97167	0.64373	1.97083	4.36497
0.98625	-0.0424385	0.98625	0.0371933				1.97333	0.631809	1.9725	4.32777
0.987083	-0.0338554	0.987083	0.0343323				1.975	0.624657	1.97417	4.29153
0.987917	-0.0209808	0.987917	0.0257492				1.97667	0.618935	1.97583	4.25482
0.98875	-0.0119209	0.98875	0.017643				1.97833	0.612259	1.9775	4.21143
0.989583	-0.00905991	0.989583	0.0109673				1.98	0.600338	1.97917	4.1647
0.990417	-0.0123978	0.990417	0.00286102				1.98167	0.584602	1.98083	4.11558
0.99125	-0.0209808	0.99125	-0.00715256				1.98333	0.565529	1.9825	4.05979
0.992083	-0.0309944	0.992083	-0.0123978				1.985	0.545502	1.98417	3.9916
0.992917	-0.0357628	0.992917	-0.0109673				1.98667	0.529289	1.98583	3.91197
0.99375	-0.0371933	0.99375	-0.00238419				1.98833	0.518322	1.9875	3.8271
0.994583	-0.0371933	0.994583	0.0109673				1.99	0.516415	1.98917	3.73745
0.995417	-0.0348091	0.995417	0.0243187				1.99167	0.516891	1.99083	3.64113
0.99625	-0.0276566	0.99625	0.0352859				1.99333	0.518799	1.9925	3.53861
0.997083	-0.0209808	0.997083	0.041008				1.995	0.519753	1.99417	3.43418
0.997917	-0.0209808	0.997917	0.0443459				1.99667	0.519276	1.99583	3.32928
0.99875	-0.0252724	0.99875	0.0476837				1.99833	0.514984	1.9975	3.22437
0.999583	-0.026226	0.999583	0.0529289				2	0.504494	1.99917	3.11947
1.00042	-0.0243187	1.00042	0.0576973				2.00167	0.488758	2.00083	3.01504
1.00125	-0.0267029	1.00125	0.061512				2.00333	0.470638	2.0025	2.91586
1.00208	-0.0290871	1.00208	0.064373				2.005	0.451565	2.00417	2.82145
1.00292	-0.0238419	1.00292	0.0638962				2.00667	0.42963	2.00583	2.72989
1.00375	-0.0123978	1.00375	0.0576973				2.00833	0.402451	2.0075	2.63739
1.00458	-0.00429153	1.00458	0.0476837				2.01	0.376225	2.00917	2.5444
1.00542	-0.00238419	1.00542	0.038147				2.01167	0.358582	2.01083	2.45428
1.00625	-0.00190735	1.00625	0.0324249				2.01333	0.348091	2.0125	2.36654
1.00708	-0.00143051	1.00708	0.0295639				2.015	0.340462	2.01417	2.27928
1.00792	-0.00286102	1.00792	0.0276566				2.01667	0.33617	2.01583	2.19202
1.00875	-0.00858307	1.00875	0.0252724				2.01833	0.33617	2.0175	2.10714
1.00958	-0.0171661	1.00958	0.0228882				2.02	0.336647	2.01917	2.02417
1.01042	-0.0252724	1.01042	0.0181198				2.02167	0.332355	2.02083	1.9455
1.01125	-0.0305176	1.01125	0.0138283				2.02333	0.321865	2.0225	1.87111
1.01208	-0.0300407	1.01208	0.0119209				2.025	0.305176	2.02417	1.80292
1.01292	-0.0267029	1.01292	0.0138283				2.02667	0.285149	2.02583	1.73855
1.01375	-0.026226	1.01375	0.0162125				2.02833	0.263214	2.0275	1.67513
1.01458	-0.0290871	1.01458	0.0181198				2.03	0.240803	2.02917	1.61409
1.01542	-0.0319481	1.01542	0.020504				2.03167	0.220299	2.03083	1.55306
1.01625	-0.0338554	1.01625	0.0238419				2.03333	0.203609	2.0325	1.49536
1.01708	-0.038147	1.01708	0.0271797				2.035	0.195026	2.03417	1.43719
1.01792	-0.0457764	1.01792	0.0286102				2.03667	0.195503	2.03583	1.38092
1.01875	-0.0519753	1.01875	0.0257492				2.03833	0.201702	2.0375	1.3299
1.01958	-0.0505447	1.01958	0.020504				2.04	0.208378	2.03917	1.28555
1.02042	-0.041008	1.02042	0.0162125				2.04167	0.209332	2.04083	1.24502
1.02125	-0.0295639	1.02125	0.0162125				2.04333	0.207424	2.0425	1.20068
1.02208	-0.0209808	1.02208	0.0200272				2.045	0.203133	2.04417	1.15204
1.02292	-0.0152588	1.02292	0.0257492				2.04667	0.19598	2.04583	1.10435
1.02375	-0.0109673	1.02375	0.0305176				2.04833	0.188351	2.0475	1.06001
1.02458	-0.00810623	1.02458	0.0362396				2.05	0.180721	2.04917	1.01757
1.02542	-0.00905991	1.02542	0.0419617				2.05167	0.17643	2.05083	0.976086
1.02625	-0.0133514	1.02625	0.0433922				2.05333	0.172138	2.0525	0.942707
1.02708	-0.0195503	1.02708	0.0395775				2.055	0.170708	2.05417	0.916004
1.02792	-0.0271797	1.02792	0.0319481				2.05667	0.172138	2.05583	0.891209
1.02875	-0.0343323	1.02875	0.0247955				2.05833	0.172138	2.0575	0.866413
1.02958	-0.0405312	1.02958	0.0166893				2.06	0.16737	2.05917	0.843048
1.03042	-0.0443459	1.03042	0.00667572				2.06167	0.160217	2.06083	0.819683
1.03125	-0.0443459	1.03125	-0.00143051				2.06333	0.159264	2.0625	0.792503
1.03208	-0.0429153	1.03208	-0.00572205				2.065	0.161648	2.06417	0.765324
1.03292	-0.038147	1.03292	-0.00619888				2.06667	0.15974	2.06583	0.742912
1.03375	-0.0309944	1.03375	-0.00715256				2.06833	0.155926	2.0675	0.722408
1.03458	-0.0243187	1.03458	-0.00810623				2.07	0.157833	2.06917	0.702858
1.03542	-0.0200272	1.03542	-0.00905991				2.07167	0.166893	2.07083	0.686646
1.03625	-0.0162125	1.03625	-0.00905991				2.07333	0.174046	2.0725	0.675678
1.03708	-0.0104904	1.03708	-0.00905991				2.075	0.178814	2.07417	0.66328
1.03792	-0.00858307	1.03792	-0.0104904				2.07667	0.184059	2.07583	0.648499
1.03875	-0.0128746	1.03875	-0.0104904				2.07833	0.190735	2.0775	0.637531
1.03958	-0.0200272	1.03958	-0.00524521				2.08	0.199318	2.07917	0.632763
1.04042	-0.0281334	1.04042	0.00524521				2.08167	0.206947	2.08083	0.632763
1.04125	-0.0376701	1.04125	0.0171661				2.08333	0.217438	2.0825	0.635147
1.04208	-0.0510216	1.04208	0.0252724				2.085	0.231266	2.08417	0.6423
1.04292	-0.0610352	1.04292	0.0319481				2.08667	0.246525	2.08583	0.655651
1.04375	-0.0624657	1.04375	0.0386238				2.08833	0.264168	2.0875	0.669003
1.04458	-0.0557899	1.04458	0.0424385				2.09	0.282288	2.08917	0.6814
1.04542	-0.0481606	1.04542	0.0391006				2.09167	0.300884	2.09083	0.694275
1.04625	-0.043869	1.04625	0.0305176				2.09333	0.317574	2.0925	0.714302
1.04708	-0.0395775	1.04708	0.0257492				2.095	0.332832	2.09417	0.741482
1.04792	-0.0348091	1.04792	0.0286102				2.09667	0.351906	2.09583	0.767231
1.04875	-0.0286102	1.04875	0.0352859				2.09833	0.371933	2.0975	0.787735
1.04958	-0.020504	1.04958	0.0429153				2.1	0.39053	2.09917	0.806808
1.05042	-0.0138283	1.05042	0.0481606				2.10167	0.407696	2.10083	0.828743
1.05125	-0.0119209	1.05125	0.0510216				2.10333	0.423431	2.1025	0.849724
1.05208	-0.0138283	1.05208	0.0476837				2.105	0.434399	2.10417	0.86832
1.05292	-0.0166893	1.05292	0.0376701				2.10667	0.43869	2.10583	0.886917
1.05375	-0.0209808	1.05375	0.0271797				2.10833	0.43869	2.1075	0.907421
1.05458	-0.0295639	1.05458	0.0214577				2.11	0.436306	2.10917	0.923157
1.05542	-0.0386238	1.05542	0.0209808				2.11167	0.426292	2.11083	0.929832
1.05625	-0.0443459	1.05625	0.0247955				2.11333	0.408173	2.1125	0.928879
1.05708	-0.0429153	1.05708	0.0300407				2.115	0.384808	2.11417	0.923157
1.05792	-0.0371933	1.05792	0.0357628				2.11667	0.357628	2.11583	0.914097
1.05875	-0.0300407	1.05875	0.0386238				2.11833	0.329018	2.1175	0.905037
1.05958	-0.0238419	1.05958	0.0395775				2.12	0.299931	2.11917	0.897408
1.06042	-0.0200272	1.06042	0.041008				2.12167	0.277042	2.12083	0.886917
1.06125	-0.0181198	1.06125	0.0429153				2.12333	0.258923	2.1225	0.866413
1.06208	-0.0195503	1.06208	0.0452995				2.125	0.24128	2.12417	0.833511
1.06292	-0.0247955	1.06292	0.0452995				2.12667	0.221252	2.12583	0.790119
1.06375	-0.0319481	1.06375	0.0429153				2.12833	0.198841	2.1275	0.738621
1.06458	-0.0352859	1.06458	0.038147				2.13	0.17786	2.12917	0.687122
1.06542	-0.0338554	1.06542	0.0295639				2.13167	0.157833	2.13083	0.641346
1.06625	-0.0305176	1.06625	0.020504				2.13333	0.140667	2.1325	0.605106
1.06708	-0.0319481	1.06708	0.0133514				2.135	0.127316	2.13417	0.576973
1.06792	-0.0367165	1.06792	0.0123978				2.13667	0.116348	2.13583	0.556469
1.06875	-0.0395775	1.06875	0.017643				2.13833	0.107288	2.1375	0.54121
1.06958	-0.038147	1.06958	0.0243187				2.14	0.0967979	2.13917	0.527382
1.07042	-0.0352859	1.07042	0.0314713				2.14167	0.0829697	2.14083	0.51403
1.07125	-0.0319481	1.07125	0.0357628				2.14333	0.0634193	2.1425	0.501156
1.07208	-0.0257492	1.07208	0.038147				2.145	0.0414848	2.14417	0.488281
1.07292	-0.020504	1.07292	0.0367165				2.14667	0.0219345	2.14583	0.473022
1.07375	-0.0209808	1.07375	0.0329018				2.14833	0.00286102	2.1475	0.452042
1.07458	-0.0290871	1.07458	0.0319481				2.15	-0.0181198	2.14917	0.426292
1.07542	-0.0367165	1.07542	0.0309944				2.15167	-0.0452995	2.15083	0.396252
1.07625	-0.0400543	1.07625	0.0324249				2.15333	-0.0710487	2.1525	0.365257
1.07708	-0.0414848	1.07708	0.0367165				2.155	-0.0925064	2.15417	0.334263
1.07792	-0.0391006	1.07792	0.0448227				2.15667	-0.112057	2.15583	0.305653
1.07875	-0.0333786	1.07875	0.0519753				2.15833	-0.133991	2.1575	0.279903
1.07958	-0.026226	1.07958	0.0548363				2.16	-0.160217	2.15917	0.255108
1.08042	-0.0224113	1.08042	0.0562668				2.16167	-0.190258	2.16083	0.226974
1.08125	-0.0190735	1.08125	0.0572205				2.16333	-0.225544	2.1625	0.193596
1.08208	-0.0114441	1.08208	0.0548363				2.165	-0.26989	2.16417	0.154495
1.08292	-0.00238419	1.08292	0.0505447				2.16667	-0.328064	2.16583	0.111103
1.08375	0.00286102	1.08375	0.0495911				2.16833	-0.389576	2.1675	0.0648499
1.08458	0.0038147	1.08458	0.0514984				2.17	-0.443935	2.16917	0.0152588
1.08542	0.00238419	1.08542	0.0524521				2.17167	-0.486851	2.17083	-0.0367165
1.08625	-0.00333786	1.08625	0.0510216				2.17333	-0.524998	2.1725	-0.0920296
1.08708	-0.0171661	1.08708	0.0505447				2.175	-0.557423	2.17417	-0.14782
1.08792	-0.0348091	1.08792	0.0486374				2.17667	-0.575542	2.17583	-0.201702
1.08875	-0.0481606	1.08875	0.041008				2.17833	-0.578403	2.1775	-0.247955
1.08958	-0.0553131	1.08958	0.0300407				2.18	-0.569344	2.17917	-0.282764
1.09042	-0.0596046	1.09042	0.023365				2.18167	-0.552654	2.18083	-0.305176
1.09125	-0.0596046	1.09125	0.0228882				2.18333	-0.526905	2.1825	-0.310898
1.09208	-0.0491142	1.09208	0.023365				2.185	-0.488758	2.18417	-0.296116
1.09292	-0.0324249	1.09292	0.0238419				2.18667	-0.442505	2.18583	-0.262737
1.09375	-0.0171661	1.09375	0.0276566				2.18833	-0.391006	2.1875	-0.21553
1.09458	-0.00715256	1.09458	0.0352859				2.19	-0.342846	2.18917	-0.159264
1.09542	-0.00143051	1.09542	0.0414848				2.19167	-0.298977	2.19083	-0.0953674
1.09625	0	1.09625	0.0414848				2.19333	-0.254631	2.1925	-0.0314713
1.09708	-0.00619888	1.09708	0.0343323				2.195	-0.206947	2.19417	0.0300407
1.09792	-0.0181198	1.09792	0.0219345				2.19667	-0.15831	2.19583	0.0901222
1.09875	-0.0295639	1.09875	0.00905991				2.19833	-0.114918	2.1975	0.148296
1.09958	-0.0376701	1.09958	-0.000953674				2.2	-0.0710487	2.19917	0.200748
1.10042	-0.0414848	1.10042	-0.00429153				2.20167	-0.026226	2.20083	0.243187
1.10125	-0.0386238	1.10125	0				2.20333	0.0152588	2.2025	0.279427
1.10208	-0.0305176	1.10208	0.0109673				2.205	0.0457764	2.20417	0.311852
1.10292	-0.0224113	1.10292	0.0252724				2.20667	0.0638962	2.20583	0.340939
1.10375	-0.0181198	1.10375	0.0371933				2.20833	0.0796318	2.2075	0.365734
1.10458	-0.0143051	1.10458	0.0433922				2.21	0.0958443	2.20917	0.388145
1.10542	-0.00953674	1.10542	0.0405312				2.21167	0.11158	2.21083	0.41151
1.10625	-0.00810623	1.10625	0.0343323				2.21333	0.123501	2.2125	0.436783
1.10708	-0.0114441	1.10708	0.0305176				2.215	0.133514	2.21417	0.457287
1.10792	-0.0171661	1.10792	0.0314713				2.21667	0.143051	2.21583	0.468254
1.10875	-0.0228882	1.10875	0.0329018				2.21833	0.151157	2.2175	0.471592
1.10958	-0.0305176	1.10958	0.0333786				2.22	0.157833	2.21917	0.473022
1.11042	-0.0386238	1.11042	0.0357628				2.22167	0.162601	2.22083	0.47636
1.11125	-0.0429153	1.11125	0.0391006				2.22333	0.170708	2.2225	0.481129
1.11208	-0.0419617	1.11208	0.0391006				2.225	0.181198	2.22417	0.490665
1.11292	-0.0367165	1.11292	0.0343323				2.22667	0.19455	2.22583	0.508308
1.11375	-0.0286102	1.11375	0.0290871				2.22833	0.207424	2.2275	0.528812
1.11458	-0.0190735	1.11458	0.0243187				2.23	0.217915	2.22917	0.547886
1.11542	-0.0123978	1.11542	0.0157356				2.23167	0.23222	2.23083	0.564575
1.11625	-0.0123978	1.11625	0.00238419				2.23333	0.248432	2.2325	0.580788
1.11708	-0.0185966	1.11708	-0.00953674				2.235	0.264645	2.23417	0.59557
1.11792	-0.0276566	1.11792	-0.0143051				2.23667	0.277042	2.23583	0.60606
1.11875	-0.038147	1.11875	-0.0138283				2.23833	0.28801	2.2375	0.615597
1.11958	-0.0457764	1.11958	-0.00953674				2.24	0.2985	2.23917	0.62561
1.12042	-0.0486374	1.12042	-0.000476837				2.24167	0.307083	2.24083	0.63467
1.12125	-0.0457764	1.12125	0.0104904				2.24333	0.315189	2.2425	0.639439
1.12208	-0.041008	1.12208	0.0166893				2.245	0.324249	2.24417	0.639915
1.12292	-0.0386238	1.12292	0.0152588				2.24667	0.332355	2.24583	0.640869
1.12375	-0.0376701	1.12375	0.0100136				2.24833	0.338078	2.2475	0.642776
1.12458	-0.0367165	1.12458	0.00476837				2.25	0.340939	2.24917	0.645638
1.12542	-0.0386238	1.12542	0				2.25167	0.339508	2.25083	0.647545
1.12625	-0.0433922	1.12625	-0.00238419				2.25333	0.332355	2.2525	0.646114
1.12708	-0.0462532	1.12708	0.000953674				2.255	0.324726	2.25417	0.643253
1.12792	-0.0429153	1.12792	0.00810623				2.25667	0.324726	2.25583	0.6423
1.12875	-0.0386238	1.12875	0.0123978				2.25833	0.330925	2.2575	0.643253
1.12958	-0.0405312	1.12958	0.0104904				2.26	0.339031	2.25917	0.64373
1.13042	-0.0495911	1.13042	0.00619888				2.26167	0.3438	2.26083	0.641823
1.13125	-0.0638962	1.13125	0.0038147				2.26333	0.346184	2.2625	0.641823
1.13208	-0.0786781	1.13208	0.00238419				2.265	0.34523	2.26417	0.644684
1.13292	-0.0915527	1.13292	-0.00190735				2.26667	0.340939	2.26583	0.647068
1.13375	-0.0958443	1.13375	-0.00619888				2.26833	0.33617	2.2675	0.643253
1.13458	-0.0891685	1.13458	-0.00858307				2.27	0.333309	2.26917	0.635624
1.13542	-0.0734329	1.13542	-0.0100136				2.27167	0.330925	2.27083	0.627518
1.13625	-0.0553131	1.13625	-0.0128746				2.27333	0.328541	2.2725	0.618458
1.13708	-0.0414848	1.13708	-0.0162125				2.275	0.327587	2.27417	0.60606
1.13792	-0.0329018	1.13792	-0.0133514				2.27667	0.326633	2.27583	0.589371
1.13875	-0.0286102	1.13875	-0.00238419				2.27833	0.324249	2.2775	0.575542
1.13958	-0.0290871	1.13958	0.0143051				2.28	0.319958	2.27917	0.56839
1.14042	-0.0305176	1.14042	0.0290871				2.28167	0.31805	2.28083	0.567913
1.14125	-0.0300407	1.14125	0.0367165				2.28333	0.321865	2.2825	0.572205
1.14208	-0.0252724	1.14208	0.0400543				2.285	0.329494	2.28417	0.576973
1.14292	-0.0219345	1.14292	0.041008				2.28667	0.337124	2.28583	0.580311
1.14375	-0.0224113	1.14375	0.0386238				2.28833	0.344753	2.2875	0.580311
1.14458	-0.0257492	1.14458	0.0324249				2.29	0.349998	2.28917	0.576973
1.14542	-0.0314713	1.14542	0.0276566				2.29167	0.353336	2.29083	0.570297
1.14625	-0.0371933	1.14625	0.0252724				2.29333	0.353813	2.2925	0.559807
1.14708	-0.0405312	1.14708	0.0257492				2.295	0.349998	2.29417	0.549316
1.14792	-0.0405312	1.14792	0.023365				2.29667	0.342369	2.29583	0.543118
1.14875	-0.0414848	1.14875	0.0162125				2.29833	0.333786	2.2975	0.544548
1.14958	-0.0433922	1.14958	0.00619888				2.3	0.327587	2.29917	0.546455
1.15042	-0.0429153	1.15042	-0.00143051				2.30167	0.320435	2.30083	0.545979
1.15125	-0.038147	1.15125	-0.00286102				2.30333	0.30899	2.3025	0.545979
1.15208	-0.0319481	1.15208	-0.00238419				2.305	0.294685	2.30417	0.546932
1.15292	-0.0257492	1.15292	-0.00190735				2.30667	0.284195	2.30583	0.543118
1.15375	-0.017643	1.15375	0.000953674				2.30833	0.275135	2.3075	0.533104
1.15458	-0.00905991	1.15458	0.0104904				2.31	0.263214	2.30917	0.52166
1.15542	-0.00333786	1.15542	0.0219345				2.31167	0.25177	2.31083	0.511169
1.15625	-0.00286102	1.15625	0.0281334				2.31333	0.246048	2.3125	0.499249
1.15708	-0.00715256	1.15708	0.0252724				2.315	0.245571	2.31417	0.487804
1.15792	-0.0157356	1.15792	0.0166893				2.31667	0.244141	2.31583	0.481129
1.15875	-0.0267029	1.15875	0.00715256				2.31833	0.24271	2.3175	0.477314
1.15958	-0.0400543	1.15958	0.000953674				2.32	0.244617	2.31917	0.470638
1.16042	-0.0534058	1.16042	0				2.32167	0.247478	2.32083	0.461102
1.16125	-0.0677109	1.16125	0.00429153				2.32333	0.243664	2.3225	0.453472
1.16208	-0.0786781	1.16208	0.0152588				2.325	0.232697	2.32417	0.446796
1.16292	-0.0824928	1.16292	0.0300407				2.32667	0.218868	2.32583	0.438213
1.16375	-0.0782013	1.16375	0.0429153				2.32833	0.20647	2.3275	0.428677
1.16458	-0.0658035	1.16458	0.0472069				2.33	0.194073	2.32917	0.421047
1.16542	-0.0500679	1.16542	0.0424385				2.33167	0.179768	2.33083	0.413418
1.16625	-0.0371933	1.16625	0.0300407				2.33333	0.166893	2.3325	0.405788
1.16708	-0.0309944	1.16708	0.014782				2.335	0.160694	2.33417	0.400543
1.16792	-0.0276566	1.16792	0.00238419				2.33667	0.15831	2.33583	0.398636
1.16875	-0.0276566	1.16875	-0.00572205				2.33833	0.151157	2.3375	0.398159
1.16958	-0.0329018	1.16958	-0.00905991				2.34	0.139236	2.33917	0.39959
1.17042	-0.0424385	1.17042	-0.0114441				2.34167	0.133038	2.34083	0.402927
1.17125	-0.0491142	1.17125	-0.0119209				2.34333	0.133514	2.3425	0.402451
1.17208	-0.0510216	1.17208	-0.0104904				2.345	0.136375	2.34417	0.398636
1.17292	-0.0529289	1.17292	-0.00905991				2.34667	0.13876	2.34583	0.39196
1.17375	-0.0567436	1.17375	-0.00762939				2.34833	0.143528	2.3475	0.387192
1.17458	-0.0562668	1.17458	-0.00572205				2.35	0.150681	2.34917	0.386238
1.17542	-0.0495911	1.17542	-0.00333786				2.35167	0.154018	2.35083	0.391006
1.17625	-0.0424385	1.17625	0.00238419				2.35333	0.154495	2.3525	0.400066
1.17708	-0.0376701	1.17708	0.0119209				2.355	0.153542	2.35417	0.409603
1.17792	-0.0357628	1.17792	0.0219345				2.35667	0.149727	2.35583	0.418663
1.17875	-0.0343323	1.17875	0.0267029				2.35833	0.142574	2.3575	0.427246
1.17958	-0.0348091	1.17958	0.0252724				2.36	0.137806	2.35917	0.435352
1.18042	-0.0338554	1.18042	0.0228882				2.36167	0.137806	2.36083	0.438213
1.18125	-0.0305176	1.18125	0.0209808				2.36333	0.141621	2.3625	0.439167
1.18208	-0.0243187	1.18208	0.017643				2.365	0.143528	2.36417	0.439644
1.18292	-0.0195503	1.18292	0.0138283				2.36667	0.142097	2.36583	0.438213
1.18375	-0.0200272	1.18375	0.0104904				2.36833	0.141621	2.3675	0.431061
1.18458	-0.0252724	1.18458	0.0100136				2.37	0.139713	2.36917	0.41914
1.18542	-0.0348091	1.18542	0.00953674				2.37167	0.136375	2.37083	0.413895
1.18625	-0.0443459	1.18625	0.00667572				2.37333	0.127792	2.3725	0.414371
1.18708	-0.0514984	1.18708	0.00429153				2.375	0.121117	2.37417	0.415325
1.18792	-0.0538826	1.18792	0.00524521				2.37667	0.119686	2.37583	0.414371
1.18875	-0.0514984	1.18875	0.0133514				2.37833	0.12064	2.3775	0.413895
1.18958	-0.0505447	1.18958	0.0228882				2.38	0.118256	2.37917	0.416279
1.19042	-0.0514984	1.19042	0.0309944				2.38167	0.110626	2.38083	0.418186
1.19125	-0.0524521	1.19125	0.0348091				2.38333	0.101566	2.3825	0.417709
1.19208	-0.0548363	1.19208	0.0352859				2.385	0.0915527	2.38417	0.418186
1.19292	-0.0610352	1.19292	0.0329018				2.38667	0.082016	2.38583	0.421047
1.19375	-0.0677109	1.19375	0.026226				2.38833	0.0758171	2.3875	0.425339
1.19458	-0.0681877	1.19458	0.0209808				2.39	0.0758171	2.38917	0.427246
1.19542	-0.0667572	1.19542	0.0219345				2.39167	0.082016	2.39083	0.427246
1.19625	-0.0700951	1.19625	0.0276566				2.39333	0.0920296	2.3925	0.42963
1.19708	-0.0734329	1.19708	0.0305176				2.395	0.103951	2.39417	0.438213
1.19792	-0.0696182	1.19792	0.0290871				2.39667	0.112534	2.39583	0.449181
1.19875	-0.061512	1.19875	0.0281334				2.39833	0.115871	2.3975	0.458241
1.19958	-0.0548363	1.19958	0.0300407				2.4	0.115395	2.39917	0.462055
1.20042	-0.0500679	1.20042	0.0305176				2.40167	0.114441	2.40083	0.463486
1.20125	-0.0457764	1.20125	0.0309944				2.40333	0.115871	2.4025	0.461102
1.20208	-0.043869	1.20208	0.0324249				2.405	0.116825	2.40417	0.452518
1.20292	-0.0429153	1.20292	0.0329018				2.40667	0.118732	2.40583	0.439644
1.20375	-0.038147	1.20375	0.0309944				2.40833	0.119686	2.4075	0.427723
1.20458	-0.0290871	1.20458	0.026226				2.41	0.120163	2.40917	0.423431
1.20542	-0.0195503	1.20542	0.0214577				2.41167	0.119686	2.41083	0.423908
1.20625	-0.0128746	1.20625	0.0190735				2.41333	0.117779	2.4125	0.424385
1.20708	-0.0114441	1.20708	0.0200272				2.415	0.116348	2.41417	0.423431
1.20792	-0.0181198	1.20792	0.0243187				2.41667	0.116348	2.41583	0.425339
1.20875	-0.0300407	1.20875	0.0295639				2.41833	0.12064	2.4175	0.431538
1.20958	-0.043869	1.20958	0.0300407				2.42	0.129223	2.41917	0.43726
1.21042	-0.0543594	1.21042	0.0243187				2.42167	0.135899	2.42083	0.439167
1.21125	-0.0581741	1.21125	0.0133514				2.42333	0.136375	2.4225	0.43726
1.21208	-0.0553131	1.21208	0.00333786				2.425	0.129223	2.42417	0.432968
1.21292	-0.0491142	1.21292	-0.000953674				2.42667	0.117302	2.42583	0.431061
1.21375	-0.04673	1.21375	-0.000476837				2.42833	0.105381	2.4275	0.4282
1.21458	-0.0491142	1.21458	0.00476837				2.43	0.0944138	2.42917	0.422001
1.21542	-0.0543594	1.21542	0.0143051				2.43167	0.0905991	2.43083	0.413895
1.21625	-0.0591278	1.21625	0.0267029				2.43333	0.0953674	2.4325	0.41008
1.21708	-0.0596046	1.21708	0.0338554				2.435	0.106812	2.43417	0.413895
1.21792	-0.0581741	1.21792	0.0290871				2.43667	0.118256	2.43583	0.414848
1.21875	-0.0572205	1.21875	0.0157356				2.43833	0.126362	2.4375	0.414848
1.21958	-0.0576973	1.21958	0.00286102				2.44	0.13113	2.43917	0.413418
1.22042	-0.0567436	1.22042	-0.00286102				2.44167	0.132084	2.44083	0.411987
1.22125	-0.0567436	1.22125	-0.00619888				2.44333	0.1297	2.4425	0.407219
1.22208	-0.0576973	1.22208	-0.00858307				2.445	0.126362	2.44417	0.401497
1.22292	-0.0567436	1.22292	-0.00619888				2.44667	0.123501	2.44583	0.39959
1.22375	-0.0505447	1.22375	0.000953674				2.44833	0.123024	2.4475	0.400543
1.22458	-0.0429153	1.22458	0.00715256				2.45	0.124931	2.44917	0.402927
1.22542	-0.0371933	1.22542	0.00762939				2.45167	0.128269	2.45083	0.406265
1.22625	-0.0319481	1.22625	0.00762939				2.45333	0.134468	2.4525	0.409126
1.22708	-0.0267029	1.22708	0.00905991				2.455	0.141144	2.45417	0.41008
1.22792	-0.0247955	1.22792	0.0114441				2.45667	0.146866	2.45583	0.405788
1.22875	-0.0247955	1.22875	0.014782				2.45833	0.147343	2.4575	0.399113
1.22958	-0.0228882	1.22958	0.0162125				2.46	0.142097	2.45917	0.393391
1.23042	-0.0157356	1.23042	0.0119209				2.46167	0.134945	2.46083	0.387669
1.23125	-0.0100136	1.23125	0.00524521				2.46333	0.127792	2.4625	0.381947
1.23208	-0.0104904	1.23208	0.00190735				2.465	0.121593	2.46417	0.377655
1.23292	-0.0157356	1.23292	0.00476837				2.46667	0.116348	2.46583	0.376225
1.23375	-0.0224113	1.23375	0.00715256				2.46833	0.11158	2.4675	0.377655
1.23458	-0.0267029	1.23458	0.00953674				2.47	0.106812	2.46917	0.380039
1.23542	-0.0295639	1.23542	0.0152588				2.47167	0.0991821	2.47083	0.380993
1.23625	-0.0314713	1.23625	0.023365				2.47333	0.0901222	2.4725	0.379562
1.23708	-0.0314713	1.23708	0.0286102				2.475	0.0805855	2.47417	0.375748
1.23792	-0.0276566	1.23792	0.0286102				2.47667	0.0734329	2.47583	0.370979
1.23875	-0.023365	1.23875	0.0267029				2.47833	0.0705719	2.4775	0.365257
1.23958	-0.0228882	1.23958	0.0252724				2.48	0.0743866	2.47917	0.359058
1.24042	-0.0276566	1.24042	0.026226				2.48167	0.0815392	2.48083	0.353813
1.24125	-0.0348091	1.24125	0.0271797				2.48333	0.0901222	2.4825	0.347614
1.24208	-0.0376701	1.24208	0.0257492				2.485	0.0991821	2.48417	0.337601
1.24292	-0.0362396	1.24292	0.0243187				2.48667	0.109196	2.48583	0.324726
1.24375	-0.0333786	1.24375	0.023365				2.48833	0.119686	2.4875	0.312805
1.24458	-0.0305176	1.24458	0.017643				2.49	0.127316	2.48917	0.304699
1.24542	-0.0252724	1.24542	0.00905991				2.49167	0.13113	2.49083	0.301838
1.24625	-0.0190735	1.24625	0.00333786				2.49333	0.134945	2.4925	0.304699
1.24708	-0.017643	1.24708	0.00572205				2.495	0.137329	2.49417	0.313759
1.24792	-0.0195503	1.24792	0.0123978				2.49667	0.134945	2.49583	0.324726
1.24875	-0.0228882	1.24875	0.0185966				2.49833	0.126362	2.4975	0.333786
1.24958	-0.026226	1.24958	0.0209808				2.5	0.115871	2.49917	0.339985
1.25042	-0.0305176	1.25042	0.020504				2.50167	0.109196	2.50083	0.342846
1.25125	-0.0362396	1.25125	0.017643				2.50333	0.103951	2.5025	0.342846
1.25208	-0.0391006	1.25208	0.0114441				2.505	0.0967979	2.50417	0.3438
1.25292	-0.0405312	1.25292	0.00143051				2.50667	0.0915527	2.50583	0.348568
1.25375	-0.0400543	1.25375	-0.00858307				2.50833	0.0925064	2.5075	0.356674
1.25458	-0.0362396	1.25458	-0.0138283				2.51	0.0982285	2.50917	0.36335
1.25542	-0.0305176	1.25542	-0.0123978				2.51167	0.103474	2.51083	0.368118
1.25625	-0.0252724	1.25625	-0.0104904				2.51333	0.106335	2.5125	0.370502
1.25708	-0.0228882	1.25708	-0.00715256				2.515	0.109196	2.51417	0.370026
1.25792	-0.0224113	1.25792	-0.000476837				2.51667	0.11301	2.51583	0.367165
1.25875	-0.0209808	1.25875	0.00905991				2.51833	0.11301	2.5175	0.361443
1.25958	-0.0190735	1.25958	0.017643				2.52	0.104904	2.51917	0.353336
1.26042	-0.0181198	1.26042	0.0200272				2.52167	0.0939369	2.52083	0.347614
1.26125	-0.0157356	1.26125	0.0190735				2.52333	0.0844002	2.5225	0.348568
1.26208	-0.0138283	1.26208	0.014782				2.525	0.0786781	2.52417	0.357151
1.26292	-0.0128746	1.26292	0.00667572				2.52667	0.0786781	2.52583	0.366688
1.26375	-0.0162125	1.26375	-0.0038147				2.52833	0.0844002	2.5275	0.372887
1.26458	-0.0209808	1.26458	-0.0104904				2.53	0.0948906	2.52917	0.379086
1.26542	-0.026226	1.26542	-0.0109673				2.53167	0.105381	2.53083	0.388145
1.26625	-0.0329018	1.26625	-0.00953674				2.53333	0.113964	2.5325	0.396729
1.26708	-0.041008	1.26708	-0.00905991				2.535	0.115871	2.53417	0.400543
1.26792	-0.0519753	1.26792	-0.00905991				2.53667	0.11158	2.53583	0.402451
1.26875	-0.0619888	1.26875	-0.00524521				2.53833	0.104427	2.5375	0.406742
1.26958	-0.0710487	1.26958	0.000476837				2.54	0.100136	2.53917	0.412464
1.27042	-0.0758171	1.27042	0.00286102				2.54167	0.0987053	2.54083	0.417233
1.27125	-0.0748634	1.27125	0.00333786				2.54333	0.101089	2.5425	0.421524
1.27208	-0.0662804	1.27208	0.00333786				2.545	0.107288	2.54417	0.426292
1.27292	-0.0534058	1.27292	0.00476837				2.54667	0.110149	2.54583	0.434399
1.27375	-0.0386238	1.27375	0.00476837				2.54833	0.106812	2.5475	0.443935
1.27458	-0.0271797	1.27458	0.00333786				2.55	0.099659	2.54917	0.45681
1.27542	-0.0247955	1.27542	0.0038147				2.55167	0.0953674	2.55083	0.474453
1.27625	-0.0295639	1.27625	0.00429153				2.55333	0.0910759	2.5525	0.496387
1.27708	-0.0348091	1.27708	0.00476837				2.555	0.0867844	2.55417	0.518322
1.27792	-0.0338554	1.27792	0.00429153				2.55667	0.0858307	2.55583	0.536919
1.27875	-0.0295639	1.27875	0.00238419				2.55833	0.0901222	2.5575	0.555038
1.27958	-0.0257492	1.27958	-0.00333786				2.56	0.0929832	2.55917	0.573635
1.28042	-0.0209808	1.28042	-0.0138283				2.56167	0.0886917	2.56083	0.590801
1.28125	-0.0162125	1.28125	-0.0252724				2.56333	0.0829697	2.5625	0.609398
1.28208	-0.0143051	1.28208	-0.0338554				2.565	0.0801086	2.56417	0.635147
1.28292	-0.0171661	1.28292	-0.0391006				2.56667	0.0844002	2.56583	0.669479
1.28375	-0.0224113	1.28375	-0.0414848				2.56833	0.0920296	2.5675	0.70715
1.28458	-0.0267029	1.28458	-0.0405312				2.57	0.103951	2.56917	0.746727
1.28542	-0.0295639	1.28542	-0.0343323				2.57167	0.118256	2.57083	0.792027
1.28625	-0.0290871	1.28625	-0.0257492				2.57333	0.131607	2.5725	0.841141
1.28708	-0.0295639	1.28708	-0.0162125				2.575	0.140667	2.57417	0.890255
1.28792	-0.0343323	1.28792	-0.00905991				2.57667	0.144958	2.57583	0.939369
1.28875	-0.0414848	1.28875	-0.00572205				2.57833	0.150204	2.5775	0.990391
1.28958	-0.043869	1.28958	-0.00286102				2.58	0.159264	2.57917	1.0438
1.29042	-0.0400543	1.29042	0.00143051				2.58167	0.170231	2.58083	1.09577
1.29125	-0.0348091	1.29125	0.00810623				2.58333	0.181198	2.5825	1.14822
1.29208	-0.0281334	1.29208	0.0143051				2.585	0.192165	2.58417	1.20163
1.29292	-0.0200272	1.29292	0.0200272				2.58667	0.205994	2.58583	1.25694
1.29375	-0.0123978	1.29375	0.0252724				2.58833	0.217915	2.5875	1.31559
1.29458	-0.00810623	1.29458	0.026226				2.59	0.223637	2.58917	1.37472
1.29542	-0.00953674	1.29542	0.0195503				2.59167	0.225544	2.59083	1.43242
1.29625	-0.0133514	1.29625	0.00715256				2.59333	0.228882	2.5925	1.48201
1.29708	-0.0181198	1.29708	-0.00429153				2.595	0.235081	2.59417	1.52636
1.29792	-0.0219345	1.29792	-0.0100136				2.59667	0.242233	2.59583	1.56784
1.29875	-0.0267029	1.29875	-0.00905991				2.59833	0.247478	2.5975	1.6098
1.29958	-0.0324249	1.29958	-0.00333786				2.6	0.254154	2.59917	1.6489
1.30042	-0.0376701	1.30042	0.00810623				2.60167	0.261784	2.60083	1.6861
1.30125	-0.0424385	1.30125	0.0209808				2.60333	0.268936	2.6025	1.71852
1.30208	-0.0462532	1.30208	0.0257492				2.605	0.276089	2.60417	1.74475
1.30292	-0.0476837	1.30292	0.0181198				2.60667	0.283718	2.60583	1.76191
1.30375	-0.0452995	1.30375	0.0038147				2.60833	0.289917	2.6075	1.7724
1.30458	-0.0391006	1.30458	-0.00667572				2.61	0.291348	2.60917	1.78099
1.30542	-0.0286102	1.30542	-0.0123978				2.61167	0.28944	2.61083	1.78623
1.30625	-0.017643	1.30625	-0.0190735				2.61333	0.284195	2.6125	1.79148
1.30708	-0.0104904	1.30708	-0.023365				2.615	0.278473	2.61417	1.79863
1.30792	-0.00953674	1.30792	-0.0214577				2.61667	0.271797	2.61583	1.81103
1.30875	-0.0123978	1.30875	-0.0162125				2.61833	0.266075	2.6175	1.82486
1.30958	-0.0128746	1.30958	-0.014782				2.62	0.264168	2.61917	1.83582
1.31042	-0.0133514	1.31042	-0.0195503				2.62167	0.266075	2.62083	1.84202
1.31125	-0.0143051	1.31125	-0.0243187				2.62333	0.268936	2.6225	1.84345
1.31208	-0.0157356	1.31208	-0.0276566				2.625	0.269413	2.62417	1.83916
1.31292	-0.014782	1.31292	-0.0281334				2.62667	0.270844	2.62583	1.82962
1.31375	-0.0119209	1.31375	-0.0252724				2.62833	0.275612	2.6275	1.8158
1.31458	-0.0100136	1.31458	-0.0185966				2.63	0.283241	2.62917	1.80006
1.31542	-0.0119209	1.31542	-0.00953674				2.63167	0.290871	2.63083	1.78528
1.31625	-0.0185966	1.31625	0.00190735				2.63333	0.296593	2.6325	1.7705
1.31708	-0.026226	1.31708	0.0152588				2.635	0.298023	2.63417	1.75667
1.31792	-0.0305176	1.31792	0.0257492				2.63667	0.292778	2.63583	1.74141
1.31875	-0.0314713	1.31875	0.0305176				2.63833	0.283718	2.6375	1.72234
1.31958	-0.0324249	1.31958	0.0295639				2.64	0.274181	2.63917	1.69897
1.32042	-0.0329018	1.32042	0.0247955				2.64167	0.266552	2.64083	1.66893
1.32125	-0.0333786	1.32125	0.017643				2.64333	0.26083	2.6425	1.63555
1.32208	-0.0319481	1.32208	0.00905991				2.645	0.257015	2.64417	1.59883
1.32292	-0.0300407	1.32292	0.00238419				2.64667	0.253677	2.64583	1.55878
1.32375	-0.0309944	1.32375	-0.000476837				2.64833	0.248432	2.6475	1.51491
1.32458	-0.0343323	1.32458	-0.00238419				2.65	0.240326	2.64917	1.46723
1.32542	-0.0352859	1.32542	-0.0038147				2.65167	0.234127	2.65083	1.41859
1.32625	-0.0314713	1.32625	-0.00238419				2.65333	0.233173	2.6525	1.37186
1.32708	-0.0257492	1.32708	0.00333786				2.655	0.23365	2.65417	1.32799
1.32792	-0.0228882	1.32792	0.00810623				2.65667	0.231266	2.65583	1.28651
1.32875	-0.0209808	1.32875	0.0104904				2.65833	0.226974	2.6575	1.24836
1.32958	-0.0195503	1.32958	0.0119209				2.66	0.216961	2.65917	1.21307
1.33042	-0.0209808	1.33042	0.00953674				2.66167	0.201225	2.66083	1.1797
1.33125	-0.0247955	1.33125	0.00333786				2.66333	0.180244	2.6625	1.14393
1.33208	-0.0286102	1.33208	-0.00429153				2.665	0.162125	2.66417	1.1034
1.33292	-0.0290871	1.33292	-0.00905991				2.66667	0.154018	2.66583	1.06096
1.33375	-0.0281334	1.33375	-0.00953674				2.66833	0.153065	2.6675	1.02091
1.33458	-0.0252724	1.33458	-0.0100136				2.67	0.161648	2.66917	0.984669
1.33542	-0.020504	1.33542	-0.0119209				2.67167	0.173092	2.67083	0.952244
1.33625	-0.0128746	1.33625	-0.0143051				2.67333	0.182629	2.6725	0.921726
1.33708	-0.00667572	1.33708	-0.017643				2.675	0.183582	2.67417	0.891685
1.33792	-0.0038147	1.33792	-0.0209808				2.67667	0.175476	2.67583	0.859261
1.33875	-0.00476837	1.33875	-0.0243187				2.67833	0.163555	2.6775	0.822067
1.33958	-0.00905991	1.33958	-0.0267029				2.68	0.147343	2.67917	0.78249
1.34042	-0.0166893	1.34042	-0.0224113				2.68167	0.132084	2.68083	0.742912
1.34125	-0.0238419	1.34125	-0.0152588				2.68333	0.12064	2.6825	0.708103
1.34208	-0.0290871	1.34208	-0.0128746				2.685	0.114441	2.68417	0.678539
1.34292	-0.0314713	1.34292	-0.017643				2.68667	0.11301	2.68583	0.654697
1.34375	-0.0329018	1.34375	-0.0247955				2.68833	0.113487	2.6875	0.638008
1.34458	-0.0357628	1.34458	-0.0290871				2.69	0.115395	2.68917	0.621319
1.34542	-0.041008	1.34542	-0.0314713				2.69167	0.114918	2.69083	0.601768
1.34625	-0.0524521	1.34625	-0.0319481				2.69333	0.112534	2.6925	0.578403
1.34708	-0.0691414	1.34708	-0.0252724				2.695	0.113487	2.69417	0.555515
1.34792	-0.0829697	1.34792	-0.0133514				2.69667	0.118256	2.69583	0.537872
1.34875	-0.0891685	1.34875	0				2.69833	0.123978	2.6975	0.522614
1.34958	-0.0867844	1.34958	0.0123978				2.7	0.126362	2.69917	0.508308
1.35042	-0.0829697	1.35042	0.0209808				2.70167	0.128269	2.70083	0.49448
1.35125	-0.0767708	1.35125	0.0228882				2.70333	0.133038	2.7025	0.482559
1.35208	-0.0662804	1.35208	0.0195503				2.705	0.135422	2.70417	0.472069
1.35292	-0.0567436	1.35292	0.017643				2.70667	0.13113	2.70583	0.457764
1.35375	-0.0534058	1.35375	0.0181198				2.70833	0.12064	2.7075	0.443459
1.35458	-0.0538826	1.35458	0.014782				2.71	0.109673	2.70917	0.433922
1.35542	-0.04673	1.35542	0.00762939				2.71167	0.101566	2.71083	0.430107
1.35625	-0.0309944	1.35625	0.000953674				2.71333	0.0929832	2.7125	0.4282
1.35708	-0.0171661	1.35708	-0.00476837				2.715	0.082016	2.71417	0.424385
1.35792	-0.00953674	1.35792	-0.0143051				2.71667	0.0710487	2.71583	0.421524
1.35875	-0.00619888	1.35875	-0.0228882				2.71833	0.0658035	2.7175	0.41914
1.35958	-0.00429153	1.35958	-0.026226				2.72	0.067234	2.71917	0.416756
1.36042	-0.00762939	1.36042	-0.0224113				2.72167	0.0700951	2.72083	0.414848
1.36125	-0.017643	1.36125	-0.0152588				2.72333	0.0748634	2.7225	0.417233
1.36208	-0.0286102	1.36208	-0.00667572				2.725	0.084877	2.72417	0.422955
1.36292	-0.0348091	1.36292	0.000476837				2.72667	0.0977516	2.72583	0.424862
1.36375	-0.0338554	1.36375	0				2.72833	0.104904	2.7275	0.422478
1.36458	-0.0309944	1.36458	-0.00810623				2.73	0.103474	2.72917	0.421047
1.36542	-0.0314713	1.36542	-0.0185966				2.73167	0.0963211	2.73083	0.418186
1.36625	-0.0367165	1.36625	-0.0238419				2.73333	0.0863075	2.7325	0.413418
1.36708	-0.0414848	1.36708	-0.0252724				2.735	0.0777245	2.73417	0.41008
1.36792	-0.0462532	1.36792	-0.0271797				2.73667	0.0724792	2.73583	0.411987
1.36875	-0.0534058	1.36875	-0.0267029				2.73833	0.0681877	2.7375	0.422001
1.36958	-0.0629425	1.36958	-0.020504				2.74	0.0653267	2.73917	0.431538
1.37042	-0.0662804	1.37042	-0.0109673				2.74167	0.0638962	2.74083	0.441074
1.37125	-0.061512	1.37125	-0.00190735				2.74333	0.0638962	2.7425	0.450611
1.37208	-0.0514984	1.37208	0.000476837				2.745	0.0610352	2.74417	0.461102
1.37292	-0.0395775	1.37292	0				2.74667	0.0538826	2.74583	0.469685
1.37375	-0.0271797	1.37375	-0.000476837				2.74833	0.0495911	2.7475	0.475883
1.37458	-0.0128746	1.37458	0.00143051				2.75	0.0514984	2.74917	0.480175
1.37542	-0.00238419	1.37542	0.00238419				2.75167	0.0600815	2.75083	0.483036
1.37625	0.00333786	1.37625	-0.000476837				2.75333	0.0715256	2.7525	0.486374
1.37708	0.0038147	1.37708	-0.0038147				2.755	0.0824928	2.75417	0.49305
1.37792	-0.00143051	1.37792	-0.0038147				2.75667	0.0910759	2.75583	0.504494
1.37875	-0.0119209	1.37875	-0.00143051				2.75833	0.0953674	2.7575	0.521183
1.37958	-0.0267029	1.37958	-0.00143051				2.76	0.0939369	2.75917	0.543118
1.38042	-0.0419617	1.38042	-0.00143051				2.76167	0.0872612	2.76083	0.569344
1.38125	-0.0562668	1.38125	0.00286102				2.76333	0.0767708	2.7625	0.597954
1.38208	-0.067234	1.38208	0.0123978				2.765	0.0662804	2.76417	0.624657
1.38292	-0.0715256	1.38292	0.0219345				2.76667	0.0624657	2.76583	0.644207
1.38375	-0.0696182	1.38375	0.023365				2.76833	0.0648499	2.7675	0.654697
1.38458	-0.0648499	1.38458	0.0143051				2.77	0.0715256	2.76917	0.66328
1.38542	-0.0576973	1.38542	-0.000476837				2.77167	0.0762939	2.77083	0.673771
1.38625	-0.0486374	1.38625	-0.014782				2.77333	0.0782013	2.7725	0.687122
1.38708	-0.0391006	1.38708	-0.023365				2.775	0.0815392	2.77417	0.700474
1.38792	-0.0324249	1.38792	-0.0276566				2.77667	0.0839233	2.77583	0.715256
1.38875	-0.0309944	1.38875	-0.026226				2.77833	0.0834465	2.7775	0.730038
1.38958	-0.0333786	1.38958	-0.017643				2.78	0.0786781	2.77917	0.744343
1.39042	-0.0376701	1.39042	-0.0038147				2.78167	0.0762939	2.78083	0.757217
1.39125	-0.0419617	1.39125	0.00858307				2.78333	0.0801086	2.7825	0.771523
1.39208	-0.0448227	1.39208	0.0143051				2.785	0.0858307	2.78417	0.786304
1.39292	-0.04673	1.39292	0.0138283				2.78667	0.0896454	2.78583	0.799656
1.39375	-0.0433922	1.39375	0.0104904				2.78833	0.0910759	2.7875	0.809669
1.39458	-0.0371933	1.39458	0.00715256				2.79	0.0953674	2.78917	0.817776
1.39542	-0.0329018	1.39542	0.0038147				2.79167	0.0991821	2.79083	0.823021
1.39625	-0.0319481	1.39625	0.00238419				2.79333	0.101089	2.7925	0.823498
1.39708	-0.0329018	1.39708	0.00429153				2.795	0.100136	2.79417	0.82016
1.39792	-0.0314713	1.39792	0.00905991				2.79667	0.099659	2.79583	0.818729
1.39875	-0.0300407	1.39875	0.0171661				2.79833	0.100613	2.7975	0.821114
1.39958	-0.0324249	1.39958	0.023365				2.8	0.103474	2.79917	0.827312
1.40042	-0.0352859	1.40042	0.023365				2.80167	0.107765	2.80083	0.83065
1.40125	-0.0357628	1.40125	0.0190735				2.80333	0.110626	2.8025	0.827789
1.40208	-0.0343323	1.40208	0.014782				2.805	0.110626	2.80417	0.822067
1.40292	-0.038147	1.40292	0.0152588				2.80667	0.109673	2.80583	0.818729
1.40375	-0.0443459	1.40375	0.0171661				2.80833	0.106812	2.8075	0.816822
1.40458	-0.0443459	1.40458	0.0185966				2.81	0.100136	2.80917	0.810146
1.40542	-0.0352859	1.40542	0.020504				2.81167	0.0915527	2.81083	0.80204
1.40625	-0.0267029	1.40625	0.0224113				2.81333	0.0824928	2.8125	0.798225
1.40708	-0.0219345	1.40708	0.020504				2.815	0.0753403	2.81417	0.798702
1.40792	-0.0152588	1.40792	0.0128746				2.81667	0.0691414	2.81583	0.795364
1.40875	-0.00476837	1.40875	0.00190735				2.81833	0.0653267	2.8175	0.785828
1.40958	0.00524521	1.40958	-0.00667572				2.82	0.0653267	2.81917	0.777245
1.41042	0.00715256	1.41042	-0.0109673				2.82167	0.0653267	2.82083	0.77486
1.41125	0.00429153	1.41125	-0.0152588				2.82333	0.0686646	2.8225	0.776768
1.41208	0.000953674	1.41208	-0.0200272				2.825	0.0758171	2.82417	0.784874
1.41292	-0.00333786	1.41292	-0.0228882				2.82667	0.0858307	2.82583	0.80061
1.41375	-0.00810623	1.41375	-0.0224113				2.82833	0.0920296	2.8275	0.823021
1.41458	-0.0138283	1.41458	-0.0219345				2.83	0.0958443	2.82917	0.849724
1.41542	-0.0171661	1.41542	-0.0257492				2.83167	0.0982285	2.83083	0.876427
1.41625	-0.017643	1.41625	-0.0305176				2.83333	0.0963211	2.8325	0.901699
1.41708	-0.0157356	1.41708	-0.0300407				2.835	0.087738	2.83417	0.926971
1.41792	-0.0133514	1.41792	-0.0247955				2.83667	0.0758171	2.83583	0.956535
1.41875	-0.0157356	1.41875	-0.0195503				2.83833	0.0705719	2.8375	0.992775
1.41958	-0.0219345	1.41958	-0.0157356				2.84	0.0705719	2.83917	1.03569
1.42042	-0.026226	1.42042	-0.00858307				2.84167	0.0720024	2.84083	1.08528
1.42125	-0.0238419	1.42125	0.00190735				2.84333	0.0715256	2.8425	1.14393
1.42208	-0.0185966	1.42208	0.0109673				2.845	0.0710487	2.84417	1.20878
1.42292	-0.0166893	1.42292	0.014782				2.84667	0.0696182	2.84583	1.27792
1.42375	-0.0138283	1.42375	0.017643				2.84833	0.0629425	2.8475	1.34897
1.42458	-0.00715256	1.42458	0.0214577				2.85	0.0553131	2.84917	1.42574
1.42542	0.00286102	1.42542	0.0238419				2.85167	0.0514984	2.85083	1.50919
1.42625	0.00905991	1.42625	0.0185966				2.85333	0.0534058	2.8525	1.59836
1.42708	0.00953674	1.42708	0.00667572				2.855	0.0553131	2.85417	1.69516
1.42792	0.00858307	1.42792	-0.00953674				2.85667	0.0562668	2.85583	1.79815
1.42875	0.00572205	1.42875	-0.0267029				2.85833	0.0553131	2.8575	1.90592
1.42958	0.000476837	1.42958	-0.0414848				2.86	0.0534058	2.85917	2.01416
1.43042	-0.00715256	1.43042	-0.0510216				2.86167	0.0486374	2.86083	2.12049
1.43125	-0.0138283	1.43125	-0.0538826				2.86333	0.0433922	2.8625	2.22349
1.43208	-0.0162125	1.43208	-0.0514984				2.865	0.0424385	2.86417	2.32649
1.43292	-0.0181198	1.43292	-0.0433922				2.86667	0.0452995	2.86583	2.43521
1.43375	-0.0200272	1.43375	-0.0309944				2.86833	0.0505447	2.8675	2.55013
1.43458	-0.023365	1.43458	-0.0214577				2.87	0.0581741	2.86917	2.66647
1.43542	-0.026226	1.43542	-0.0157356				2.87167	0.0667572	2.87083	2.78091
1.43625	-0.0281334	1.43625	-0.0104904				2.87333	0.0743866	2.8725	2.89011
1.43708	-0.0300407	1.43708	-0.00190735				2.875	0.0786781	2.87417	2.98882
1.43792	-0.0319481	1.43792	0.00905991				2.87667	0.0801086	2.87583	3.07322
1.43875	-0.0333786	1.43875	0.0181198				2.87833	0.079155	2.8775	3.14856
1.43958	-0.0309944	1.43958	0.0257492				2.88	0.0729561	2.87917	3.2196
1.44042	-0.0271797	1.44042	0.0309944				2.88167	0.0658035	2.88083	3.2897
1.44125	-0.0238419	1.44125	0.0290871				2.88333	0.0610352	2.8825	3.35979
1.44208	-0.0214577	1.44208	0.0200272				2.885	0.0591278	2.88417	3.42655
1.44292	-0.0166893	1.44292	0.00667572				2.88667	0.0600815	2.88583	3.48806
1.44375	-0.00667572	1.44375	-0.00715256				2.88833	0.0624657	2.8875	3.54004
1.44458	0.00333786	1.44458	-0.0152588				2.89	0.0638962	2.88917	3.58343
1.44542	0.00667572	1.44542	-0.0152588				2.89167	0.0591278	2.89083	3.61633
1.44625	0.00429153	1.44625	-0.00905991				2.89333	0.0472069	2.8925	3.63827
1.44708	0	1.44708	-0.00238419				2.895	0.0329018	2.89417	3.65019
1.44792	-0.00238419	1.44792	0.00429153				2.89667	0.0228882	2.89583	3.65591
1.44875	-0.00476837	1.44875	0.0143051				2.89833	0.0219345	2.8975	3.65543
1.44958	-0.00667572	1.44958	0.0257492				2.9	0.0295639	2.89917	3.64542
1.45042	-0.00476837	1.45042	0.0348091				2.90167	0.0400543	2.90083	3.63016
1.45125	0.00143051	1.45125	0.0400543				2.90333	0.0500679	2.9025	3.6149
1.45208	0.00905991	1.45208	0.0433922				2.905	0.0553131	2.90417	3.60107
1.45292	0.014782	1.45292	0.0424385				2.90667	0.0553131	2.90583	3.58629
1.45375	0.0162125	1.45375	0.038147				2.90833	0.0495911	2.9075	3.57008
1.45458	0.014782	1.45458	0.0290871				2.91	0.043869	2.90917	3.55482
1.45542	0.0100136	1.45542	0.0166893				2.91167	0.043869	2.91083	3.53813
1.45625	0.00476837	1.45625	0.00333786				2.91333	0.0457764	2.9125	3.51715
1.45708	0	1.45708	-0.00858307				2.915	0.0491142	2.91417	3.49188
1.45792	-0.00333786	1.45792	-0.017643				2.91667	0.0514984	2.91583	3.46565
1.45875	-0.00333786	1.45875	-0.0247955				2.91833	0.0538826	2.9175	3.44181
1.45958	-0.00143051	1.45958	-0.0295639				2.92	0.0519753	2.91917	3.41558
1.46042	0.000953674	1.46042	-0.0305176				2.92167	0.0462532	2.92083	3.38316
1.46125	0.00286102	1.46125	-0.0247955				2.92333	0.0443459	2.9225	3.3474
1.46208	0.00333786	1.46208	-0.0128746				2.925	0.0491142	2.92417	3.31211
1.46292	0.00333786	1.46292	0.00143051				2.92667	0.0567436	2.92583	3.27969
1.46375	0.000953674	1.46375	0.0114441				2.92833	0.0591278	2.9275	3.2506
1.46458	-0.0038147	1.46458	0.0123978				2.93	0.0576973	2.92917	3.22866
1.46542	-0.0104904	1.46542	0.00858307				2.93167	0.0567436	2.93083	3.21865
1.46625	-0.0157356	1.46625	0.00619888				2.93333	0.0576973	2.9325	3.21817
1.46708	-0.0190735	1.46708	0.00762939				2.935	0.0610352	2.93417	3.22819
1.46792	-0.0219345	1.46792	0.0100136				2.93667	0.067234	2.93583	3.24726
1.46875	-0.0267029	1.46875	0.0100136				2.93833	0.0772476	2.9375	3.2773
1.46958	-0.0276566	1.46958	0.0119209				2.94	0.087738	2.93917	3.31831
1.47042	-0.0257492	1.47042	0.0152588				2.94167	0.0953674	2.94083	3.37172
1.47125	-0.0267029	1.47125	0.0138283				2.94333	0.0972748	2.9425	3.43895
1.47208	-0.0329018	1.47208	0.00572205				2.945	0.0963211	2.94417	3.52001
1.47292	-0.0400543	1.47292	-0.00524521				2.94667	0.0967979	2.94583	3.61586
1.47375	-0.0429153	1.47375	-0.00762939				2.94833	0.0991821	2.9475	3.72314
1.47458	-0.0462532	1.47458	-0.00286102				2.95	0.102043	2.94917	3.84188
1.47542	-0.0491142	1.47542	0.00286102				2.95167	0.105858	2.95083	3.97825
1.47625	-0.0495911	1.47625	0.00667572				2.95333	0.108719	2.9525	4.13132
1.47708	-0.0495911	1.47708	0.00953674				2.955	0.109196	2.95417	4.29535
1.47792	-0.0519753	1.47792	0.0123978				2.95667	0.104904	2.95583	4.4632
1.47875	-0.0548363	1.47875	0.0123978				2.95833	0.100136	2.9575	4.632
1.47958	-0.0538826	1.47958	0.00858307				2.96	0.0991821	2.95917	4.80366
1.48042	-0.0505447	1.48042	0.00190735				2.96167	0.101566	2.96083	4.97818
1.48125	-0.0452995	1.48125	-0.00286102				2.96333	0.103951	2.9625	5.15795
1.48208	-0.0376701	1.48208	-0.0038147				2.965	0.103474	2.96417	5.34248
1.48292	-0.0281334	1.48292	-0.00524521				2.96667	0.101089	2.96583	5.53465
1.48375	-0.0228882	1.48375	-0.00810623				2.96833	0.0977516	2.9675	5.73683
1.48458	-0.0257492	1.48458	-0.0128746				2.97	0.0939369	2.96917	5.94759
1.48542	-0.0319481	1.48542	-0.0157356				2.97167	0.0905991	2.97083	6.15454
1.48625	-0.041008	1.48625	-0.0171661				2.97333	0.0896454	2.9725	6.34766
1.48708	-0.0481606	1.48708	-0.0166893				2.975	0.0915527	2.97417	6.53219
1.48792	-0.0519753	1.48792	-0.0157356				2.97667	0.0944138	2.97583	6.70958
1.48875	-0.0472069	1.48875	-0.014782				2.97833	0.0963211	2.9775	6.8779
1.48958	-0.0367165	1.48958	-0.0128746				2.98	0.0967979	2.97917	7.03144
1.49042	-0.0276566	1.49042	-0.00953674				2.98167	0.0953674	2.98083	7.17497
1.49125	-0.0200272	1.49125	-0.00667572				2.98333	0.0953674	2.9825	7.31373
1.49208	-0.0143051	1.49208	-0.00429153				2.985	0.0953674	2.98417	7.44104
1.49292	-0.0128746	1.49292	-0.00238419				2.98667	0.0948906	2.98583	7.55501
1.49375	-0.0195503	1.49375	-0.00143051				2.98833	0.0934601	2.9875	7.65657
1.49458	-0.0290871	1.49458	-0.00286102				2.99	0.0886917	2.98917	7.74336
1.49542	-0.0343323	1.49542	-0.00572205				2.99167	0.082016	2.99083	7.81441
1.49625	-0.0348091	1.49625	-0.00524521				2.99333	0.0739098	2.9925	7.86924
1.49708	-0.0343323	1.49708	-0.000953674				2.995	0.0681877	2.99417	7.91502
1.49792	-0.0343323	1.49792	0.0038147				2.99667	0.0686646	2.99583	7.95174
1.49875	-0.0357628	1.49875	0.00953674				2.99833	0.0739098	2.9975	7.97796
1.49958	-0.0400543	1.49958	0.0157356				3	0.0834465	2.99917	7.99656
1.50042	-0.0472069	1.50042	0.020504				3.00167	0.0925064	3.00083	8.00562
1.50125	-0.0534058	1.50125	0.0185966				3.00333	0.0987053	3.0025	8.00276
1.50208	-0.0548363	1.50208	0.0100136				3.005	0.100136	3.00417	7.98368
1.50292	-0.0510216	1.50292	0.00476837				3.00667	0.0977516	3.00583	7.95126
1.50375	-0.0433922	1.50375	0.00762939				3.00833	0.0896454	3.0075	7.90596
1.50458	-0.0367165	1.50458	0.0138283				3.01	0.079155	3.00917	7.84826
1.50542	-0.0333786	1.50542	0.0214577				3.01167	0.0705719	3.01083	7.78246
1.50625	-0.0309944	1.50625	0.0309944				3.01333	0.0638962	3.0125	7.71284
1.50708	-0.0286102	1.50708	0.0395775				3.015	0.058651	3.01417	7.64132
1.50792	-0.0286102	1.50792	0.0405312				3.01667	0.0548363	3.01583	7.56407
1.50875	-0.0286102	1.50875	0.0300407				3.01833	0.0543594	3.0175	7.47919
1.50958	-0.026226	1.50958	0.0166893				3.02	0.0600815	3.01917	7.38382
1.51042	-0.0200272	1.51042	0.00476837				3.02167	0.0681877	3.02083	7.27654
1.51125	-0.0171661	1.51125	-0.00572205				3.02333	0.079155	3.0225	7.15399
1.51208	-0.0209808	1.51208	-0.0152588				3.025	0.0886917	3.02417	7.01666
1.51292	-0.0267029	1.51292	-0.0228882				3.02667	0.0953674	3.02583	6.87075
1.51375	-0.0295639	1.51375	-0.0286102				3.02833	0.0963211	3.0275	6.72102
1.51458	-0.0286102	1.51458	-0.0324249				3.03	0.0915527	3.02917	6.57368
1.51542	-0.0295639	1.51542	-0.0324249				3.03167	0.084877	3.03083	6.42872
1.51625	-0.0300407	1.51625	-0.0281334				3.03333	0.079155	3.0325	6.28662
1.51708	-0.0271797	1.51708	-0.0228882				3.035	0.0743866	3.03417	6.14357
1.51792	-0.0238419	1.51792	-0.0162125				3.03667	0.0658035	3.03583	5.99861
1.51875	-0.0247955	1.51875	-0.00572205				3.03833	0.058651	3.0375	5.84793
1.51958	-0.0305176	1.51958	0.00762939				3.04	0.0543594	3.03917	5.69201
1.52042	-0.0362396	1.52042	0.017643				3.04167	0.0534058	3.04083	5.53131
1.52125	-0.0395775	1.52125	0.0214577				3.04333	0.0495911	3.0425	5.36966
1.52208	-0.041008	1.52208	0.0200272				3.045	0.0443459	3.04417	5.21088
1.52292	-0.0448227	1.52292	0.0157356				3.04667	0.0433922	3.04583	5.05447
1.52375	-0.0529289	1.52375	0.00953674				3.04833	0.04673	3.0475	4.90284
1.52458	-0.0629425	1.52458	0.00238419				3.05	0.0538826	3.04917	4.75645
1.52542	-0.0720024	1.52542	-0.00572205				3.05167	0.0596046	3.05083	4.61674
1.52625	-0.0782013	1.52625	-0.0138283				3.05333	0.0648499	3.0525	4.48132
1.52708	-0.0805855	1.52708	-0.0190735				3.055	0.0705719	3.05417	4.3478
1.52792	-0.0767708	1.52792	-0.0228882				3.05667	0.0772476	3.05583	4.21333
1.52875	-0.0662804	1.52875	-0.0238419				3.05833	0.084877	3.0575	4.08125
1.52958	-0.0529289	1.52958	-0.023365				3.06	0.0910759	3.05917	3.95298
1.53042	-0.0395775	1.53042	-0.0243187				3.06167	0.0939369	3.06083	3.82805
1.53125	-0.0286102	1.53125	-0.0295639				3.06333	0.0939369	3.0625	3.70359
1.53208	-0.0219345	1.53208	-0.0376701				3.065	0.0915527	3.06417	3.58391
1.53292	-0.0190735	1.53292	-0.0424385				3.06667	0.0886917	3.06583	3.47328
1.53375	-0.014782	1.53375	-0.043869				3.06833	0.087738	3.0675	3.3679
1.53458	-0.00715256	1.53458	-0.0414848				3.07	0.0872612	3.06917	3.26061
1.53542	-0.00143051	1.53542	-0.0329018				3.07167	0.0858307	3.07083	3.15094
1.53625	-0.00619888	1.53625	-0.0181198				3.07333	0.0853539	3.0725	3.04174
1.53708	-0.0185966	1.53708	-0.00286102				3.075	0.0915527	3.07417	2.93493
1.53792	-0.0319481	1.53792	0.00476837				3.07667	0.101089	3.07583	2.82907
1.53875	-0.043869	1.53875	0.0038147				3.07833	0.107765	3.0775	2.7256
1.53958	-0.0567436	1.53958	0.00143051				3.08	0.107288	3.07917	2.63166
1.54042	-0.0686646	1.54042	0.000953674				3.08167	0.103951	3.08083	2.54631
1.54125	-0.0729561	1.54125	-0.000476837				3.08333	0.100613	3.0825	2.46906
1.54208	-0.0681877	1.54208	-0.00190735				3.085	0.0958443	3.08417	2.39325
1.54292	-0.0619888	1.54292	0.000953674				3.08667	0.0896454	3.08583	2.31647
1.54375	-0.0605583	1.54375	0.00715256				3.08833	0.0801086	3.0875	2.23827
1.54458	-0.0605583	1.54458	0.00762939				3.09	0.0691414	3.08917	2.15816
1.54542	-0.0591278	1.54542	0.000476837				3.09167	0.0610352	3.09083	2.08092
1.54625	-0.0567436	1.54625	-0.00667572				3.09333	0.0534058	3.0925	2.00653
1.54708	-0.0534058	1.54708	-0.00619888				3.095	0.0476837	3.09417	1.9412
1.54792	-0.0491142	1.54792	-0.00286102				3.09667	0.0395775	3.09583	1.88541
1.54875	-0.0448227	1.54875	-0.00143051				3.09833	0.0338554	3.0975	1.83439
1.54958	-0.043869	1.54958	-0.00190735				3.1	0.0314713	3.09917	1.78623
1.55042	-0.0448227	1.55042	-0.000953674				3.10167	0.0309944	3.10083	1.7395
1.55125	-0.0457764	1.55125	-0.00190735				3.10333	0.0333786	3.1025	1.69468
1.55208	-0.0462532	1.55208	-0.00619888				3.105	0.0395775	3.10417	1.64557
1.55292	-0.0472069	1.55292	-0.0123978				3.10667	0.0491142	3.10583	1.59216
1.55375	-0.0457764	1.55375	-0.0181198				3.10833	0.0576973	3.1075	1.53875
1.55458	-0.0405312	1.55458	-0.0214577				3.11	0.0648499	3.10917	1.49202
1.55542	-0.0314713	1.55542	-0.0247955				3.11167	0.0720024	3.11083	1.45102
1.55625	-0.0238419	1.55625	-0.0267029				3.11333	0.0753403	3.1125	1.41048
1.55708	-0.0190735	1.55708	-0.0252724				3.115	0.0696182	3.11417	1.36995
1.55792	-0.0162125	1.55792	-0.0219345				3.11667	0.0581741	3.11583	1.32799
1.55875	-0.0143051	1.55875	-0.0185966				3.11833	0.0491142	3.1175	1.28555
1.55958	-0.0119209	1.55958	-0.0171661				3.12	0.04673	3.11917	1.24073
1.56042	-0.0100136	1.56042	-0.014782				3.12167	0.0481606	3.12083	1.19734
1.56125	-0.00953674	1.56125	-0.0109673				3.12333	0.0534058	3.1225	1.16348
1.56208	-0.0109673	1.56208	-0.00858307				3.125	0.0600815	3.12417	1.14012
1.56292	-0.0152588	1.56292	-0.00762939				3.12667	0.0629425	3.12583	1.12247
1.56375	-0.0190735	1.56375	-0.00476837				3.12833	0.058651	3.1275	1.10197
1.56458	-0.020504	1.56458	0.000953674				3.13	0.0472069	3.12917	1.07861
1.56542	-0.0181198	1.56542	0.0038147				3.13167	0.0348091	3.13083	1.05286
1.56625	-0.014782	1.56625	0.00238419				3.13333	0.0200272	3.1325	1.02091
1.56708	-0.0123978	1.56708	-0.00143051				3.135	0.00619888	3.13417	0.984669
1.56792	-0.0114441	1.56792	-0.00190735				3.13667	-0.00429153	3.13583	0.952721
1.56875	-0.0138283	1.56875	0.000476837				3.13833	-0.00858307	3.1375	0.934124
1.56958	-0.0224113	1.56958	0.00429153				3.14	-0.00619888	3.13917	0.920773
1.57042	-0.038147	1.57042	0.00858307				3.14167	0.00143051	3.14083	0.905514
1.57125	-0.0510216	1.57125	0.0114441				3.14333	0.0119209	3.1425	0.889301
1.57208	-0.0538826	1.57208	0.0143051				3.145	0.026226	3.14417	0.874996
1.57292	-0.0491142	1.57292	0.0166893				3.14667	0.0457764	3.14583	0.861168
1.57375	-0.043869	1.57375	0.0166893				3.14833	0.064373	3.1475	0.845909
1.57458	-0.0376701	1.57458	0.0109673				3.15	0.0720024	3.14917	0.833511
1.57542	-0.0305176	1.57542	0.0038147				3.15167	0.0648499	3.15083	0.826836
1.57625	-0.0276566	1.57625	0.000476837				3.15333	0.0548363	3.1525	0.823021
1.57708	-0.0338554	1.57708	0.00238419				3.155	0.0476837	3.15417	0.814438
1.57792	-0.0429153	1.57792	0.00476837				3.15667	0.0419617	3.15583	0.795841
1.57875	-0.0452995	1.57875	0.00905991				3.15833	0.0348091	3.1575	0.770569
1.57958	-0.0371933	1.57958	0.0185966				3.16	0.0343323	3.15917	0.742912
1.58042	-0.0209808	1.58042	0.0300407				3.16167	0.0448227	3.16083	0.716209
1.58125	-0.00238419	1.58125	0.0352859				3.16333	0.0576973	3.1625	0.690937
1.58208	0.0143051	1.58208	0.0357628				3.165	0.064373	3.16417	0.673294
1.58292	0.0257492	1.58292	0.0367165				3.16667	0.0619888	3.16583	0.667572
1.58375	0.0281334	1.58375	0.0362396				3.16833	0.0553131	3.1675	0.671864
1.58458	0.0209808	1.58458	0.0319481				3.17	0.0472069	3.16917	0.680923
1.58542	0.00905991	1.58542	0.0276566				3.17167	0.0391006	3.17083	0.69046
1.58625	-0.00238419	1.58625	0.0281334				3.17333	0.0314713	3.1725	0.697613
1.58708	-0.00905991	1.58708	0.0319481				3.175	0.0257492	3.17417	0.702381
1.58792	-0.00953674	1.58792	0.0333786				3.17667	0.0224113	3.17583	0.704765
1.58875	-0.00572205	1.58875	0.0314713				3.17833	0.023365	3.1775	0.706673
1.58958	-0.00333786	1.58958	0.0267029				3.18	0.0271797	3.17917	0.705719
1.59042	-0.00524521	1.59042	0.0200272				3.18167	0.0305176	3.18083	0.704765
1.59125	-0.0104904	1.59125	0.0133514				3.18333	0.0338554	3.1825	0.707626
1.59208	-0.0181198	1.59208	0.00429153				3.185	0.0391006	3.18417	0.712872
1.59292	-0.0276566	1.59292	-0.00715256				3.18667	0.0491142	3.18583	0.717163
1.59375	-0.0395775	1.59375	-0.0181198				3.18833	0.0576973	3.1875	0.717163
1.59458	-0.0495911	1.59458	-0.0257492				3.19	0.0624657	3.18917	0.715733
1.59542	-0.0581741	1.59542	-0.0290871				3.19167	0.061512	3.19083	0.714779
1.59625	-0.0624657	1.59625	-0.0309944				3.19333	0.0572205	3.1925	0.712395
1.59708	-0.061512	1.59708	-0.0333786				3.195	0.0505447	3.19417	0.707626
1.59792	-0.0553131	1.59792	-0.0352859				3.19667	0.0419617	3.19583	0.705242
1.59875	-0.0457764	1.59875	-0.0329018				3.19833	0.0338554	3.1975	0.708103
1.59958	-0.0348091	1.59958	-0.0214577				3.2	0.0286102	3.19917	0.712395
1.60042	-0.0243187	1.60042	-0.00429153				3.20167	0.026226	3.20083	0.716686
1.60125	-0.0166893	1.60125	0.014782				3.20333	0.026226	3.2025	0.720978
1.60208	-0.0152588	1.60208	0.0305176				3.205	0.0267029	3.20417	0.7267
1.60292	-0.0190735	1.60292	0.0433922				3.20667	0.0276566	3.20583	0.730038
1.60375	-0.0238419	1.60375	0.0534058				3.20833	0.0286102	3.2075	0.730038
1.60458	-0.0271797	1.60458	0.0581741				3.21	0.0281334	3.20917	0.730991
1.60542	-0.0295639	1.60542	0.0581741				3.21167	0.0276566	3.21083	0.736237
1.60625	-0.0319481	1.60625	0.0529289				3.21333	0.0271797	3.2125	0.746727
1.60708	-0.0333786	1.60708	0.0457764				3.215	0.026226	3.21417	0.759602
1.60792	-0.0362396	1.60792	0.0400543				3.21667	0.0238419	3.21583	0.771523
1.60875	-0.0429153	1.60875	0.0357628				3.21833	0.0209808	3.2175	0.781059
1.60958	-0.0505447	1.60958	0.0314713				3.22	0.0190735	3.21917	0.786781
1.61042	-0.0519753	1.61042	0.0276566				3.22167	0.0171661	3.22083	0.789165
1.61125	-0.0481606	1.61125	0.0290871				3.22333	0.0152588	3.2225	0.788689
1.61208	-0.0433922	1.61208	0.0371933				3.225	0.0128746	3.22417	0.787735
1.61292	-0.0371933	1.61292	0.0452995				3.22667	0.0104904	3.22583	0.788212
1.61375	-0.026226	1.61375	0.0500679				3.22833	0.00858307	3.2275	0.79155
1.61458	-0.0162125	1.61458	0.0486374				3.23	0.00858307	3.22917	0.798225
1.61542	-0.014782	1.61542	0.0448227				3.23167	0.0143051	3.23083	0.80204
1.61625	-0.0171661	1.61625	0.0400543				3.23333	0.0247955	3.2325	0.799179
1.61708	-0.017643	1.61708	0.0367165				3.235	0.0371933	3.23417	0.790119
1.61792	-0.0166893	1.61792	0.0357628				3.23667	0.0486374	3.23583	0.781059
1.61875	-0.0181198	1.61875	0.0348091				3.23833	0.058651	3.2375	0.776291
1.61958	-0.020504	1.61958	0.0324249				3.24	0.0681877	3.23917	0.771046
1.62042	-0.0181198	1.62042	0.0286102				3.24167	0.0729561	3.24083	0.766754
1.62125	-0.0123978	1.62125	0.0243187				3.24333	0.0720024	3.2425	0.766277
1.62208	-0.00762939	1.62208	0.0214577				3.245	0.0677109	3.24417	0.77343
1.62292	-0.00429153	1.62292	0.0181198				3.24667	0.0629425	3.24583	0.782013
1.62375	-0.00143051	1.62375	0.0166893				3.24833	0.058651	3.2475	0.783443
1.62458	0.00190735	1.62458	0.0171661				3.25	0.0534058	3.24917	0.780106
1.62542	0.00715256	1.62542	0.0157356				3.25167	0.0491142	3.25083	0.778198
1.62625	0.0128746	1.62625	0.00858307				3.25333	0.043869	3.2525	0.775814
1.62708	0.0200272	1.62708	-0.00286102				3.255	0.0395775	3.25417	0.766754
1.62792	0.0267029	1.62792	-0.0109673				3.25667	0.0395775	3.25583	0.752449
1.62875	0.0324249	1.62875	-0.0123978				3.25833	0.0414848	3.2575	0.741005
1.62958	0.0352859	1.62958	-0.00619888				3.26	0.0391006	3.25917	0.733852
1.63042	0.0348091	1.63042	0.00762939				3.26167	0.0295639	3.26083	0.72813
1.63125	0.0295639	1.63125	0.0276566				3.26333	0.0219345	3.2625	0.721931
1.63208	0.020504	1.63208	0.0476837				3.265	0.0171661	3.26417	0.714779
1.63292	0.0138283	1.63292	0.064373				3.26667	0.0138283	3.26583	0.706196
1.63375	0.0138283	1.63375	0.0743866				3.26833	0.0109673	3.2675	0.695229
1.63458	0.0162125	1.63458	0.0729561				3.27	0.0143051	3.26917	0.684261
1.63542	0.0162125	1.63542	0.0629425				3.27167	0.0247955	3.27083	0.676155
1.63625	0.0166893	1.63625	0.0491142				3.27333	0.0348091	3.2725	0.673294
1.63708	0.017643	1.63708	0.0367165				3.275	0.0419617	3.27417	0.676632
1.63792	0.0166893	1.63792	0.0252724				3.27667	0.0457764	3.27583	0.681877
1.63875	0.00810623	1.63875	0.0123978				3.27833	0.0495911	3.2775	0.683308
1.63958	-0.00143051	1.63958	-0.00143051				3.28	0.0519753	3.27917	0.678062
1.64042	-0.00429153	1.64042	-0.0143051				3.28167	0.0514984	3.28083	0.664234
1.64125	-0.00143051	1.64125	-0.0247955				3.28333	0.0486374	3.2825	0.645161
1.64208	0.00190735	1.64208	-0.0338554				3.285	0.0476837	3.28417	0.624657
1.64292	0.00143051	1.64292	-0.0400543				3.28667	0.0476837	3.28583	0.608444
1.64375	0	1.64375	-0.0419617				3.28833	0.0500679	3.2875	0.596523
1.64458	-0.00429153	1.64458	-0.0333786				3.29	0.0543594	3.28917	0.586987
1.64542	-0.0114441	1.64542	-0.0143051				3.29167	0.058651	3.29083	0.580788
1.64625	-0.0185966	1.64625	0.00762939				3.29333	0.0610352	3.2925	0.577927
1.64708	-0.0247955	1.64708	0.0224113				3.295	0.0562668	3.29417	0.576973
1.64792	-0.0267029	1.64792	0.0271797				3.29667	0.0486374	3.29583	0.577927
1.64875	-0.026226	1.64875	0.0276566				3.29833	0.0400543	3.2975	0.577927
1.64958	-0.0252724	1.64958	0.0247955				3.3	0.0343323	3.29917	0.572205
1.65042	-0.026226	1.65042	0.0185966				3.30167	0.0309944	3.30083	0.558376
1.65125	-0.0286102	1.65125	0.0100136				3.30333	0.0276566	3.3025	0.540733
1.65208	-0.0309944	1.65208	0.00524521				3.305	0.0281334	3.30417	0.525475
1.65292	-0.0329018	1.65292	0.00572205				3.30667	0.0281334	3.30583	0.510216
1.65375	-0.0348091	1.65375	0.00762939				3.30833	0.0252724	3.3075	0.495911
1.65458	-0.0319481	1.65458	0.00762939				3.31	0.0200272	3.30917	0.487328
1.65542	-0.0257492	1.65542	0.00715256				3.31167	0.0162125	3.31083	0.484943
1.65625	-0.0214577	1.65625	0.0133514				3.31333	0.0181198	3.3125	0.481129
1.65708	-0.0214577	1.65708	0.0247955				3.315	0.0214577	3.31417	0.471115
1.65792	-0.0214577	1.65792	0.0400543				3.31667	0.0243187	3.31583	0.462055
1.65875	-0.0200272	1.65875	0.0538826				3.31833	0.0295639	3.3175	0.459671
1.65958	-0.0200272	1.65958	0.0600815				3.32	0.0362396	3.31917	0.466347
1.66042	-0.0228882	1.66042	0.0576973				3.32167	0.0400543	3.32083	0.475407
1.66125	-0.0252724	1.66125	0.0505447				3.32333	0.0376701	3.3225	0.48542
1.66208	-0.0257492	1.66208	0.0433922				3.325	0.0305176	3.32417	0.492096
1.66292	-0.0252724	1.66292	0.038147				3.32667	0.023365	3.32583	0.494003
1.66375	-0.0219345	1.66375	0.0376701				3.32833	0.0157356	3.3275	0.489712
[truncated: 28,004 more rows]
