# Supplementary material for: Carotenoid cleavage enzymes evolved convergently to generate the visual chromophore
Source: Nat Chem Biol. 2024 Feb 14;20(6):779–88. doi: 10.1038/s41589-024-01554-z (PMC11142922; doi:10.1038/s41589-024-01554-z)
Supplement: Supplementary file 11 — Statistical source data. [file 41589_2024_1554_MOESM11_ESM.xlsx]

## Sheet: Extended_Data_Fig_5
	MPD conc	% activity
	0	127.67	101.46	82.58	107.43	87.65	93.21	104.37	135.88	59.75	112.99	92.38	94.63
	0.1		104.09	97.45	78.98
	0.2		78.04		81.83	93.59	94.52
	0.3		84.94	109.34	69.79
	0.4		74.78	40.28	41
	0.5		49.32	59.55	35.05
	1		38.16	37.84	55.8
	2		29.79	17.74	16.92
	3		8.88	8.37	7.72
	5		0	0	8.33
	10		1.3	7.47	10.57
	Statistics
	[Inhibitor] vs. normalized response
	Best-fit values
	IC50	0.6736
	logIC50	-0.1716
	95% CI (profile likelihood)
	IC50	0.5040 to 0.9039
	logIC50	-0.2976 to -0.04389
	Goodness of Fit
	Degrees of Freedom	42
	R squared	0.8492
	Sum of Squares	10158
	Sy.x	15.55
	Constraints
	IC50	IC50 > 0
	Number of points
	# of X values	132
	# Y values analyzed	43
