# Supplementary material for: Carotenoid cleavage enzymes evolved convergently to generate the visual chromophore
Source: Nat Chem Biol. 2024 Feb 14;20(6):779–88. doi: 10.1038/s41589-024-01554-z (PMC11142922; doi:10.1038/s41589-024-01554-z)
Supplement: Supplementary file 12 — Statistical source data. [file 41589_2024_1554_MOESM12_ESM.xlsx]

## Sheet: Extended_Data_Figs_8
BetaCarotene_#									BetaCarotene_##							Zeaxanthin_#$
		WT TnNinaB		W17L TnNinaB		F357L TnNinaB					WT SlNinaB		W17L SlNinaB					WT SlNinaB		W17L SlNinaB
		Time	Absorbance	Time	Absorbance	Time	Absorbance				Time	Absorbance	Time	Absorbance				Time	Absorbance	Time	Absorbance
		0.000833333	0.0214577	0.000833333	-0.0720024	0.000416667	0.0271797				0.000416667	0.0209808	0.000833333	0.0677109				0.000833333	-0.0333786	0.00125	0.0662804
		0.00166667	0.00810623	0.00166667	-0.0720024	0.00125	0.0324249				0.00125	0.0271797	0.00166667	0.0739098				0.0025	-0.0367165	0.00291667	0.0591278
		0.0025	-0.00715256	0.0025	-0.0677109	0.00208333	0.0309944				0.00208333	0.0324249	0.0025	0.0810623				0.00416667	-0.0367165	0.00458333	0.0519753
		0.00333333	-0.0162125	0.00333333	-0.0610352	0.00291667	0.0185966				0.00291667	0.0391006	0.00333333	0.0858307				0.00583333	-0.0352859	0.00625	0.0510216
		0.00416667	-0.0190735	0.00416667	-0.0562668	0.00375	-0.00143051				0.00375	0.0486374	0.00416667	0.0886917				0.0075	-0.0357628	0.00791667	0.0596046
		0.005	-0.0185966	0.005	-0.0538826	0.00458333	-0.0190735				0.00458333	0.0543594	0.005	0.0910759				0.00916667	-0.0391006	0.00958333	0.0715256
		0.00583333	-0.0162125	0.00583333	-0.0510216	0.00541667	-0.0286102				0.00541667	0.0538826	0.00583333	0.0886917				0.0108333	-0.0429153	0.01125	0.0801086
		0.00666667	-0.0104904	0.00666667	-0.0481606	0.00625	-0.0324249				0.00625	0.0486374	0.00666667	0.0824928				0.0125	-0.0424385	0.0129167	0.0858307
		0.0075	-0.00333786	0.0075	-0.0457764	0.00708333	-0.0324249				0.00708333	0.0433922	0.0075	0.0753403				0.0141667	-0.0419617	0.0145833	0.087738
		0.00833333	0.000953674	0.00833333	-0.0414848	0.00791667	-0.0290871				0.00791667	0.0357628	0.00833333	0.0710487				0.0158333	-0.0424385	0.01625	0.0863075
		0.00916667	0	0.00916667	-0.0348091	0.00875	-0.0209808				0.00875	0.0243187	0.00916667	0.0686646				0.0175	-0.0400543	0.0179167	0.0805855
		0.01	-0.00524521	0.01	-0.0276566	0.00958333	-0.0119209				0.00958333	0.0128746	0.01	0.0691414				0.0191667	-0.0348091	0.0195833	0.0753403
		0.0108333	-0.00810623	0.0108333	-0.0190735	0.0104167	-0.00429153				0.0104167	0.00429153	0.0108333	0.0720024				0.0208333	-0.0305176	0.02125	0.0743866
		0.0116667	-0.00476837	0.0116667	-0.00953674	0.01125	0.0038147				0.01125	0	0.0116667	0.0700951				0.0225	-0.0295639	0.0229167	0.0786781
		0.0125	0.00238419	0.0125	-0.00143051	0.0120833	0.0128746				0.0120833	-0.00286102	0.0125	0.0624657				0.0241667	-0.0243187	0.0245833	0.0886917
		0.0133333	0.00810623	0.0133333	0	0.0129167	0.020504				0.0129167	-0.00286102	0.0133333	0.0553131				0.0258333	-0.0152588	0.02625	0.0982285
		0.0141667	0.00667572	0.0141667	-0.00524521	0.01375	0.0243187				0.01375	0.00238419	0.0141667	0.0524521				0.0275	-0.00905991	0.0279167	0.102043
		0.015	-0.000953674	0.015	-0.0138283	0.0145833	0.026226				0.0145833	0.0109673	0.015	0.0500679				0.0291667	-0.00762939	0.0295833	0.0991821
		0.0158333	-0.00810623	0.0158333	-0.023365	0.0154167	0.0281334				0.0154167	0.0219345	0.0158333	0.0452995				0.0308333	-0.00667572	0.03125	0.0958443
		0.0166667	-0.0100136	0.0166667	-0.0367165	0.01625	0.0281334				0.01625	0.0338554	0.0166667	0.0457764				0.0325	-0.00715256	0.0329167	0.0948906
		0.0175	-0.00858307	0.0175	-0.0505447	0.0170833	0.0276566				0.0170833	0.0448227	0.0175	0.0538826				0.0341667	-0.0143051	0.0345833	0.0982285
		0.0183333	-0.00476837	0.0183333	-0.0596046	0.0179167	0.0276566				0.0179167	0.0505447	0.0183333	0.0600815				0.0358333	-0.0286102	0.03625	0.104904
		0.0191667	-0.00190735	0.0191667	-0.0619888	0.01875	0.0247955				0.01875	0.0500679	0.0191667	0.061512				0.0375	-0.0386238	0.0379167	0.11158
		0.02	0.000476837	0.02	-0.0629425	0.0195833	0.0185966				0.0195833	0.0472069	0.02	0.061512				0.0391667	-0.038147	0.0395833	0.115871
		0.0208333	0.00190735	0.0208333	-0.0629425	0.0204167	0.00953674				0.0204167	0.0424385	0.0208333	0.0634193				0.0408333	-0.0319481	0.04125	0.116348
		0.0216667	0	0.0216667	-0.0591278	0.02125	-0.00143051				0.02125	0.0333786	0.0216667	0.0619888				0.0425	-0.0267029	0.0429167	0.11158
		0.0225	-0.00429153	0.0225	-0.0510216	0.0220833	-0.0123978				0.0220833	0.0214577	0.0225	0.0567436				0.0441667	-0.0267029	0.0445833	0.103474
		0.0233333	-0.00762939	0.0233333	-0.0448227	0.0229167	-0.0195503				0.0229167	0.0128746	0.0233333	0.0534058				0.0458333	-0.0295639	0.04625	0.0939369
		0.0241667	-0.0038147	0.0241667	-0.0472069	0.02375	-0.0171661				0.02375	0.00905991	0.0241667	0.0495911				0.0475	-0.0362396	0.0479167	0.0882149
		0.025	0.00524521	0.025	-0.0567436	0.0245833	-0.00762939				0.0245833	0.00905991	0.025	0.0414848				0.0491667	-0.0472069	0.0495833	0.087738
		0.0258333	0.0143051	0.0258333	-0.0691414	0.0254167	0.00286102				0.0254167	0.0109673	0.0258333	0.0300407				0.0508333	-0.0572205	0.05125	0.0929832
		0.0266667	0.020504	0.0266667	-0.0786781	0.02625	0.0104904				0.02625	0.0138283	0.0266667	0.0214577				0.0525	-0.0634193	0.0529167	0.100136
		0.0275	0.0252724	0.0275	-0.0829697	0.0270833	0.0114441				0.0270833	0.0181198	0.0275	0.0200272				0.0541667	-0.061512	0.0545833	0.105858
		0.0283333	0.0300407	0.0283333	-0.0839233	0.0279167	0.00762939				0.0279167	0.0243187	0.0283333	0.0209808				0.0558333	-0.0514984	0.05625	0.105858
		0.0291667	0.0314713	0.0291667	-0.0805855	0.02875	0.00286102				0.02875	0.0324249	0.0291667	0.023365				0.0575	-0.0357628	0.0579167	0.103474
		0.03	0.0281334	0.03	-0.0739098	0.0295833	0.00238419				0.0295833	0.0386238	0.03	0.0286102				0.0591667	-0.0214577	0.0595833	0.100613
		0.0308333	0.0219345	0.0308333	-0.0634193	0.0304167	0.0038147				0.0304167	0.0386238	0.0308333	0.0348091				0.0608333	-0.0128746	0.06125	0.0953674
		0.0316667	0.0152588	0.0316667	-0.0519753	0.03125	0.00572205				0.03125	0.0357628	0.0316667	0.0419617				0.0625	-0.00762939	0.0629167	0.0867844
		0.0325	0.00762939	0.0325	-0.0443459	0.0320833	0.00810623				0.0320833	0.0324249	0.0325	0.0472069				0.0641667	-0.00524521	0.0645833	0.0753403
		0.0333333	-0.000953674	0.0333333	-0.0400543	0.0329167	0.0104904				0.0329167	0.0300407	0.0333333	0.0486374				0.0658333	-0.00667572	0.06625	0.0677109
		0.0341667	-0.00762939	0.0341667	-0.0371933	0.03375	0.0109673				0.03375	0.0271797	0.0341667	0.0462532				0.0675	-0.014782	0.0679167	0.0653267
		0.035	-0.00810623	0.035	-0.0352859	0.0345833	0.00905991				0.0345833	0.0238419	0.035	0.0414848				0.0691667	-0.023365	0.0695833	0.0681877
		0.0358333	-0.00476837	0.0358333	-0.0376701	0.0354167	0.00667572				0.0354167	0.023365	0.0358333	0.0348091				0.0708333	-0.0286102	0.07125	0.0748634
		0.0366667	-0.00238419	0.0366667	-0.043869	0.03625	0.00524521				0.03625	0.0228882	0.0366667	0.0281334				0.0725	-0.0319481	0.0729167	0.0829697
		0.0375	-0.00333786	0.0375	-0.0448227	0.0370833	0.00572205				0.0370833	0.0219345	0.0375	0.0228882				0.0741667	-0.0319481	0.0745833	0.0905991
		0.0383333	-0.00858307	0.0383333	-0.0371933	0.0379167	0.00762939				0.0379167	0.0185966	0.0383333	0.0219345				0.0758333	-0.0309944	0.07625	0.0934601
		0.0391667	-0.0128746	0.0391667	-0.023365	0.03875	0.00715256				0.03875	0.0133514	0.0391667	0.026226				0.0775	-0.0286102	0.0779167	0.0901222
		0.04	-0.0123978	0.04	-0.00476837	0.0395833	0.00333786				0.0395833	0.00238419	0.04	0.0348091				0.0791667	-0.0267029	0.0795833	0.082016
		0.0408333	-0.00667572	0.0408333	0.0166893	0.0404167	-0.00238419				0.0404167	-0.0128746	0.0408333	0.0448227				0.0808333	-0.0252724	0.08125	0.0715256
		0.0416667	0.000476837	0.0416667	0.0357628	0.04125	-0.00619888				0.04125	-0.0257492	0.0416667	0.0510216				0.0825	-0.0214577	0.0829167	0.0634193
		0.0425	0.00953674	0.0425	0.0395775	0.0420833	-0.00524521				0.0420833	-0.0324249	0.0425	0.0486374				0.0841667	-0.017643	0.0845833	0.0591278
		0.0433333	0.0224113	0.0433333	0.0295639	0.0429167	0.00143051				0.0429167	-0.0324249	0.0433333	0.0405312				0.0858333	-0.0114441	0.08625	0.0619888
		0.0441667	0.0338554	0.0441667	0.0171661	0.04375	0.0133514				0.04375	-0.0243187	0.0441667	0.0314713				0.0875	-0.00333786	0.0879167	0.0662804
		0.045	0.0314713	0.045	0.00810623	0.0445833	0.0238419				0.0445833	-0.00953674	0.045	0.0257492				0.0891667	0.00524521	0.0895833	0.067234
		0.0458333	0.0157356	0.0458333	0.000476837	0.0454167	0.0295639				0.0454167	0.00619888	0.0458333	0.0228882				0.0908333	0.0109673	0.09125	0.064373
		0.0466667	0.000953674	0.0466667	-0.00858307	0.04625	0.0305176				0.04625	0.0195503	0.0466667	0.0209808				0.0925	0.0138283	0.0929167	0.0619888
		0.0475	-0.00667572	0.0475	-0.0157356	0.0470833	0.0309944				0.0470833	0.0314713	0.0475	0.020504				0.0941667	0.0157356	0.0945833	0.0638962
		0.0483333	-0.0143051	0.0483333	-0.0195503	0.0479167	0.0281334				0.0479167	0.0429153	0.0483333	0.0209808				0.0958333	0.0171661	0.09625	0.067234
		0.0491667	-0.026226	0.0491667	-0.0243187	0.04875	0.0190735				0.04875	0.0491142	0.0491667	0.0214577				0.0975	0.0171661	0.0979167	0.0748634
		0.05	-0.0343323	0.05	-0.0309944	0.0495833	0.00905991				0.0495833	0.0510216	0.05	0.020504				0.0991667	0.0138283	0.0995833	0.0858307
		0.0508333	-0.0338554	0.0508333	-0.0352859	0.0504167	0.00333786				0.0504167	0.0543594	0.0508333	0.0190735				0.100833	0.0109673	0.10125	0.0982285
		0.0516667	-0.0314713	0.0516667	-0.0338554	0.05125	0.00143051				0.05125	0.0591278	0.0516667	0.0238419				0.1025	0.00667572	0.102917	0.106335
		0.0525	-0.0338554	0.0525	-0.0290871	0.0520833	-0.000953674				0.0520833	0.0610352	0.0525	0.0352859				0.104167	-0.000476837	0.104583	0.108719
		0.0533333	-0.0395775	0.0533333	-0.0243187	0.0529167	-0.00524521				0.0529167	0.0596046	0.0533333	0.0486374				0.105833	-0.00905991	0.10625	0.104904
		0.0541667	-0.0414848	0.0541667	-0.0195503	0.05375	-0.00715256				0.05375	0.0576973	0.0541667	0.0605583				0.1075	-0.0143051	0.107917	0.0977516
		0.055	-0.0371933	0.055	-0.0171661	0.0545833	-0.00619888				0.0545833	0.0553131	0.055	0.0696182				0.109167	-0.014782	0.109583	0.0886917
		0.0558333	-0.0314713	0.0558333	-0.017643	0.0554167	-0.00572205				0.0554167	0.0514984	0.0558333	0.0743866				0.110833	-0.0157356	0.11125	0.0805855
		0.0566667	-0.0309944	0.0566667	-0.0200272	0.05625	-0.00858307				0.05625	0.0457764	0.0566667	0.0696182				0.1125	-0.0181198	0.112917	0.0762939
		0.0575	-0.0314713	0.0575	-0.0224113	0.0570833	-0.0114441				0.0570833	0.0386238	0.0575	0.0596046				0.114167	-0.0195503	0.114583	0.0720024
		0.0583333	-0.0290871	0.0583333	-0.0243187	0.0579167	-0.0104904				0.0579167	0.0314713	0.0583333	0.0472069				0.115833	-0.0219345	0.11625	0.064373
		0.0591667	-0.0267029	0.0591667	-0.0319481	0.05875	-0.00619888				0.05875	0.0271797	0.0591667	0.038147				0.1175	-0.0276566	0.117917	0.0519753
		0.06	-0.0300407	0.06	-0.0414848	0.0595833	-0.00143051				0.0595833	0.0243187	0.06	0.0333786				0.119167	-0.0362396	0.119583	0.0395775
		0.0608333	-0.0333786	0.0608333	-0.0500679	0.0604167	0.00190735				0.0604167	0.0190735	0.0608333	0.0338554				0.120833	-0.0429153	0.12125	0.0309944
		0.0616667	-0.0295639	0.0616667	-0.0557899	0.06125	0.00572205				0.06125	0.0128746	0.0616667	0.0391006				0.1225	-0.0424385	0.122917	0.0267029
		0.0625	-0.0228882	0.0625	-0.0605583	0.0620833	0.00953674				0.0620833	0.0128746	0.0625	0.0448227				0.124167	-0.0386238	0.124583	0.0257492
		0.0633333	-0.0200272	0.0633333	-0.0624657	0.0629167	0.0109673				0.0629167	0.0166893	0.0633333	0.0491142				0.125833	-0.0333786	0.12625	0.0309944
		0.0641667	-0.0200272	0.0641667	-0.0596046	0.06375	0.0109673				0.06375	0.0162125	0.0641667	0.0505447				0.1275	-0.0309944	0.127917	0.041008
		0.065	-0.0185966	0.065	-0.0505447	0.0645833	0.0114441				0.0645833	0.0100136	0.065	0.0476837				0.129167	-0.0295639	0.129583	0.0505447
		0.0658333	-0.0171661	0.0658333	-0.0376701	0.0654167	0.0152588				0.0654167	0.00858307	0.0658333	0.0424385				0.130833	-0.0267029	0.13125	0.0557899
		0.0666667	-0.0162125	0.0666667	-0.0243187	0.06625	0.0224113				0.06625	0.0143051	0.0666667	0.0386238				0.1325	-0.0238419	0.132917	0.0581741
		0.0675	-0.0138283	0.0675	-0.0138283	0.0670833	0.0271797				0.0670833	0.0195503	0.0675	0.0400543				0.134167	-0.0224113	0.134583	0.0605583
		0.0683333	-0.00762939	0.0683333	-0.0114441	0.0679167	0.0286102				0.0679167	0.0171661	0.0683333	0.04673				0.135833	-0.0224113	0.13625	0.0624657
		0.0691667	-0.000476837	0.0691667	-0.0171661	0.06875	0.0257492				0.06875	0.0157356	0.0691667	0.0562668				0.1375	-0.0162125	0.137917	0.0648499
		0.07	0.00333786	0.07	-0.0286102	0.0695833	0.0224113				0.0695833	0.0214577	0.07	0.0662804				0.139167	-0.00572205	0.139583	0.0700951
		0.0708333	0.00238419	0.0708333	-0.0424385	0.0704167	0.0200272				0.0704167	0.0281334	0.0708333	0.0729561				0.140833	0.000476837	0.14125	0.0777245
		0.0716667	-0.000476837	0.0716667	-0.0524521	0.07125	0.0195503				0.07125	0.0319481	0.0716667	0.0724792				0.1425	-0.00333786	0.142917	0.0824928
		0.0725	-0.00429153	0.0725	-0.0572205	0.0720833	0.0238419				0.0720833	0.0333786	0.0725	0.064373				0.144167	-0.0114441	0.144583	0.0815392
		0.0733333	-0.00667572	0.0733333	-0.0581741	0.0729167	0.0305176				0.0729167	0.0357628	0.0733333	0.0519753				0.145833	-0.0224113	0.14625	0.0753403
		0.0741667	-0.00810623	0.0741667	-0.0534058	0.07375	0.0405312				0.07375	0.0405312	0.0741667	0.0391006				0.1475	-0.0367165	0.147917	0.0619888
		0.075	-0.00667572	0.075	-0.0433922	0.0745833	0.0510216				0.0745833	0.0476837	0.075	0.0271797				0.149167	-0.0529289	0.149583	0.0462532
		0.0758333	-0.00190735	0.0758333	-0.0281334	0.0754167	0.0562668				0.0754167	0.0562668	0.0758333	0.0195503				0.150833	-0.064373	0.15125	0.0324249
		0.0766667	0.000476837	0.0766667	-0.0162125	0.07625	0.0524521				0.07625	0.0596046	0.0766667	0.0181198				0.1525	-0.0658035	0.152917	0.023365
		0.0775	0.000476837	0.0775	-0.0143051	0.0770833	0.0448227				0.0770833	0.0596046	0.0775	0.0238419				0.154167	-0.0591278	0.154583	0.0195503
		0.0783333	0.00143051	0.0783333	-0.0171661	0.0779167	0.041008				0.0779167	0.061512	0.0783333	0.0314713				0.155833	-0.0491142	0.15625	0.020504
		0.0791667	0.00905991	0.0791667	-0.0224113	0.07875	0.0395775				0.07875	0.0634193	0.0791667	0.0362396				0.1575	-0.0395775	0.157917	0.0286102
		0.08	0.0190735	0.08	-0.0324249	0.0795833	0.0376701				0.0795833	0.0619888	0.08	0.0414848				0.159167	-0.0290871	0.159583	0.0352859
		0.0808333	0.0238419	0.0808333	-0.0514984	0.0804167	0.0376701				0.0804167	0.0572205	0.0808333	0.0472069				0.160833	-0.0214577	0.16125	0.0362396
		0.0816667	0.0214577	0.0816667	-0.0724792	0.08125	0.0405312				0.08125	0.0529289	0.0816667	0.0491142				0.1625	-0.0195503	0.162917	0.0338554
		0.0825	0.0152588	0.0825	-0.0858307	0.0820833	0.0433922				0.0820833	0.0472069	0.0825	0.0457764				0.164167	-0.0252724	0.164583	0.0333786
		0.0833333	0.00619888	0.0833333	-0.0905991	0.0829167	0.0419617				0.0829167	0.0367165	0.0833333	0.0414848				0.165833	-0.0324249	0.16625	0.0362396
		0.0841667	-0.00572205	0.0841667	-0.0882149	0.08375	0.0362396				0.08375	0.0228882	0.0841667	0.0400543				0.1675	-0.0386238	0.167917	0.041008
		0.085	-0.0143051	0.085	-0.0815392	0.0845833	0.0271797				0.0845833	0.0109673	0.085	0.0386238				0.169167	-0.043869	0.169583	0.0486374
		0.0858333	-0.0133514	0.0858333	-0.0753403	0.0854167	0.0181198				0.0854167	0.00238419	0.0858333	0.0348091				0.170833	-0.0472069	0.17125	0.0600815
		0.0866667	-0.0038147	0.0866667	-0.0729561	0.08625	0.0100136				0.08625	0	0.0866667	0.0333786				0.1725	-0.0472069	0.172917	0.0696182
		0.0875	0.0100136	0.0875	-0.0710487	0.0870833	0.00572205				0.0870833	0.00476837	0.0875	0.0395775				0.174167	-0.0429153	0.174583	0.0734329
		0.0883333	0.023365	0.0883333	-0.0667572	0.0879167	0.00858307				0.0879167	0.0119209	0.0883333	0.0472069				0.175833	-0.0400543	0.17625	0.0734329
		0.0891667	0.0329018	0.0891667	-0.0610352	0.08875	0.0195503				0.08875	0.0181198	0.0891667	0.0514984				0.1775	-0.0367165	0.177917	0.0743866
		0.09	0.0329018	0.09	-0.0581741	0.0895833	0.0338554				0.0895833	0.017643	0.09	0.0534058				0.179167	-0.0319481	0.179583	0.0724792
		0.0908333	0.0257492	0.0908333	-0.0572205	0.0904167	0.04673				0.0904167	0.0128746	0.0908333	0.0557899				0.180833	-0.0247955	0.18125	0.0658035
		0.0916667	0.0185966	0.0916667	-0.0553131	0.09125	0.058651				0.09125	0.00905991	0.0916667	0.0591278				0.1825	-0.0181198	0.182917	0.058651
		0.0925	0.0143051	0.0925	-0.0529289	0.0920833	0.0691414				0.0920833	0.0104904	0.0925	0.0629425				0.184167	-0.0133514	0.184583	0.0524521
		0.0933333	0.00810623	0.0933333	-0.0534058	0.0929167	0.0739098				0.0929167	0.0166893	0.0933333	0.0638962				0.185833	-0.00905991	0.18625	0.0452995
		0.0941667	0.000476837	0.0941667	-0.0572205	0.09375	0.0696182				0.09375	0.023365	0.0941667	0.0634193				0.1875	-0.00572205	0.187917	0.0352859
		0.095	-0.00286102	0.095	-0.0610352	0.0945833	0.0581741				0.0945833	0.0333786	0.095	0.0648499				0.189167	-0.00619888	0.189583	0.0267029
		0.0958333	-0.000476837	0.0958333	-0.0591278	0.0954167	0.0443459				0.0954167	0.0486374	0.0958333	0.0700951				0.190833	-0.0128746	0.19125	0.0247955
		0.0966667	0.00333786	0.0966667	-0.0519753	0.09625	0.0276566				0.09625	0.0605583	0.0966667	0.0748634				0.1925	-0.020504	0.192917	0.0290871
		0.0975	0.00810623	0.0975	-0.0462532	0.0970833	0.0119209				0.0970833	0.0610352	0.0975	0.0734329				0.194167	-0.0252724	0.194583	0.0362396
		0.0983333	0.0185966	0.0983333	-0.0424385	0.0979167	0.00190735				0.0979167	0.0534058	0.0983333	0.0729561				0.195833	-0.026226	0.19625	0.0443459
		0.0991667	0.0343323	0.0991667	-0.0400543	0.09875	-0.000476837				0.09875	0.0472069	0.0991667	0.0753403				0.1975	-0.0257492	0.197917	0.0519753
		0.1	0.04673	0.1	-0.0376701	0.0995833	0.00190735				0.0995833	0.0429153	0.1	0.0753403				0.199167	-0.0243187	0.199583	0.0591278
		0.100833	0.0491142	0.100833	-0.0357628	0.100417	0.00524521				0.100417	0.0338554	0.100833	0.0667572				0.200833	-0.0224113	0.20125	0.0638962
		0.101667	0.0405312	0.101667	-0.0329018	0.10125	0.00905991				0.10125	0.0209808	0.101667	0.0510216				0.2025	-0.0219345	0.202917	0.0634193
		0.1025	0.0267029	0.1025	-0.0286102	0.102083	0.0128746				0.102083	0.0123978	0.1025	0.0352859				0.204167	-0.023365	0.204583	0.0591278
		0.103333	0.0152588	0.103333	-0.0238419	0.102917	0.0166893				0.102917	0.0100136	0.103333	0.0243187				0.205833	-0.0252724	0.20625	0.0548363
		0.104167	0.00619888	0.104167	-0.0224113	0.10375	0.0195503				0.10375	0.0123978	0.104167	0.0209808				0.2075	-0.0252724	0.207917	0.0553131
		0.105	-0.000476837	0.105	-0.020504	0.104583	0.023365				0.104583	0.0185966	0.105	0.0243187				0.209167	-0.0252724	0.209583	0.0553131
		0.105833	-0.00476837	0.105833	-0.0166893	0.105417	0.026226				0.105417	0.0290871	0.105833	0.0343323				0.210833	-0.026226	0.21125	0.0543594
		0.106667	-0.00572205	0.106667	-0.0143051	0.10625	0.0276566				0.10625	0.0429153	0.106667	0.0510216				0.2125	-0.0281334	0.212917	0.0524521
		0.1075	-0.00762939	0.1075	-0.0157356	0.107083	0.0271797				0.107083	0.0538826	0.1075	0.0691414				0.214167	-0.0271797	0.214583	0.0529289
		0.108333	-0.0133514	0.108333	-0.0190735	0.107917	0.023365				0.107917	0.0596046	0.108333	0.0786781				0.215833	-0.0219345	0.21625	0.0538826
		0.109167	-0.0185966	0.109167	-0.0171661	0.10875	0.0123978				0.10875	0.0591278	0.109167	0.0767708				0.2175	-0.0181198	0.217917	0.0534058
		0.11	-0.0190735	0.11	-0.0123978	0.109583	-0.000953674				0.109583	0.0548363	0.11	0.0691414				0.219167	-0.014782	0.219583	0.0529289
		0.110833	-0.0162125	0.110833	-0.0123978	0.110417	-0.00715256				0.110417	0.0500679	0.110833	0.0624657				0.220833	-0.0114441	0.22125	0.0505447
		0.111667	-0.0138283	0.111667	-0.014782	0.11125	-0.00667572				0.11125	0.0481606	0.111667	0.0576973				0.2225	-0.00572205	0.222917	0.0472069
		0.1125	-0.0119209	0.1125	-0.0143051	0.112083	-0.0038147				0.112083	0.0529289	0.1125	0.0529289				0.224167	-0.00333786	0.224583	0.0448227
		0.113333	-0.0104904	0.113333	-0.0114441	0.112917	0.000476837				0.112917	0.058651	0.113333	0.0486374				0.225833	-0.00667572	0.22625	0.0452995
		0.114167	-0.0157356	0.114167	-0.0157356	0.11375	0.0133514				0.11375	0.0619888	0.114167	0.0462532				0.2275	-0.0109673	0.227917	0.0486374
		0.115	-0.0290871	0.115	-0.0267029	0.114583	0.0329018				0.114583	0.0591278	0.115	0.0443459				0.229167	-0.0109673	0.229583	0.0538826
		0.115833	-0.0429153	0.115833	-0.0357628	0.115417	0.0495911				0.115417	0.0495911	0.115833	0.041008				0.230833	-0.00762939	0.23125	0.061512
		0.116667	-0.0491142	0.116667	-0.041008	0.11625	0.0596046				0.11625	0.0371933	0.116667	0.0371933				0.2325	-0.00524521	0.232917	0.0720024
		0.1175	-0.0472069	0.1175	-0.0462532	0.117083	0.0596046				0.117083	0.0243187	0.1175	0.038147				0.234167	-0.00572205	0.234583	0.0805855
		0.118333	-0.0429153	0.118333	-0.0529289	0.117917	0.0495911				0.117917	0.0162125	0.118333	0.0433922				0.235833	-0.0104904	0.23625	0.082016
		0.119167	-0.0333786	0.119167	-0.0534058	0.11875	0.0290871				0.11875	0.0143051	0.119167	0.0495911				0.2375	-0.0209808	0.237917	0.0772476
		0.12	-0.0190735	0.12	-0.0481606	0.119583	0.00619888				0.119583	0.0195503	0.12	0.0543594				0.239167	-0.0386238	0.239583	0.0691414
		0.120833	-0.00286102	0.120833	-0.0429153	0.120417	-0.0114441				0.120417	0.0314713	0.120833	0.058651				0.240833	-0.0581741	0.24125	0.0634193
		0.121667	0.00715256	0.121667	-0.0414848	0.12125	-0.0209808				0.12125	0.0424385	0.121667	0.061512				0.2425	-0.0729561	0.242917	0.061512
		0.1225	0.00810623	0.1225	-0.0405312	0.122083	-0.0195503				0.122083	0.0491142	0.1225	0.061512				0.244167	-0.0810623	0.244583	0.0634193
		0.123333	0.00619888	0.123333	-0.038147	0.122917	-0.0104904				0.122917	0.0491142	0.123333	0.0605583				0.245833	-0.0824928	0.24625	0.0696182
		0.124167	0.0038147	0.124167	-0.0371933	0.12375	0.0038147				0.12375	0.0448227	0.124167	0.058651				0.2475	-0.0786781	0.247917	0.0772476
		0.125	0.00286102	0.125	-0.041008	0.124583	0.0209808				0.124583	0.0414848	0.125	0.0529289				0.249167	-0.0696182	0.249583	0.082016
		0.125833	0.00190735	0.125833	-0.0495911	0.125417	0.0367165				0.125417	0.0376701	0.125833	0.043869				0.250833	-0.0572205	0.25125	0.0810623
		0.126667	0.000953674	0.126667	-0.0576973	0.12625	0.04673				0.12625	0.0338554	0.126667	0.0357628				0.2525	-0.043869	0.252917	0.0729561
		0.1275	-0.00238419	0.1275	-0.0653267	0.127083	0.0510216				0.127083	0.0286102	0.1275	0.0324249				0.254167	-0.0319481	0.254583	0.0596046
		0.128333	-0.00619888	0.128333	-0.0696182	0.127917	0.0510216				0.127917	0.0257492	0.128333	0.0333786				0.255833	-0.0247955	0.25625	0.0452995
		0.129167	-0.00858307	0.129167	-0.0696182	0.12875	0.0491142				0.12875	0.0290871	0.129167	0.0371933				0.2575	-0.0214577	0.257917	0.0367165
		0.13	-0.0100136	0.13	-0.0624657	0.129583	0.0424385				0.129583	0.0367165	0.13	0.0429153				0.259167	-0.020504	0.259583	0.038147
		0.130833	-0.0109673	0.130833	-0.0500679	0.130417	0.0305176				0.130417	0.0457764	0.130833	0.0472069				0.260833	-0.0214577	0.26125	0.0452995
		0.131667	-0.0104904	0.131667	-0.0395775	0.13125	0.0195503				0.13125	0.0524521	0.131667	0.0472069				0.2625	-0.026226	0.262917	0.0557899
		0.1325	-0.00524521	0.1325	-0.0343323	0.132083	0.0162125				0.132083	0.0610352	0.1325	0.043869				0.264167	-0.0329018	0.264583	0.0634193
		0.133333	0.00143051	0.133333	-0.0333786	0.132917	0.0224113				0.132917	0.0691414	0.133333	0.041008				0.265833	-0.0376701	0.26625	0.0691414
		0.134167	0.00429153	0.134167	-0.0338554	0.13375	0.0314713				0.13375	0.0710487	0.134167	0.0405312				0.2675	-0.0395775	0.267917	0.0743866
		0.135	0.0038147	0.135	-0.0352859	0.134583	0.0391006				0.134583	0.0667572	0.135	0.0424385				0.269167	-0.0395775	0.269583	0.0753403
		0.135833	0.00429153	0.135833	-0.0376701	0.135417	0.0462532				0.135417	0.0576973	0.135833	0.0424385				0.270833	-0.0400543	0.27125	0.0753403
		0.136667	0.00858307	0.136667	-0.038147	0.13625	0.0491142				0.13625	0.0486374	0.136667	0.0395775				0.2725	-0.0395775	0.272917	0.0743866
		0.1375	0.0138283	0.1375	-0.0338554	0.137083	0.043869				0.137083	0.0391006	0.1375	0.0348091				0.274167	-0.0400543	0.274583	0.0762939
		0.138333	0.0219345	0.138333	-0.0276566	0.137917	0.0324249				0.137917	0.0309944	0.138333	0.0290871				0.275833	-0.0386238	0.27625	0.0734329
		0.139167	0.0329018	0.139167	-0.023365	0.13875	0.020504				0.13875	0.0276566	0.139167	0.0200272				0.2775	-0.0357628	0.277917	0.061512
		0.14	0.0419617	0.14	-0.020504	0.139583	0.0109673				0.139583	0.0257492	0.14	0.0104904				0.279167	-0.0309944	0.279583	0.0443459
		0.140833	0.0429153	0.140833	-0.0185966	0.140417	0.00572205				0.140417	0.0243187	0.140833	0.00810623				0.280833	-0.0267029	0.28125	0.0295639
		0.141667	0.0376701	0.141667	-0.0195503	0.14125	0.00762939				0.14125	0.0200272	0.141667	0.0128746				0.2825	-0.0267029	0.282917	0.0219345
		0.1425	0.0295639	0.1425	-0.0238419	0.142083	0.0162125				0.142083	0.0128746	0.1425	0.0185966				0.284167	-0.0286102	0.284583	0.0171661
		0.143333	0.017643	0.143333	-0.0257492	0.142917	0.0257492				0.142917	0.00286102	0.143333	0.0243187				0.285833	-0.0295639	0.28625	0.0171661
		0.144167	-0.000476837	0.144167	-0.0209808	0.14375	0.0319481				0.14375	-0.00905991	0.144167	0.0348091				0.2875	-0.0290871	0.287917	0.023365
		0.145	-0.0219345	0.145	-0.0119209	0.144583	0.0362396				0.144583	-0.0162125	0.145	0.0491142				0.289167	-0.0286102	0.289583	0.0333786
		0.145833	-0.0362396	0.145833	-0.00429153	0.145417	0.0395775				0.145417	-0.0162125	0.145833	0.0629425				0.290833	-0.0290871	0.29125	0.041008
		0.146667	-0.0395775	0.146667	0.00286102	0.14625	0.0376701				0.14625	-0.00762939	0.146667	0.0715256				0.2925	-0.0281334	0.292917	0.043869
		0.1475	-0.0367165	0.1475	0.00953674	0.147083	0.0319481				0.147083	0.00810623	0.1475	0.0762939				0.294167	-0.0257492	0.294583	0.0481606
		0.148333	-0.0329018	0.148333	0.0104904	0.147917	0.0267029				0.147917	0.0252724	0.148333	0.0767708				0.295833	-0.0243187	0.29625	0.0524521
		0.149167	-0.0281334	0.149167	0.00429153	0.14875	0.0247955				0.14875	0.0386238	0.149167	0.0686646				0.2975	-0.0252724	0.297917	0.0557899
		0.15	-0.0195503	0.15	-0.00143051	0.149583	0.0228882				0.149583	0.0452995	0.15	0.0562668				0.299167	-0.0286102	0.299583	0.0562668
		0.150833	-0.0138283	0.150833	-0.00190735	0.150417	0.0185966				0.150417	0.043869	0.150833	0.0457764				0.300833	-0.0329018	0.30125	0.058651
		0.151667	-0.0171661	0.151667	-0.00286102	0.15125	0.0162125				0.15125	0.0352859	0.151667	0.0405312				0.3025	-0.0362396	0.302917	0.0624657
		0.1525	-0.0228882	0.1525	-0.00286102	0.152083	0.0171661				0.152083	0.023365	0.1525	0.038147				0.304167	-0.0395775	0.304583	0.0648499
		0.153333	-0.020504	0.153333	0.00190735	0.152917	0.0200272				0.152917	0.0119209	0.153333	0.038147				0.305833	-0.0424385	0.30625	0.0658035
		0.154167	-0.00905991	0.154167	0.00905991	0.15375	0.0219345				0.15375	0.000953674	0.154167	0.043869				0.3075	-0.0448227	0.307917	0.0648499
		0.155	0.00476837	0.155	0.0133514	0.154583	0.0238419				0.154583	-0.00429153	0.155	0.0534058				0.309167	-0.043869	0.309583	0.0667572
		0.155833	0.0143051	0.155833	0.0143051	0.155417	0.0267029				0.155417	-0.00238419	0.155833	0.0605583				0.310833	-0.0391006	0.31125	0.0681877
		0.156667	0.0190735	0.156667	0.0162125	0.15625	0.0290871				0.15625	0.00429153	0.156667	0.0610352				0.3125	-0.0357628	0.312917	0.0686646
		0.1575	0.0162125	0.1575	0.0171661	0.157083	0.0286102				0.157083	0.00858307	0.1575	0.0567436				0.314167	-0.0348091	0.314583	0.0686646
		0.158333	0.00524521	0.158333	0.0123978	0.157917	0.0276566				0.157917	0.00858307	0.158333	0.0476837				0.315833	-0.0352859	0.31625	0.0691414
		0.159167	-0.0104904	0.159167	0.00333786	0.15875	0.0271797				0.15875	0.00953674	0.159167	0.0333786				0.3175	-0.0333786	0.317917	0.0696182
		0.16	-0.023365	0.16	-0.00715256	0.159583	0.0257492				0.159583	0.0128746	0.16	0.0157356				0.319167	-0.0314713	0.319583	0.0691414
		0.160833	-0.0286102	0.160833	-0.017643	0.160417	0.0243187				0.160417	0.0162125	0.160833	0.00238419				0.320833	-0.0324249	0.32125	0.0638962
		0.161667	-0.0271797	0.161667	-0.0238419	0.16125	0.0267029				0.16125	0.0195503	0.161667	0				0.3225	-0.0343323	0.322917	0.0543594
		0.1625	-0.0214577	0.1625	-0.0228882	0.162083	0.0362396				0.162083	0.0228882	0.1625	0.00905991				0.324167	-0.0329018	0.324583	0.043869
		0.163333	-0.0166893	0.163333	-0.0143051	0.162917	0.0433922				0.162917	0.0290871	0.163333	0.023365				0.325833	-0.0319481	0.32625	0.0352859
		0.164167	-0.014782	0.164167	-0.00190735	0.16375	0.0433922				0.16375	0.0338554	0.164167	0.041008				0.3275	-0.0314713	0.327917	0.0314713
		0.165	-0.014782	0.165	0.00810623	0.164583	0.0391006				0.164583	0.0319481	0.165	0.0576973				0.329167	-0.0333786	0.329583	0.0319481
		0.165833	-0.0119209	0.165833	0.0119209	0.165417	0.0367165				0.165417	0.0252724	0.165833	0.0677109				0.330833	-0.0343323	0.33125	0.0405312
		0.166667	-0.0038147	0.166667	0.00715256	0.16625	0.0362396				0.16625	0.0195503	0.166667	0.0667572				0.3325	-0.0333786	0.332917	0.0510216
		0.1675	0.0038147	0.1675	-0.00238419	0.167083	0.0314713				0.167083	0.0181198	0.1675	0.058651				0.334167	-0.0333786	0.334583	0.0596046
		0.168333	0.00858307	0.168333	-0.0123978	0.167917	0.023365				0.167917	0.0190735	0.168333	0.0495911				0.335833	-0.0338554	0.33625	0.0634193
		0.169167	0.00762939	0.169167	-0.023365	0.16875	0.0190735				0.16875	0.0247955	0.169167	0.038147				0.3375	-0.0371933	0.337917	0.0638962
		0.17	0.00286102	0.17	-0.0357628	0.169583	0.0195503				0.169583	0.0333786	0.17	0.0276566				0.339167	-0.0405312	0.339583	0.0624657
		0.170833	-0.00572205	0.170833	-0.0462532	0.170417	0.017643				0.170417	0.041008	0.170833	0.0228882				0.340833	-0.0448227	0.34125	0.0562668
		0.171667	-0.0138283	0.171667	-0.0510216	0.17125	0.00858307				0.17125	0.0472069	0.171667	0.0219345				0.3425	-0.0491142	0.342917	0.0510216
		0.1725	-0.0162125	0.1725	-0.0500679	0.172083	-0.0038147				0.172083	0.0543594	0.1725	0.0185966				0.344167	-0.0529289	0.344583	0.0500679
		0.173333	-0.0123978	0.173333	-0.04673	0.172917	-0.0123978				0.172917	0.0619888	0.173333	0.0128746				0.345833	-0.0514984	0.34625	0.0534058
		0.174167	-0.00190735	0.174167	-0.043869	0.17375	-0.0162125				0.17375	0.0629425	0.174167	0.0104904				0.3475	-0.0452995	0.347917	0.0567436
		0.175	0.0123978	0.175	-0.0419617	0.174583	-0.0171661				0.174583	0.058651	0.175	0.0123978				0.349167	-0.0371933	0.349583	0.0572205
		0.175833	0.0247955	0.175833	-0.0367165	0.175417	-0.0143051				0.175417	0.0538826	0.175833	0.0157356				0.350833	-0.0276566	0.35125	0.0572205
		0.176667	0.0271797	0.176667	-0.0300407	0.17625	-0.00715256				0.17625	0.0486374	0.176667	0.0209808				0.3525	-0.017643	0.352917	0.0557899
		0.1775	0.0209808	0.1775	-0.0252724	0.177083	0.00286102				0.177083	0.0395775	0.1775	0.0276566				0.354167	-0.00715256	0.354583	0.0543594
		0.178333	0.0128746	0.178333	-0.023365	0.177917	0.0128746				0.177917	0.0286102	0.178333	0.0314713				0.355833	-0.00286102	0.35625	0.0505447
		0.179167	0.00762939	0.179167	-0.023365	0.17875	0.0209808				0.17875	0.0195503	0.179167	0.0324249				0.3575	-0.00619888	0.357917	0.043869
		0.18	0.00143051	0.18	-0.0209808	0.179583	0.0276566				0.179583	0.0119209	0.18	0.0319481				0.359167	-0.017643	0.359583	0.0362396
		0.180833	-0.00333786	0.180833	-0.0171661	0.180417	0.0314713				0.180417	0.00286102	0.180833	0.0309944				0.360833	-0.0309944	0.36125	0.0276566
		0.181667	-0.0038147	0.181667	-0.0128746	0.18125	0.0309944				0.18125	-0.00524521	0.181667	0.0319481				0.3625	-0.0452995	0.362917	0.020504
		0.1825	0.00143051	0.1825	-0.00715256	0.182083	0.0281334				0.182083	-0.00572205	0.1825	0.0343323				0.364167	-0.0581741	0.364583	0.0152588
		0.183333	0.00905991	0.183333	-0.00143051	0.182917	0.0219345				0.182917	0.000476837	0.183333	0.0395775				0.365833	-0.0696182	0.36625	0.0123978
		0.184167	0.0166893	0.184167	0.00333786	0.18375	0.0119209				0.18375	0.00858307	0.184167	0.0452995				0.3675	-0.0767708	0.367917	0.0104904
		0.185	0.0228882	0.185	0.00476837	0.184583	-0.000953674				0.184583	0.017643	0.185	0.0495911				0.369167	-0.079155	0.369583	0.00858307
		0.185833	0.0247955	0.185833	0.00476837	0.185417	-0.0123978				0.185417	0.0271797	0.185833	0.0481606				0.370833	-0.0782013	0.37125	0.00905991
		0.186667	0.0209808	0.186667	0.0038147	0.18625	-0.0166893				0.18625	0.0357628	0.186667	0.0395775				0.3725	-0.0739098	0.372917	0.0128746
		0.1875	0.0123978	0.1875	0.00143051	0.187083	-0.0166893				0.187083	0.038147	0.1875	0.0271797				0.374167	-0.0658035	0.374583	0.020504
		0.188333	0.000476837	0.188333	-0.00476837	0.187917	-0.0133514				0.187917	0.0338554	0.188333	0.0119209				0.375833	-0.0567436	0.37625	0.0329018
		0.189167	-0.014782	0.189167	-0.0109673	0.18875	-0.00667572				0.18875	0.0286102	0.189167	0				0.3775	-0.0510216	0.377917	0.0452995
		0.19	-0.0295639	0.19	-0.0157356	0.189583	0.00524521				0.189583	0.0247955	0.19	-0.00810623				0.379167	-0.0491142	0.379583	0.0538826
		0.190833	-0.0362396	0.190833	-0.0209808	0.190417	0.0190735				0.190417	0.0214577	0.190833	-0.00953674				0.380833	-0.04673	0.38125	0.058651
		0.191667	-0.0338554	0.191667	-0.0290871	0.19125	0.0281334				0.19125	0.0181198	0.191667	-0.00333786				0.3825	-0.0452995	0.382917	0.0605583
		0.1925	-0.0305176	0.1925	-0.0357628	0.192083	0.0295639				0.192083	0.0143051	0.1925	0.00953674				0.384167	-0.0476837	0.384583	0.0576973
		0.193333	-0.0309944	0.193333	-0.0352859	0.192917	0.0247955				0.192917	0.0104904	0.193333	0.0247955				0.385833	-0.0538826	0.38625	0.0491142
		0.194167	-0.0338554	0.194167	-0.0276566	0.19375	0.014782				0.19375	0.0100136	0.194167	0.0391006				0.3875	-0.0567436	0.387917	0.0405312
		0.195	-0.0343323	0.195	-0.0171661	0.194583	0.000476837				0.194583	0.0109673	0.195	0.0491142				0.389167	-0.0548363	0.389583	0.0348091
		0.195833	-0.0329018	0.195833	-0.00715256	0.195417	-0.0138283				0.195417	0.0128746	0.195833	0.0548363				0.390833	-0.0529289	0.39125	0.0295639
		0.196667	-0.0309944	0.196667	-0.00190735	0.19625	-0.0252724				0.19625	0.0133514	0.196667	0.0557899				0.3925	-0.0510216	0.392917	0.0247955
		0.1975	-0.0257492	0.1975	-0.00238419	0.197083	-0.0319481				0.197083	0.0143051	0.1975	0.0543594				0.394167	-0.0481606	0.394583	0.0228882
		0.198333	-0.017643	0.198333	-0.00715256	0.197917	-0.0319481				0.197917	0.0157356	0.198333	0.0534058				0.395833	-0.0400543	0.39625	0.0252724
		0.199167	-0.0104904	0.199167	-0.0109673	0.19875	-0.0243187				0.19875	0.0166893	0.199167	0.0519753				0.3975	-0.0314713	0.397917	0.0309944
		0.2	-0.00572205	0.2	-0.0114441	0.199583	-0.0100136				0.199583	0.0190735	0.2	0.0505447				0.399167	-0.0243187	0.399583	0.0400543
		0.200833	-0.00619888	0.200833	-0.00905991	0.200417	0.00333786				0.200417	0.0224113	0.200833	0.0481606				0.400833	-0.0228882	0.40125	0.0495911
		0.201667	-0.00953674	0.201667	-0.0038147	0.20125	0.0119209				0.20125	0.0286102	0.201667	0.0452995				0.4025	-0.0257492	0.402917	0.0543594
		0.2025	-0.0143051	0.2025	-0.0038147	0.202083	0.0185966				0.202083	0.0329018	0.2025	0.041008				0.404167	-0.0290871	0.404583	0.0534058
		0.203333	-0.017643	0.203333	-0.0109673	0.202917	0.0238419				0.202917	0.0348091	0.203333	0.0338554				0.405833	-0.0295639	0.40625	0.0495911
		0.204167	-0.0190735	0.204167	-0.0243187	0.20375	0.0271797				0.20375	0.0348091	0.204167	0.0271797				0.4075	-0.0271797	0.407917	0.0462532
		0.205	-0.0214577	0.205	-0.0386238	0.204583	0.0252724				0.204583	0.0329018	0.205	0.0243187				0.409167	-0.0252724	0.409583	0.0429153
		0.205833	-0.0271797	0.205833	-0.0500679	0.205417	0.0252724				0.205417	0.0281334	0.205833	0.026226				0.410833	-0.0224113	0.41125	0.0386238
		0.206667	-0.0348091	0.206667	-0.0529289	0.20625	0.0295639				0.20625	0.0200272	0.206667	0.0300407				0.4125	-0.017643	0.412917	0.0348091
		0.2075	-0.0448227	0.2075	-0.0414848	0.207083	0.0352859				0.207083	0.0119209	0.2075	0.0352859				0.414167	-0.0104904	0.414583	0.0309944
		0.208333	-0.0548363	0.208333	-0.0243187	0.207917	0.0386238				0.207917	0.0100136	0.208333	0.0448227				0.415833	-0.00715256	0.41625	0.0267029
		0.209167	-0.0605583	0.209167	-0.0114441	0.20875	0.0371933				0.20875	0.0138283	0.209167	0.0576973				0.4175	-0.0100136	0.417917	0.0224113
		0.21	-0.058651	0.21	-0.00476837	0.209583	0.0348091				0.209583	0.0185966	0.21	0.0691414				0.419167	-0.0181198	0.419583	0.0200272
		0.210833	-0.0500679	0.210833	0	0.210417	0.0314713				0.210417	0.023365	0.210833	0.0758171				0.420833	-0.026226	0.42125	0.0243187
		0.211667	-0.0371933	0.211667	0.00286102	0.21125	0.0247955				0.21125	0.0329018	0.211667	0.0805855				0.4225	-0.0329018	0.422917	0.0348091
		0.2125	-0.0228882	0.2125	0	0.212083	0.017643				0.212083	0.0486374	0.2125	0.0839233				0.424167	-0.038147	0.424583	0.0495911
		0.213333	-0.0114441	0.213333	-0.00476837	0.212917	0.0157356				0.212917	0.0634193	0.213333	0.084877				0.425833	-0.0419617	0.42625	0.0610352
		0.214167	-0.00286102	0.214167	-0.00762939	0.21375	0.017643				0.21375	0.0705719	0.214167	0.0810623				0.4275	-0.0405312	0.427917	0.0677109
		0.215	0.00190735	0.215	-0.00667572	0.214583	0.0181198				0.214583	0.0724792	0.215	0.0748634				0.429167	-0.0305176	0.429583	0.0710487
		0.215833	0.00190735	0.215833	-0.00286102	0.215417	0.0152588				0.215417	0.0734329	0.215833	0.0700951				0.430833	-0.0162125	0.43125	0.0705719
		0.216667	-0.00143051	0.216667	0.00238419	0.21625	0.0157356				0.21625	0.0715256	0.216667	0.0662804				0.4325	0	0.432917	0.0638962
		0.2175	-0.00572205	0.2175	0.00715256	0.217083	0.020504				0.217083	0.0653267	0.2175	0.0629425				0.434167	0.0128746	0.434583	0.0514984
		0.218333	-0.00905991	0.218333	0.00953674	0.217917	0.0267029				0.217917	0.0562668	0.218333	0.0610352				0.435833	0.020504	0.43625	0.0419617
		0.219167	-0.0133514	0.219167	0.0123978	0.21875	0.0305176				0.21875	0.0472069	0.219167	0.0605583				0.4375	0.0247955	0.437917	0.0400543
		0.22	-0.020504	0.22	0.0166893	0.219583	0.0300407				0.219583	0.0400543	0.22	0.058651				0.439167	0.0267029	0.439583	0.0429153
		0.220833	-0.0286102	0.220833	0.0185966	0.220417	0.0290871				0.220417	0.0333786	0.220833	0.0534058				0.440833	0.0271797	0.44125	0.0448227
		0.221667	-0.0357628	0.221667	0.0133514	0.22125	0.0295639				0.22125	0.0290871	0.221667	0.0443459				0.4425	0.0214577	0.442917	0.0476837
		0.2225	-0.0357628	0.2225	0.00238419	0.222083	0.0333786				0.222083	0.0267029	0.2225	0.0362396				0.444167	0.0109673	0.444583	0.0538826
		0.223333	-0.0286102	0.223333	-0.00953674	0.222917	0.0376701				0.222917	0.0257492	0.223333	0.0319481				0.445833	0.000476837	0.44625	0.0576973
		0.224167	-0.0224113	0.224167	-0.020504	0.22375	0.0419617				0.22375	0.0276566	0.224167	0.0300407				0.4475	-0.00619888	0.447917	0.0548363
		0.225	-0.0190735	0.225	-0.0305176	0.224583	0.0472069				0.224583	0.0333786	0.225	0.0300407				0.449167	-0.00905991	0.449583	0.0505447
		0.225833	-0.0152588	0.225833	-0.0400543	0.225417	0.0519753				0.225417	0.0386238	0.225833	0.0343323				0.450833	-0.0114441	0.45125	0.0491142
		0.226667	-0.00715256	0.226667	-0.0443459	0.22625	0.0529289				0.22625	0.0391006	0.226667	0.041008				0.4525	-0.0133514	0.452917	0.0486374
		0.2275	-0.000476837	0.2275	-0.0429153	0.227083	0.0476837				0.227083	0.0324249	0.2275	0.0443459				0.454167	-0.014782	0.454583	0.0462532
		0.228333	0	0.228333	-0.0343323	0.227917	0.0405312				0.227917	0.023365	0.228333	0.0419617				0.455833	-0.0181198	0.45625	0.043869
		0.229167	-0.00238419	0.229167	-0.0214577	0.22875	0.0362396				0.22875	0.0181198	0.229167	0.0414848				0.4575	-0.023365	0.457917	0.0457764
		0.23	-0.00333786	0.23	-0.00715256	0.229583	0.0348091				0.229583	0.0195503	0.23	0.0486374				0.459167	-0.0314713	0.459583	0.0452995
		0.230833	-0.00333786	0.230833	0.0038147	0.230417	0.0348091				0.230417	0.0286102	0.230833	0.0591278				0.460833	-0.0395775	0.46125	0.0395775
		0.231667	-0.00715256	0.231667	0.00858307	0.23125	0.0348091				0.23125	0.0433922	0.231667	0.0686646				0.4625	-0.043869	0.462917	0.0295639
		0.2325	-0.0171661	0.2325	0.00858307	0.232083	0.0357628				0.232083	0.0605583	0.2325	0.0796318				0.464167	-0.0443459	0.464583	0.0228882
		0.233333	-0.0271797	0.233333	0.00333786	0.232917	0.041008				0.232917	0.0729561	0.233333	0.0925064				0.465833	-0.0414848	0.46625	0.0224113
		0.234167	-0.0324249	0.234167	-0.00572205	0.23375	0.0481606				0.23375	0.0753403	0.234167	0.0977516				0.4675	-0.038147	0.467917	0.0224113
		0.235	-0.0333786	0.235	-0.0185966	0.234583	0.0543594				0.234583	0.0700951	0.235	0.0901222				0.469167	-0.0348091	0.469583	0.020504
		0.235833	-0.0343323	0.235833	-0.0295639	0.235417	0.0553131				0.235417	0.0591278	0.235833	0.0772476				0.470833	-0.0338554	0.47125	0.0185966
		0.236667	-0.0348091	0.236667	-0.0305176	0.23625	0.0505447				0.23625	0.0443459	0.236667	0.0653267				0.4725	-0.0343323	0.472917	0.023365
		0.2375	-0.0305176	0.2375	-0.0209808	0.237083	0.041008				0.237083	0.0333786	0.2375	0.0510216				0.474167	-0.0352859	0.474583	0.0314713
		0.238333	-0.0200272	0.238333	-0.00810623	0.237917	0.0257492				0.237917	0.0314713	0.238333	0.0367165				0.475833	-0.0343323	0.47625	0.0348091
		0.239167	-0.00762939	0.239167	0.00143051	0.23875	0.00715256				0.23875	0.0367165	0.239167	0.0300407				0.4775	-0.0329018	0.477917	0.0305176
		0.24	0.00190735	0.24	0.00810623	0.239583	-0.00810623				0.239583	0.0405312	0.24	0.0343323				0.479167	-0.0319481	0.479583	0.0238419
		0.240833	0.00572205	0.240833	0.0133514	0.240417	-0.0133514				0.240417	0.0414848	0.240833	0.043869				0.480833	-0.0290871	0.48125	0.0200272
		0.241667	0.00524521	0.241667	0.014782	0.24125	-0.00715256				0.24125	0.041008	0.241667	0.0548363				0.4825	-0.026226	0.482917	0.0157356
		0.2425	0.00286102	0.2425	0.00762939	0.242083	0.00572205				0.242083	0.0391006	0.2425	0.0686646				0.484167	-0.0252724	0.484583	0.0100136
		0.243333	-0.00286102	0.243333	-0.00715256	0.242917	0.0209808				0.242917	0.0329018	0.243333	0.0805855				0.485833	-0.0281334	0.48625	0.00333786
		0.244167	-0.00667572	0.244167	-0.0219345	0.24375	0.0357628				0.24375	0.026226	0.244167	0.0815392				0.4875	-0.0300407	0.487917	-0.000953674
		0.245	-0.00667572	0.245	-0.0319481	0.244583	0.0457764				0.244583	0.023365	0.245	0.0724792				0.489167	-0.0305176	0.489583	-0.00143051
		0.245833	-0.00476837	0.245833	-0.0400543	0.245417	0.0491142				0.245417	0.026226	0.245833	0.0634193				0.490833	-0.0309944	0.49125	0.000953674
		0.246667	-0.00619888	0.246667	-0.0462532	0.24625	0.0452995				0.24625	0.0338554	0.246667	0.0548363				0.4925	-0.0286102	0.492917	0.00286102
		0.2475	-0.0128746	0.2475	-0.0462532	0.247083	0.0367165				0.247083	0.041008	0.2475	0.0462532				0.494167	-0.023365	0.494583	0
		0.248333	-0.0214577	0.248333	-0.0376701	0.247917	0.026226				0.247917	0.0457764	0.248333	0.0395775				0.495833	-0.0190735	0.49625	-0.00619888
		0.249167	-0.0309944	0.249167	-0.0228882	0.24875	0.017643				0.24875	0.0486374	0.249167	0.0371933				0.4975	-0.0181198	0.497917	-0.00762939
		0.25	-0.0395775	0.25	-0.00762939	0.249583	0.0128746				0.249583	0.0514984	0.25	0.0386238				0.499167	-0.0190735	0.499583	-0.00524521
		0.250833	-0.0419617	0.250833	0.00524521	0.250417	0.0119209				0.250417	0.0524521	0.250833	0.0424385				0.500833	-0.0166893	0.50125	-0.00286102
		0.251667	-0.0324249	0.251667	0.0119209	0.25125	0.00905991				0.25125	0.0457764	0.251667	0.0481606				0.5025	-0.0157356	0.502917	-0.00333786
		0.2525	-0.0166893	0.2525	0.00858307	0.252083	0.00476837				0.252083	0.0376701	0.2525	0.0538826				0.504167	-0.017643	0.504583	-0.00190735
		0.253333	-0.00333786	0.253333	-0.00286102	0.252917	-0.00143051				0.252917	0.0348091	0.253333	0.0600815				0.505833	-0.0190735	0.50625	0.00286102
		0.254167	0.0038147	0.254167	-0.0181198	0.25375	-0.00667572				0.25375	0.0348091	0.254167	0.0691414				0.5075	-0.017643	0.507917	0.00715256
		0.255	0.00667572	0.255	-0.0338554	0.254583	-0.0038147				0.254583	0.0314713	0.255	0.0786781				0.509167	-0.014782	0.509583	0.00619888
		0.255833	0.00429153	0.255833	-0.0486374	0.255417	0.00905991				0.255417	0.0247955	0.255833	0.0815392				0.510833	-0.0171661	0.51125	0.00238419
		0.256667	-0.00286102	0.256667	-0.0629425	0.25625	0.0286102				0.25625	0.020504	0.256667	0.0762939				0.5125	-0.0224113	0.512917	-0.00190735
		0.2575	-0.0109673	0.2575	-0.0715256	0.257083	0.0448227				0.257083	0.0200272	0.2575	0.0696182				0.514167	-0.0286102	0.514583	-0.00238419
		0.258333	-0.0152588	0.258333	-0.0700951	0.257917	0.0543594				0.257917	0.0190735	0.258333	0.064373				0.515833	-0.0343323	0.51625	0.0038147
		0.259167	-0.0119209	0.259167	-0.064373	0.25875	0.0567436				0.25875	0.017643	0.259167	0.0562668				0.5175	-0.0395775	0.517917	0.0119209
		0.26	-0.00333786	0.26	-0.0605583	0.259583	0.0500679				0.259583	0.0200272	0.26	0.0452995				0.519167	-0.0433922	0.519583	0.020504
		0.260833	0.00810623	0.260833	-0.0610352	0.260417	0.0343323				0.260417	0.0267029	0.260833	0.0362396				0.520833	-0.0419617	0.52125	0.0276566
		0.261667	0.0171661	0.261667	-0.058651	0.26125	0.0166893				0.26125	0.0352859	0.261667	0.0319481				0.5225	-0.0362396	0.522917	0.0357628
		0.2625	0.0247955	0.2625	-0.0510216	0.262083	0.0038147				0.262083	0.0433922	0.2625	0.0290871				0.524167	-0.0286102	0.524583	0.0386238
		0.263333	0.0290871	0.263333	-0.043869	0.262917	-0.000953674				0.262917	0.0505447	0.263333	0.0247955				0.525833	-0.0195503	0.52625	0.0338554
		0.264167	0.026226	0.264167	-0.0400543	0.26375	-0.000476837				0.26375	0.0567436	0.264167	0.0224113				0.5275	-0.0104904	0.527917	0.0247955
		0.265	0.0171661	0.265	-0.038147	0.264583	0.00143051				0.264583	0.0619888	0.265	0.0257492				0.529167	-0.00286102	0.529583	0.0181198
		0.265833	0.00572205	0.265833	-0.0371933	0.265417	0.0038147				0.265417	0.0653267	0.265833	0.0324249				0.530833	0.000953674	0.53125	0.0157356
		0.266667	-0.000953674	0.266667	-0.0405312	0.26625	0.00476837				0.26625	0.0662804	0.266667	0.0405312				0.5325	0.000953674	0.532917	0.0138283
		0.2675	-0.0038147	0.2675	-0.0486374	0.267083	0.00858307				0.267083	0.0638962	0.2675	0.0491142				0.534167	-0.00143051	0.534583	0.0119209
		0.268333	-0.00572205	0.268333	-0.0576973	0.267917	0.014782				0.267917	0.0596046	0.268333	0.0596046				0.535833	-0.00333786	0.53625	0.0109673
		0.269167	-0.00667572	0.269167	-0.0638962	0.26875	0.0209808				0.26875	0.0534058	0.269167	0.0696182				0.5375	-0.0038147	0.537917	0.0104904
		0.27	-0.00858307	0.27	-0.0653267	0.269583	0.0247955				0.269583	0.043869	0.27	0.0777245				0.539167	-0.00476837	0.539583	0.00572205
		0.270833	-0.0128746	0.270833	-0.061512	0.270417	0.026226				0.270417	0.0343323	0.270833	0.0801086				0.540833	-0.00476837	0.54125	-0.000953674
		0.271667	-0.0190735	0.271667	-0.0562668	0.27125	0.0295639				0.27125	0.0267029	0.271667	0.0782013				0.5425	-0.00143051	0.542917	-0.00619888
		0.2725	-0.0243187	0.2725	-0.0519753	0.272083	0.0324249				0.272083	0.023365	0.2725	0.0729561				0.544167	0.00715256	0.544583	-0.00572205
		0.273333	-0.0219345	0.273333	-0.0476837	0.272917	0.0305176				0.272917	0.0224113	0.273333	0.0653267				0.545833	0.0152588	0.54625	-0.0038147
		0.274167	-0.0128746	0.274167	-0.0414848	0.27375	0.026226				0.27375	0.020504	0.274167	0.0581741				0.5475	0.0166893	0.547917	-0.00238419
		0.275	0	0.275	-0.0333786	0.274583	0.0271797				0.274583	0.0185966	0.275	0.0538826				0.549167	0.0133514	0.549583	0
		0.275833	0.0104904	0.275833	-0.0267029	0.275417	0.0329018				0.275417	0.014782	0.275833	0.0529289				0.550833	0.00667572	0.55125	0.00143051
		0.276667	0.0162125	0.276667	-0.0200272	0.27625	0.0348091				0.27625	0.0123978	0.276667	0.0495911				0.5525	-0.00238419	0.552917	0.00143051
		0.2775	0.0162125	0.2775	-0.0119209	0.277083	0.0305176				0.277083	0.014782	0.2775	0.0429153				0.554167	-0.0171661	0.554583	0.000476837
		0.278333	0.00715256	0.278333	-0.00190735	0.277917	0.0281334				0.277917	0.023365	0.278333	0.0386238				0.555833	-0.0286102	0.55625	0.00238419
		0.279167	-0.00810623	0.279167	0.00572205	0.27875	0.0305176				0.27875	0.0333786	0.279167	0.0386238				0.5575	-0.0329018	0.557917	0.00524521
		0.28	-0.0219345	0.28	0.0104904	0.279583	0.0305176				0.279583	0.0395775	0.28	0.038147				0.559167	-0.0333786	0.559583	0.00810623
		0.280833	-0.026226	0.280833	0.014782	0.280417	0.0247955				0.280417	0.0433922	0.280833	0.0338554				0.560833	-0.0324249	0.56125	0.0123978
		0.281667	-0.0228882	0.281667	0.0214577	0.28125	0.0181198				0.28125	0.04673	0.281667	0.0324249				0.5625	-0.0290871	0.562917	0.0166893
		0.2825	-0.0171661	0.2825	0.0314713	0.282083	0.014782				0.282083	0.0448227	0.2825	0.0376701				0.564167	-0.0219345	0.564583	0.0200272
		0.283333	-0.0100136	0.283333	0.0371933	0.282917	0.0133514				0.282917	0.0338554	0.283333	0.0414848				0.565833	-0.0195503	0.56625	0.0171661
		0.284167	0.000476837	0.284167	0.0391006	0.28375	0.0143051				0.28375	0.017643	0.284167	0.0371933				0.5675	-0.0247955	0.567917	0.0119209
		0.285	0.00810623	0.285	0.0371933	0.284583	0.0171661				0.284583	0.00667572	0.285	0.0257492				0.569167	-0.0324249	0.569583	0.00858307
		0.285833	0.00429153	0.285833	0.0329018	0.285417	0.0209808				0.285417	0.00286102	0.285833	0.0143051				0.570833	-0.0348091	0.57125	0.00715256
		0.286667	-0.00619888	0.286667	0.0252724	0.28625	0.023365				0.28625	0.000476837	0.286667	0.00572205				0.5725	-0.0343323	0.572917	0.00667572
		0.2875	-0.0119209	0.2875	0.0114441	0.287083	0.0238419				0.287083	-0.00238419	0.2875	0.000476837				0.574167	-0.0319481	0.574583	0.00762939
		0.288333	-0.00667572	0.288333	-0.00619888	0.287917	0.0243187				0.287917	-0.00190735	0.288333	-0.00143051				0.575833	-0.0281334	0.57625	0.0138283
		0.289167	0.00333786	0.289167	-0.0224113	0.28875	0.0257492				0.28875	0.00333786	0.289167	0.00238419				0.5775	-0.0228882	0.577917	0.0243187
		0.29	0.0123978	0.29	-0.0329018	0.289583	0.0295639				0.289583	0.0119209	0.29	0.014782				0.579167	-0.017643	0.579583	0.0329018
		0.290833	0.0214577	0.290833	-0.0352859	0.290417	0.0348091				0.290417	0.0224113	0.290833	0.0319481				0.580833	-0.0152588	0.58125	0.038147
		0.291667	0.0276566	0.291667	-0.0324249	0.29125	0.043869				0.29125	0.0357628	0.291667	0.0495911				0.5825	-0.0171661	0.582917	0.0391006
		0.2925	0.0252724	0.2925	-0.0257492	0.292083	0.0557899				0.292083	0.0486374	0.2925	0.0634193				0.584167	-0.023365	0.584583	0.0386238
		0.293333	0.0138283	0.293333	-0.0166893	0.292917	0.0662804				0.292917	0.0581741	0.293333	0.0720024				0.585833	-0.0295639	0.58625	0.0324249
		0.294167	0.000476837	0.294167	-0.0100136	0.29375	0.0677109				0.29375	0.0619888	0.294167	0.0748634				0.5875	-0.0305176	0.587917	0.023365
		0.295	-0.00762939	0.295	-0.00810623	0.294583	0.0610352				0.294583	0.0629425	0.295	0.0691414				0.589167	-0.0238419	0.589583	0.0162125
		0.295833	-0.00810623	0.295833	-0.0133514	0.295417	0.0529289				0.295417	0.058651	0.295833	0.0572205				0.590833	-0.0143051	0.59125	0.0104904
		0.296667	-0.00476837	0.296667	-0.0200272	0.29625	0.0433922				0.29625	0.0486374	0.296667	0.043869				0.5925	-0.00762939	0.592917	0.00286102
		0.2975	0.000953674	0.2975	-0.023365	0.297083	0.0338554				0.297083	0.0395775	0.2975	0.0362396				0.594167	-0.00286102	0.594583	-0.00715256
		0.298333	0.00667572	0.298333	-0.0228882	0.297917	0.0252724				0.297917	0.0338554	0.298333	0.0357628				0.595833	-0.00143051	0.59625	-0.0166893
		0.299167	0.0119209	0.299167	-0.0238419	0.29875	0.0195503				0.29875	0.0338554	0.299167	0.0386238				0.5975	-0.0038147	0.597917	-0.026226
		0.3	0.0152588	0.3	-0.0271797	0.299583	0.0143051				0.299583	0.0376701	0.3	0.0443459				0.599167	-0.0114441	0.599583	-0.0371933
		0.300833	0.0162125	0.300833	-0.0309944	0.300417	0.00762939				0.300417	0.0400543	0.300833	0.0491142				0.600833	-0.0200272	0.60125	-0.0457764
		0.301667	0.017643	0.301667	-0.0343323	0.30125	0.00572205				0.30125	0.0367165	0.301667	0.0543594				0.6025	-0.026226	0.602917	-0.043869
		0.3025	0.0195503	0.3025	-0.0386238	0.302083	0.0109673				0.302083	0.0281334	0.3025	0.0572205				0.604167	-0.0290871	0.604583	-0.0324249
		0.303333	0.0185966	0.303333	-0.0400543	0.302917	0.0238419				0.302917	0.0200272	0.303333	0.0534058				0.605833	-0.0290871	0.60625	-0.0157356
		0.304167	0.0114441	0.304167	-0.0362396	0.30375	0.0367165				0.30375	0.0162125	0.304167	0.0457764				0.6075	-0.0252724	0.607917	-0.000476837
		0.305	0.000476837	0.305	-0.0271797	0.304583	0.0448227				0.304583	0.014782	0.305	0.0395775				0.609167	-0.0190735	0.609583	0.0100136
		0.305833	-0.0100136	0.305833	-0.0200272	0.305417	0.04673				0.305417	0.0138283	0.305833	0.0371933				0.610833	-0.0152588	0.61125	0.0157356
		0.306667	-0.0166893	0.306667	-0.0214577	0.30625	0.0419617				0.30625	0.0181198	0.306667	0.0348091				0.6125	-0.0138283	0.612917	0.0138283
		0.3075	-0.0190735	0.3075	-0.0305176	0.307083	0.0324249				0.307083	0.0271797	0.3075	0.0309944				0.614167	-0.0133514	0.614583	0.00858307
		0.308333	-0.0152588	0.308333	-0.043869	0.307917	0.0195503				0.307917	0.0362396	0.308333	0.0309944				0.615833	-0.0143051	0.61625	-0.00190735
		0.309167	-0.00810623	0.309167	-0.0553131	0.30875	0.00858307				0.30875	0.0405312	0.309167	0.0362396				0.6175	-0.0181198	0.617917	-0.0109673
		0.31	-0.00190735	0.31	-0.0629425	0.309583	0.00333786				0.309583	0.0376701	0.31	0.0419617				0.619167	-0.0243187	0.619583	-0.0104904
		0.310833	0.00667572	0.310833	-0.0662804	0.310417	0.00715256				0.310417	0.0329018	0.310833	0.0448227				0.620833	-0.0290871	0.62125	-0.000476837
		0.311667	0.0166893	0.311667	-0.0605583	0.31125	0.0166893				0.31125	0.0300407	0.311667	0.0433922				0.6225	-0.0324249	0.622917	0.0104904
		0.3125	0.0247955	0.3125	-0.0481606	0.312083	0.026226				0.312083	0.0290871	0.3125	0.0352859				0.624167	-0.0338554	0.624583	0.0152588
		0.313333	0.0247955	0.313333	-0.0333786	0.312917	0.0300407				0.312917	0.0271797	0.313333	0.0243187				0.625833	-0.0343323	0.62625	0.0166893
		0.314167	0.0214577	0.314167	-0.0238419	0.31375	0.0300407				0.31375	0.0224113	0.314167	0.0152588				0.6275	-0.0357628	0.627917	0.014782
		0.315	0.0219345	0.315	-0.0200272	0.314583	0.0348091				0.314583	0.0195503	0.315	0.0128746				0.629167	-0.0357628	0.629583	0.00333786
		0.315833	0.023365	0.315833	-0.0181198	0.315417	0.0448227				0.315417	0.0190735	0.315833	0.014782				0.630833	-0.0357628	0.63125	-0.0143051
		0.316667	0.0181198	0.316667	-0.017643	0.31625	0.0519753				0.31625	0.0200272	0.316667	0.0190735				0.6325	-0.0333786	0.632917	-0.0281334
		0.3175	0.00905991	0.3175	-0.0166893	0.317083	0.0534058				0.317083	0.017643	0.3175	0.0252724				0.634167	-0.0276566	0.634583	-0.0324249
		0.318333	0.0038147	0.318333	-0.0181198	0.317917	0.0538826				0.317917	0.014782	0.318333	0.0329018				0.635833	-0.017643	0.63625	-0.0295639
		0.319167	0.00238419	0.319167	-0.0185966	0.31875	0.0562668				0.31875	0.0123978	0.319167	0.0400543				0.6375	-0.00429153	0.637917	-0.0209808
		0.32	-0.000476837	0.32	-0.0162125	0.319583	0.0572205				0.319583	0.0119209	0.32	0.0443459				0.639167	0.00667572	0.639583	-0.00572205
		0.320833	-0.00858307	0.320833	-0.0143051	0.320417	0.0553131				0.320417	0.0143051	0.320833	0.0495911				0.640833	0.0166893	0.64125	0.0100136
		0.321667	-0.014782	0.321667	-0.0152588	0.32125	0.0519753				0.32125	0.0185966	0.321667	0.0581741				0.6425	0.0247955	0.642917	0.017643
		0.3225	-0.0157356	0.3225	-0.0195503	0.322083	0.0514984				0.322083	0.0252724	0.3225	0.0681877				0.644167	0.0286102	0.644583	0.0143051
		0.323333	-0.0138283	0.323333	-0.0214577	0.322917	0.0519753				0.322917	0.0324249	0.323333	0.0734329				0.645833	0.026226	0.64625	0.00762939
		0.324167	-0.0114441	0.324167	-0.023365	0.32375	0.0543594				0.32375	0.0414848	0.324167	0.0710487				0.6475	0.014782	0.647917	0.00476837
		0.325	-0.00810623	0.325	-0.026226	0.324583	0.0581741				0.324583	0.0476837	0.325	0.064373				0.649167	-0.00190735	0.649583	0.00572205
		0.325833	-0.00143051	0.325833	-0.0295639	0.325417	0.0619888				0.325417	0.0486374	0.325833	0.0572205				0.650833	-0.020504	0.65125	0.00810623
		0.326667	0.00572205	0.326667	-0.0338554	0.32625	0.0667572				0.32625	0.0443459	0.326667	0.0500679				0.6525	-0.0338554	0.652917	0.00810623
		0.3275	0.0114441	0.3275	-0.0376701	0.327083	0.0715256				0.327083	0.0395775	0.3275	0.0419617				0.654167	-0.041008	0.654583	0.00667572
		0.328333	0.0143051	0.328333	-0.0424385	0.327917	0.0705719				0.327917	0.038147	0.328333	0.038147				0.655833	-0.0429153	0.65625	0.00143051
		0.329167	0.017643	0.329167	-0.04673	0.32875	0.0624657				0.32875	0.038147	0.329167	0.041008				0.6575	-0.0405312	0.657917	-0.00429153
		0.33	0.0238419	0.33	-0.0529289	0.329583	0.0529289				0.329583	0.0391006	0.33	0.0443459				0.659167	-0.0352859	0.659583	-0.00715256
		0.330833	0.0329018	0.330833	-0.0619888	0.330417	0.0452995				0.330417	0.041008	0.330833	0.0419617				0.660833	-0.0300407	0.66125	-0.00715256
		0.331667	0.0419617	0.331667	-0.0705719	0.33125	0.041008				0.33125	0.0462532	0.331667	0.0352859				0.6625	-0.0271797	0.662917	-0.0038147
		0.3325	0.0452995	0.3325	-0.0796318	0.332083	0.038147				0.332083	0.0519753	0.3325	0.0276566				0.664167	-0.0271797	0.664583	0.00333786
		0.333333	0.0405312	0.333333	-0.0867844	0.332917	0.041008				0.332917	0.0543594	0.333333	0.0200272				0.665833	-0.0276566	0.66625	0.0133514
		0.334167	0.0295639	0.334167	-0.0905991	0.33375	0.0452995				0.33375	0.0538826	0.334167	0.00762939				0.6675	-0.026226	0.667917	0.0171661
		0.335	0.0162125	0.335	-0.0882149	0.334583	0.0462532				0.334583	0.0524521	0.335	-0.00429153				0.669167	-0.0224113	0.669583	0.0123978
		0.335833	0.000953674	0.335833	-0.082016	0.335417	0.0443459				0.335417	0.0505447	0.335833	-0.0100136				0.670833	-0.0162125	0.67125	0.00476837
		0.336667	-0.0100136	0.336667	-0.0734329	0.33625	0.0405312				0.33625	0.0500679	0.336667	-0.00715256				0.6725	-0.0109673	0.672917	-0.000476837
		0.3375	-0.0119209	0.3375	-0.0634193	0.337083	0.0376701				0.337083	0.0510216	0.3375	0.00190735				0.674167	-0.00524521	0.674583	-0.00143051
		0.338333	-0.00476837	0.338333	-0.0534058	0.337917	0.0329018				0.337917	0.0529289	0.338333	0.0152588				0.675833	-0.00143051	0.67625	-0.00286102
		0.339167	0.00524521	0.339167	-0.0462532	0.33875	0.0281334				0.33875	0.0548363	0.339167	0.0295639				0.6775	0.00190735	0.677917	-0.00333786
		0.34	0.0123978	0.34	-0.0405312	0.339583	0.0243187				0.339583	0.0572205	0.34	0.0414848				0.679167	0.00333786	0.679583	-0.00572205
		0.340833	0.0166893	0.340833	-0.0314713	0.340417	0.0219345				0.340417	0.0591278	0.340833	0.0505447				0.680833	0.00286102	0.68125	-0.0119209
		0.341667	0.0195503	0.341667	-0.017643	0.34125	0.0200272				0.34125	0.0548363	0.341667	0.0553131				0.6825	-0.000953674	0.682917	-0.0209808
		0.3425	0.0185966	0.3425	-0.00429153	0.342083	0.0143051				0.342083	0.0443459	0.3425	0.0529289				0.684167	-0.00667572	0.684583	-0.0309944
		0.343333	0.014782	0.343333	0.00572205	0.342917	0.00810623				0.342917	0.0329018	0.343333	0.0429153				0.685833	-0.0109673	0.68625	-0.0376701
		0.344167	0.00715256	0.344167	0.0128746	0.34375	0.00762939				0.34375	0.0290871	0.344167	0.0300407				0.6875	-0.0138283	0.687917	-0.0443459
		0.345	-0.00190735	0.345	0.0200272	0.344583	0.0166893				0.344583	0.0333786	0.345	0.020504				0.689167	-0.0138283	0.689583	-0.0462532
		0.345833	-0.00953674	0.345833	0.0243187	0.345417	0.0271797				0.345417	0.0400543	0.345833	0.0152588				0.690833	-0.0123978	0.69125	-0.0400543
		0.346667	-0.014782	0.346667	0.0247955	0.34625	0.0324249				0.34625	0.0472069	0.346667	0.0143051				0.6925	-0.0104904	0.692917	-0.0286102
		0.3475	-0.0166893	0.3475	0.0214577	0.347083	0.0338554				0.347083	0.0548363	0.3475	0.0190735				0.694167	-0.0104904	0.694583	-0.0162125
		0.348333	-0.0185966	0.348333	0.014782	0.347917	0.0348091				0.347917	0.0605583	0.348333	0.0295639				0.695833	-0.0119209	0.69625	-0.00810623
		0.349167	-0.0190735	0.349167	0.00715256	0.34875	0.0338554				0.34875	0.0600815	0.349167	0.0419617				0.6975	-0.0143051	0.697917	-0.00190735
		0.35	-0.0152588	0.35	-0.00238419	0.349583	0.0276566				0.349583	0.0514984	0.35	0.0524521				0.699167	-0.0162125	0.699583	0
		0.350833	-0.00858307	0.350833	-0.0123978	0.350417	0.0195503				0.350417	0.0400543	0.350833	0.058651				0.700833	-0.0190735	0.70125	-0.00286102
		0.351667	-0.000476837	0.351667	-0.0200272	0.35125	0.0119209				0.35125	0.0314713	0.351667	0.0600815				0.7025	-0.023365	0.702917	-0.00953674
		0.3525	0.00572205	0.3525	-0.0238419	0.352083	0.00858307				0.352083	0.0252724	0.3525	0.0591278				0.704167	-0.0267029	0.704583	-0.0143051
		0.353333	0.0104904	0.353333	-0.0224113	0.352917	0.00762939				0.352917	0.0195503	0.353333	0.0581741				0.705833	-0.0281334	0.70625	-0.0166893
		0.354167	0.014782	0.354167	-0.0171661	0.35375	0.0038147				0.35375	0.0157356	0.354167	0.0572205				0.7075	-0.026226	0.707917	-0.0171661
		0.355	0.017643	0.355	-0.0109673	0.354583	-0.00238419				0.354583	0.0166893	0.355	0.0572205				0.709167	-0.0214577	0.709583	-0.0162125
		0.355833	0.0190735	0.355833	-0.00858307	0.355417	-0.00524521				0.355417	0.020504	0.355833	0.0591278				0.710833	-0.0143051	0.71125	-0.0152588
		0.356667	0.0162125	0.356667	-0.0119209	0.35625	0				0.35625	0.023365	0.356667	0.064373				0.7125	-0.00715256	0.712917	-0.0123978
		0.3575	0.0114441	0.3575	-0.0162125	0.357083	0.00619888				0.357083	0.0276566	0.3575	0.0681877				0.714167	-0.00524521	0.714583	-0.0114441
		0.358333	0.00715256	0.358333	-0.0152588	0.357917	0.00667572				0.357917	0.0333786	0.358333	0.067234				0.715833	-0.00715256	0.71625	-0.0104904
		0.359167	0.00286102	0.359167	-0.00953674	0.35875	0.0038147				0.35875	0.038147	0.359167	0.0653267				0.7175	-0.0109673	0.717917	-0.00905991
		0.36	-0.00143051	0.36	0.00143051	0.359583	0				0.359583	0.041008	0.36	0.0619888				0.719167	-0.0138283	0.719583	-0.00715256
		0.360833	-0.00476837	0.360833	0.0138283	0.360417	-0.00619888				0.360417	0.0433922	0.360833	0.0576973				0.720833	-0.0171661	0.72125	-0.00476837
		0.361667	-0.00858307	0.361667	0.0228882	0.36125	-0.0138283				0.36125	0.0448227	0.361667	0.0505447				0.7225	-0.0190735	0.722917	-0.00619888
		0.3625	-0.0104904	0.3625	0.0243187	0.362083	-0.0171661				0.362083	0.043869	0.3625	0.043869				0.724167	-0.0128746	0.724583	-0.0109673
		0.363333	-0.00667572	0.363333	0.0152588	0.362917	-0.0143051				0.362917	0.0386238	0.363333	0.0419617				0.725833	-0.00143051	0.72625	-0.0171661
		0.364167	0.00238419	0.364167	0.00190735	0.36375	-0.00476837				0.36375	0.0314713	0.364167	0.043869				0.7275	0.0100136	0.727917	-0.0247955
		0.365	0.0104904	0.365	-0.0152588	0.364583	0.00810623				0.364583	0.0271797	0.365	0.0495911				0.729167	0.014782	0.729583	-0.0314713
		0.365833	0.00905991	0.365833	-0.0314713	0.365417	0.0190735				0.365417	0.026226	0.365833	0.0562668				0.730833	0.0104904	0.73125	-0.0357628
		0.366667	-0.000476837	0.366667	-0.0424385	0.36625	0.0257492				0.36625	0.023365	0.366667	0.061512				0.7325	-0.00143051	0.732917	-0.0329018
		0.3675	-0.0138283	0.3675	-0.0443459	0.367083	0.0267029				0.367083	0.0162125	0.3675	0.0677109				0.734167	-0.0166893	0.734583	-0.023365
		0.368333	-0.0286102	0.368333	-0.0419617	0.367917	0.0228882				0.367917	0.00810623	0.368333	0.0734329				0.735833	-0.0329018	0.73625	-0.0143051
		0.369167	-0.0429153	0.369167	-0.0462532	0.36875	0.0128746				0.36875	0.00286102	0.369167	0.0772476				0.7375	-0.0462532	0.737917	-0.00905991
		0.37	-0.0519753	0.37	-0.0543594	0.369583	0.00190735				0.369583	-0.00143051	0.37	0.0729561				0.739167	-0.0543594	0.739583	-0.00905991
		0.370833	-0.0505447	0.370833	-0.0591278	0.370417	-0.00476837				0.370417	-0.00524521	0.370833	0.0629425				0.740833	-0.0519753	0.74125	-0.00953674
		0.371667	-0.0405312	0.371667	-0.0572205	0.37125	-0.00762939				0.37125	-0.00143051	0.371667	0.0543594				0.7425	-0.0414848	0.742917	-0.0100136
		0.3725	-0.0281334	0.3725	-0.0553131	0.372083	-0.00667572				0.372083	0.0114441	0.3725	0.04673				0.744167	-0.0305176	0.744583	-0.0133514
		0.373333	-0.0181198	0.373333	-0.0548363	0.372917	0				0.372917	0.0286102	0.373333	0.0400543				0.745833	-0.0257492	0.74625	-0.0181198
		0.374167	-0.0104904	0.374167	-0.0510216	0.37375	0.00858307				0.37375	0.0414848	0.374167	0.0348091				0.7475	-0.0281334	0.747917	-0.0181198
		0.375	-0.00572205	0.375	-0.0429153	0.374583	0.0123978				0.374583	0.0491142	0.375	0.0338554				0.749167	-0.0324249	0.749583	-0.0123978
		0.375833	-0.00429153	0.375833	-0.0395775	0.375417	0.0104904				0.375417	0.0534058	0.375833	0.0319481				0.750833	-0.0386238	0.75125	-0.00762939
		0.376667	-0.00476837	0.376667	-0.0424385	0.37625	0.00715256				0.37625	0.0538826	0.376667	0.0247955				0.7525	-0.0424385	0.752917	-0.00953674
		0.3775	-0.00429153	0.3775	-0.0452995	0.377083	0.00476837				0.377083	0.0519753	0.3775	0.014782				0.754167	-0.0414848	0.754583	-0.014782
		0.378333	-0.00286102	0.378333	-0.0424385	0.377917	0.0038147				0.377917	0.0505447	0.378333	0.00953674				0.755833	-0.0352859	0.75625	-0.0190735
		0.379167	-0.00524521	0.379167	-0.038147	0.37875	0.00762939				0.37875	0.0514984	0.379167	0.0100136				0.7575	-0.0271797	0.757917	-0.0219345
		0.38	-0.00953674	0.38	-0.0371933	0.379583	0.0166893				0.379583	0.0538826	0.38	0.0143051				0.759167	-0.023365	0.759583	-0.0238419
		0.380833	-0.0138283	0.380833	-0.0333786	0.380417	0.0267029				0.380417	0.0543594	0.380833	0.0243187				0.760833	-0.0219345	0.76125	-0.0252724
		0.381667	-0.0195503	0.381667	-0.0252724	0.38125	0.0348091				0.38125	0.0524521	0.381667	0.0376701				0.7625	-0.0219345	0.762917	-0.0214577
		0.3825	-0.0309944	0.3825	-0.0195503	0.382083	0.041008				0.382083	0.0510216	0.3825	0.0505447				0.764167	-0.0238419	0.764583	-0.0109673
		0.383333	-0.0433922	0.383333	-0.0190735	0.382917	0.0448227				0.382917	0.0500679	0.383333	0.0553131				0.765833	-0.0281334	0.76625	0.00143051
		0.384167	-0.0500679	0.384167	-0.0209808	0.38375	0.0462532				0.38375	0.0491142	0.384167	0.0514984				0.7675	-0.0329018	0.767917	0.00905991
		0.385	-0.0505447	0.385	-0.0190735	0.384583	0.04673				0.384583	0.0472069	0.385	0.0448227				0.769167	-0.0348091	0.769583	0.0100136
		0.385833	-0.0505447	0.385833	-0.017643	0.385417	0.0462532				0.385417	0.04673	0.385833	0.0391006				0.770833	-0.0343323	0.77125	0.0104904
		0.386667	-0.0495911	0.386667	-0.0214577	0.38625	0.0443459				0.38625	0.0491142	0.386667	0.0348091				0.7725	-0.038147	0.772917	0.0119209
		0.3875	-0.0472069	0.3875	-0.0286102	0.387083	0.0391006				0.387083	0.0510216	0.3875	0.0286102				0.774167	-0.0424385	0.774583	0.0123978
		0.388333	-0.0405312	0.388333	-0.0367165	0.387917	0.0314713				0.387917	0.0519753	0.388333	0.0219345				0.775833	-0.0433922	0.77625	0.0100136
		0.389167	-0.0324249	0.389167	-0.0433922	0.38875	0.023365				0.38875	0.0548363	0.389167	0.0171661				0.7775	-0.0400543	0.777917	0.0100136
		0.39	-0.0247955	0.39	-0.0472069	0.389583	0.0185966				0.389583	0.0596046	0.39	0.0128746				0.779167	-0.038147	0.779583	0.014782
		0.390833	-0.0162125	0.390833	-0.0505447	0.390417	0.0185966				0.390417	0.064373	0.390833	0.00953674				0.780833	-0.0400543	0.78125	0.0219345
		0.391667	-0.00762939	0.391667	-0.0500679	0.39125	0.0200272				0.39125	0.0634193	0.391667	0.0128746				0.7825	-0.0400543	0.782917	0.0276566
		0.3925	0	0.3925	-0.0443459	0.392083	0.0224113				0.392083	0.0581741	0.3925	0.0214577				0.784167	-0.0376701	0.784583	0.0281334
		0.393333	0	0.393333	-0.0338554	0.392917	0.0252724				0.392917	0.0514984	0.393333	0.0319481				0.785833	-0.0357628	0.78625	0.0271797
		0.394167	-0.00667572	0.394167	-0.0243187	0.39375	0.026226				0.39375	0.0429153	0.394167	0.0414848				0.7875	-0.0371933	0.787917	0.0286102
		0.395	-0.0123978	0.395	-0.0195503	0.394583	0.0243187				0.394583	0.0324249	0.395	0.0510216				0.789167	-0.0367165	0.789583	0.0324249
		0.395833	-0.0119209	0.395833	-0.0152588	0.395417	0.020504				0.395417	0.0228882	0.395833	0.058651				0.790833	-0.0319481	0.79125	0.0333786
		0.396667	-0.00429153	0.396667	-0.0119209	0.39625	0.0166893				0.39625	0.0190735	0.396667	0.0605583				0.7925	-0.026226	0.792917	0.0286102
		0.3975	0.00667572	0.3975	-0.00953674	0.397083	0.0143051				0.397083	0.0219345	0.3975	0.0581741				0.794167	-0.0247955	0.794583	0.0247955
		0.398333	0.020504	0.398333	-0.00810623	0.397917	0.0128746				0.397917	0.0281334	0.398333	0.0548363				0.795833	-0.0247955	0.79625	0.0219345
		0.399167	0.0371933	0.399167	-0.00667572	0.39875	0.0119209				0.39875	0.0371933	0.399167	0.0510216				0.7975	-0.0238419	0.797917	0.0166893
		0.4	0.0495911	0.4	-0.00190735	0.399583	0.0104904				0.399583	0.0476837	0.4	0.0481606				0.799167	-0.0224113	0.799583	0.00715256
		0.400833	0.0534058	0.400833	0.00238419	0.400417	0.00476837				0.400417	0.0567436	0.400833	0.0481606				0.800833	-0.0224113	0.80125	-0.000953674
		0.401667	0.0495911	0.401667	0.00524521	0.40125	-0.0038147				0.40125	0.064373	0.401667	0.0495911				0.8025	-0.023365	0.802917	-0.00143051
		0.4025	0.0419617	0.4025	0.00619888	0.402083	-0.0123978				0.402083	0.0700951	0.4025	0.0486374				0.804167	-0.0219345	0.804583	0.00143051
		0.403333	0.0324249	0.403333	0.00190735	0.402917	-0.0181198				0.402917	0.0724792	0.403333	0.0448227				0.805833	-0.020504	0.80625	0.00524521
		0.404167	0.0195503	0.404167	-0.00667572	0.40375	-0.0190735				0.40375	0.0696182	0.404167	0.041008				0.8075	-0.0214577	0.807917	0.0119209
		0.405	0.00524521	0.405	-0.0171661	0.404583	-0.0185966				0.404583	0.0648499	0.405	0.0376701				0.809167	-0.0224113	0.809583	0.0190735
		0.405833	-0.00619888	0.405833	-0.0238419	0.405417	-0.020504				0.405417	0.0591278	0.405833	0.0333786				0.810833	-0.0209808	0.81125	0.0219345
		0.406667	-0.0128746	0.406667	-0.0286102	0.40625	-0.0219345				0.40625	0.0505447	0.406667	0.0300407				0.8125	-0.020504	0.812917	0.017643
		0.4075	-0.014782	0.4075	-0.0348091	0.407083	-0.0190735				0.407083	0.041008	0.4075	0.0324249				0.814167	-0.017643	0.814583	0.0119209
		0.408333	-0.0123978	0.408333	-0.0400543	0.407917	-0.0138283				0.407917	0.0333786	0.408333	0.0433922				0.815833	-0.0114441	0.81625	0.00858307
		0.409167	-0.00524521	0.409167	-0.0419617	0.40875	-0.0100136				0.40875	0.0276566	0.409167	0.058651				0.8175	-0.00429153	0.817917	0.00524521
		0.41	0.000953674	0.41	-0.0448227	0.409583	-0.00572205				0.409583	0.0219345	0.41	0.0691414				0.819167	-0.00143051	0.819583	0
		0.410833	0.00429153	0.410833	-0.0514984	0.410417	0.00429153				0.410417	0.0171661	0.410833	0.0720024				0.820833	-0.00333786	0.82125	-0.00667572
		0.411667	0.00476837	0.411667	-0.0572205	0.41125	0.0200272				0.41125	0.0200272	0.411667	0.0700951				0.8225	-0.00810623	0.822917	-0.0133514
		0.4125	0.00190735	0.4125	-0.0562668	0.412083	0.0348091				0.412083	0.0247955	0.4125	0.0667572				0.824167	-0.0171661	0.824583	-0.0190735
		0.413333	-0.00429153	0.413333	-0.0495911	0.412917	0.0452995				0.412917	0.0243187	0.413333	0.0653267				0.825833	-0.0314713	0.82625	-0.023365
		0.414167	-0.0133514	0.414167	-0.0414848	0.41375	0.0519753				0.41375	0.0185966	0.414167	0.0629425				0.8275	-0.0429153	0.827917	-0.0271797
		0.415	-0.0219345	0.415	-0.0329018	0.414583	0.0581741				0.414583	0.0123978	0.415	0.0591278				0.829167	-0.0481606	0.829583	-0.0286102
		0.415833	-0.0329018	0.415833	-0.0224113	0.415417	0.0619888				0.415417	0.00762939	0.415833	0.0557899				0.830833	-0.0472069	0.83125	-0.0286102
		0.416667	-0.0433922	0.416667	-0.0138283	0.41625	0.0610352				0.41625	0.00143051	0.416667	0.0538826				0.8325	-0.0429153	0.832917	-0.0257492
		0.4175	-0.0472069	0.4175	-0.00858307	0.417083	0.0557899				0.417083	-0.0038147	0.4175	0.0519753				0.834167	-0.0371933	0.834583	-0.0200272
		0.418333	-0.0429153	0.418333	-0.00524521	0.417917	0.0491142				0.417917	-0.00190735	0.418333	0.0486374				0.835833	-0.0286102	0.83625	-0.0133514
		0.419167	-0.0338554	0.419167	-0.00143051	0.41875	0.0452995				0.41875	0.00429153	0.419167	0.0472069				0.8375	-0.023365	0.837917	-0.00953674
		0.42	-0.0238419	0.42	0.00143051	0.419583	0.0424385				0.419583	0.0104904	0.42	0.0491142				0.839167	-0.020504	0.839583	-0.0100136
		0.420833	-0.0128746	0.420833	-0.00286102	0.420417	0.0386238				0.420417	0.0123978	0.420833	0.0514984				0.840833	-0.0214577	0.84125	-0.0104904
		0.421667	-0.00143051	0.421667	-0.0109673	0.42125	0.0333786				0.42125	0.0152588	0.421667	0.0481606				0.8425	-0.0271797	0.842917	-0.00905991
		0.4225	0.00715256	0.4225	-0.0171661	0.422083	0.0276566				0.422083	0.023365	0.4225	0.0405312				0.844167	-0.0352859	0.844583	-0.00858307
		0.423333	0.00858307	0.423333	-0.0209808	0.422917	0.0219345				0.422917	0.0333786	0.423333	0.0295639				0.845833	-0.0400543	0.84625	-0.0123978
		0.424167	0.00286102	0.424167	-0.0257492	0.42375	0.0152588				0.42375	0.0419617	0.424167	0.0185966				0.8475	-0.0376701	0.847917	-0.0157356
		0.425	-0.00476837	0.425	-0.0305176	0.424583	0.00524521				0.424583	0.0476837	0.425	0.0114441				0.849167	-0.0333786	0.849583	-0.0143051
		0.425833	-0.00762939	0.425833	-0.0319481	0.425417	-0.00619888				0.425417	0.0519753	0.425833	0.0138283				0.850833	-0.0286102	0.85125	-0.00858307
		0.426667	-0.00572205	0.426667	-0.0300407	0.42625	-0.0104904				0.42625	0.0510216	0.426667	0.0257492				0.8525	-0.0238419	0.852917	-0.00619888
		0.4275	-0.00429153	0.4275	-0.0271797	0.427083	-0.0038147				0.427083	0.041008	0.4275	0.0405312				0.854167	-0.0195503	0.854583	-0.00858307
		0.428333	-0.00286102	0.428333	-0.0219345	0.427917	0.00905991				0.427917	0.0247955	0.428333	0.0529289				0.855833	-0.020504	0.85625	-0.0123978
		0.429167	0.00238419	0.429167	-0.0138283	0.42875	0.0219345				0.42875	0.00858307	0.429167	0.0629425				0.8575	-0.0290871	0.857917	-0.0138283
		0.43	0.0104904	0.43	-0.00190735	0.429583	0.0329018				0.429583	-0.00190735	0.43	0.0658035				0.859167	-0.0386238	0.859583	-0.0138283
		0.430833	0.0143051	0.430833	0.0100136	0.430417	0.0433922				0.430417	-0.00715256	0.430833	0.0619888				0.860833	-0.0433922	0.86125	-0.0138283
		0.431667	0.0114441	0.431667	0.0162125	0.43125	0.0495911				0.43125	-0.00905991	0.431667	0.0562668				0.8625	-0.0405312	0.862917	-0.0138283
		0.4325	0.00762939	0.4325	0.0143051	0.432083	0.0462532				0.432083	-0.00524521	0.4325	0.0534058				0.864167	-0.0314713	0.864583	-0.0128746
		0.433333	0.00476837	0.433333	0.00333786	0.432917	0.0348091				0.432917	0.00476837	0.433333	0.0505447				0.865833	-0.0200272	0.86625	-0.0128746
		0.434167	0.000953674	0.434167	-0.0119209	0.43375	0.0195503				0.43375	0.0152588	0.434167	0.043869				0.8675	-0.00953674	0.867917	-0.0143051
		0.435	-0.00238419	0.435	-0.0276566	0.434583	0.00810623				0.434583	0.0209808	0.435	0.0371933				0.869167	-0.0038147	0.869583	-0.0162125
		0.435833	0.00286102	0.435833	-0.0362396	0.435417	0.00286102				0.435417	0.0209808	0.435833	0.0305176				0.870833	-0.00190735	0.87125	-0.0162125
		0.436667	0.0171661	0.436667	-0.0333786	0.43625	0.000953674				0.43625	0.0152588	0.436667	0.0238419				0.8725	-0.0038147	0.872917	-0.0152588
		0.4375	0.0314713	0.4375	-0.0219345	0.437083	-0.00190735				0.437083	0.00715256	0.4375	0.0190735				0.874167	-0.00953674	0.874583	-0.0143051
		0.438333	0.038147	0.438333	-0.00953674	0.437917	-0.00476837				0.437917	0.000953674	0.438333	0.0181198				0.875833	-0.020504	0.87625	-0.0119209
		0.439167	0.0391006	0.439167	-0.00190735	0.43875	-0.00238419				0.43875	0.00238419	0.439167	0.0185966				0.8775	-0.0324249	0.877917	-0.0109673
		0.44	0.0367165	0.44	-0.00143051	0.439583	0.000953674				0.439583	0.0133514	0.44	0.0162125				0.879167	-0.0391006	0.879583	-0.0119209
		0.440833	0.0271797	0.440833	-0.00762939	0.440417	-0.00143051				0.440417	0.0276566	0.440833	0.0104904				0.880833	-0.041008	0.88125	-0.0181198
		0.441667	0.00810623	0.441667	-0.0200272	0.44125	-0.00858307				0.44125	0.0386238	0.441667	0.00190735				0.8825	-0.0414848	0.882917	-0.0243187
		0.4425	-0.0133514	0.4425	-0.0333786	0.442083	-0.0133514				0.442083	0.043869	0.4425	-0.00667572				0.884167	-0.0405312	0.884583	-0.0309944
		0.443333	-0.026226	0.443333	-0.0419617	0.442917	-0.0123978				0.442917	0.0448227	0.443333	-0.0100136				0.885833	-0.0333786	0.88625	-0.0338554
		0.444167	-0.0319481	0.444167	-0.0395775	0.44375	-0.00667572				0.44375	0.0405312	0.444167	-0.00190735				0.8875	-0.0243187	0.887917	-0.0333786
		0.445	-0.0338554	0.445	-0.0286102	0.444583	0.00333786				0.444583	0.0286102	0.445	0.014782				0.889167	-0.0195503	0.889583	-0.0319481
		0.445833	-0.0343323	0.445833	-0.0190735	0.445417	0.0181198				0.445417	0.014782	0.445833	0.0371933				0.890833	-0.0195503	0.89125	-0.0309944
		0.446667	-0.0324249	0.446667	-0.0128746	0.44625	0.0333786				0.44625	0.00715256	0.446667	0.0600815				0.8925	-0.020504	0.892917	-0.0333786
		0.4475	-0.0271797	0.4475	-0.00953674	0.447083	0.0414848				0.447083	0.00619888	0.4475	0.0805855				0.894167	-0.020504	0.894583	-0.0338554
		0.448333	-0.020504	0.448333	-0.00953674	0.447917	0.0395775				0.447917	0.00476837	0.448333	0.0948906				0.895833	-0.020504	0.89625	-0.0319481
		0.449167	-0.0138283	0.449167	-0.0143051	0.44875	0.0329018				0.44875	0.000953674	0.449167	0.101566				0.8975	-0.0181198	0.897917	-0.0276566
		0.45	-0.00762939	0.45	-0.0200272	0.449583	0.0271797				0.449583	-0.000953674	0.45	0.100613				0.899167	-0.0128746	0.899583	-0.0224113
		0.450833	-0.00333786	0.450833	-0.0214577	0.450417	0.0219345				0.450417	-0.000476837	0.450833	0.0944138				0.900833	-0.00715256	0.90125	-0.0152588
		0.451667	-0.000953674	0.451667	-0.020504	0.45125	0.0195503				0.45125	0.00143051	0.451667	0.0863075				0.9025	-0.00572205	0.902917	-0.00619888
		0.4525	-0.000953674	0.4525	-0.0200272	0.452083	0.0209808				0.452083	0.00286102	0.4525	0.0796318				0.904167	-0.00619888	0.904583	-0.00190735
		0.453333	-0.00333786	0.453333	-0.0190735	0.452917	0.0267029				0.452917	0.00667572	0.453333	0.0715256				0.905833	-0.00619888	0.90625	-0.00238419
		0.454167	-0.00762939	0.454167	-0.0185966	0.45375	0.0281334				0.45375	0.0152588	0.454167	0.061512				0.9075	-0.00667572	0.907917	-0.00619888
		0.455	-0.0123978	0.455	-0.020504	0.454583	0.0219345				0.454583	0.0252724	0.455	0.0524521				0.909167	-0.00953674	0.909583	-0.0123978
		0.455833	-0.0166893	0.455833	-0.0252724	0.455417	0.0100136				0.455417	0.0348091	0.455833	0.04673				0.910833	-0.0157356	0.91125	-0.017643
		0.456667	-0.0224113	0.456667	-0.0300407	0.45625	-0.00143051				0.45625	0.0414848	0.456667	0.043869				0.9125	-0.023365	0.912917	-0.0185966
		0.4575	-0.0286102	0.4575	-0.0314713	0.457083	-0.00905991				0.457083	0.0457764	0.4575	0.041008				0.914167	-0.0324249	0.914583	-0.0123978
		0.458333	-0.0324249	0.458333	-0.0309944	0.457917	-0.014782				0.457917	0.0443459	0.458333	0.0395775				0.915833	-0.0419617	0.91625	-0.00476837
		0.459167	-0.0319481	0.459167	-0.0300407	0.45875	-0.017643				0.45875	0.0386238	0.459167	0.0386238				0.9175	-0.0505447	0.917917	0
		0.46	-0.0309944	0.46	-0.0267029	0.459583	-0.0209808				0.459583	0.0300407	0.46	0.0371933				0.919167	-0.0562668	0.919583	-0.000953674
		0.460833	-0.0271797	0.460833	-0.0219345	0.460417	-0.0247955				0.460417	0.0219345	0.460833	0.0362396				0.920833	-0.0548363	0.92125	-0.00715256
		0.461667	-0.0162125	0.461667	-0.0133514	0.46125	-0.0281334				0.46125	0.0162125	0.461667	0.0348091				0.9225	-0.04673	0.922917	-0.0138283
		0.4625	0.00238419	0.4625	-0.00286102	0.462083	-0.026226				0.462083	0.0109673	0.4625	0.0300407				0.924167	-0.0329018	0.924583	-0.0195503
		0.463333	0.0185966	0.463333	0.0038147	0.462917	-0.0166893				0.462917	0.00572205	0.463333	0.0243187				0.925833	-0.0190735	0.92625	-0.0200272
		0.464167	0.0247955	0.464167	0.00572205	0.46375	-0.00190735				0.46375	0.000953674	0.464167	0.0219345				0.9275	-0.0100136	0.927917	-0.0166893
		0.465	0.0219345	0.465	0.00143051	0.464583	0.0133514				0.464583	-0.000953674	0.465	0.0247955				0.929167	-0.00572205	0.929583	-0.0104904
		0.465833	0.0152588	0.465833	-0.00619888	0.465417	0.0252724				0.465417	-0.00190735	0.465833	0.0319481				0.930833	-0.00667572	0.93125	-0.0038147
		0.466667	0.00476837	0.466667	-0.014782	0.46625	0.0295639				0.46625	0	0.466667	0.0391006				0.9325	-0.0123978	0.932917	0.000476837
		0.4675	-0.00762939	0.4675	-0.0257492	0.467083	0.0257492				0.467083	0.00810623	0.4675	0.0462532				0.934167	-0.0243187	0.934583	0.000953674
		0.468333	-0.0166893	0.468333	-0.0362396	0.467917	0.017643				0.467917	0.0219345	0.468333	0.0514984				0.935833	-0.0376701	0.93625	-0.00286102
		0.469167	-0.014782	0.469167	-0.0429153	0.46875	0.00953674				0.46875	0.0343323	0.469167	0.0534058				0.9375	-0.0481606	0.937917	-0.00667572
		0.47	-0.00333786	0.47	-0.0405312	0.469583	0.00619888				0.469583	0.041008	0.47	0.0524521				0.939167	-0.0534058	0.939583	-0.00667572
		0.470833	0.00953674	0.470833	-0.0300407	0.470417	0.00619888				0.470417	0.0443459	0.470833	0.0486374				0.940833	-0.0553131	0.94125	-0.00429153
		0.471667	0.020504	0.471667	-0.0185966	0.47125	0.00858307				0.47125	0.0457764	0.471667	0.0452995				0.9425	-0.0553131	0.942917	0
		0.4725	0.0305176	0.4725	-0.0109673	0.472083	0.0123978				0.472083	0.0429153	0.4725	0.0452995				0.944167	-0.0529289	0.944583	0.00858307
		0.473333	0.0376701	0.473333	-0.00429153	0.472917	0.0119209				0.472917	0.0357628	0.473333	0.043869				0.945833	-0.0495911	0.94625	0.0143051
		0.474167	0.0362396	0.474167	0.00190735	0.47375	0.00572205				0.47375	0.0314713	0.474167	0.0395775				0.9475	-0.04673	0.947917	0.0119209
		0.475	0.0276566	0.475	0.0038147	0.474583	-0.00238419				0.474583	0.0352859	0.475	0.0367165				0.949167	-0.043869	0.949583	0.00238419
		0.475833	0.020504	0.475833	-0.00286102	0.475417	-0.00715256				0.475417	0.0419617	0.475833	0.0391006				0.950833	-0.0414848	0.95125	-0.00572205
		0.476667	0.017643	0.476667	-0.0133514	0.47625	-0.00429153				0.47625	0.04673	0.476667	0.0424385				0.9525	-0.0386238	0.952917	-0.00810623
		0.4775	0.0157356	0.4775	-0.0181198	0.477083	0.00190735				0.477083	0.0462532	0.4775	0.041008				0.954167	-0.0333786	0.954583	-0.0119209
		0.478333	0.0166893	0.478333	-0.0157356	0.477917	0.0123978				0.477917	0.0419617	0.478333	0.0400543				0.955833	-0.023365	0.95625	-0.0171661
		0.479167	0.0209808	0.479167	-0.0128746	0.47875	0.0257492				0.47875	0.0329018	0.479167	0.0457764				0.9575	-0.0104904	0.957917	-0.020504
		0.48	0.0267029	0.48	-0.0143051	0.479583	0.0367165				0.479583	0.0219345	0.48	0.0553131				0.959167	-0.00238419	0.959583	-0.0209808
		0.480833	0.0281334	0.480833	-0.0181198	0.480417	0.0429153				0.480417	0.0114441	0.480833	0.0619888				0.960833	-0.000476837	0.96125	-0.0247955
		0.481667	0.0247955	0.481667	-0.0214577	0.48125	0.0429153				0.48125	0.000953674	0.481667	0.0658035				0.9625	-0.00333786	0.962917	-0.0362396
		0.4825	0.0171661	0.4825	-0.0257492	0.482083	0.0400543				0.482083	-0.00810623	0.4825	0.0667572				0.964167	-0.00953674	0.964583	-0.0462532
		0.483333	0.00238419	0.483333	-0.0319481	0.482917	0.0343323				0.482917	-0.0114441	0.483333	0.064373				0.965833	-0.0190735	0.96625	-0.0514984
		0.484167	-0.0152588	0.484167	-0.0367165	0.48375	0.0281334				0.48375	-0.0104904	0.484167	0.0572205				0.9675	-0.0305176	0.967917	-0.0534058
		0.485	-0.0290871	0.485	-0.0329018	0.484583	0.0267029				0.484583	-0.00905991	0.485	0.0491142				0.969167	-0.0386238	0.969583	-0.0538826
		0.485833	-0.0386238	0.485833	-0.0214577	0.485417	0.0281334				0.485417	-0.00858307	0.485833	0.0424385				0.970833	-0.0433922	0.97125	-0.0505447
		0.486667	-0.0486374	0.486667	-0.0100136	0.48625	0.0281334				0.48625	-0.00476837	0.486667	0.0376701				0.9725	-0.041008	0.972917	-0.0429153
		0.4875	-0.0567436	0.4875	-0.00524521	0.487083	0.0238419				0.487083	0.00190735	0.4875	0.0338554				0.974167	-0.0348091	0.974583	-0.0367165
		0.488333	-0.0591278	0.488333	-0.00524521	0.487917	0.0195503				0.487917	0.00619888	0.488333	0.0348091				0.975833	-0.0290871	0.97625	-0.0319481
		0.489167	-0.0548363	0.489167	-0.00524521	0.48875	0.014782				0.48875	0.00619888	0.489167	0.0391006				0.9775	-0.0290871	0.977917	-0.0257492
		0.49	-0.0472069	0.49	-0.00524521	0.489583	0.00619888				0.489583	0.00429153	0.49	0.0424385				0.979167	-0.0305176	0.979583	-0.0181198
		0.490833	-0.0376701	0.490833	-0.00667572	0.490417	-0.0038147				0.490417	0.0038147	0.490833	0.0429153				0.980833	-0.0281334	0.98125	-0.0100136
		0.491667	-0.0290871	0.491667	-0.0100136	0.49125	-0.00858307				0.49125	0.00429153	0.491667	0.041008				0.9825	-0.0243187	0.982917	-0.00476837
		0.4925	-0.0243187	0.4925	-0.0109673	0.492083	-0.00429153				0.492083	0.00524521	0.4925	0.0414848				0.984167	-0.0238419	0.984583	-0.000953674
		0.493333	-0.0228882	0.493333	-0.00810623	0.492917	0.0038147				0.492917	0.00810623	0.493333	0.0395775				0.985833	-0.0238419	0.98625	-0.000476837
		0.494167	-0.0224113	0.494167	-0.00667572	0.49375	0.0109673				0.49375	0.0143051	0.494167	0.0367165				0.9875	-0.0195503	0.987917	-0.000953674
		0.495	-0.0200272	0.495	-0.0119209	0.494583	0.0162125				0.494583	0.0247955	0.495	0.0338554				0.989167	-0.0119209	0.989583	-0.000953674
		0.495833	-0.014782	0.495833	-0.0219345	0.495417	0.0171661				0.495417	0.0338554	0.495833	0.0329018				0.990833	-0.00476837	0.99125	-0.00143051
		0.496667	-0.00619888	0.496667	-0.0314713	0.49625	0.0133514				0.49625	0.0371933	0.496667	0.0333786				0.9925	-0.00143051	0.992917	-0.0038147
		0.4975	0.0038147	0.4975	-0.0395775	0.497083	0.00238419				0.497083	0.0371933	0.4975	0.0348091				0.994167	-0.000476837	0.994583	-0.0104904
		0.498333	0.0143051	0.498333	-0.0472069	0.497917	-0.0104904				0.497917	0.038147	0.498333	0.0419617				0.995833	-0.00190735	0.99625	-0.0195503
		0.499167	0.0238419	0.499167	-0.0553131	0.49875	-0.0219345				0.49875	0.0400543	0.499167	0.0529289				0.9975	-0.00858307	0.997917	-0.0300407
		0.5	0.0281334	0.5	-0.0591278	0.499583	-0.0276566				0.499583	0.0405312	0.5	0.061512				0.999167	-0.0181198	0.999583	-0.041008
		0.500833	0.0271797	0.500833	-0.0567436	0.500417	-0.0281334				0.500417	0.0400543	0.500833	0.0648499				1.00083	-0.0290871	1.00125	-0.0505447
		0.501667	0.0247955	0.501667	-0.0510216	0.50125	-0.0267029				0.50125	0.0414848	0.501667	0.0648499				1.0025	-0.0376701	1.00292	-0.0567436
		0.5025	0.0228882	0.5025	-0.0462532	0.502083	-0.020504				0.502083	0.0443459	0.5025	0.061512				1.00417	-0.0448227	1.00458	-0.0591278
		0.503333	0.0162125	0.503333	-0.043869	0.502917	-0.0109673				0.502917	0.04673	0.503333	0.0505447				1.00583	-0.0495911	1.00625	-0.0553131
		0.504167	0.00333786	0.504167	-0.043869	0.50375	0				0.50375	0.0476837	0.504167	0.0338554				1.0075	-0.0519753	1.00792	-0.0457764
		0.505	-0.0100136	0.505	-0.0429153	0.504583	0.0123978				0.504583	0.0491142	0.505	0.0214577				1.00917	-0.0514984	1.00958	-0.0319481
		0.505833	-0.0200272	0.505833	-0.038147	0.505417	0.026226				0.505417	0.0519753	0.505833	0.017643				1.01083	-0.0500679	1.01125	-0.020504
		0.506667	-0.0271797	0.506667	-0.0295639	0.50625	0.0443459				0.50625	0.0538826	0.506667	0.0185966				1.0125	-0.0472069	1.01292	-0.0109673
		0.5075	-0.0329018	0.5075	-0.0190735	0.507083	0.0605583				0.507083	0.0534058	0.5075	0.0247955				1.01417	-0.0424385	1.01458	-0.000476837
		0.508333	-0.0319481	0.508333	-0.00858307	0.507917	0.0720024				0.507917	0.0505447	0.508333	0.0386238				1.01583	-0.0400543	1.01625	0.0104904
		0.509167	-0.0243187	0.509167	0.00143051	0.50875	0.0762939				0.50875	0.0472069	0.509167	0.0553131				1.0175	-0.038147	1.01792	0.0190735
		0.51	-0.0171661	0.51	0.00715256	0.509583	0.0715256				0.509583	0.0414848	0.51	0.0653267				1.01917	-0.0343323	1.01958	0.0224113
		0.510833	-0.0152588	0.510833	0.00667572	0.510417	0.0591278				0.510417	0.0319481	0.510833	0.0700951				1.02083	-0.0290871	1.02125	0.0228882
		0.511667	-0.0181198	0.511667	0.0038147	0.51125	0.0424385				0.51125	0.020504	0.511667	0.0748634				1.0225	-0.0276566	1.02292	0.0209808
		0.5125	-0.0190735	0.5125	0.0038147	0.512083	0.023365				0.512083	0.0138283	0.5125	0.0786781				1.02417	-0.0271797	1.02458	0.017643
		0.513333	-0.0190735	0.513333	0.00762939	0.512917	0.00333786				0.512917	0.0104904	0.513333	0.0772476				1.02583	-0.0238419	1.02625	0.0133514
		0.514167	-0.0214577	0.514167	0.0104904	0.51375	-0.0128746				0.51375	0.00619888	0.514167	0.0720024				1.0275	-0.0166893	1.02792	0.00667572
		0.515	-0.0247955	0.515	0.0104904	0.514583	-0.0228882				0.514583	0.00190735	0.515	0.0700951				1.02917	-0.0114441	1.02958	0.000476837
		0.515833	-0.0243187	0.515833	0.00667572	0.515417	-0.0238419				0.515417	0.00238419	0.515833	0.0710487				1.03083	-0.00667572	1.03125	-0.00429153
		0.516667	-0.0190735	0.516667	0.000476837	0.51625	-0.0214577				0.51625	0.00667572	0.516667	0.0686646				1.0325	-0.000953674	1.03292	-0.00762939
		0.5175	-0.0138283	0.5175	-0.00810623	0.517083	-0.0209808				0.517083	0.00953674	0.5175	0.0629425				1.03417	0.00333786	1.03458	-0.0128746
		0.518333	-0.00810623	0.518333	-0.0171661	0.517917	-0.0252724				0.517917	0.00905991	0.518333	0.0567436				1.03583	0.00476837	1.03625	-0.0190735
		0.519167	0.00238419	0.519167	-0.0247955	0.51875	-0.0305176				0.51875	0.00953674	0.519167	0.0510216				1.0375	0.00190735	1.03792	-0.0228882
		0.52	0.0162125	0.52	-0.0305176	0.519583	-0.0343323				0.519583	0.0128746	0.52	0.0433922				1.03917	-0.00238419	1.03958	-0.0252724
		0.520833	0.0276566	0.520833	-0.0314713	0.520417	-0.038147				0.520417	0.0143051	0.520833	0.0357628				1.04083	-0.00858307	1.04125	-0.0276566
		0.521667	0.0309944	0.521667	-0.0267029	0.52125	-0.043869				0.52125	0.0119209	0.521667	0.0295639				1.0425	-0.014782	1.04292	-0.0281334
		0.5225	0.0267029	0.5225	-0.0195503	0.522083	-0.0472069				0.522083	0.00762939	0.5225	0.0247955				1.04417	-0.0181198	1.04458	-0.0247955
		0.523333	0.0181198	0.523333	-0.0143051	0.522917	-0.0405312				0.522917	0.00572205	0.523333	0.020504				1.04583	-0.0200272	1.04625	-0.0195503
		0.524167	0.00905991	0.524167	-0.0123978	0.52375	-0.0271797				0.52375	0.00667572	0.524167	0.0162125				1.0475	-0.0185966	1.04792	-0.0143051
		0.525	0.00524521	0.525	-0.0119209	0.524583	-0.0152588				0.524583	0.00667572	0.525	0.0114441				1.04917	-0.0171661	1.04958	-0.00762939
		0.525833	0.00619888	0.525833	-0.0114441	0.525417	-0.00858307				0.525417	0.00762939	0.525833	0.00810623				1.05083	-0.0171661	1.05125	0.00143051
		0.526667	0.0128746	0.526667	-0.0143051	0.52625	-0.000476837				0.52625	0.0123978	0.526667	0.0109673				1.0525	-0.0190735	1.05292	0.00858307
		0.5275	0.0219345	0.5275	-0.0195503	0.527083	0.0123978				0.527083	0.0195503	0.5275	0.0214577				1.05417	-0.0243187	1.05458	0.0109673
		0.528333	0.0300407	0.528333	-0.0300407	0.527917	0.0238419				0.527917	0.0257492	0.528333	0.0348091				1.05583	-0.0324249	1.05625	0.00762939
		0.529167	0.0348091	0.529167	-0.0405312	0.52875	0.0295639				0.52875	0.0286102	0.529167	0.04673				1.0575	-0.0429153	1.05792	0
		0.53	0.0338554	0.53	-0.0476837	0.529583	0.0357628				0.529583	0.0314713	0.53	0.0581741				1.05917	-0.0491142	1.05958	-0.0109673
		0.530833	0.0286102	0.530833	-0.0495911	0.530417	0.0476837				0.530417	0.0329018	0.530833	0.0658035				1.06083	-0.0486374	1.06125	-0.0219345
		0.531667	0.0238419	0.531667	-0.0514984	0.53125	0.0576973				0.53125	0.0319481	0.531667	0.0686646				1.0625	-0.043869	1.06292	-0.0324249
		0.5325	0.023365	0.5325	-0.0576973	0.532083	0.0605583				0.532083	0.0290871	0.5325	0.0638962				1.06417	-0.0367165	1.06458	-0.0386238
		0.533333	0.0247955	0.533333	-0.0610352	0.532917	0.058651				0.532917	0.0276566	0.533333	0.0534058				1.06583	-0.0295639	1.06625	-0.0386238
		0.534167	0.0219345	0.534167	-0.0591278	0.53375	0.0543594				0.53375	0.0271797	0.534167	0.0424385				1.0675	-0.0214577	1.06792	-0.0314713
		0.535	0.0143051	0.535	-0.0591278	0.534583	0.04673				0.534583	0.023365	0.535	0.0329018				1.06917	-0.0166893	1.06958	-0.0209808
		0.535833	0.00429153	0.535833	-0.0658035	0.535417	0.0357628				0.535417	0.0219345	0.535833	0.0257492				1.07083	-0.017643	1.07125	-0.0138283
		0.536667	-0.00429153	0.536667	-0.0724792	0.53625	0.0295639				0.53625	0.0281334	0.536667	0.0190735				1.0725	-0.023365	1.07292	-0.00858307
		0.5375	-0.0133514	0.5375	-0.0705719	0.537083	0.0324249				0.537083	0.0371933	0.5375	0.0152588				1.07417	-0.0295639	1.07458	-0.00429153
		0.538333	-0.0214577	0.538333	-0.064373	0.537917	0.0371933				0.537917	0.041008	0.538333	0.0166893				1.07583	-0.0324249	1.07625	-0.00143051
		0.539167	-0.0224113	0.539167	-0.0581741	0.53875	0.0362396				0.53875	0.0386238	0.539167	0.0224113				1.0775	-0.0319481	1.07792	-0.00286102
		0.54	-0.0152588	0.54	-0.0524521	0.539583	0.0324249				0.539583	0.0386238	0.54	0.0281334				1.07917	-0.0333786	1.07958	-0.00572205
		0.540833	-0.00429153	0.540833	-0.0452995	0.540417	0.0305176				0.540417	0.0429153	0.540833	0.0300407				1.08083	-0.0362396	1.08125	-0.00524521
		0.541667	0.00286102	0.541667	-0.0400543	0.54125	0.0276566				0.54125	0.0472069	0.541667	0.0309944				1.0825	-0.0367165	1.08292	-0.00429153
		0.5425	0.00858307	0.5425	-0.0386238	0.542083	0.0181198				0.542083	0.0486374	0.5425	0.0309944				1.08417	-0.0343323	1.08458	-0.00429153
		0.543333	0.014782	0.543333	-0.0391006	0.542917	0.00524521				0.542917	0.0505447	0.543333	0.0305176				1.08583	-0.0338554	1.08625	-0.00524521
		0.544167	0.0190735	0.544167	-0.0405312	0.54375	-0.00238419				0.54375	0.0562668	0.544167	0.0290871				1.0875	-0.0391006	1.08792	-0.0038147
		0.545	0.0195503	0.545	-0.0405312	0.544583	-0.000476837				0.544583	0.061512	0.545	0.0295639				1.08917	-0.0448227	1.08958	-0.000953674
		0.545833	0.020504	0.545833	-0.0386238	0.545417	0.00238419				0.545417	0.0576973	0.545833	0.0319481				1.09083	-0.0452995	1.09125	0.00143051
		0.546667	0.0224113	0.546667	-0.0348091	0.54625	-0.000476837				0.54625	0.0457764	0.546667	0.0324249				1.0925	-0.0433922	1.09292	0.000476837
		0.5475	0.0219345	0.5475	-0.0300407	0.547083	-0.00953674				0.547083	0.0333786	0.5475	0.0324249				1.09417	-0.0419617	1.09458	-0.00286102
		0.548333	0.0200272	0.548333	-0.0252724	0.547917	-0.0171661				0.547917	0.0257492	0.548333	0.0324249				1.09583	-0.0419617	1.09625	-0.00572205
		0.549167	0.0209808	0.549167	-0.0209808	0.54875	-0.0190735				0.54875	0.0200272	0.549167	0.0333786				1.0975	-0.0429153	1.09792	-0.00619888
		0.55	0.0271797	0.55	-0.017643	0.549583	-0.0166893				0.549583	0.0166893	0.55	0.0309944				1.09917	-0.0443459	1.09958	-0.00429153
		0.550833	0.0319481	0.550833	-0.014782	0.550417	-0.0128746				0.550417	0.0171661	0.550833	0.0247955				1.10083	-0.0486374	1.10125	0.000476837
		0.551667	0.0371933	0.551667	-0.0114441	0.55125	-0.00715256				0.55125	0.023365	0.551667	0.0209808				1.1025	-0.0538826	1.10292	0.0114441
		0.5525	0.043869	0.5525	-0.0100136	0.552083	0.00429153				0.552083	0.0319481	0.5525	0.0214577				1.10417	-0.0605583	1.10458	0.0257492
		0.553333	0.0486374	0.553333	-0.0123978	0.552917	0.0171661				0.552917	0.0391006	0.553333	0.0247955				1.10583	-0.064373	1.10625	0.0395775
		0.554167	0.0448227	0.554167	-0.0133514	0.55375	0.0243187				0.55375	0.0400543	0.554167	0.0300407				1.1075	-0.0624657	1.10792	0.0457764
		0.555	0.0324249	0.555	-0.0114441	0.554583	0.0238419				0.554583	0.0367165	0.555	0.0400543				1.10917	-0.0581741	1.10958	0.0448227
		0.555833	0.0195503	0.555833	-0.00762939	0.555417	0.0209808				0.555417	0.0329018	0.555833	0.0553131				1.11083	-0.0538826	1.11125	0.0433922
		0.556667	0.0114441	0.556667	-0.00572205	0.55625	0.0181198				0.55625	0.0290871	0.556667	0.0696182				1.1125	-0.0491142	1.11292	0.0395775
		0.5575	0.0100136	0.5575	-0.00524521	0.557083	0.0143051				0.557083	0.026226	0.5575	0.0801086				1.11417	-0.0414848	1.11458	0.0329018
		0.558333	0.0133514	0.558333	-0.00286102	0.557917	0.0114441				0.557917	0.0257492	0.558333	0.0882149				1.11583	-0.0309944	1.11625	0.0243187
		0.559167	0.0181198	0.559167	0	0.55875	0.00905991				0.55875	0.0281334	0.559167	0.0944138				1.1175	-0.0224113	1.11792	0.0185966
		0.56	0.0219345	0.56	0	0.559583	0.00715256				0.559583	0.0329018	0.56	0.0939369				1.11917	-0.0128746	1.11958	0.017643
		0.560833	0.0243187	0.560833	-0.00286102	0.560417	0.00619888				0.560417	0.0348091	0.560833	0.0867844				1.12083	-0.00286102	1.12125	0.0143051
		0.561667	0.0257492	0.561667	-0.00429153	0.56125	0.00810623				0.56125	0.0376701	0.561667	0.0762939				1.1225	0.00524521	1.12292	0.00667572
		0.5625	0.0267029	0.5625	-0.00476837	0.562083	0.0123978				0.562083	0.0452995	0.5625	0.0653267				1.12417	0.00619888	1.12458	-0.00238419
		0.563333	0.0286102	0.563333	-0.00572205	0.562917	0.0157356				0.562917	0.0591278	0.563333	0.0548363				1.12583	-0.00143051	1.12625	-0.0109673
		0.564167	0.0309944	0.564167	-0.00810623	0.56375	0.0181198				0.56375	0.0734329	0.564167	0.0486374				1.1275	-0.014782	1.12792	-0.0166893
		0.565	0.0348091	0.565	-0.0100136	0.564583	0.0200272				0.564583	0.0858307	0.565	0.04673				1.12917	-0.0305176	1.12958	-0.0200272
		0.565833	0.038147	0.565833	-0.0109673	0.565417	0.0171661				0.565417	0.0963211	0.565833	0.0433922				1.13083	-0.0472069	1.13125	-0.0209808
		0.566667	0.0343323	0.566667	-0.0138283	0.56625	0.0100136				0.56625	0.0991821	0.566667	0.0433922				1.1325	-0.061512	1.13292	-0.0200272
		0.5675	0.0214577	0.5675	-0.0185966	0.567083	0.000953674				0.567083	0.087738	0.5675	0.0491142				1.13417	-0.067234	1.13458	-0.0157356
		0.568333	0.00524521	0.568333	-0.0219345	0.567917	-0.00333786				0.567917	0.0648499	0.568333	0.0538826				1.13583	-0.0629425	1.13625	-0.00905991
		0.569167	-0.00715256	0.569167	-0.0238419	0.56875	-0.00286102				0.56875	0.0429153	0.569167	0.0500679				1.1375	-0.0510216	1.13792	-0.00524521
		0.57	-0.0152588	0.57	-0.0281334	0.569583	0.000476837				0.569583	0.0286102	0.57	0.0424385				1.13917	-0.0395775	1.13958	-0.00762939
		0.570833	-0.0195503	0.570833	-0.0309944	0.570417	0.00667572				0.570417	0.0185966	0.570833	0.0391006				1.14083	-0.0338554	1.14125	-0.0128746
		0.571667	-0.0181198	0.571667	-0.0281334	0.57125	0.0171661				0.57125	0.0119209	0.571667	0.0343323				1.1425	-0.0324249	1.14292	-0.0171661
		0.5725	-0.0123978	0.5725	-0.0219345	0.572083	0.0290871				0.572083	0.0100136	0.5725	0.026226				1.14417	-0.0362396	1.14458	-0.0181198
		0.573333	-0.00715256	0.573333	-0.0181198	0.572917	0.0386238				0.572917	0.0138283	0.573333	0.0195503				1.14583	-0.0433922	1.14625	-0.0162125
		0.574167	-0.00524521	0.574167	-0.0181198	0.57375	0.0424385				0.57375	0.0185966	0.574167	0.020504				1.1475	-0.0500679	1.14792	-0.0133514
		0.575	-0.00524521	0.575	-0.0181198	0.574583	0.043869				0.574583	0.0209808	0.575	0.0252724				1.14917	-0.0534058	1.14958	-0.00762939
		0.575833	-0.00429153	0.575833	-0.020504	0.575417	0.0414848				0.575417	0.023365	0.575833	0.0271797				1.15083	-0.0495911	1.15125	-0.000476837
		0.576667	0.000476837	0.576667	-0.0281334	0.57625	0.0348091				0.57625	0.0228882	0.576667	0.0276566				1.1525	-0.041008	1.15292	0.00572205
		0.5775	0.00810623	0.5775	-0.0391006	0.577083	0.0252724				0.577083	0.0200272	0.5775	0.0276566				1.15417	-0.0286102	1.15458	0.00619888
		0.578333	0.0171661	0.578333	-0.0481606	0.577917	0.0171661				0.577917	0.0166893	0.578333	0.0286102				1.15583	-0.017643	1.15625	0
		0.579167	0.0238419	0.579167	-0.0519753	0.57875	0.0143051				0.57875	0.0143051	0.579167	0.0281334				1.1575	-0.0128746	1.15792	-0.00905991
		0.58	0.026226	0.58	-0.0510216	0.579583	0.0152588				0.579583	0.0133514	0.58	0.0247955				1.15917	-0.0119209	1.15958	-0.017643
		0.580833	0.026226	0.580833	-0.0486374	0.580417	0.0185966				0.580417	0.0100136	0.580833	0.0228882				1.16083	-0.0123978	1.16125	-0.0238419
		0.581667	0.0224113	0.581667	-0.0443459	0.58125	0.0214577				0.58125	0.00667572	0.581667	0.0224113				1.1625	-0.014782	1.16292	-0.0276566
		0.5825	0.014782	0.5825	-0.038147	0.582083	0.023365				0.582083	0.00333786	0.5825	0.023365				1.16417	-0.0200272	1.16458	-0.0281334
		0.583333	0.0109673	0.583333	-0.0305176	0.582917	0.0247955				0.582917	0.000476837	0.583333	0.0228882				1.16583	-0.0267029	1.16625	-0.0267029
		0.584167	0.0162125	0.584167	-0.0219345	0.58375	0.0228882				0.58375	0.000476837	0.584167	0.0243187				1.1675	-0.0309944	1.16792	-0.0281334
		0.585	0.0257492	0.585	-0.0143051	0.584583	0.0152588				0.584583	0.00429153	0.585	0.0314713				1.16917	-0.0352859	1.16958	-0.0319481
		0.585833	0.0267029	0.585833	-0.00715256	0.585417	0.00429153				0.585417	0.0128746	0.585833	0.0429153				1.17083	-0.0405312	1.17125	-0.0338554
		0.586667	0.0171661	0.586667	-0.00238419	0.58625	-0.00143051				0.58625	0.026226	0.586667	0.0529289				1.1725	-0.0457764	1.17292	-0.0329018
		0.5875	0.00476837	0.5875	-0.00190735	0.587083	-0.000476837				0.587083	0.0433922	0.5875	0.0610352				1.17417	-0.0486374	1.17458	-0.0348091
		0.588333	-0.00667572	0.588333	-0.000476837	0.587917	0.00429153				0.587917	0.0619888	0.588333	0.0691414				1.17583	-0.0486374	1.17625	-0.0391006
		0.589167	-0.0200272	0.589167	0.00333786	0.58875	0.00715256				0.58875	0.0748634	0.589167	0.0739098				1.1775	-0.0448227	1.17792	-0.038147
		0.59	-0.0357628	0.59	0.0104904	0.589583	0.00905991				0.589583	0.0762939	0.59	0.0686646				1.17917	-0.0367165	1.17958	-0.0314713
		0.590833	-0.0462532	0.590833	0.0162125	0.590417	0.0133514				0.590417	0.0681877	0.590833	0.0581741				1.18083	-0.0281334	1.18125	-0.0271797
		0.591667	-0.0476837	0.591667	0.020504	0.59125	0.0200272				0.59125	0.0572205	0.591667	0.0524521				1.1825	-0.026226	1.18292	-0.0252724
		0.5925	-0.0405312	0.5925	0.0224113	0.592083	0.0271797				0.592083	0.0495911	0.5925	0.0510216				1.18417	-0.0305176	1.18458	-0.0166893
		0.593333	-0.0333786	0.593333	0.0219345	0.592917	0.0338554				0.592917	0.0419617	0.593333	0.0462532				1.18583	-0.0391006	1.18625	-0.000953674
		0.594167	-0.0300407	0.594167	0.0166893	0.59375	0.0405312				0.59375	0.0338554	0.594167	0.0414848				1.1875	-0.0500679	1.18792	0.0119209
		0.595	-0.0271797	0.595	0.00715256	0.594583	0.04673				0.594583	0.026226	0.595	0.0405312				1.18917	-0.0629425	1.18958	0.0181198
		0.595833	-0.0228882	0.595833	-0.00333786	0.595417	0.0491142				0.595417	0.0219345	0.595833	0.043869				1.19083	-0.0729561	1.19125	0.0214577
		0.596667	-0.0200272	0.596667	-0.00953674	0.59625	0.0462532				0.59625	0.0185966	0.596667	0.0457764				1.1925	-0.0748634	1.19292	0.0195503
		0.5975	-0.0214577	0.5975	-0.0114441	0.597083	0.038147				0.597083	0.0114441	0.5975	0.0433922				1.19417	-0.0696182	1.19458	0.0109673
		0.598333	-0.0247955	0.598333	-0.0138283	0.597917	0.0257492				0.597917	0.00286102	0.598333	0.0391006				1.19583	-0.0624657	1.19625	-0.00238419
		0.599167	-0.0267029	0.599167	-0.0185966	0.59875	0.0162125				0.59875	-0.00286102	0.599167	0.0338554				1.1975	-0.0529289	1.19792	-0.014782
		0.6	-0.0290871	0.6	-0.0238419	0.599583	0.0138283				0.599583	-0.00333786	0.6	0.0300407				1.19917	-0.0419617	1.19958	-0.0228882
		0.600833	-0.0319481	0.600833	-0.0257492	0.600417	0.020504				0.600417	0.000476837	0.600833	0.0286102				1.20083	-0.0333786	1.20125	-0.0267029
		0.601667	-0.0319481	0.601667	-0.0257492	0.60125	0.0300407				0.60125	0.00619888	0.601667	0.0257492				1.2025	-0.0295639	1.20292	-0.0228882
		0.6025	-0.0286102	0.6025	-0.0247955	0.602083	0.0414848				0.602083	0.0119209	0.6025	0.0228882				1.20417	-0.0290871	1.20458	-0.0185966
		0.603333	-0.0214577	0.603333	-0.0238419	0.602917	0.0529289				0.602917	0.0138283	0.603333	0.0214577				1.20583	-0.0286102	1.20625	-0.0166893
		0.604167	-0.0133514	0.604167	-0.0209808	0.60375	0.058651				0.60375	0.0114441	0.604167	0.0200272				1.2075	-0.0319481	1.20792	-0.0157356
		0.605	-0.00238419	0.605	-0.0157356	0.604583	0.0548363				0.604583	0.00715256	0.605	0.0166893				1.20917	-0.0357628	1.20958	-0.0157356
		0.605833	0.00905991	0.605833	-0.0114441	0.605417	0.0429153				0.605417	0.0038147	0.605833	0.0104904				1.21083	-0.0386238	1.21125	-0.0162125
		0.606667	0.0162125	0.606667	-0.0109673	0.60625	0.0300407				0.60625	-0.00143051	0.606667	0.00715256				1.2125	-0.0400543	1.21292	-0.017643
		0.6075	0.0152588	0.6075	-0.0123978	0.607083	0.017643				0.607083	-0.00667572	0.6075	0.00858307				1.21417	-0.043869	1.21458	-0.0157356
		0.608333	0.00762939	0.608333	-0.0119209	0.607917	0.00858307				0.607917	-0.00715256	0.608333	0.014782				1.21583	-0.0486374	1.21625	-0.00858307
		0.609167	-0.00238419	0.609167	-0.00762939	0.60875	0.00762939				0.60875	-0.000476837	0.609167	0.0257492				1.2175	-0.0505447	1.21792	-0.000953674
		0.61	-0.0100136	0.61	-0.00476837	0.609583	0.0143051				0.609583	0.00810623	0.61	0.0371933				1.21917	-0.0505447	1.21958	0.00429153
		0.610833	-0.0133514	0.610833	-0.00476837	0.610417	0.0214577				0.610417	0.014782	0.610833	0.0443459				1.22083	-0.0481606	1.22125	0.00476837
		0.611667	-0.0114441	0.611667	-0.00715256	0.61125	0.020504				0.61125	0.0214577	0.611667	0.04673				1.2225	-0.0419617	1.22292	0.00333786
		0.6125	-0.00619888	0.6125	-0.0133514	0.612083	0.0171661				0.612083	0.0271797	0.6125	0.0462532				1.22417	-0.0329018	1.22458	0.00143051
		0.613333	0.00190735	0.613333	-0.0224113	0.612917	0.0181198				0.612917	0.0286102	0.613333	0.043869				1.22583	-0.0243187	1.22625	0.00190735
		0.614167	0.0119209	0.614167	-0.0338554	0.61375	0.0200272				0.61375	0.0257492	0.614167	0.0386238				1.2275	-0.020504	1.22792	0.00190735
		0.615	0.020504	0.615	-0.0452995	0.614583	0.0224113				0.614583	0.020504	0.615	0.0343323				1.22917	-0.0190735	1.22958	-0.00238419
		0.615833	0.0243187	0.615833	-0.0524521	0.615417	0.0281334				0.615417	0.0157356	0.615833	0.0352859				1.23083	-0.0209808	1.23125	-0.00810623
		0.616667	0.0243187	0.616667	-0.0538826	0.61625	0.041008				0.61625	0.0138283	0.616667	0.041008				1.2325	-0.0247955	1.23292	-0.0123978
		0.6175	0.0214577	0.6175	-0.04673	0.617083	0.0543594				0.617083	0.0166893	0.6175	0.0448227				1.23417	-0.0290871	1.23458	-0.0119209
		0.618333	0.0195503	0.618333	-0.0362396	0.617917	0.0591278				0.617917	0.0219345	0.618333	0.0433922				1.23583	-0.0305176	1.23625	-0.0109673
		0.619167	0.0162125	0.619167	-0.0252724	0.61875	0.0572205				0.61875	0.0276566	0.619167	0.038147				1.2375	-0.0286102	1.23792	-0.0100136
		0.62	0.0104904	0.62	-0.0162125	0.619583	0.0491142				0.619583	0.0314713	0.62	0.0314713				1.23917	-0.0252724	1.23958	-0.00667572
		0.620833	0.00429153	0.620833	-0.00858307	0.620417	0.0414848				0.620417	0.0338554	0.620833	0.0238419				1.24083	-0.0190735	1.24125	0.000953674
		0.621667	0.00238419	0.621667	-0.00476837	0.62125	0.0362396				0.62125	0.0343323	0.621667	0.017643				1.2425	-0.0114441	1.24292	0.00905991
		0.6225	0.00476837	0.6225	-0.00762939	0.622083	0.0333786				0.622083	0.0319481	0.6225	0.0162125				1.24417	-0.000953674	1.24458	0.0114441
		0.623333	0.00858307	0.623333	-0.0157356	0.622917	0.0309944				0.622917	0.0267029	0.623333	0.020504				1.24583	0.0104904	1.24625	0.0109673
		0.624167	0.0119209	0.624167	-0.0247955	0.62375	0.0271797				0.62375	0.0181198	0.624167	0.0290871				1.2475	0.0209808	1.24792	0.0109673
		0.625	0.0152588	0.625	-0.0329018	0.624583	0.0257492				0.624583	0.0109673	0.625	0.0405312				1.24917	0.0286102	1.24958	0.014782
		0.625833	0.0171661	0.625833	-0.0395775	0.625417	0.0219345				0.625417	0.00810623	0.625833	0.0514984				1.25083	0.0309944	1.25125	0.0157356
		0.626667	0.0162125	0.626667	-0.0448227	0.62625	0.0128746				0.62625	0.00905991	0.626667	0.0576973				1.2525	0.0338554	1.25292	0.00810623
		0.6275	0.0133514	0.6275	-0.0448227	0.627083	0.00429153				0.627083	0.0133514	0.6275	0.0596046				1.25417	0.0386238	1.25458	-0.00476837
		0.628333	0.00810623	0.628333	-0.0367165	0.627917	0.00619888				0.627917	0.0181198	0.628333	0.0610352				1.25583	0.0457764	1.25625	-0.0162125
		0.629167	0.000953674	0.629167	-0.0295639	0.62875	0.017643				0.62875	0.0228882	0.629167	0.0662804				1.2575	0.0538826	1.25792	-0.0209808
		0.63	-0.00429153	0.63	-0.0281334	0.629583	0.0290871				0.629583	0.0276566	0.63	0.0724792				1.25917	0.0691414	1.25958	-0.0224113
		0.630833	-0.00667572	0.630833	-0.0305176	0.630417	0.0367165				0.630417	0.0309944	0.630833	0.0753403				1.26083	0.0939369	1.26125	-0.0219345
		0.631667	-0.00572205	0.631667	-0.0309944	0.63125	0.043869				0.63125	0.0329018	0.631667	0.0753403				1.2625	0.12064	1.26292	-0.0190735
		0.6325	-0.00238419	0.6325	-0.0286102	0.632083	0.0505447				0.632083	0.0348091	0.6325	0.0715256				1.26417	0.140667	1.26458	-0.0138283
		0.633333	0.00143051	0.633333	-0.0252724	0.632917	0.0514984				0.632917	0.0400543	0.633333	0.0591278				1.26583	0.154972	1.26625	-0.00858307
		0.634167	0.00524521	0.634167	-0.0171661	0.63375	0.0472069				0.63375	0.0495911	0.634167	0.0400543				1.2675	0.168324	1.26792	-0.00715256
		0.635	0.00524521	0.635	-0.00715256	0.634583	0.0433922				0.634583	0.0567436	0.635	0.0219345				1.26917	0.181198	1.26958	-0.00572205
		0.635833	0.00333786	0.635833	0.00333786	0.635417	0.0429153				0.635417	0.0567436	0.635833	0.00905991				1.27083	0.188351	1.27125	-0.00476837
		0.636667	-0.00143051	0.636667	0.014782	0.63625	0.041008				0.63625	0.0505447	0.636667	-0.00143051				1.2725	0.191689	1.27292	-0.000476837
		0.6375	-0.0100136	0.6375	0.023365	0.637083	0.0333786				0.637083	0.0433922	0.6375	-0.00905991				1.27417	0.197411	1.27458	0.00333786
		0.638333	-0.0200272	0.638333	0.0243187	0.637917	0.0209808				0.637917	0.0391006	0.638333	-0.0114441				1.27583	0.210762	1.27625	0.00667572
		0.639167	-0.0286102	0.639167	0.0166893	0.63875	0.00715256				0.63875	0.0367165	0.639167	-0.00715256				1.2775	0.231266	1.27792	0.00572205
		0.64	-0.0329018	0.64	0.0100136	0.639583	-0.00286102				0.639583	0.0367165	0.64	-0.000953674				1.27917	0.253201	1.27958	0.00238419
		0.640833	-0.0338554	0.640833	0.00667572	0.640417	-0.0104904				0.640417	0.0376701	0.640833	0.00524521				1.28083	0.276089	1.28125	0.00190735
		0.641667	-0.0309944	0.641667	0	0.64125	-0.0157356				0.64125	0.0400543	0.641667	0.0138283				1.2825	0.303268	1.28292	0.00429153
		0.6425	-0.0243187	0.6425	-0.0133514	0.642083	-0.0190735				0.642083	0.0443459	0.6425	0.0247955				1.28417	0.334263	1.28458	0.00858307
		0.643333	-0.0152588	0.643333	-0.0243187	0.642917	-0.0195503				0.642917	0.0452995	0.643333	0.0386238				1.28583	0.362396	1.28625	0.0100136
		0.644167	-0.00667572	0.644167	-0.0257492	0.64375	-0.0152588				0.64375	0.0424385	0.644167	0.0505447				1.2875	0.381947	1.28792	0.0109673
		0.645	-0.00286102	0.645	-0.023365	0.644583	-0.00905991				0.644583	0.038147	0.645	0.058651				1.28917	0.398636	1.28958	0.00953674
		0.645833	-0.00238419	0.645833	-0.0238419	0.645417	0				0.645417	0.0395775	0.645833	0.0610352				1.29083	0.415802	1.29125	0.00572205
		0.646667	-0.00619888	0.646667	-0.0247955	0.64625	0.0138283				0.64625	0.0472069	0.646667	0.0600815				1.2925	0.432491	1.29292	-0.000476837
		0.6475	-0.0128746	0.6475	-0.0185966	0.647083	0.0305176				0.647083	0.0529289	0.6475	0.0548363				1.29417	0.44775	1.29458	-0.00619888
		0.648333	-0.0195503	0.648333	-0.00762939	0.647917	0.0457764				0.647917	0.0543594	0.648333	0.0462532				1.29583	0.464439	1.29625	-0.0100136
		0.649167	-0.0219345	0.649167	-0.00238419	0.64875	0.0538826				0.64875	0.0543594	0.649167	0.0376701				1.2975	0.48542	1.29792	-0.0143051
		0.65	-0.0171661	0.65	-0.00333786	0.649583	0.0557899				0.649583	0.0553131	0.65	0.0305176				1.29917	0.510693	1.29958	-0.0166893
		0.650833	-0.00953674	0.650833	-0.00238419	0.650417	0.0491142				0.650417	0.0538826	0.650833	0.0243187				1.30083	0.541687	1.30125	-0.0166893
		0.651667	-0.00524521	0.651667	0.00238419	0.65125	0.0352859				0.65125	0.0457764	0.651667	0.0195503				1.3025	0.576496	1.30292	-0.0185966
		0.6525	-0.00524521	0.6525	0.00476837	0.652083	0.0181198				0.652083	0.0338554	0.6525	0.0185966				1.30417	0.614166	1.30458	-0.023365
		0.653333	-0.00667572	0.653333	0.00333786	0.652917	0.00524521				0.652917	0.0252724	0.653333	0.0214577				1.30583	0.650883	1.30625	-0.0271797
		0.654167	-0.00953674	0.654167	0.00238419	0.65375	0.00143051				0.65375	0.023365	0.654167	0.0257492				1.3075	0.688553	1.30792	-0.026226
		0.655	-0.0157356	0.655	0.00429153	0.654583	0.00476837				0.654583	0.026226	0.655	0.0343323				1.30917	0.726223	1.30958	-0.0252724
		0.655833	-0.0243187	0.655833	0.00143051	0.655417	0.0123978				0.655417	0.0295639	0.655833	0.04673				1.31083	0.758648	1.31125	-0.0267029
		0.656667	-0.0324249	0.656667	-0.0104904	0.65625	0.0219345				0.65625	0.0333786	0.656667	0.0596046				1.3125	0.785828	1.31292	-0.0252724
		0.6575	-0.0357628	0.6575	-0.0252724	0.657083	0.0309944				0.657083	0.0371933	0.6575	0.0681877				1.31417	0.811577	1.31458	-0.0195503
		0.658333	-0.0362396	0.658333	-0.038147	0.657917	0.0357628				0.657917	0.0367165	0.658333	0.0705719				1.31583	0.840664	1.31625	-0.0166893
		0.659167	-0.038147	0.659167	-0.0491142	0.65875	0.0319481				0.65875	0.0295639	0.659167	0.0677109				1.3175	0.873089	1.31792	-0.0195503
		0.66	-0.0414848	0.66	-0.0591278	0.659583	0.020504				0.659583	0.0157356	0.66	0.0596046				1.31917	0.906944	1.31958	-0.0238419
		0.660833	-0.0386238	0.660833	-0.0600815	0.660417	0.0119209				0.660417	-0.000953674	0.660833	0.0491142				1.32083	0.941753	1.32125	-0.023365
		0.661667	-0.0295639	0.661667	-0.0495911	0.66125	0.0133514				0.66125	-0.0143051	0.661667	0.0405312				1.3225	0.976562	1.32292	-0.020504
		0.6625	-0.0181198	0.6625	-0.0376701	0.662083	0.023365				0.662083	-0.020504	0.6625	0.0348091				1.32417	1.00851	1.32458	-0.0157356
		0.663333	-0.0104904	0.663333	-0.0319481	0.662917	0.0357628				0.662917	-0.0190735	0.663333	0.0305176				1.32583	1.03378	1.32625	-0.00953674
		0.664167	-0.00429153	0.664167	-0.0300407	0.66375	0.04673				0.66375	-0.0157356	0.664167	0.0286102				1.3275	1.05286	1.32792	-0.00286102
		0.665	0.00333786	0.665	-0.0276566	0.664583	0.0557899				0.664583	-0.0128746	0.665	0.0290871				1.32917	1.0705	1.32958	0.0038147
		0.665833	0.00953674	0.665833	-0.0271797	0.665417	0.0624657				0.665417	-0.00762939	0.665833	0.0309944				1.33083	1.09148	1.33125	0.00762939
		0.666667	0.0166893	0.666667	-0.0300407	0.66625	0.064373				0.66625	0.00143051	0.666667	0.0343323				1.3325	1.11294	1.33292	0.00476837
		0.6675	0.0238419	0.6675	-0.0319481	0.667083	0.061512				0.667083	0.00858307	0.6675	0.0376701				1.33417	1.13249	1.33458	-0.0038147
		0.668333	0.0309944	0.668333	-0.0257492	0.667917	0.0576973				0.667917	0.0143051	0.668333	0.041008				1.33583	1.14918	1.33625	-0.0100136
		0.669167	0.0352859	0.669167	-0.0138283	0.66875	0.0548363				0.66875	0.020504	0.669167	0.0429153				1.3375	1.16396	1.33792	-0.00905991
		0.67	0.0348091	0.67	-0.0038147	0.669583	0.0567436				0.669583	0.0290871	0.67	0.0419617				1.33917	1.17254	1.33958	-0.00190735
		0.670833	0.0314713	0.670833	-0.00429153	0.670417	0.0634193				0.670417	0.0348091	0.670833	0.038147				1.34083	1.17302	1.34125	0.00524521
		0.671667	0.023365	0.671667	-0.0138283	0.67125	0.0700951				0.67125	0.0309944	0.671667	0.0338554				1.3425	1.17207	1.34292	0.0100136
		0.6725	0.00858307	0.6725	-0.0252724	0.672083	0.0724792				0.672083	0.0224113	0.6725	0.0319481				1.34417	1.17588	1.34458	0.0157356
		0.673333	-0.00762939	0.673333	-0.0329018	0.672917	0.0681877				0.672917	0.0152588	0.673333	0.0290871				1.34583	1.18446	1.34625	0.0200272
		0.674167	-0.0185966	0.674167	-0.0338554	0.67375	0.0619888				0.67375	0.0128746	0.674167	0.0247955				1.3475	1.19352	1.34792	0.0181198
		0.675	-0.0200272	0.675	-0.0276566	0.674583	0.0538826				0.674583	0.0128746	0.675	0.0209808				1.34917	1.19877	1.34958	0.0109673
		0.675833	-0.0143051	0.675833	-0.014782	0.675417	0.0386238				0.675417	0.0162125	0.675833	0.0185966				1.35083	1.20163	1.35125	0.00429153
		0.676667	-0.00524521	0.676667	0.0038147	0.67625	0.0166893				0.67625	0.0247955	0.676667	0.0157356				1.3525	1.20258	1.35292	0.00238419
		0.6775	0.00333786	0.6775	0.0200272	0.677083	-0.00238419				0.677083	0.0352859	0.6775	0.00953674				1.35417	1.20354	1.35458	0
		0.678333	0.00810623	0.678333	0.0281334	0.677917	-0.0119209				0.677917	0.0419617	0.678333	0.00476837				1.35583	1.20401	1.35625	-0.00476837
		0.679167	0.00810623	0.679167	0.0228882	0.67875	-0.0162125				0.67875	0.043869	0.679167	0.00429153				1.3575	1.20306	1.35792	-0.00619888
		0.68	0.00429153	0.68	0.00715256	0.679583	-0.0185966				0.679583	0.0443459	0.68	0.00715256				1.35917	1.20497	1.35958	-0.00429153
		0.680833	-0.00286102	0.680833	-0.0104904	0.680417	-0.0143051				0.680417	0.0414848	0.680833	0.0104904				1.36083	1.20544	1.36125	0.000953674
		0.681667	-0.00905991	0.681667	-0.0252724	0.68125	-0.00476837				0.68125	0.0357628	0.681667	0.0143051				1.3625	1.19877	1.36292	0.00524521
		0.6825	-0.0100136	0.6825	-0.0352859	0.682083	0.00238419				0.682083	0.0300407	0.6825	0.0214577				1.36417	1.18256	1.36458	0.0100136
		0.683333	-0.00524521	0.683333	-0.0457764	0.682917	0.00238419				0.682917	0.0276566	0.683333	0.0290871				1.36583	1.15967	1.36625	0.0190735
		0.684167	0.0038147	0.684167	-0.0557899	0.68375	-0.00190735				0.68375	0.0267029	0.684167	0.0319481				1.3675	1.13344	1.36792	0.0276566
		0.685	0.0100136	0.685	-0.0600815	0.684583	-0.00524521				0.684583	0.0238419	0.685	0.0286102				1.36917	1.10197	1.36958	0.0348091
		0.685833	0.00953674	0.685833	-0.058651	0.685417	-0.00858307				0.685417	0.0224113	0.685833	0.0228882				1.37083	1.07098	1.37125	0.0357628
		0.686667	0.00476837	0.686667	-0.0534058	0.68625	-0.0109673				0.68625	0.0228882	0.686667	0.0133514				1.3725	1.04284	1.37292	0.0309944
		0.6875	0.00238419	0.6875	-0.0481606	0.687083	-0.0114441				0.687083	0.023365	0.6875	0.0038147				1.37417	1.01995	1.37458	0.0252724
		0.688333	0.00429153	0.688333	-0.0424385	0.687917	-0.00905991				0.687917	0.0209808	0.688333	-0.000476837				1.37583	0.998497	1.37625	0.0195503
		0.689167	0.00762939	0.689167	-0.0343323	0.68875	-0.00619888				0.68875	0.0166893	0.689167	0.00238419				1.3775	0.977039	1.37792	0.0128746
		0.69	0.0128746	0.69	-0.0247955	0.689583	-0.00143051				0.689583	0.0162125	0.69	0.00810623				1.37917	0.956059	1.37958	0.00429153
		0.690833	0.0214577	0.690833	-0.0152588	0.690417	0.00238419				0.690417	0.0200272	0.690833	0.0133514				1.38083	0.932693	1.38125	-0.00190735
		0.691667	0.0290871	0.691667	-0.00715256	0.69125	0.00286102				0.69125	0.0247955	0.691667	0.0219345				1.3825	0.905514	1.38292	-0.000476837
		0.6925	0.0319481	0.6925	-0.00238419	0.692083	0.00143051				0.692083	0.023365	0.6925	0.0295639				1.38417	0.876904	1.38458	0.00667572
		0.693333	0.0295639	0.693333	-0.000953674	0.692917	0.00143051				0.692917	0.0190735	0.693333	0.0333786				1.38583	0.851631	1.38625	0.0138283
		0.694167	0.0224113	0.694167	-0.00333786	0.69375	0.00667572				0.69375	0.0162125	0.694167	0.0329018				1.3875	0.828743	1.38792	0.0190735
		0.695	0.0152588	0.695	-0.00905991	0.694583	0.0119209				0.694583	0.0138283	0.695	0.0319481				1.38917	0.805855	1.38958	0.020504
		0.695833	0.0138283	0.695833	-0.0162125	0.695417	0.0166893				0.695417	0.00858307	0.695833	0.0314713				1.39083	0.78249	1.39125	0.017643
		0.696667	0.0166893	0.696667	-0.0252724	0.69625	0.0219345				0.69625	0.0038147	0.696667	0.0314713				1.3925	0.761032	1.39292	0.0128746
		0.6975	0.0200272	0.6975	-0.0314713	0.697083	0.0243187				0.697083	0.00524521	0.6975	0.0343323				1.39417	0.738621	1.39458	0.00715256
		0.698333	0.0214577	0.698333	-0.0314713	0.697917	0.0224113				0.697917	0.0119209	0.698333	0.038147				1.39583	0.714302	1.39625	0.00238419
		0.699167	0.0243187	0.699167	-0.0252724	0.69875	0.0157356				0.69875	0.0200272	0.699167	0.038147				1.3975	0.68903	1.39792	-0.0038147
		0.7	0.0224113	0.7	-0.0195503	0.699583	0.0109673				0.699583	0.0295639	0.7	0.0357628				1.39917	0.666142	1.39958	-0.00953674
		0.700833	0.0104904	0.700833	-0.0181198	0.700417	0.00905991				0.700417	0.0419617	0.700833	0.0348091				1.40083	0.647068	1.40125	-0.0109673
		0.701667	-0.00429153	0.701667	-0.0181198	0.70125	0.00858307				0.70125	0.0514984	0.701667	0.0357628				1.4025	0.627518	1.40292	-0.00667572
		0.7025	-0.014782	0.7025	-0.0190735	0.702083	0.00858307				0.702083	0.0557899	0.7025	0.0371933				1.40417	0.605583	1.40458	-0.000953674
		0.703333	-0.0166893	0.703333	-0.020504	0.702917	0.0109673				0.702917	0.0557899	0.703333	0.0391006				1.40583	0.580311	1.40625	0.00572205
		0.704167	-0.0162125	0.704167	-0.020504	0.70375	0.0143051				0.70375	0.0510216	0.704167	0.0429153				1.4075	0.552177	1.40792	0.0152588
		0.705	-0.0138283	0.705	-0.0195503	0.704583	0.0157356				0.704583	0.0395775	0.705	0.0495911				1.40917	0.52309	1.40958	0.026226
		0.705833	-0.0100136	0.705833	-0.0181198	0.705417	0.0138283				0.705417	0.0243187	0.705833	0.0581741				1.41083	0.497818	1.41125	0.0348091
		0.706667	-0.00810623	0.706667	-0.0181198	0.70625	0.0109673				0.70625	0.0128746	0.706667	0.0677109				1.4125	0.477791	1.41292	0.0348091
		0.7075	-0.0100136	0.7075	-0.017643	0.707083	0.0128746				0.707083	0.00667572	0.7075	0.0739098				1.41417	0.463486	1.41458	0.0295639
		0.708333	-0.0152588	0.708333	-0.0171661	0.707917	0.0190735				0.707917	0.00190735	0.708333	0.0777245				1.41583	0.453472	1.41625	0.020504
		0.709167	-0.017643	0.709167	-0.0238419	0.70875	0.0228882				0.70875	-0.00238419	0.709167	0.0834465				1.4175	0.448227	1.41792	0.0119209
		0.71	-0.014782	0.71	-0.0352859	0.709583	0.0224113				0.709583	-0.00286102	0.71	0.0882149				1.41917	0.444889	1.41958	0.00715256
		0.710833	-0.00715256	0.710833	-0.0462532	0.710417	0.0214577				0.710417	0	0.710833	0.0844002				1.42083	0.43869	1.42125	0.00715256
		0.711667	0	0.711667	-0.0534058	0.71125	0.023365				0.71125	0.00524521	0.711667	0.0681877				1.4225	0.430584	1.42292	0.0104904
		0.7125	0.00143051	0.7125	-0.0581741	0.712083	0.0238419				0.712083	0.0133514	0.7125	0.0462532				1.42417	0.418186	1.42458	0.0157356
		0.713333	0.00190735	0.713333	-0.0596046	0.712917	0.0219345				0.712917	0.023365	0.713333	0.0267029				1.42583	0.405788	1.42625	0.0209808
		0.714167	0.00333786	0.714167	-0.0581741	0.71375	0.0228882				0.71375	0.0314713	0.714167	0.0123978				1.4275	0.393867	1.42792	0.0252724
		0.715	0.00667572	0.715	-0.0557899	0.714583	0.026226				0.714583	0.0348091	0.715	0.00333786				1.42917	0.385284	1.42958	0.0271797
		0.715833	0.00905991	0.715833	-0.0538826	0.715417	0.0281334				0.715417	0.0333786	0.715833	0.00524521				1.43083	0.379086	1.43125	0.023365
		0.716667	0.0100136	0.716667	-0.0534058	0.71625	0.0290871				0.71625	0.0290871	0.716667	0.0190735				1.4325	0.376701	1.43292	0.0157356
		0.7175	0.0119209	0.7175	-0.0538826	0.717083	0.0290871				0.717083	0.0243187	0.7175	0.0395775				1.43417	0.379562	1.43458	0.00715256
		0.718333	0.0128746	0.718333	-0.0557899	0.717917	0.0286102				0.717917	0.020504	0.718333	0.0624657				1.43583	0.383854	1.43625	-0.000476837
		0.719167	0.0123978	0.719167	-0.0543594	0.71875	0.0238419				0.71875	0.020504	0.719167	0.0772476				1.4375	0.383854	1.43792	-0.00667572
		0.72	0.00715256	0.72	-0.0472069	0.719583	0.0143051				0.719583	0.0247955	0.72	0.0824928				1.43917	0.378132	1.43958	-0.0100136
		0.720833	0.0038147	0.720833	-0.0362396	0.720417	0.0038147				0.720417	0.0319481	0.720833	0.0786781				1.44083	0.368118	1.44125	-0.00619888
		0.721667	0.00524521	0.721667	-0.026226	0.72125	-0.00667572				0.72125	0.0376701	0.721667	0.0705719				1.4425	0.355721	1.44292	-0.00238419
		0.7225	0.00858307	0.7225	-0.020504	0.722083	-0.0157356				0.722083	0.0424385	0.7225	0.0629425				1.44417	0.340462	1.44458	0
		0.723333	0.00905991	0.723333	-0.017643	0.722917	-0.0209808				0.722917	0.0481606	0.723333	0.0557899				1.44583	0.326633	1.44625	-0.000953674
		0.724167	0.00715256	0.724167	-0.0152588	0.72375	-0.0209808				0.72375	0.0562668	0.724167	0.0534058				1.4475	0.317574	1.44792	0.00143051
		0.725	0.00476837	0.725	-0.0123978	0.724583	-0.0152588				0.724583	0.0629425	0.725	0.0581741				1.44917	0.312328	1.44958	0.00476837
		0.725833	0.000953674	0.725833	-0.0114441	0.725417	-0.00762939				0.725417	0.0662804	0.725833	0.067234				1.45083	0.309944	1.45125	0.00476837
		0.726667	-0.00286102	0.726667	-0.0109673	0.72625	-0.000953674				0.72625	0.067234	0.726667	0.0739098				1.4525	0.30899	1.45292	0.00524521
		0.7275	-0.0038147	0.7275	-0.00953674	0.727083	0.00333786				0.727083	0.0653267	0.7275	0.0739098				1.45417	0.308037	1.45458	0.0100136
		0.728333	-0.000953674	0.728333	-0.00762939	0.727917	0.00333786				0.727917	0.0567436	0.728333	0.067234				1.45583	0.304222	1.45625	0.020504
		0.729167	0	0.729167	-0.00810623	0.72875	0.00286102				0.72875	0.0429153	0.729167	0.058651				1.4575	0.296116	1.45792	0.0252724
		0.73	-0.00190735	0.73	-0.0109673	0.729583	0.00286102				0.729583	0.0281334	0.73	0.0505447				1.45917	0.288963	1.45958	0.0209808
		0.730833	-0.00524521	0.730833	-0.0123978	0.730417	0.00572205				0.730417	0.0162125	0.730833	0.0452995				1.46083	0.284672	1.46125	0.0114441
		0.731667	-0.00905991	0.731667	-0.0123978	0.73125	0.00762939				0.73125	0.0104904	0.731667	0.0424385				1.4625	0.281334	1.46292	0.00667572
		0.7325	-0.0138283	0.7325	-0.0138283	0.732083	0.00476837				0.732083	0.0100136	0.7325	0.0433922				1.46417	0.277042	1.46458	0.00905991
		0.733333	-0.017643	0.733333	-0.0152588	0.732917	0.00190735				0.732917	0.0128746	0.733333	0.04673				1.46583	0.273705	1.46625	0.0143051
		0.734167	-0.0171661	0.734167	-0.0152588	0.73375	0.000953674				0.73375	0.0171661	0.734167	0.0514984				1.4675	0.270367	1.46792	0.0209808
		0.735	-0.0152588	0.735	-0.0123978	0.734583	-0.000476837				0.734583	0.0219345	0.735	0.0572205				1.46917	0.263691	1.46958	0.0286102
		0.735833	-0.0166893	0.735833	-0.00810623	0.735417	-0.00762939				0.735417	0.0314713	0.735833	0.0600815				1.47083	0.250816	1.47125	0.0376701
		0.736667	-0.0200272	0.736667	-0.00619888	0.73625	-0.0166893				0.73625	0.041008	0.736667	0.0581741				1.4725	0.235558	1.47292	0.0433922
		0.7375	-0.020504	0.7375	-0.00572205	0.737083	-0.0209808				0.737083	0.0491142	0.7375	0.0529289				1.47417	0.22316	1.47458	0.0448227
		0.738333	-0.0195503	0.738333	-0.00572205	0.737917	-0.023365				0.737917	0.0567436	0.738333	0.0481606				1.47583	0.212193	1.47625	0.041008
		0.739167	-0.0214577	0.739167	-0.00572205	0.73875	-0.0267029				0.73875	0.064373	0.739167	0.0424385				1.4775	0.205517	1.47792	0.0343323
		0.74	-0.023365	0.74	-0.00905991	0.739583	-0.0300407				0.739583	0.067234	0.74	0.0338554				1.47917	0.199318	1.47958	0.0305176
		0.740833	-0.0195503	0.740833	-0.0152588	0.740417	-0.0290871				0.740417	0.0591278	0.740833	0.0271797				1.48083	0.19598	1.48125	0.0324249
		0.741667	-0.0100136	0.741667	-0.0185966	0.74125	-0.0243187				0.74125	0.0443459	0.741667	0.0247955				1.4825	0.192642	1.48292	0.0371933
		0.7425	-0.000953674	0.7425	-0.0166893	0.742083	-0.0166893				0.742083	0.0286102	0.7425	0.0267029				1.48417	0.191212	1.48458	0.0386238
		0.743333	0.0038147	0.743333	-0.0133514	0.742917	-0.00524521				0.742917	0.014782	0.743333	0.0286102				1.48583	0.191212	1.48625	0.0386238
		0.744167	0.00667572	0.744167	-0.0119209	0.74375	0.00476837				0.74375	0.00286102	0.744167	0.0305176				1.4875	0.189304	1.48792	0.0419617
		0.745	0.00858307	0.745	-0.0109673	0.744583	0.0104904				0.744583	-0.00286102	0.745	0.0324249				1.48917	0.18692	1.48958	0.0457764
		0.745833	0.00572205	0.745833	-0.0123978	0.745417	0.0104904				0.745417	0	0.745833	0.0343323				1.49083	0.182152	1.49125	0.0457764
		0.746667	-0.00238419	0.746667	-0.0166893	0.74625	0.00810623				0.74625	0.00715256	0.746667	0.0352859				1.4925	0.175953	1.49292	0.0429153
		0.7475	-0.0128746	0.7475	-0.0224113	0.747083	0.00429153				0.747083	0.0123978	0.7475	0.0319481				1.49417	0.169277	1.49458	0.0405312
		0.748333	-0.0181198	0.748333	-0.0281334	0.747917	-0.00286102				0.747917	0.0152588	0.748333	0.0247955				1.49583	0.164986	1.49625	0.0357628
		0.749167	-0.0152588	0.749167	-0.0333786	0.74875	-0.00715256				0.74875	0.0181198	0.749167	0.0162125				1.4975	0.165939	1.49792	0.0267029
		0.75	-0.00715256	0.75	-0.0386238	0.749583	-0.00429153				0.749583	0.0228882	0.75	0.00810623				1.49917	0.1688	1.49958	0.0166893
		0.750833	0.00429153	0.750833	-0.0433922	0.750417	0.00476837				0.750417	0.0305176	0.750833	0.000953674				1.50083	0.169754	1.50125	0.0123978
		0.751667	0.014782	0.751667	-0.0486374	0.75125	0.0138283				0.75125	0.041008	0.751667	-0.00238419				1.5025	0.16737	1.50292	0.0109673
		0.7525	0.0224113	0.7525	-0.0529289	0.752083	0.0190735				0.752083	0.0514984	0.7525	0.000476837				1.50417	0.163078	1.50458	0.0123978
		0.753333	0.0238419	0.753333	-0.0562668	0.752917	0.023365				0.752917	0.0629425	0.753333	0.00810623				1.50583	0.157833	1.50625	0.0195503
		0.754167	0.0228882	0.754167	-0.0553131	0.75375	0.0247955				0.75375	0.0710487	0.754167	0.0190735				1.5075	0.150681	1.50792	0.0333786
		0.755	0.0214577	0.755	-0.0500679	0.754583	0.020504				0.754583	0.0720024	0.755	0.0300407				1.50917	0.144005	1.50958	0.0472069
		0.755833	0.020504	0.755833	-0.0452995	0.755417	0.0114441				0.755417	0.0648499	0.755833	0.0391006				1.51083	0.14019	1.51125	0.0510216
		0.756667	0.0209808	0.756667	-0.0424385	0.75625	0.00524521				0.75625	0.0548363	0.756667	0.0452995				1.5125	0.141144	1.51292	0.0433922
		0.7575	0.0224113	0.7575	-0.0429153	0.757083	0.0038147				0.757083	0.0472069	0.7575	0.0457764				1.51417	0.145435	1.51458	0.0309944
		0.758333	0.0257492	0.758333	-0.0414848	0.757917	0.00429153				0.757917	0.0443459	0.758333	0.0376701				1.51583	0.14782	1.51625	0.0157356
		0.759167	0.0290871	0.759167	-0.0386238	0.75875	0.00429153				0.75875	0.0462532	0.759167	0.0252724				1.5175	0.145912	1.51792	0.00238419
		0.76	0.0343323	0.76	-0.0371933	0.759583	0.00476837				0.759583	0.0505447	0.76	0.0157356				1.51917	0.13876	1.51958	-0.00667572
		0.760833	0.038147	0.760833	-0.0362396	0.760417	0.00810623				0.760417	0.0553131	0.760833	0.0109673				1.52083	0.1297	1.52125	-0.00524521
		0.761667	0.0362396	0.761667	-0.0343323	0.76125	0.014782				0.76125	0.0581741	0.761667	0.00762939				1.5225	0.125408	1.52292	0.00715256
		0.7625	0.0324249	0.7625	-0.0281334	0.762083	0.026226				0.762083	0.0591278	0.7625	0.00476837				1.52417	0.123978	1.52458	0.0200272
		0.763333	0.0281334	0.763333	-0.0209808	0.762917	0.0371933				0.762917	0.0562668	0.763333	0.00572205				1.52583	0.123978	1.52625	0.0309944
		0.764167	0.0214577	0.764167	-0.017643	0.76375	0.0433922				0.76375	0.0514984	0.764167	0.0104904				1.5275	0.125885	1.52792	0.0386238
		0.765	0.00953674	0.765	-0.020504	0.764583	0.0443459				0.764583	0.0472069	0.765	0.0162125				1.52917	0.131607	1.52958	0.0400543
		0.765833	-0.00190735	0.765833	-0.0252724	0.765417	0.0419617				0.765417	0.0472069	0.765833	0.0195503				1.53083	0.137329	1.53125	0.0362396
		0.766667	-0.0038147	0.766667	-0.0281334	0.76625	0.038147				0.76625	0.0510216	0.766667	0.0224113				1.5325	0.135422	1.53292	0.0286102
		0.7675	0	0.7675	-0.0290871	0.767083	0.0319481				0.767083	0.0553131	0.7675	0.0286102				1.53417	0.125408	1.53458	0.0247955
		0.768333	0.00524521	0.768333	-0.0295639	0.767917	0.0309944				0.767917	0.0591278	0.768333	0.0386238				1.53583	0.113964	1.53625	0.0271797
		0.769167	0.0114441	0.769167	-0.0290871	0.76875	0.0376701				0.76875	0.0600815	0.769167	0.0481606				1.5375	0.106812	1.53792	0.0333786
		0.77	0.0209808	0.77	-0.0257492	0.769583	0.04673				0.769583	0.0562668	0.77	0.0538826				1.53917	0.104427	1.53958	0.0424385
		0.770833	0.0300407	0.770833	-0.0195503	0.770417	0.0510216				0.770417	0.0472069	0.770833	0.0591278				1.54083	0.105858	1.54125	0.0543594
		0.771667	0.0329018	0.771667	-0.0114441	0.77125	0.0481606				0.77125	0.0371933	0.771667	0.0648499				1.5425	0.109673	1.54292	0.0662804
		0.7725	0.0343323	0.7725	-0.00619888	0.772083	0.0400543				0.772083	0.0286102	0.7725	0.0662804				1.54417	0.113964	1.54458	0.0734329
		0.773333	0.0357628	0.773333	-0.0038147	0.772917	0.0267029				0.772917	0.0200272	0.773333	0.0619888				1.54583	0.116825	1.54625	0.0705719
		0.774167	0.0357628	0.774167	-0.00143051	0.77375	0.0114441				0.77375	0.0128746	0.774167	0.0557899				1.5475	0.115395	1.54792	0.0581741
		0.775	0.0290871	0.775	0.0038147	0.774583	0.00238419				0.774583	0.0104904	0.775	0.0486374				1.54917	0.109673	1.54958	0.0448227
		0.775833	0.0171661	0.775833	0.00238419	0.775417	0.00143051				0.775417	0.0123978	0.775833	0.0367165				1.55083	0.10252	1.55125	0.0324249
		0.776667	0.00572205	0.776667	-0.0109673	0.77625	0.00667572				0.77625	0.0123978	0.776667	0.0228882				1.5525	0.0953674	1.55292	0.0243187
		0.7775	-0.0038147	0.7775	-0.0290871	0.777083	0.0119209				0.777083	0.00715256	0.7775	0.014782				1.55417	0.0905991	1.55458	0.020504
		0.778333	-0.0109673	0.778333	-0.043869	0.777917	0.0152588				0.777917	0.00143051	0.778333	0.014782				1.55583	0.084877	1.55625	0.0228882
		0.779167	-0.0152588	0.779167	-0.0562668	0.77875	0.0185966				0.77875	0.00143051	0.779167	0.0190735				1.5575	0.0777245	1.55792	0.0286102
		0.78	-0.0138283	0.78	-0.0662804	0.779583	0.0209808				0.779583	0.00667572	0.78	0.0267029				1.55917	0.0724792	1.55958	0.0305176
		0.780833	-0.00858307	0.780833	-0.0658035	0.780417	0.0190735				0.780417	0.0128746	0.780833	0.0395775				1.56083	0.0696182	1.56125	0.0267029
		0.781667	-0.0038147	0.781667	-0.0505447	0.78125	0.0133514				0.78125	0.0190735	0.781667	0.0519753				1.5625	0.0705719	1.56292	0.017643
		0.7825	-0.00333786	0.7825	-0.0300407	0.782083	0.00762939				0.782083	0.026226	0.7825	0.0596046				1.56417	0.0729561	1.56458	0.00619888
		0.783333	-0.00858307	0.783333	-0.0157356	0.782917	0.00286102				0.782917	0.0348091	0.783333	0.0634193				1.56583	0.0767708	1.56625	-0.00476837
		0.784167	-0.0171661	0.784167	-0.00667572	0.78375	-0.0038147				0.78375	0.0419617	0.784167	0.0624657				1.5675	0.0824928	1.56792	-0.0104904
		0.785	-0.0252724	0.785	0.00143051	0.784583	-0.0119209				0.784583	0.0452995	0.785	0.0534058				1.56917	0.0882149	1.56958	-0.00667572
		0.785833	-0.0324249	0.785833	0.00715256	0.785417	-0.0162125				0.785417	0.0448227	0.785833	0.0395775				1.57083	0.0934601	1.57125	0.00572205
		0.786667	-0.0362396	0.786667	0.00572205	0.78625	-0.0162125				0.78625	0.0414848	0.786667	0.0309944				1.5725	0.0948906	1.57292	0.020504
		0.7875	-0.0338554	0.7875	-0.00524521	0.787083	-0.0119209				0.787083	0.0386238	0.7875	0.0276566				1.57417	0.0939369	1.57458	0.0333786
		0.788333	-0.0257492	0.788333	-0.0190735	0.787917	-0.00476837				0.787917	0.0357628	0.788333	0.0228882				1.57583	0.0910759	1.57625	0.041008
		0.789167	-0.0171661	0.789167	-0.0290871	0.78875	0.00667572				0.78875	0.0338554	0.789167	0.0185966				1.5775	0.0858307	1.57792	0.0400543
		0.79	-0.0100136	0.79	-0.0367165	0.789583	0.0166893				0.789583	0.0343323	0.79	0.0209808				1.57917	0.0782013	1.57958	0.0314713
		0.790833	-0.00476837	0.790833	-0.0429153	0.790417	0.0181198				0.790417	0.0395775	0.790833	0.0286102				1.58083	0.0696182	1.58125	0.0228882
		0.791667	-0.000953674	0.791667	-0.0481606	0.79125	0.014782				0.79125	0.0452995	0.791667	0.0348091				1.5825	0.064373	1.58292	0.0185966
		0.7925	0.00238419	0.7925	-0.0514984	0.792083	0.0114441				0.792083	0.0476837	0.7925	0.0376701				1.58417	0.0624657	1.58458	0.0195503
		0.793333	0.00572205	0.793333	-0.0524521	0.792917	0.0104904				0.792917	0.0476837	0.793333	0.0395775				1.58583	0.0619888	1.58625	0.023365
		0.794167	0.00762939	0.794167	-0.0538826	0.79375	0.0109673				0.79375	0.0476837	0.794167	0.0376701				1.5875	0.0629425	1.58792	0.0319481
		0.795	0.00810623	0.795	-0.0553131	0.794583	0.0133514				0.794583	0.0472069	0.795	0.0314713				1.58917	0.0662804	1.58958	0.043869
		0.795833	0.00905991	0.795833	-0.0534058	0.795417	0.017643				0.795417	0.043869	0.795833	0.0247955				1.59083	0.0700951	1.59125	0.0514984
		0.796667	0.0119209	0.796667	-0.04673	0.79625	0.0228882				0.79625	0.0395775	0.796667	0.0209808				1.5925	0.0700951	1.59292	0.0524521
		0.7975	0.014782	0.7975	-0.0367165	0.797083	0.0271797				0.797083	0.0386238	0.7975	0.020504				1.59417	0.0667572	1.59458	0.0505447
		0.798333	0.0157356	0.798333	-0.0257492	0.797917	0.0271797				0.797917	0.0424385	0.798333	0.0271797				1.59583	0.0619888	1.59625	0.0495911
		0.799167	0.014782	0.799167	-0.0152588	0.79875	0.023365				0.79875	0.0462532	0.799167	0.0386238				1.5975	0.0572205	1.59792	0.0472069
		0.8	0.0119209	0.8	-0.00715256	0.799583	0.0185966				0.799583	0.0472069	0.8	0.0491142				1.59917	0.0519753	1.59958	0.038147
		0.800833	0.0104904	0.800833	-0.0038147	0.800417	0.0152588				0.800417	0.04673	0.800833	0.0524521				1.60083	0.0500679	1.60125	0.0267029
		0.801667	0.0114441	0.801667	-0.00286102	0.80125	0.0100136				0.80125	0.0481606	0.801667	0.0500679				1.6025	0.0529289	1.60292	0.0181198
		0.8025	0.0143051	0.8025	-0.00238419	0.802083	0				0.802083	0.0543594	0.8025	0.0457764				1.60417	0.061512	1.60458	0.014782
		0.803333	0.014782	0.803333	-0.00286102	0.802917	-0.0104904				0.802917	0.0610352	0.803333	0.0400543				1.60583	0.0753403	1.60625	0.0133514
		0.804167	0.0128746	0.804167	-0.00762939	0.80375	-0.0157356				0.80375	0.0629425	0.804167	0.0362396				1.6075	0.087738	1.60792	0.0152588
		0.805	0.0109673	0.805	-0.0152588	0.804583	-0.017643				0.804583	0.0624657	0.805	0.0376701				1.60917	0.0939369	1.60958	0.0243187
		0.805833	0.0104904	0.805833	-0.0228882	0.805417	-0.0190735				0.805417	0.0634193	0.805833	0.0419617				1.61083	0.0925064	1.61125	0.0343323
		0.806667	0.00572205	0.806667	-0.0271797	0.80625	-0.0166893				0.80625	0.0648499	0.806667	0.04673				1.6125	0.0853539	1.61292	0.038147
		0.8075	-0.00715256	0.8075	-0.0281334	0.807083	-0.00667572				0.807083	0.0600815	0.8075	0.0510216				1.61417	0.0748634	1.61458	0.0348091
		0.808333	-0.0209808	0.808333	-0.026226	0.807917	0.00858307				0.807917	0.0514984	0.808333	0.0548363				1.61583	0.0610352	1.61625	0.0305176
		0.809167	-0.0300407	0.809167	-0.0228882	0.80875	0.0185966				0.80875	0.0443459	0.809167	0.0562668				1.6175	0.0481606	1.61792	0.0300407
		0.81	-0.0343323	0.81	-0.0214577	0.809583	0.0228882				0.809583	0.0386238	0.81	0.0534058				1.61917	0.0405312	1.61958	0.0324249
		0.810833	-0.0414848	0.810833	-0.020504	0.810417	0.0257492				0.810417	0.0309944	0.810833	0.0486374				1.62083	0.0367165	1.62125	0.0386238
		0.811667	-0.0505447	0.811667	-0.0195503	0.81125	0.0305176				0.81125	0.0257492	0.811667	0.0448227				1.6225	0.0348091	1.62292	0.0486374
		0.8125	-0.0538826	0.8125	-0.0190735	0.812083	0.0329018				0.812083	0.026226	0.8125	0.0405312				1.62417	0.0348091	1.62458	0.0605583
		0.813333	-0.0486374	0.813333	-0.0181198	0.812917	0.0286102				0.812917	0.0309944	0.813333	0.0338554				1.62583	0.0367165	1.62625	0.0696182
		0.814167	-0.0395775	0.814167	-0.0166893	0.81375	0.020504				0.81375	0.0376701	0.814167	0.0271797				1.6275	0.041008	1.62792	0.0691414
		0.815	-0.0333786	0.815	-0.0109673	0.814583	0.0138283				0.814583	0.0452995	0.815	0.0238419				1.62917	0.0452995	1.62958	0.0605583
		0.815833	-0.0252724	0.815833	-0.00810623	0.815417	0.0109673				0.815417	0.0514984	0.815833	0.0247955				1.63083	0.0495911	1.63125	0.0505447
		0.816667	-0.0123978	0.816667	-0.0133514	0.81625	0.00953674				0.81625	0.0514984	0.816667	0.0276566				1.6325	0.0505447	1.63292	0.0448227
		0.8175	0	0.8175	-0.0224113	0.817083	0.00715256				0.817083	0.043869	0.8175	0.0309944				1.63417	0.0481606	1.63458	0.0429153
		0.818333	0.00476837	0.818333	-0.0319481	0.817917	0.00810623				0.817917	0.0329018	0.818333	0.0329018				1.63583	0.0443459	1.63625	0.0448227
		0.819167	-0.000953674	0.819167	-0.0414848	0.81875	0.0104904				0.81875	0.0224113	0.819167	0.0333786				1.6375	0.0376701	1.63792	0.0500679
		0.82	-0.0128746	0.82	-0.0529289	0.819583	0.0128746				0.819583	0.0138283	0.82	0.0338554				1.63917	0.0314713	1.63958	0.0596046
		0.820833	-0.0267029	0.820833	-0.0596046	0.820417	0.0104904				0.820417	0.0104904	0.820833	0.0362396				1.64083	0.0286102	1.64125	0.0681877
		0.821667	-0.0400543	0.821667	-0.0557899	0.82125	0.00762939				0.82125	0.0143051	0.821667	0.0429153				1.6425	0.0309944	1.64292	0.0724792
		0.8225	-0.0514984	0.8225	-0.0472069	0.822083	0.00715256				0.822083	0.0195503	0.8225	0.0562668				1.64417	0.0348091	1.64458	0.0753403
		0.823333	-0.058651	0.823333	-0.0386238	0.822917	0.00524521				0.822917	0.0209808	0.823333	0.0724792				1.64583	0.0376701	1.64625	0.0777245
		0.824167	-0.0538826	0.824167	-0.0290871	0.82375	0.00143051				0.82375	0.0171661	0.824167	0.084877				1.6475	0.041008	1.64792	0.0815392
		0.825	-0.0362396	0.825	-0.017643	0.824583	-0.000476837				0.824583	0.0100136	0.825	0.0901222				1.64917	0.0452995	1.64958	0.084877
		0.825833	-0.014782	0.825833	-0.00953674	0.825417	0.00190735				0.825417	0.00190735	0.825833	0.0901222				1.65083	0.0514984	1.65125	0.087738
		0.826667	0.000953674	0.826667	-0.0100136	0.82625	0.00715256				0.82625	-0.00715256	0.826667	0.0834465				1.6525	0.0581741	1.65292	0.0853539
		0.8275	0.0100136	0.8275	-0.0171661	0.827083	0.00905991				0.827083	-0.0109673	0.8275	0.0648499				1.65417	0.0619888	1.65458	0.0772476
		0.828333	0.0119209	0.828333	-0.0228882	0.827917	0.00810623				0.827917	-0.00715256	0.828333	0.0424385				1.65583	0.0619888	1.65625	0.0696182
		0.829167	0.00905991	0.829167	-0.0247955	0.82875	0.00905991				0.82875	0.00333786	0.829167	0.0286102				1.6575	0.0629425	1.65792	0.0677109
		0.83	0.00238419	0.83	-0.0243187	0.829583	0.0138283				0.829583	0.017643	0.83	0.0271797				1.65917	0.0653267	1.65958	0.0705719
		0.830833	-0.00238419	0.830833	-0.026226	0.830417	0.0181198				0.830417	0.0295639	0.830833	0.0319481				1.66083	0.064373	1.66125	0.0762939
		0.831667	-0.00190735	0.831667	-0.0286102	0.83125	0.017643				0.83125	0.0338554	0.831667	0.0391006				1.6625	0.0596046	1.66292	0.0839233
		0.8325	-0.000476837	0.8325	-0.0286102	0.832083	0.0166893				0.832083	0.0276566	0.8325	0.0524521				1.66417	0.0572205	1.66458	0.0925064
		0.833333	-0.00238419	0.833333	-0.0281334	0.832917	0.0190735				0.832917	0.017643	0.833333	0.0691414				1.66583	0.0605583	1.66625	0.0939369
		0.834167	-0.00619888	0.834167	-0.0290871	0.83375	0.0247955				0.83375	0.00715256	0.834167	0.079155				1.6675	0.0619888	1.66792	0.084877
		0.835	-0.00858307	0.835	-0.0295639	0.834583	0.0295639				0.834583	-0.00286102	0.835	0.0762939				1.66917	0.0567436	1.66958	0.0696182
		0.835833	-0.00953674	0.835833	-0.0247955	0.835417	0.0324249				0.835417	-0.00667572	0.835833	0.0648499				1.67083	0.0500679	1.67125	0.0557899
		0.836667	-0.0104904	0.836667	-0.0185966	0.83625	0.0343323				0.83625	0.000476837	0.836667	0.0529289				1.6725	0.0486374	1.67292	0.0481606
		0.8375	-0.00953674	0.8375	-0.0166893	0.837083	0.0352859				0.837083	0.0157356	0.8375	0.0424385				1.67417	0.0500679	1.67458	0.04673
		0.838333	-0.00572205	0.838333	-0.017643	0.837917	0.0348091				0.837917	0.0295639	0.838333	0.0343323				1.67583	0.0495911	1.67625	0.0510216
		0.839167	-0.000953674	0.839167	-0.0185966	0.83875	0.0300407				0.83875	0.0386238	0.839167	0.0309944				1.6775	0.0495911	1.67792	0.0610352
		0.84	0.000476837	0.84	-0.0228882	0.839583	0.0238419				0.839583	0.0433922	0.84	0.0314713				1.67917	0.0543594	1.67958	0.0715256
		0.840833	-0.00524521	0.840833	-0.0319481	0.840417	0.0166893				0.840417	0.0391006	0.840833	0.0314713				1.68083	0.0557899	1.68125	0.0786781
		0.841667	-0.014782	0.841667	-0.0362396	0.84125	0.00953674				0.84125	0.0281334	0.841667	0.0300407				1.6825	0.0510216	1.68292	0.0805855
		0.8425	-0.0219345	0.8425	-0.0314713	0.842083	0.00286102				0.842083	0.0166893	0.8425	0.0290871				1.68417	0.0472069	1.68458	0.0796318
		0.843333	-0.0214577	0.843333	-0.0243187	0.842917	-0.00238419				0.842917	0.00762939	0.843333	0.0295639				1.68583	0.04673	1.68625	0.0815392
		0.844167	-0.0162125	0.844167	-0.0195503	0.84375	-0.00667572				0.84375	0.00143051	0.844167	0.0300407				1.6875	0.0462532	1.68792	0.084877
		0.845	-0.0104904	0.845	-0.0143051	0.844583	-0.0128746				0.844583	0.00190735	0.845	0.0319481				1.68917	0.0419617	1.68958	0.0886917
		0.845833	-0.0038147	0.845833	-0.00286102	0.845417	-0.0209808				0.845417	0.0133514	0.845833	0.0386238				1.69083	0.0391006	1.69125	0.0910759
		0.846667	0.00286102	0.846667	0.0100136	0.84625	-0.0271797				0.84625	0.0295639	0.846667	0.0448227				1.6925	0.0395775	1.69292	0.0925064
		0.8475	0.00715256	0.8475	0.0190735	0.847083	-0.026226				0.847083	0.0424385	0.8475	0.0452995				1.69417	0.0348091	1.69458	0.0925064
		0.848333	0.00858307	0.848333	0.0238419	0.847917	-0.0200272				0.847917	0.0500679	0.848333	0.043869				1.69583	0.0276566	1.69625	0.0882149
		0.849167	0.00810623	0.849167	0.0267029	0.84875	-0.0114441				0.84875	0.0538826	0.849167	0.04673				1.6975	0.0200272	1.69792	0.079155
		0.85	0.00619888	0.85	0.0300407	0.849583	-0.000953674				0.849583	0.0505447	0.85	0.0514984				1.69917	0.0181198	1.69958	0.0686646
		0.850833	0.000953674	0.850833	0.0295639	0.850417	0.00953674				0.850417	0.0400543	0.850833	0.0505447				1.70083	0.0214577	1.70125	0.0624657
		0.851667	-0.00143051	0.851667	0.023365	0.85125	0.0171661				0.85125	0.0290871	0.851667	0.043869				1.7025	0.026226	1.70292	0.0648499
		0.8525	0.00333786	0.8525	0.0100136	0.852083	0.017643				0.852083	0.0195503	0.8525	0.0371933				1.70417	0.0314713	1.70458	0.0720024
		0.853333	0.0138283	0.853333	-0.00572205	0.852917	0.0119209				0.852917	0.0128746	0.853333	0.0333786				1.70583	0.0324249	1.70625	0.082016
		0.854167	0.0200272	0.854167	-0.0181198	0.85375	0.00238419				0.85375	0.00953674	0.854167	0.0267029				1.7075	0.0295639	1.70792	0.0944138
		0.855	0.020504	0.855	-0.0271797	0.854583	-0.00667572				0.854583	0.0119209	0.855	0.0195503				1.70917	0.023365	1.70958	0.103474
		0.855833	0.0224113	0.855833	-0.0338554	0.855417	-0.0114441				0.855417	0.0181198	0.855833	0.0195503				1.71083	0.0181198	1.71125	0.107288
		0.856667	0.0267029	0.856667	-0.0371933	0.85625	-0.0138283				0.85625	0.0243187	0.856667	0.0271797				1.7125	0.0166893	1.71292	0.102997
		0.8575	0.0252724	0.8575	-0.0324249	0.857083	-0.0162125				0.857083	0.0271797	0.8575	0.0367165				1.71417	0.0200272	1.71458	0.0967979
		0.858333	0.0133514	0.858333	-0.0190735	0.857917	-0.0190735				0.857917	0.0286102	0.858333	0.0433922				1.71583	0.0271797	1.71625	0.0901222
		0.859167	0	0.859167	-0.00524521	0.85875	-0.0181198				0.85875	0.0276566	0.859167	0.0481606				1.7175	0.038147	1.71792	0.0839233
		0.86	-0.00524521	0.86	0.00143051	0.859583	-0.0143051				0.859583	0.0257492	0.86	0.0524521				1.71917	0.0519753	1.71958	0.0801086
		0.860833	-0.00572205	0.860833	-0.000476837	0.860417	-0.0109673				0.860417	0.0228882	0.860833	0.0553131				1.72083	0.0638962	1.72125	0.0777245
		0.861667	-0.00524521	0.861667	-0.00667572	0.86125	-0.0104904				0.86125	0.0190735	0.861667	0.0576973				1.7225	0.0705719	1.72292	0.0748634
		0.8625	-0.00333786	0.8625	-0.0123978	0.862083	-0.00858307				0.862083	0.0166893	0.8625	0.0610352				1.72417	0.0720024	1.72458	0.0667572
		0.863333	0.00190735	0.863333	-0.0171661	0.862917	-0.00238419				0.862917	0.0166893	0.863333	0.061512				1.72583	0.0729561	1.72625	0.0581741
		0.864167	0.00953674	0.864167	-0.023365	0.86375	0.00429153				0.86375	0.0209808	0.864167	0.0557899				1.7275	0.0739098	1.72792	0.0562668
		0.865	0.0166893	0.865	-0.0276566	0.864583	0.00905991				0.864583	0.026226	0.865	0.0486374				1.72917	0.0743866	1.72958	0.0610352
		0.865833	0.0224113	0.865833	-0.0252724	0.865417	0.0138283				0.865417	0.0300407	0.865833	0.0419617				1.73083	0.0743866	1.73125	0.0667572
		0.866667	0.023365	0.866667	-0.0171661	0.86625	0.0209808				0.86625	0.0338554	0.866667	0.0352859				1.7325	0.0739098	1.73292	0.0743866
		0.8675	0.0190735	0.8675	-0.00905991	0.867083	0.026226				0.867083	0.0371933	0.8675	0.0267029				1.73417	0.0748634	1.73458	0.084877
		0.868333	0.0128746	0.868333	-0.00762939	0.867917	0.0243187				0.867917	0.0395775	0.868333	0.0219345				1.73583	0.0772476	1.73625	0.0982285
		0.869167	0.0100136	0.869167	-0.0114441	0.86875	0.0190735				0.86875	0.041008	0.869167	0.026226				1.7375	0.0839233	1.73792	0.106812
		0.87	0.00572205	0.87	-0.0128746	0.869583	0.017643				0.869583	0.0391006	0.87	0.0352859				1.73917	0.0920296	1.73958	0.107765
		0.870833	-0.000476837	0.870833	-0.0104904	0.870417	0.0214577				0.870417	0.0348091	0.870833	0.0433922				1.74083	0.0991821	1.74125	0.106812
		0.871667	-0.00667572	0.871667	-0.00762939	0.87125	0.0238419				0.87125	0.0319481	0.871667	0.0491142				1.7425	0.105858	1.74292	0.107288
		0.8725	-0.00810623	0.8725	-0.00715256	0.872083	0.0224113				0.872083	0.0314713	0.8725	0.0543594				1.74417	0.11158	1.74458	0.108242
		0.873333	-0.00333786	0.873333	-0.00810623	0.872917	0.0224113				0.872917	0.0319481	0.873333	0.0572205				1.74583	0.117302	1.74625	0.104904
		0.874167	0.00333786	0.874167	-0.0104904	0.87375	0.0252724				0.87375	0.0286102	0.874167	0.0543594				1.7475	0.121117	1.74792	0.101566
		0.875	0.0119209	0.875	-0.0190735	0.874583	0.0252724				0.874583	0.0252724	0.875	0.0462532				1.74917	0.12207	1.74958	0.100613
		0.875833	0.0214577	0.875833	-0.0362396	0.875417	0.0200272				0.875417	0.0276566	0.875833	0.038147				1.75083	0.118732	1.75125	0.101089
		0.876667	0.0305176	0.876667	-0.0572205	0.87625	0.0109673				0.87625	0.0324249	0.876667	0.0309944				1.7525	0.113964	1.75292	0.101089
		0.8775	0.0362396	0.8775	-0.0739098	0.877083	0.00476837				0.877083	0.0362396	0.8775	0.0271797				1.75417	0.108719	1.75458	0.099659
		0.878333	0.0343323	0.878333	-0.0805855	0.877917	0.00333786				0.877917	0.0376701	0.878333	0.026226				1.75583	0.104904	1.75625	0.099659
		0.879167	0.0238419	0.879167	-0.0767708	0.87875	0.0038147				0.87875	0.0405312	0.879167	0.0252724				1.7575	0.103951	1.75792	0.102043
		0.88	0.00905991	0.88	-0.0638962	0.879583	0.00429153				0.879583	0.0448227	0.88	0.0195503				1.75917	0.107288	1.75958	0.107288
		0.880833	-0.00667572	0.880833	-0.0448227	0.880417	0.00619888				0.880417	0.0476837	0.880833	0.0100136				1.76083	0.115395	1.76125	0.117302
		0.881667	-0.0181198	0.881667	-0.0228882	0.88125	0.0114441				0.88125	0.0481606	0.881667	0.00190735				1.7625	0.125885	1.76292	0.126839
		0.8825	-0.0219345	0.8825	-0.00524521	0.882083	0.0190735				0.882083	0.0457764	0.8825	-0.00572205				1.76417	0.135422	1.76458	0.131607
		0.883333	-0.0181198	0.883333	0.00429153	0.882917	0.0281334				0.882917	0.0405312	0.883333	-0.0133514				1.76583	0.139713	1.76625	0.133038
		0.884167	-0.0100136	0.884167	0.00476837	0.88375	0.0367165				0.88375	0.0357628	0.884167	-0.0157356				1.7675	0.139236	1.76792	0.133991
		0.885	-0.00190735	0.885	-0.000953674	0.884583	0.0433922				0.884583	0.0343323	0.885	-0.00810623				1.76917	0.134468	1.76958	0.134468
		0.885833	0.00619888	0.885833	-0.0104904	0.885417	0.0472069				0.885417	0.0362396	0.885833	0.00524521				1.77083	0.129223	1.77125	0.130177
		0.886667	0.0138283	0.886667	-0.020504	0.88625	0.0472069				0.88625	0.0371933	0.886667	0.0162125				1.7725	0.122547	1.77292	0.127316
		0.8875	0.0166893	0.8875	-0.0290871	0.887083	0.0443459				0.887083	0.038147	0.8875	0.0252724				1.77417	0.116825	1.77458	0.129223
		0.888333	0.0138283	0.888333	-0.0362396	0.887917	0.038147				0.887917	0.041008	0.888333	0.0348091				1.77583	0.114441	1.77625	0.134468
		0.889167	0.00619888	0.889167	-0.0419617	0.88875	0.0267029				0.88875	0.0433922	0.889167	0.0443459				1.7775	0.116348	1.77792	0.13876
		0.89	-0.00429153	0.89	-0.04673	0.889583	0.0133514				0.889583	0.0424385	0.89	0.0505447				1.77917	0.123501	1.77958	0.140667
		0.890833	-0.0171661	0.890833	-0.0505447	0.890417	0.00143051				0.890417	0.0362396	0.890833	0.0548363				1.78083	0.132561	1.78125	0.14019
		0.891667	-0.0290871	0.891667	-0.0572205	0.89125	-0.00429153				0.89125	0.0290871	0.891667	0.0596046				1.7825	0.141621	1.78292	0.136852
		0.8925	-0.038147	0.8925	-0.0629425	0.892083	-0.000953674				0.892083	0.026226	0.8925	0.0619888				1.78417	0.147343	1.78458	0.133038
		0.893333	-0.0429153	0.893333	-0.0667572	0.892917	0.00619888				0.892917	0.0271797	0.893333	0.061512				1.78583	0.150681	1.78625	0.128746
		0.894167	-0.041008	0.894167	-0.0686646	0.89375	0.0133514				0.89375	0.0305176	0.894167	0.0576973				1.7875	0.146866	1.78792	0.123501
		0.895	-0.0309944	0.895	-0.0681877	0.894583	0.0209808				0.894583	0.0343323	0.895	0.0534058				1.78917	0.134945	1.78958	0.118732
		0.895833	-0.0181198	0.895833	-0.0648499	0.895417	0.0309944				0.895417	0.0391006	0.895833	0.0476837				1.79083	0.121593	1.79125	0.118256
		0.896667	-0.00810623	0.896667	-0.0605583	0.89625	0.0400543				0.89625	0.0443459	0.896667	0.041008				1.7925	0.116348	1.79292	0.121117
		0.8975	0.000476837	0.8975	-0.0581741	0.897083	0.0395775				0.897083	0.0472069	0.8975	0.0362396				1.79417	0.121117	1.79458	0.125885
		0.898333	0.00905991	0.898333	-0.0548363	0.897917	0.0314713				0.897917	0.0476837	0.898333	0.0348091				1.79583	0.133514	1.79625	0.13113
		0.899167	0.0166893	0.899167	-0.0495911	0.89875	0.0219345				0.89875	0.0491142	0.899167	0.0333786				1.7975	0.151157	1.79792	0.134945
		0.9	0.020504	0.9	-0.0424385	0.899583	0.0128746				0.899583	0.0514984	0.9	0.0295639				1.79917	0.171185	1.79958	0.135422
		0.900833	0.0219345	0.900833	-0.0352859	0.900417	0.00286102				0.900417	0.0529289	0.900833	0.0252724				1.80083	0.18549	1.80125	0.136375
		0.901667	0.0214577	0.901667	-0.0286102	0.90125	-0.00810623				0.90125	0.0524521	0.901667	0.0238419				1.8025	0.189781	1.80292	0.14019
		0.9025	0.0181198	0.9025	-0.0219345	0.902083	-0.0133514				0.902083	0.0529289	0.9025	0.0252724				1.80417	0.185013	1.80458	0.144482
		0.903333	0.0100136	0.903333	-0.017643	0.902917	-0.0133514				0.902917	0.0543594	0.903333	0.0276566				1.80583	0.17643	1.80625	0.144482
		0.904167	-0.00190735	0.904167	-0.0171661	0.90375	-0.0109673				0.90375	0.0534058	0.904167	0.0329018				1.8075	0.1688	1.80792	0.142574
		0.905	-0.0171661	0.905	-0.020504	0.904583	-0.00715256				0.904583	0.0505447	0.905	0.0400543				1.80917	0.164032	1.80958	0.143051
		0.905833	-0.0271797	0.905833	-0.0243187	0.905417	-0.00476837				0.905417	0.0486374	0.905833	0.0457764				1.81083	0.164986	1.81125	0.146866
		0.906667	-0.0267029	0.906667	-0.0257492	0.90625	-0.00286102				0.90625	0.0491142	0.906667	0.0476837				1.8125	0.171661	1.81292	0.148773
		0.9075	-0.020504	0.9075	-0.0267029	0.907083	-0.00524521				0.907083	0.0510216	0.9075	0.0486374				1.81417	0.183105	1.81458	0.148773
		0.908333	-0.014782	0.908333	-0.0281334	0.907917	-0.00905991				0.907917	0.0519753	0.908333	0.0519753				1.81583	0.194073	1.81625	0.151157
		0.909167	-0.0100136	0.909167	-0.0300407	0.90875	-0.0104904				0.90875	0.0505447	0.909167	0.0553131				1.8175	0.200748	1.81792	0.157833
		0.91	-0.00238419	0.91	-0.0319481	0.909583	-0.00810623				0.909583	0.0457764	0.91	0.0562668				1.81917	0.204086	1.81958	0.165462
		0.910833	0.00286102	0.910833	-0.0376701	0.910417	-0.00238419				0.910417	0.0348091	0.910833	0.0572205				1.82083	0.208378	1.82125	0.172138
		0.911667	0.000953674	0.911667	-0.0495911	0.91125	0.00238419				0.91125	0.0228882	0.911667	0.0581741				1.8225	0.212193	1.82292	0.180244
		0.9125	-0.00429153	0.9125	-0.0610352	0.912083	0.00762939				0.912083	0.0152588	0.9125	0.0591278				1.82417	0.216007	1.82458	0.189781
		0.913333	-0.00476837	0.913333	-0.0658035	0.912917	0.0133514				0.912917	0.0152588	0.913333	0.0548363				1.82583	0.218868	1.82625	0.19455
		0.914167	0.00190735	0.914167	-0.0648499	0.91375	0.0200272				0.91375	0.0190735	0.914167	0.0448227				1.8275	0.219822	1.82792	0.193119
		0.915	0.0123978	0.915	-0.0634193	0.914583	0.0276566				0.914583	0.0228882	0.915	0.0343323				1.82917	0.220776	1.82958	0.186443
		0.915833	0.0209808	0.915833	-0.058651	0.915417	0.0348091				0.915417	0.0271797	0.915833	0.0305176				1.83083	0.219822	1.83125	0.174522
		0.916667	0.0252724	0.916667	-0.0486374	0.91625	0.0419617				0.91625	0.0329018	0.916667	0.0309944				1.8325	0.217915	1.83292	0.157356
		0.9175	0.026226	0.9175	-0.0386238	0.917083	0.0486374				0.917083	0.0352859	0.9175	0.0290871				1.83417	0.213623	1.83458	0.141621
		0.918333	0.0238419	0.918333	-0.0362396	0.917917	0.0529289				0.917917	0.0309944	0.918333	0.0247955				1.83583	0.209808	1.83625	0.136375
		0.919167	0.0157356	0.919167	-0.0395775	0.91875	0.0495911				0.91875	0.0257492	0.919167	0.0252724				1.8375	0.210285	1.83792	0.13876
		0.92	0.00286102	0.92	-0.0448227	0.919583	0.0376701				0.919583	0.0252724	0.92	0.0333786				1.83917	0.2141	1.83958	0.146389
		0.920833	-0.00858307	0.920833	-0.0505447	0.920417	0.0200272				0.920417	0.0290871	0.920833	0.0429153				1.84083	0.217438	1.84125	0.154495
		0.921667	-0.0143051	0.921667	-0.0600815	0.92125	0.00190735				0.92125	0.0319481	0.921667	0.0514984				1.8425	0.219345	1.84292	0.163555
		0.9225	-0.0152588	0.9225	-0.0710487	0.922083	-0.0143051				0.922083	0.0324249	0.9225	0.0581741				1.84417	0.219822	1.84458	0.170708
		0.923333	-0.0123978	0.923333	-0.0762939	0.922917	-0.0238419				0.922917	0.0352859	0.923333	0.061512				1.84583	0.218391	1.84625	0.174046
		0.924167	-0.00476837	0.924167	-0.0743866	0.92375	-0.0257492				0.92375	0.0371933	0.924167	0.0596046				1.8475	0.21553	1.84792	0.17643
		0.925	0.00810623	0.925	-0.0686646	0.924583	-0.0219345				0.924583	0.0362396	0.925	0.0514984				1.84917	0.213623	1.84958	0.175476
		0.925833	0.0181198	0.925833	-0.0624657	0.925417	-0.0152588				0.925417	0.0367165	0.925833	0.0405312				1.85083	0.21553	1.85125	0.174046
		0.926667	0.0219345	0.926667	-0.0548363	0.92625	-0.0104904				0.92625	0.0400543	0.926667	0.0300407				1.8525	0.219822	1.85292	0.173569
		0.9275	0.0214577	0.9275	-0.04673	0.927083	-0.0104904				0.927083	0.0448227	0.9275	0.0219345				1.85417	0.224113	1.85458	0.175953
		0.928333	0.0166893	0.928333	-0.0419617	0.927917	-0.0123978				0.927917	0.0462532	0.928333	0.0181198				1.85583	0.229836	1.85625	0.180721
		0.929167	0.00810623	0.929167	-0.0405312	0.92875	-0.0104904				0.92875	0.0443459	0.929167	0.014782				1.8575	0.233173	1.85792	0.185013
		0.93	-0.000953674	0.93	-0.0395775	0.929583	-0.00238419				0.929583	0.0424385	0.93	0.00953674				1.85917	0.234604	1.85958	0.189781
		0.930833	-0.00572205	0.930833	-0.0391006	0.930417	0.0104904				0.930417	0.0391006	0.930833	0.0038147				1.86083	0.230789	1.86125	0.196457
		0.931667	-0.00667572	0.931667	-0.0371933	0.93125	0.0247955				0.93125	0.0362396	0.931667	0.000476837				1.8625	0.221729	1.86292	0.201225
		0.9325	-0.00953674	0.9325	-0.0324249	0.932083	0.038147				0.932083	0.0348091	0.9325	-0.000476837				1.86417	0.2141	1.86458	0.200272
		0.933333	-0.0128746	0.933333	-0.0243187	0.932917	0.0472069				0.932917	0.0343323	0.933333	-0.000476837				1.86583	0.208378	1.86625	0.188828
		0.934167	-0.0152588	0.934167	-0.0181198	0.93375	0.0524521				0.93375	0.0338554	0.934167	0.00429153				1.8675	0.204563	1.86792	0.174522
		0.935	-0.0195503	0.935	-0.0157356	0.934583	0.0548363				0.934583	0.0314713	0.935	0.0152588				1.86917	0.199795	1.86958	0.15974
		0.935833	-0.0281334	0.935833	-0.0133514	0.935417	0.0553131				0.935417	0.0286102	0.935833	0.0247955				1.87083	0.19455	1.87125	0.148296
		0.936667	-0.0362396	0.936667	-0.0128746	0.93625	0.0534058				0.93625	0.0238419	0.936667	0.023365				1.8725	0.191212	1.87292	0.139713
		0.9375	-0.0371933	0.9375	-0.0181198	0.937083	0.0505447				0.937083	0.0171661	0.9375	0.0138283				1.87417	0.187874	1.87458	0.135899
		0.938333	-0.0324249	0.938333	-0.0300407	0.937917	0.0472069				0.937917	0.0119209	0.938333	0.00524521				1.87583	0.184536	1.87625	0.141144
		0.939167	-0.0214577	0.939167	-0.0419617	0.93875	0.0405312				0.93875	0.00619888	0.939167	0				1.8775	0.185013	1.87792	0.150681
		0.94	-0.00286102	0.94	-0.0486374	0.939583	0.0286102				0.939583	-0.00238419	0.94	-0.00286102				1.87917	0.186443	1.87958	0.161171
		0.940833	0.0157356	0.940833	-0.0505447	0.940417	0.017643				0.940417	-0.0100136	0.940833	-0.00333786				1.88083	0.187397	1.88125	0.167847
		0.941667	0.0238419	0.941667	-0.0486374	0.94125	0.0143051				0.94125	-0.0138283	0.941667	0.00143051				1.8825	0.188828	1.88292	0.171661
		0.9425	0.0209808	0.9425	-0.0448227	0.942083	0.017643				0.942083	-0.0152588	0.9425	0.0128746				1.88417	0.193596	1.88458	0.17786
		0.943333	0.0181198	0.943333	-0.0386238	0.942917	0.0238419				0.942917	-0.0185966	0.943333	0.023365				1.88583	0.19598	1.88625	0.185013
		0.944167	0.017643	0.944167	-0.0333786	0.94375	0.0267029				0.94375	-0.0209808	0.944167	0.0309944				1.8875	0.193119	1.88792	0.191212
		0.945	0.0162125	0.945	-0.0324249	0.944583	0.0267029				0.944583	-0.0181198	0.945	0.0352859				1.88917	0.188351	1.88958	0.193596
		0.945833	0.0162125	0.945833	-0.0371933	0.945417	0.023365				0.945417	-0.0109673	0.945833	0.0386238				1.89083	0.189781	1.89125	0.195026
		0.946667	0.0257492	0.946667	-0.0424385	0.94625	0.0166893				0.94625	-0.00333786	0.946667	0.0400543				1.8925	0.199795	1.89292	0.197887
		0.9475	0.0443459	0.9475	-0.0443459	0.947083	0.00810623				0.947083	0.00572205	0.9475	0.038147				1.89417	0.216484	1.89458	0.199795
		0.948333	0.058651	0.948333	-0.0429153	0.947917	0.00190735				0.947917	0.0185966	0.948333	0.0348091				1.89583	0.239372	1.89625	0.202179
		0.949167	0.0624657	0.949167	-0.0405312	0.94875	0.00143051				0.94875	0.0324249	0.949167	0.0295639				1.8975	0.267506	1.89792	0.20504
		0.95	0.0596046	0.95	-0.0371933	0.949583	0.00429153				0.949583	0.0405312	0.95	0.0219345				1.89917	0.299931	1.89958	0.210285
		0.950833	0.0548363	0.950833	-0.0324249	0.950417	0.00810623				0.950417	0.0391006	0.950833	0.0133514				1.90083	0.332832	1.90125	0.217915
		0.951667	0.0472069	0.951667	-0.0281334	0.95125	0.0128746				0.95125	0.0329018	0.951667	0.00667572				1.9025	0.366211	1.90292	0.227928
		0.9525	0.0367165	0.9525	-0.0286102	0.952083	0.0214577				0.952083	0.0276566	0.9525	0.0038147				1.90417	0.404835	1.90458	0.237942
		0.953333	0.0252724	0.953333	-0.0343323	0.952917	0.0319481				0.952917	0.023365	0.953333	0.00190735				1.90583	0.454426	1.90625	0.248432
		0.954167	0.0133514	0.954167	-0.0433922	0.95375	0.0386238				0.95375	0.0181198	0.954167	0.00190735				1.9075	0.519276	1.90792	0.257969
		0.955	0.000953674	0.955	-0.0529289	0.954583	0.041008				0.954583	0.0138283	0.955	0.0038147				1.90917	0.601768	1.90958	0.269413
		0.955833	-0.00762939	0.955833	-0.0591278	0.955417	0.0433922				0.955417	0.0152588	0.955833	0.00667572				1.91083	0.702381	1.91125	0.283241
		0.956667	-0.0104904	0.956667	-0.0605583	0.95625	0.0419617				0.95625	0.0214577	0.956667	0.00905991				1.9125	0.815868	1.91292	0.298023
		0.9575	-0.00619888	0.9575	-0.0543594	0.957083	0.0309944				0.957083	0.0286102	0.9575	0.0143051				1.91417	0.936985	1.91458	0.30899
		0.958333	0.000953674	0.958333	-0.0400543	0.957917	0.0138283				0.957917	0.0348091	0.958333	0.020504				1.91583	1.06859	1.91625	0.31662
		0.959167	0.00953674	0.959167	-0.0219345	0.95875	-0.00190735				0.95875	0.0414848	0.959167	0.026226				1.9175	1.21021	1.91792	0.329018
		0.96	0.017643	0.96	-0.00429153	0.959583	-0.0100136				0.959583	0.0476837	0.96	0.0333786				1.91917	1.35851	1.91958	0.349522
		0.960833	0.0214577	0.960833	0.00905991	0.960417	-0.0100136				0.960417	0.0481606	0.960833	0.0419617				1.92083	1.50871	1.92125	0.376225
		0.961667	0.020504	0.961667	0.0162125	0.96125	-0.00143051				0.96125	0.0386238	0.961667	0.0495911				1.9225	1.66416	1.92292	0.406265
		0.9625	0.017643	0.9625	0.0157356	0.962083	0.0166893				0.962083	0.0219345	0.9625	0.0510216				1.92417	1.82533	1.92458	0.435829
		0.963333	0.017643	0.963333	0.00953674	0.962917	0.0352859				0.962917	0.00810623	0.963333	0.0476837				1.92583	1.98889	1.92625	0.463963
		0.964167	0.0195503	0.964167	0.0038147	0.96375	0.0443459				0.96375	0.00429153	0.964167	0.0433922				1.9275	2.15149	1.92792	0.489712
		0.965	0.0214577	0.965	0.000953674	0.964583	0.0419617				0.964583	0.00810623	0.965	0.0386238				1.92917	2.31504	1.92958	0.510216
		0.965833	0.0238419	0.965833	0.000953674	0.965417	0.0333786				0.965417	0.0190735	0.965833	0.0338554				1.93083	2.48003	1.93125	0.522137
		0.966667	0.0271797	0.966667	0.00143051	0.96625	0.0247955				0.96625	0.0343323	0.966667	0.0309944				1.9325	2.64406	1.93292	0.529289
		0.9675	0.0290871	0.9675	0.00476837	0.967083	0.0166893				0.967083	0.0462532	0.9675	0.0319481				1.93417	2.80333	1.93458	0.538349
		0.968333	0.0247955	0.968333	0.00953674	0.967917	0.0100136				0.967917	0.0476837	0.968333	0.0367165				1.93583	2.95639	1.93625	0.550747
		0.969167	0.0171661	0.969167	0.0123978	0.96875	0.00762939				0.96875	0.0391006	0.969167	0.0452995				1.9375	3.10326	1.93792	0.561714
		0.97	0.0100136	0.97	0.0104904	0.969583	0.00810623				0.969583	0.0257492	0.97	0.0548363				1.93917	3.24202	1.93958	0.572205
		0.970833	0.00715256	0.970833	0.0038147	0.970417	0.00667572				0.970417	0.0123978	0.970833	0.0600815				1.94083	3.37267	1.94125	0.586033
		0.971667	0.00667572	0.971667	-0.0038147	0.97125	0.000953674				0.97125	0.00333786	0.971667	0.0596046				1.9425	3.49712	1.94292	0.601768
		0.9725	0.00858307	0.9725	-0.00858307	0.972083	-0.00667572				0.972083	0.00238419	0.9725	0.0576973				1.94417	3.61633	1.94458	0.615597
		0.973333	0.0152588	0.973333	-0.0104904	0.972917	-0.0104904				0.972917	0.00858307	0.973333	0.0572205				1.94583	3.73173	1.94625	0.627995
		0.974167	0.0252724	0.974167	-0.0133514	0.97375	-0.00810623				0.97375	0.0171661	0.974167	0.0567436				1.9475	3.84188	1.94792	0.637531
		0.975	0.0348091	0.975	-0.0166893	0.974583	-0.00524521				0.974583	0.0228882	0.975	0.0519753				1.94917	3.94726	1.94958	0.64373
		0.975833	0.0386238	0.975833	-0.0166893	0.975417	-0.00572205				0.975417	0.0238419	0.975833	0.043869				1.95083	4.04596	1.95125	0.648022
		0.976667	0.0362396	0.976667	-0.0143051	0.97625	-0.0109673				0.97625	0.0190735	0.976667	0.0386238				1.9525	4.13609	1.95292	0.653267
		0.9775	0.0267029	0.9775	-0.0133514	0.977083	-0.0152588				0.977083	0.00953674	0.9775	0.0371933				1.95417	4.21381	1.95458	0.658989
		0.978333	0.0128746	0.978333	-0.0171661	0.977917	-0.0157356				0.977917	0.000953674	0.978333	0.038147				1.95583	4.2758	1.95625	0.664711
		0.979167	-0.00190735	0.979167	-0.0219345	0.97875	-0.0123978				0.97875	-0.00238419	0.979167	0.0362396				1.9575	4.32348	1.95792	0.674725
		0.98	-0.0123978	0.98	-0.0224113	0.979583	-0.00333786				0.979583	0.000476837	0.98	0.0362396				1.95917	4.36115	1.95958	0.689507
		0.980833	-0.0162125	0.980833	-0.0195503	0.980417	0.0104904				0.980417	0.00572205	0.980833	0.0433922				1.96083	4.39167	1.96125	0.705719
		0.981667	-0.0143051	0.981667	-0.0157356	0.98125	0.0286102				0.98125	0.0114441	0.981667	0.0524521				1.9625	4.40931	1.96292	0.716686
		0.9825	-0.0104904	0.9825	-0.0162125	0.982083	0.0429153				0.982083	0.0209808	0.9825	0.0562668				1.96417	4.4179	1.96458	0.724792
		0.983333	-0.00715256	0.983333	-0.0190735	0.982917	0.0476837				0.982917	0.0300407	0.983333	0.0514984				1.96583	4.4198	1.96625	0.729084
		0.984167	-0.00286102	0.984167	-0.0228882	0.98375	0.0419617				0.98375	0.0333786	0.984167	0.0448227				1.9675	4.41551	1.96792	0.727177
		0.985	0.00238419	0.985	-0.0276566	0.984583	0.0290871				0.984583	0.0329018	0.985	0.0405312				1.96917	4.39739	1.96958	0.718594
		0.985833	0.00667572	0.985833	-0.0338554	0.985417	0.0119209				0.985417	0.0343323	0.985833	0.0362396				1.97083	4.36497	1.97125	0.703812
		0.986667	0.0123978	0.986667	-0.043869	0.98625	-0.00476837				0.98625	0.0371933	0.986667	0.0329018				1.9725	4.32777	1.97292	0.686646
		0.9875	0.0228882	0.9875	-0.0495911	0.987083	-0.0157356				0.987083	0.0343323	0.9875	0.0324249				1.97417	4.29153	1.97458	0.671864
		0.988333	0.0362396	0.988333	-0.0491142	0.987917	-0.0190735				0.987917	0.0257492	0.988333	0.0362396				1.97583	4.25482	1.97625	0.662327
		0.989167	0.0491142	0.989167	-0.0443459	0.98875	-0.0162125				0.98875	0.017643	0.989167	0.0414848				1.9775	4.21143	1.97792	0.656605
		0.99	0.0581741	0.99	-0.0405312	0.989583	-0.0109673				0.989583	0.0109673	0.99	0.0452995				1.97917	4.1647	1.97958	0.650883
		0.990833	0.0624657	0.990833	-0.0395775	0.990417	-0.00143051				0.990417	0.00286102	0.990833	0.0500679				1.98083	4.11558	1.98125	0.643253
		0.991667	0.0619888	0.991667	-0.0405312	0.99125	0.0100136				0.99125	-0.00715256	0.991667	0.0557899				1.9825	4.05979	1.98292	0.638008
		0.9925	0.0567436	0.9925	-0.0443459	0.992083	0.0157356				0.992083	-0.0123978	0.9925	0.0591278				1.98417	3.9916	1.98458	0.633717
		0.993333	0.0543594	0.993333	-0.0510216	0.992917	0.0143051				0.992917	-0.0109673	0.993333	0.058651				1.98583	3.91197	1.98625	0.626087
		0.994167	0.0562668	0.994167	-0.0548363	0.99375	0.0100136				0.99375	-0.00238419	0.994167	0.0576973				1.9875	3.8271	1.98792	0.612259
		0.995	0.0576973	0.995	-0.0500679	0.994583	0.0119209				0.994583	0.0109673	0.995	0.0567436				1.98917	3.73745	1.98958	0.594616
		0.995833	0.0543594	0.995833	-0.0376701	0.995417	0.0200272				0.995417	0.0243187	0.995833	0.0524521				1.99083	3.64113	1.99125	0.581264
		0.996667	0.0510216	0.996667	-0.0243187	0.99625	0.0314713				0.99625	0.0352859	0.996667	0.0448227				1.9925	3.53861	1.99292	0.570297
		0.9975	0.0486374	0.9975	-0.0128746	0.997083	0.0419617				0.997083	0.041008	0.9975	0.041008				1.99417	3.43418	1.99458	0.561714
		0.998333	0.0419617	0.998333	-0.00524521	0.997917	0.04673				0.997917	0.0443459	0.998333	0.0462532				1.99583	3.32928	1.99625	0.554562
		0.999167	0.0300407	0.999167	-0.00190735	0.99875	0.0448227				0.99875	0.0476837	0.999167	0.0572205				1.9975	3.22437	1.99792	0.54884
		1	0.0224113	1	-0.00667572	0.999583	0.0376701				0.999583	0.0529289	1	0.0724792				1.99917	3.11947	1.99958	0.543118
		1.00083	0.0228882	1.00083	-0.0157356	1.00042	0.0243187				1.00042	0.0576973	1.00083	0.087738				2.00083	3.01504	2.00125	0.534058
		1.00167	0.0228882	1.00167	-0.0224113	1.00125	0.00667572				1.00125	0.061512	1.00167	0.0953674				2.0025	2.91586	2.00292	0.520706
		1.0025	0.0185966	1.0025	-0.0243187	1.00208	-0.00667572				1.00208	0.064373	1.0025	0.0934601				2.00417	2.82145	2.00458	0.502586
		1.00333	0.0128746	1.00333	-0.023365	1.00292	-0.00953674				1.00292	0.0638962	1.00333	0.0844002				2.00583	2.72989	2.00625	0.481606
		1.00417	0.00905991	1.00417	-0.0209808	1.00375	-0.000953674				1.00375	0.0576973	1.00417	0.0729561				2.0075	2.63739	2.00792	0.463486
		1.005	0.00429153	1.005	-0.0157356	1.00458	0.0138283				1.00458	0.0476837	1.005	0.061512				2.00917	2.5444	2.00958	0.452042
		1.00583	-0.00333786	1.00583	-0.0100136	1.00542	0.0295639				1.00542	0.038147	1.00583	0.0534058				2.01083	2.45428	2.01125	0.448227
		1.00667	-0.00762939	1.00667	-0.00715256	1.00625	0.0414848				1.00625	0.0324249	1.00667	0.0543594				2.0125	2.36654	2.01292	0.44632
		1.0075	-0.00572205	1.0075	-0.00572205	1.00708	0.0457764				1.00708	0.0295639	1.0075	0.0596046				2.01417	2.27928	2.01458	0.443459
		1.00833	-0.00143051	1.00833	-0.00476837	1.00792	0.0433922				1.00792	0.0276566	1.00833	0.0610352				2.01583	2.19202	2.01625	0.440598
		1.00917	0.00286102	1.00917	-0.00238419	1.00875	0.0367165				1.00875	0.0252724	1.00917	0.0538826				2.0175	2.10714	2.01792	0.436783
		1.01	0.00619888	1.01	-0.000953674	1.00958	0.023365				1.00958	0.0228882	1.01	0.0429153				2.01917	2.02417	2.01958	0.427723
		1.01083	0.00905991	1.01083	0.000476837	1.01042	0.00429153				1.01042	0.0181198	1.01083	0.0338554				2.02083	1.9455	2.02125	0.41151
		1.01167	0.0109673	1.01167	0.00476837	1.01125	-0.0152588				1.01125	0.0138283	1.01167	0.0314713				2.0225	1.87111	2.02292	0.392437
		1.0125	0.0119209	1.0125	0.0109673	1.01208	-0.0257492				1.01208	0.0119209	1.0125	0.0386238				2.02417	1.80292	2.02458	0.375271
		1.01333	0.0119209	1.01333	0.0152588	1.01292	-0.0271797				1.01292	0.0138283	1.01333	0.0534058				2.02583	1.73855	2.02625	0.361443
		1.01417	0.0114441	1.01417	0.014782	1.01375	-0.0267029				1.01375	0.0162125	1.01417	0.0700951				2.0275	1.67513	2.02792	0.351906
		1.015	0.0104904	1.015	0.0133514	1.01458	-0.026226				1.01458	0.0181198	1.015	0.0834465				2.02917	1.61409	2.02958	0.346661
		1.01583	0.0104904	1.01583	0.0133514	1.01542	-0.0252724				1.01542	0.020504	1.01583	0.0915527				2.03083	1.55306	2.03125	0.345707
		1.01667	0.0119209	1.01667	0.0123978	1.01625	-0.0228882				1.01625	0.0238419	1.01667	0.0925064				2.0325	1.49536	2.03292	0.347614
		1.0175	0.0119209	1.0175	0.0100136	1.01708	-0.0228882				1.01708	0.0271797	1.0175	0.0853539				2.03417	1.43719	2.03458	0.350475
		1.01833	0.0104904	1.01833	0.0128746	1.01792	-0.0243187				1.01792	0.0286102	1.01833	0.0758171				2.03583	1.38092	2.03625	0.353336
		1.01917	0.00619888	1.01917	0.0214577	1.01875	-0.0247955				1.01875	0.0257492	1.01917	0.0700951				2.0375	1.3299	2.03792	0.353813
		1.02	0.00238419	1.02	0.0271797	1.01958	-0.0228882				1.01958	0.020504	1.02	0.0681877				2.03917	1.28555	2.03958	0.351429
		1.02083	0.000476837	1.02083	0.0209808	1.02042	-0.017643				1.02042	0.0162125	1.02083	0.0686646				2.04083	1.24502	2.04125	0.346661
		1.02167	0	1.02167	0.00953674	1.02125	-0.0109673				1.02125	0.0162125	1.02167	0.0696182				2.0425	1.20068	2.04292	0.340939
		1.0225	-0.000953674	1.0225	0.00143051	1.02208	-0.00286102				1.02208	0.0200272	1.0225	0.0691414				2.04417	1.15204	2.04458	0.33474
		1.02333	-0.00333786	1.02333	-0.00286102	1.02292	0.00286102				1.02292	0.0257492	1.02333	0.067234				2.04583	1.10435	2.04625	0.329018
		1.02417	-0.00429153	1.02417	-0.0100136	1.02375	0.00238419				1.02375	0.0305176	1.02417	0.0667572				2.0475	1.06001	2.04792	0.32711
		1.025	-0.00524521	1.025	-0.0195503	1.02458	-0.00238419				1.02458	0.0362396	1.025	0.064373				2.04917	1.01757	2.04958	0.327587
		1.02583	-0.00858307	1.02583	-0.020504	1.02542	-0.0104904				1.02542	0.0419617	1.02583	0.0581741				2.05083	0.976086	2.05125	0.328064
		1.02667	-0.0133514	1.02667	-0.0152588	1.02625	-0.0190735				1.02625	0.0433922	1.02667	0.0472069				2.0525	0.942707	2.05292	0.329018
		1.0275	-0.017643	1.0275	-0.0109673	1.02708	-0.0290871				1.02708	0.0395775	1.0275	0.0367165				2.05417	0.916004	2.05458	0.329018
		1.02833	-0.0219345	1.02833	-0.0128746	1.02792	-0.0357628				1.02792	0.0319481	1.02833	0.0286102				2.05583	0.891209	2.05625	0.329971
		1.02917	-0.0243187	1.02917	-0.017643	1.02875	-0.0343323				1.02875	0.0247955	1.02917	0.0200272				2.0575	0.866413	2.05792	0.330925
		1.03	-0.0257492	1.03	-0.0195503	1.02958	-0.0267029				1.02958	0.0166893	1.03	0.0109673				2.05917	0.843048	2.05958	0.329971
		1.03083	-0.0243187	1.03083	-0.0214577	1.03042	-0.0162125				1.03042	0.00667572	1.03083	0.00524521				2.06083	0.819683	2.06125	0.328064
		1.03167	-0.0219345	1.03167	-0.023365	1.03125	-0.00762939				1.03125	-0.00143051	1.03167	0.00429153				2.0625	0.792503	2.06292	0.323296
		1.0325	-0.0166893	1.0325	-0.0243187	1.03208	-0.00524521				1.03208	-0.00572205	1.0325	0.00476837				2.06417	0.765324	2.06458	0.315189
		1.03333	-0.00429153	1.03333	-0.0228882	1.03292	-0.0119209				1.03292	-0.00619888	1.03333	0.00429153				2.06583	0.742912	2.06625	0.303268
		1.03417	0.00953674	1.03417	-0.0185966	1.03375	-0.0238419				1.03375	-0.00715256	1.03417	0.00762939				2.0675	0.722408	2.06792	0.290394
		1.035	0.0171661	1.035	-0.0119209	1.03458	-0.0352859				1.03458	-0.00810623	1.035	0.0143051				2.06917	0.702858	2.06958	0.28038
		1.03583	0.0171661	1.03583	-0.00572205	1.03542	-0.0414848				1.03542	-0.00905991	1.03583	0.0209808				2.07083	0.686646	2.07125	0.275135
		1.03667	0.0128746	1.03667	-0.00286102	1.03625	-0.0419617				1.03625	-0.00905991	1.03667	0.0271797				2.0725	0.675678	2.07292	0.277519
		1.0375	0.00524521	1.0375	-0.00524521	1.03708	-0.0324249				1.03708	-0.00905991	1.0375	0.0371933				2.07417	0.66328	2.07458	0.287056
		1.03833	-0.00810623	1.03833	-0.0138283	1.03792	-0.0128746				1.03792	-0.0104904	1.03833	0.0524521				2.07583	0.648499	2.07625	0.305653
		1.03917	-0.020504	1.03917	-0.0247955	1.03875	0.00762939				1.03875	-0.0104904	1.03917	0.0667572				2.0775	0.637531	2.07792	0.329494
		1.04	-0.026226	1.04	-0.0367165	1.03958	0.0228882				1.03958	-0.00524521	1.04	0.0724792				2.07917	0.632763	2.07958	0.352383
		1.04083	-0.0247955	1.04083	-0.0486374	1.04042	0.0281334				1.04042	0.00524521	1.04083	0.0710487				2.08083	0.632763	2.08125	0.37241
		1.04167	-0.0185966	1.04167	-0.058651	1.04125	0.0267029				1.04125	0.0171661	1.04167	0.0662804				2.0825	0.635147	2.08292	0.389099
		1.0425	-0.0104904	1.0425	-0.0653267	1.04208	0.020504				1.04208	0.0252724	1.0425	0.0572205				2.08417	0.6423	2.08458	0.403881
		1.04333	-0.00143051	1.04333	-0.0667572	1.04292	0.0133514				1.04292	0.0319481	1.04333	0.0429153				2.08583	0.655651	2.08625	0.413895
		1.04417	0.00286102	1.04417	-0.0658035	1.04375	0.00715256				1.04375	0.0386238	1.04417	0.026226				2.0875	0.669003	2.08792	0.422955
		1.045	0.000476837	1.045	-0.0629425	1.04458	0.00286102				1.04458	0.0424385	1.045	0.0157356				2.08917	0.6814	2.08958	0.434399
		1.04583	-0.00476837	1.04583	-0.0562668	1.04542	0.00286102				1.04542	0.0391006	1.04583	0.0157356				2.09083	0.694275	2.09125	0.452042
		1.04667	-0.00905991	1.04667	-0.0457764	1.04625	0.00858307				1.04625	0.0305176	1.04667	0.0257492				2.0925	0.714302	2.09292	0.47493
		1.0475	-0.0119209	1.0475	-0.0357628	1.04708	0.0171661				1.04708	0.0257492	1.0475	0.0386238				2.09417	0.741482	2.09458	0.500202
		1.04833	-0.0166893	1.04833	-0.0281334	1.04792	0.0252724				1.04792	0.0286102	1.04833	0.0476837				2.09583	0.767231	2.09625	0.524998
		1.04917	-0.0219345	1.04917	-0.0214577	1.04875	0.0286102				1.04875	0.0352859	1.04917	0.0500679				2.0975	0.787735	2.09792	0.545025
		1.05	-0.020504	1.05	-0.0181198	1.04958	0.0295639				1.04958	0.0429153	1.05	0.0476837				2.09917	0.806808	2.09958	0.56076
		1.05083	-0.0119209	1.05083	-0.0200272	1.05042	0.0305176				1.05042	0.0481606	1.05083	0.041008				2.10083	0.828743	2.10125	0.573158
		1.05167	-0.000953674	1.05167	-0.0276566	1.05125	0.0281334				1.05125	0.0510216	1.05167	0.0300407				2.1025	0.849724	2.10292	0.583649
		1.0525	0.0104904	1.0525	-0.0352859	1.05208	0.0228882				1.05208	0.0476837	1.0525	0.0190735				2.10417	0.86832	2.10458	0.592709
		1.05333	0.0257492	1.05333	-0.0419617	1.05292	0.0162125				1.05292	0.0376701	1.05333	0.014782				2.10583	0.886917	2.10625	0.598431
		1.05417	0.0424385	1.05417	-0.0481606	1.05375	0.00810623				1.05375	0.0271797	1.05417	0.0166893				2.1075	0.907421	2.10792	0.602245
		1.055	0.0505447	1.055	-0.0524521	1.05458	-0.00143051				1.05458	0.0214577	1.055	0.0190735				2.10917	0.923157	2.10958	0.602245
		1.05583	0.0448227	1.05583	-0.0519753	1.05542	-0.0104904				1.05542	0.0209808	1.05583	0.0209808				2.11083	0.929832	2.11125	0.593662
		1.05667	0.0286102	1.05667	-0.0462532	1.05625	-0.0152588				1.05625	0.0247955	1.05667	0.026226				2.1125	0.928879	2.11292	0.575066
		1.0575	0.00667572	1.0575	-0.0395775	1.05708	-0.0162125				1.05708	0.0300407	1.0575	0.0348091				2.11417	0.923157	2.11458	0.547886
		1.05833	-0.014782	1.05833	-0.0324249	1.05792	-0.014782				1.05792	0.0357628	1.05833	0.041008				2.11583	0.914097	2.11625	0.517368
		1.05917	-0.0314713	1.05917	-0.0219345	1.05875	-0.00858307				1.05875	0.0386238	1.05917	0.0452995				2.1175	0.905037	2.11792	0.482559
		1.06	-0.0424385	1.06	-0.0104904	1.05958	0.00238419				1.05958	0.0395775	1.06	0.0500679				2.11917	0.897408	2.11958	0.445843
		1.06083	-0.0457764	1.06083	-0.00572205	1.06042	0.0138283				1.06042	0.041008	1.06083	0.0529289				2.12083	0.886917	2.12125	0.410557
		1.06167	-0.0419617	1.06167	-0.0138283	1.06125	0.0209808				1.06125	0.0429153	1.06167	0.04673				2.1225	0.866413	2.12292	0.380516
		1.0625	-0.0295639	1.0625	-0.0305176	1.06208	0.0200272				1.06208	0.0452995	1.0625	0.0300407				2.12417	0.833511	2.12458	0.355244
		1.06333	-0.0157356	1.06333	-0.0481606	1.06292	0.0133514				1.06292	0.0452995	1.06333	0.0114441				2.12583	0.790119	2.12625	0.331402
		1.06417	-0.00572205	1.06417	-0.061512	1.06375	0.00619888				1.06375	0.0429153	1.06417	0.00143051				2.1275	0.738621	2.12792	0.314236
		1.065	0.00190735	1.065	-0.0720024	1.06458	0.00143051				1.06458	0.038147	1.065	0.00190735				2.12917	0.687122	2.12958	0.306606
		1.06583	0.0119209	1.06583	-0.0796318	1.06542	-0.00190735				1.06542	0.0295639	1.06583	0.0114441				2.13083	0.641346	2.13125	0.306129
		1.06667	0.0219345	1.06667	-0.0782013	1.06625	-0.00715256				1.06625	0.020504	1.06667	0.0257492				2.1325	0.605106	2.13292	0.306129
		1.0675	0.0228882	1.0675	-0.0667572	1.06708	-0.00858307				1.06708	0.0133514	1.0675	0.0429153				2.13417	0.576973	2.13458	0.300407
		1.06833	0.014782	1.06833	-0.0524521	1.06792	-0.00333786				1.06792	0.0123978	1.06833	0.0576973				2.13583	0.556469	2.13625	0.291348
		1.06917	0.00429153	1.06917	-0.0462532	1.06875	0.00572205				1.06875	0.017643	1.06917	0.0648499				2.1375	0.54121	2.13792	0.283241
		1.07	-0.00333786	1.07	-0.0472069	1.06958	0.0157356				1.06958	0.0243187	1.07	0.0619888				2.13917	0.527382	2.13958	0.274658
		1.07083	-0.0100136	1.07083	-0.0491142	1.07042	0.0257492				1.07042	0.0314713	1.07083	0.0543594				2.14083	0.51403	2.14125	0.263214
		1.07167	-0.0171661	1.07167	-0.0457764	1.07125	0.0367165				1.07125	0.0357628	1.07167	0.0476837				2.1425	0.501156	2.14292	0.249386
		1.0725	-0.0219345	1.0725	-0.0386238	1.07208	0.0443459				1.07208	0.038147	1.0725	0.0457764				2.14417	0.488281	2.14458	0.236988
		1.07333	-0.0224113	1.07333	-0.0290871	1.07292	0.0472069				1.07292	0.0367165	1.07333	0.0505447				2.14583	0.473022	2.14625	0.226974
		1.07417	-0.0219345	1.07417	-0.0195503	1.07375	0.04673				1.07375	0.0329018	1.07417	0.0596046				2.1475	0.452042	2.14792	0.2141
		1.075	-0.023365	1.075	-0.0143051	1.07458	0.0433922				1.07458	0.0319481	1.075	0.0681877				2.14917	0.426292	2.14958	0.198364
		1.07583	-0.0267029	1.07583	-0.00953674	1.07542	0.038147				1.07542	0.0309944	1.07583	0.0729561				2.15083	0.396252	2.15125	0.184059
		1.07667	-0.0295639	1.07667	-0.00476837	1.07625	0.0314713				1.07625	0.0324249	1.07667	0.0758171				2.1525	0.365257	2.15292	0.170708
		1.0775	-0.0352859	1.0775	-0.00524521	1.07708	0.023365				1.07708	0.0367165	1.0775	0.0772476				2.15417	0.334263	2.15458	0.15974
		1.07833	-0.0443459	1.07833	-0.014782	1.07792	0.0100136				1.07792	0.0448227	1.07833	0.0772476				2.15583	0.305653	2.15625	0.143528
		1.07917	-0.0514984	1.07917	-0.026226	1.07875	-0.00667572				1.07875	0.0519753	1.07917	0.0753403				2.1575	0.279903	2.15792	0.121593
		1.08	-0.0514984	1.08	-0.0300407	1.07958	-0.0209808				1.07958	0.0548363	1.08	0.0758171				2.15917	0.255108	2.15958	0.0929832
		1.08083	-0.0457764	1.08083	-0.0286102	1.08042	-0.0300407				1.08042	0.0562668	1.08083	0.0796318				2.16083	0.226974	2.16125	0.061512
		1.08167	-0.0391006	1.08167	-0.0267029	1.08125	-0.0329018				1.08125	0.0572205	1.08167	0.0810623				2.1625	0.193596	2.16292	0.0290871
		1.0825	-0.0324249	1.0825	-0.0238419	1.08208	-0.0290871				1.08208	0.0548363	1.0825	0.0782013				2.16417	0.154495	2.16458	-0.00476837
		1.08333	-0.0252724	1.08333	-0.0200272	1.08292	-0.0190735				1.08292	0.0505447	1.08333	0.0715256				2.16583	0.111103	2.16625	-0.0338554
		1.08417	-0.0214577	1.08417	-0.0200272	1.08375	-0.00667572				1.08375	0.0495911	1.08417	0.0638962				2.1675	0.0648499	2.16792	-0.0548363
		1.085	-0.026226	1.085	-0.0252724	1.08458	0.0038147				1.08458	0.0514984	1.085	0.0562668				2.16917	0.0152588	2.16958	-0.0691414
		1.08583	-0.0386238	1.08583	-0.0290871	1.08542	0.00905991				1.08542	0.0524521	1.08583	0.0476837				2.17083	-0.0367165	2.17125	-0.082016
		1.08667	-0.0514984	1.08667	-0.0324249	1.08625	0.00953674				1.08625	0.0510216	1.08667	0.0429153				2.1725	-0.0920296	2.17292	-0.0915527
		1.0875	-0.0581741	1.0875	-0.0333786	1.08708	0.00810623				1.08708	0.0505447	1.0875	0.0433922				2.17417	-0.14782	2.17458	-0.0991821
		1.08833	-0.0596046	1.08833	-0.0300407	1.08792	0.0100136				1.08792	0.0486374	1.08833	0.0443459				2.17583	-0.201702	2.17625	-0.106812
		1.08917	-0.0548363	1.08917	-0.0195503	1.08875	0.014782				1.08875	0.041008	1.08917	0.0419617				2.1775	-0.247955	2.17792	-0.114918
		1.09	-0.0414848	1.09	-0.00476837	1.08958	0.0200272				1.08958	0.0300407	1.09	0.0357628				2.17917	-0.282764	2.17958	-0.12064
		1.09083	-0.0219345	1.09083	0.00810623	1.09042	0.023365				1.09042	0.023365	1.09083	0.0309944				2.18083	-0.305176	2.18125	-0.116825
		1.09167	-0.00286102	1.09167	0.0162125	1.09125	0.0276566				1.09125	0.0228882	1.09167	0.0295639				2.1825	-0.310898	2.18292	-0.10252
		1.0925	0.0104904	1.0925	0.017643	1.09208	0.0290871				1.09208	0.023365	1.0925	0.0295639				2.18417	-0.296116	2.18458	-0.0772476
		1.09333	0.0190735	1.09333	0.014782	1.09292	0.0247955				1.09292	0.0238419	1.09333	0.0300407				2.18583	-0.262737	2.18625	-0.0424385
		1.09417	0.0267029	1.09417	0.0114441	1.09375	0.0114441				1.09375	0.0276566	1.09417	0.0338554				2.1875	-0.21553	2.18792	-0.0038147
		1.095	0.0329018	1.095	0.00762939	1.09458	-0.00810623				1.09458	0.0352859	1.095	0.0424385				2.18917	-0.159264	2.18958	0.0329018
		1.09583	0.0348091	1.09583	0.00190735	1.09542	-0.0295639				1.09542	0.0414848	1.09583	0.0538826				2.19083	-0.0953674	2.19125	0.067234
		1.09667	0.0324249	1.09667	-0.00667572	1.09625	-0.0486374				1.09625	0.0414848	1.09667	0.064373				2.1925	-0.0314713	2.19292	0.0991821
		1.0975	0.0286102	1.0975	-0.014782	1.09708	-0.0605583				1.09708	0.0343323	1.0975	0.0739098				2.19417	0.0300407	2.19458	0.126362
		1.09833	0.023365	1.09833	-0.0181198	1.09792	-0.0624657				1.09792	0.0219345	1.09833	0.0801086				2.19583	0.0901222	2.19625	0.148296
		1.09917	0.0128746	1.09917	-0.0171661	1.09875	-0.0557899				1.09875	0.00905991	1.09917	0.082016				2.1975	0.148296	2.19792	0.166893
		1.1	-0.00143051	1.1	-0.014782	1.09958	-0.0433922				1.09958	-0.000953674	1.1	0.0777245				2.19917	0.200748	2.19958	0.184536
		1.10083	-0.0143051	1.10083	-0.0143051	1.10042	-0.0329018				1.10042	-0.00429153	1.10083	0.0681877				2.20083	0.243187	2.20125	0.199318
		1.10167	-0.0185966	1.10167	-0.0138283	1.10125	-0.0286102				1.10125	0	1.10167	0.0562668				2.2025	0.279427	2.20292	0.209332
		1.1025	-0.0109673	1.1025	-0.0114441	1.10208	-0.0324249				1.10208	0.0109673	1.1025	0.0462532				2.20417	0.311852	2.20458	0.220299
		1.10333	0.00190735	1.10333	-0.00905991	1.10292	-0.0424385				1.10292	0.0252724	1.10333	0.0414848				2.20583	0.340939	2.20625	0.233173
		1.10417	0.0152588	1.10417	-0.0104904	1.10375	-0.0505447				1.10375	0.0371933	1.10417	0.041008				2.2075	0.365734	2.20792	0.249386
		1.105	0.0271797	1.105	-0.0166893	1.10458	-0.0514984				1.10458	0.0433922	1.105	0.0414848				2.20917	0.388145	2.20958	0.264645
		1.10583	0.0348091	1.10583	-0.0247955	1.10542	-0.0424385				1.10542	0.0405312	1.10583	0.0443459				2.21083	0.41151	2.21125	0.276566
		1.10667	0.0338554	1.10667	-0.0324249	1.10625	-0.0271797				1.10625	0.0343323	1.10667	0.0472069				2.2125	0.436783	2.21292	0.284195
		1.1075	0.0228882	1.1075	-0.0391006	1.10708	-0.00905991				1.10708	0.0305176	1.1075	0.0472069				2.21417	0.457287	2.21458	0.285149
		1.10833	0.00762939	1.10833	-0.043869	1.10792	0.00619888				1.10792	0.0314713	1.10833	0.041008				2.21583	0.468254	2.21625	0.283241
		1.10917	-0.00810623	1.10917	-0.0424385	1.10875	0.0162125				1.10875	0.0329018	1.10917	0.0300407				2.2175	0.471592	2.21792	0.280857
		1.11	-0.0224113	1.11	-0.0348091	1.10958	0.023365				1.10958	0.0333786	1.11	0.0200272				2.21917	0.473022	2.21958	0.279427
		1.11083	-0.0362396	1.11083	-0.0224113	1.11042	0.0290871				1.11042	0.0357628	1.11083	0.0100136				2.22083	0.47636	2.22125	0.278473
		1.11167	-0.0472069	1.11167	-0.00762939	1.11125	0.0352859				1.11125	0.0391006	1.11167	0				2.2225	0.481129	2.22292	0.281811
		1.1125	-0.0486374	1.1125	0.00667572	1.11208	0.038147				1.11208	0.0391006	1.1125	-0.00762939				2.22417	0.490665	2.22458	0.28944
		1.11333	-0.0362396	1.11333	0.0185966	1.11292	0.0333786				1.11292	0.0343323	1.11333	-0.0109673				2.22583	0.508308	2.22625	0.296593
		1.11417	-0.0157356	1.11417	0.026226	1.11375	0.023365				1.11375	0.0290871	1.11417	-0.0104904				2.2275	0.528812	2.22792	0.303745
		1.115	0.00238419	1.115	0.0305176	1.11458	0.0133514				1.11458	0.0243187	1.115	-0.00667572				2.22917	0.547886	2.22958	0.315189
		1.11583	0.0143051	1.11583	0.0314713	1.11542	0.00572205				1.11542	0.0157356	1.11583	-0.00143051				2.23083	0.564575	2.23125	0.331879
		1.11667	0.0224113	1.11667	0.0290871	1.11625	-0.00190735				1.11625	0.00238419	1.11667	0.00238419				2.2325	0.580788	2.23292	0.348091
		1.1175	0.0267029	1.1175	0.0238419	1.11708	-0.00810623				1.11708	-0.00953674	1.1175	0.00476837				2.23417	0.59557	2.23458	0.363827
		1.11833	0.0224113	1.11833	0.017643	1.11792	-0.00858307				1.11792	-0.0143051	1.11833	0.00858307				2.23583	0.60606	2.23625	0.381947
		1.11917	0.0119209	1.11917	0.0104904	1.11875	-0.00476837				1.11875	-0.0138283	1.11917	0.0166893				2.2375	0.615597	2.23792	0.40102
		1.12	0.00143051	1.12	0.00238419	1.11958	-0.00286102				1.11958	-0.00953674	1.12	0.0286102				2.23917	0.62561	2.23958	0.414848
		1.12083	-0.00238419	1.12083	-0.00333786	1.12042	-0.00524521				1.12042	-0.000476837	1.12083	0.041008				2.24083	0.63467	2.24125	0.424862
		1.12167	-0.00286102	1.12167	-0.00190735	1.12125	-0.00905991				1.12125	0.0104904	1.12167	0.0519753				2.2425	0.639439	2.24292	0.43726
		1.1225	-0.00619888	1.1225	0.00572205	1.12208	-0.0123978				1.12208	0.0166893	1.1225	0.0605583				2.24417	0.639915	2.24458	0.453949
		1.12333	-0.0128746	1.12333	0.0119209	1.12292	-0.0133514				1.12292	0.0152588	1.12333	0.0662804				2.24583	0.640869	2.24625	0.469685
		1.12417	-0.017643	1.12417	0.0119209	1.12375	-0.0114441				1.12375	0.0100136	1.12417	0.0681877				2.2475	0.642776	2.24792	0.481129
		1.125	-0.0171661	1.125	0.00715256	1.12458	-0.00476837				1.12458	0.00476837	1.125	0.0662804				2.24917	0.645638	2.24958	0.492096
		1.12583	-0.0143051	1.12583	0.000476837	1.12542	0.00476837				1.12542	0	1.12583	0.0610352				2.25083	0.647545	2.25125	0.500679
		1.12667	-0.0123978	1.12667	-0.00667572	1.12625	0.0143051				1.12625	-0.00238419	1.12667	0.0572205				2.2525	0.646114	2.25292	0.505924
		1.1275	-0.0114441	1.1275	-0.0138283	1.12708	0.020504				1.12708	0.000953674	1.1275	0.0572205				2.25417	0.643253	2.25458	0.506878
		1.12833	-0.0119209	1.12833	-0.0195503	1.12792	0.0224113				1.12792	0.00810623	1.12833	0.0596046				2.25583	0.6423	2.25625	0.503063
		1.12917	-0.0123978	1.12917	-0.0214577	1.12875	0.0200272				1.12875	0.0123978	1.12917	0.0619888				2.2575	0.643253	2.25792	0.497818
		1.13	-0.0128746	1.13	-0.0219345	1.12958	0.0128746				1.12958	0.0104904	1.13	0.0634193				2.25917	0.64373	2.25958	0.493526
		1.13083	-0.0104904	1.13083	-0.023365	1.13042	0.00190735				1.13042	0.00619888	1.13083	0.0653267				2.26083	0.641823	2.26125	0.488281
		1.13167	-0.00715256	1.13167	-0.0295639	1.13125	-0.00572205				1.13125	0.0038147	1.13167	0.0686646				2.2625	0.641823	2.26292	0.47636
		1.1325	-0.00286102	1.1325	-0.0395775	1.13208	-0.00429153				1.13208	0.00238419	1.1325	0.0720024				2.26417	0.644684	2.26458	0.461102
		1.13333	0.00238419	1.13333	-0.0495911	1.13292	-0.000953674				1.13292	-0.00190735	1.13333	0.0734329				2.26583	0.647068	2.26625	0.449181
		1.13417	0.00953674	1.13417	-0.0572205	1.13375	-0.00286102				1.13375	-0.00619888	1.13417	0.0696182				2.2675	0.643253	2.26792	0.443459
		1.135	0.0166893	1.135	-0.0576973	1.13458	-0.00953674				1.13458	-0.00858307	1.135	0.0624657				2.26917	0.635624	2.26958	0.442505
		1.13583	0.0185966	1.13583	-0.0557899	1.13542	-0.0157356				1.13542	-0.0100136	1.13583	0.0562668				2.27083	0.627518	2.27125	0.445366
		1.13667	0.014782	1.13667	-0.0557899	1.13625	-0.0190735				1.13625	-0.0128746	1.13667	0.0510216				2.2725	0.618458	2.27292	0.452995
		1.1375	0.0104904	1.1375	-0.0581741	1.13708	-0.0195503				1.13708	-0.0162125	1.1375	0.0452995				2.27417	0.60606	2.27458	0.463009
		1.13833	0.00810623	1.13833	-0.0596046	1.13792	-0.0157356				1.13792	-0.0133514	1.13833	0.0429153				2.27583	0.589371	2.27625	0.47493
		1.13917	0.00572205	1.13917	-0.0572205	1.13875	-0.00619888				1.13875	-0.00238419	1.13917	0.0462532				2.2775	0.575542	2.27792	0.483513
		1.14	-0.000953674	1.14	-0.0524521	1.13958	0.00572205				1.13958	0.0143051	1.14	0.0534058				2.27917	0.56839	2.27958	0.487328
		1.14083	-0.00953674	1.14083	-0.04673	1.14042	0.0119209				1.14042	0.0290871	1.14083	0.0576973				2.28083	0.567913	2.28125	0.486851
		1.14167	-0.0143051	1.14167	-0.0395775	1.14125	0.0114441				1.14125	0.0367165	1.14167	0.058651				2.2825	0.572205	2.28292	0.484943
		1.1425	-0.0166893	1.1425	-0.0329018	1.14208	0.0038147				1.14208	0.0400543	1.1425	0.0581741				2.28417	0.576973	2.28458	0.482559
		1.14333	-0.0200272	1.14333	-0.0267029	1.14292	-0.00572205				1.14292	0.041008	1.14333	0.0534058				2.28583	0.580311	2.28625	0.481129
		1.14417	-0.0243187	1.14417	-0.026226	1.14375	-0.0109673				1.14375	0.0386238	1.14417	0.0452995				2.2875	0.580311	2.28792	0.481129
		1.145	-0.0271797	1.145	-0.0338554	1.14458	-0.0100136				1.14458	0.0324249	1.145	0.0367165				2.28917	0.576973	2.28958	0.481606
		1.14583	-0.026226	1.14583	-0.0457764	1.14542	-0.0038147				1.14542	0.0276566	1.14583	0.0314713				2.29083	0.570297	2.29125	0.481129
		1.14667	-0.0257492	1.14667	-0.0576973	1.14625	0.00238419				1.14625	0.0252724	1.14667	0.0271797				2.2925	0.559807	2.29292	0.480175
		1.1475	-0.0276566	1.1475	-0.0662804	1.14708	0.0104904				1.14708	0.0257492	1.1475	0.023365				2.29417	0.549316	2.29458	0.480175
		1.14833	-0.0300407	1.14833	-0.0753403	1.14792	0.0185966				1.14792	0.023365	1.14833	0.0247955				2.29583	0.543118	2.29625	0.479221
		1.14917	-0.0324249	1.14917	-0.084877	1.14875	0.0252724				1.14875	0.0162125	1.14917	0.0319481				2.2975	0.544548	2.29792	0.478745
		1.15	-0.0371933	1.15	-0.087738	1.14958	0.0243187				1.14958	0.00619888	1.15	0.0405312				2.29917	0.546455	2.29958	0.477791
		1.15083	-0.0429153	1.15083	-0.0782013	1.15042	0.014782				1.15042	-0.00143051	1.15083	0.0491142				2.30083	0.545979	2.30125	0.477791
		1.15167	-0.0443459	1.15167	-0.0591278	1.15125	0.00333786				1.15125	-0.00286102	1.15167	0.0605583				2.3025	0.545979	2.30292	0.478745
		1.1525	-0.0414848	1.1525	-0.0391006	1.15208	-0.00572205				1.15208	-0.00238419	1.1525	0.0743866				2.30417	0.546932	2.30458	0.480175
		1.15333	-0.0395775	1.15333	-0.0238419	1.15292	-0.014782				1.15292	-0.00190735	1.15333	0.084877				2.30583	0.543118	2.30625	0.479221
		1.15417	-0.0395775	1.15417	-0.0133514	1.15375	-0.023365				1.15375	0.000953674	1.15417	0.0882149				2.3075	0.533104	2.30792	0.471592
		1.155	-0.0386238	1.155	-0.00572205	1.15458	-0.0271797				1.15458	0.0104904	1.155	0.0891685				2.30917	0.52166	2.30958	0.463009
		1.15583	-0.0386238	1.15583	-0.00333786	1.15542	-0.0243187				1.15542	0.0219345	1.15583	0.0896454				2.31083	0.511169	2.31125	0.456333
		1.15667	-0.0424385	1.15667	-0.00905991	1.15625	-0.0219345				1.15625	0.0281334	1.15667	0.0896454				2.3125	0.499249	2.31292	0.452042
		1.1575	-0.0481606	1.1575	-0.0209808	1.15708	-0.023365				1.15708	0.0252724	1.1575	0.0896454				2.31417	0.487804	2.31458	0.448704
		1.15833	-0.0514984	1.15833	-0.0329018	1.15792	-0.023365				1.15792	0.0166893	1.15833	0.0910759				2.31583	0.481129	2.31625	0.444889
		1.15917	-0.0553131	1.15917	-0.0424385	1.15875	-0.0228882				1.15875	0.00715256	1.15917	0.0944138				2.3175	0.477314	2.31792	0.444412
		1.16	-0.061512	1.16	-0.0495911	1.15958	-0.0238419				1.15958	0.000953674	1.16	0.0958443				2.31917	0.470638	2.31958	0.443935
		1.16083	-0.0648499	1.16083	-0.0548363	1.16042	-0.0238419				1.16042	0	1.16083	0.0967979				2.32083	0.461102	2.32125	0.442982
		1.16167	-0.0605583	1.16167	-0.0557899	1.16125	-0.0185966				1.16125	0.00429153	1.16167	0.0972748				2.3225	0.453472	2.32292	0.441551
		1.1625	-0.0529289	1.1625	-0.0510216	1.16208	-0.0109673				1.16208	0.0152588	1.1625	0.0953674				2.32417	0.446796	2.32458	0.433922
		1.16333	-0.0433922	1.16333	-0.0433922	1.16292	-0.00619888				1.16292	0.0300407	1.16333	0.0886917				2.32583	0.438213	2.32625	0.422955
		1.16417	-0.0314713	1.16417	-0.0329018	1.16375	-0.00524521				1.16375	0.0429153	1.16417	0.0767708				2.3275	0.428677	2.32792	0.409603
		1.165	-0.0185966	1.165	-0.0224113	1.16458	-0.00905991				1.16458	0.0472069	1.165	0.0624657				2.32917	0.421047	2.32958	0.39959
		1.16583	-0.0133514	1.16583	-0.0171661	1.16542	-0.0190735				1.16542	0.0424385	1.16583	0.0491142				2.33083	0.413418	2.33125	0.39196
		1.16667	-0.0171661	1.16667	-0.0181198	1.16625	-0.0305176				1.16625	0.0300407	1.16667	0.038147				2.3325	0.405788	2.33292	0.388622
		1.1675	-0.0214577	1.1675	-0.0214577	1.16708	-0.038147				1.16708	0.014782	1.1675	0.0314713				2.33417	0.400543	2.33458	0.392437
		1.16833	-0.0252724	1.16833	-0.0195503	1.16792	-0.0405312				1.16792	0.00238419	1.16833	0.0309944				2.33583	0.398636	2.33625	0.40102
		1.16917	-0.0319481	1.16917	-0.014782	1.16875	-0.0386238				1.16875	-0.00572205	1.16917	0.0395775				2.3375	0.398159	2.33792	0.411034
		1.17	-0.0443459	1.17	-0.0104904	1.16958	-0.0305176				1.16958	-0.00905991	1.17	0.0534058				2.33917	0.39959	2.33958	0.42057
		1.17083	-0.0567436	1.17083	-0.00476837	1.17042	-0.0157356				1.17042	-0.0114441	1.17083	0.0619888				2.34083	0.402927	2.34125	0.428677
		1.17167	-0.0624657	1.17167	0.000476837	1.17125	0.00143051				1.17125	-0.0119209	1.17167	0.061512				2.3425	0.402451	2.34292	0.432491
		1.1725	-0.0648499	1.1725	0.0038147	1.17208	0.0152588				1.17208	-0.0104904	1.1725	0.0548363				2.34417	0.398636	2.34458	0.433922
		1.17333	-0.0696182	1.17333	0.00286102	1.17292	0.0247955				1.17292	-0.00905991	1.17333	0.0472069				2.34583	0.39196	2.34625	0.434875
		1.17417	-0.0729561	1.17417	0.00143051	1.17375	0.0329018				1.17375	-0.00762939	1.17417	0.0395775				2.3475	0.387192	2.34792	0.434875
		1.175	-0.067234	1.175	0	1.17458	0.041008				1.17458	-0.00572205	1.175	0.0329018				2.34917	0.386238	2.34958	0.431538
		1.17583	-0.0534058	1.17583	-0.00429153	1.17542	0.043869				1.17542	-0.00333786	1.17583	0.0314713				2.35083	0.391006	2.35125	0.424385
		1.17667	-0.0395775	1.17667	-0.00905991	1.17625	0.0391006				1.17625	0.00238419	1.17667	0.0333786				2.3525	0.400066	2.35292	0.416756
		1.1775	-0.0286102	1.1775	-0.0138283	1.17708	0.0314713				1.17708	0.0119209	1.1775	0.0338554				2.35417	0.409603	2.35458	0.413418
		1.17833	-0.0195503	1.17833	-0.020504	1.17792	0.0252724				1.17792	0.0219345	1.17833	0.0305176				2.35583	0.418663	2.35625	0.415325
		1.17917	-0.0119209	1.17917	-0.0309944	1.17875	0.0200272				1.17875	0.0267029	1.17917	0.0271797				2.3575	0.427246	2.35792	0.41914
		1.18	-0.00762939	1.18	-0.0405312	1.17958	0.0152588				1.17958	0.0252724	1.18	0.0243187				2.35917	0.435352	2.35958	0.421047
		1.18083	-0.0038147	1.18083	-0.0433922	1.18042	0.0123978				1.18042	0.0228882	1.18083	0.0224113				2.36083	0.438213	2.36125	0.42057
		1.18167	-0.00190735	1.18167	-0.0395775	1.18125	0.014782				1.18125	0.0209808	1.18167	0.0228882				2.3625	0.439167	2.36292	0.415802
		1.1825	-0.00476837	1.1825	-0.0271797	1.18208	0.0185966				1.18208	0.017643	1.1825	0.0290871				2.36417	0.439644	2.36458	0.404835
		1.18333	-0.00905991	1.18333	-0.00858307	1.18292	0.0200272				1.18292	0.0138283	1.18333	0.0400543				2.36583	0.438213	2.36625	0.391006
		1.18417	-0.0100136	1.18417	0.0109673	1.18375	0.017643				1.18375	0.0104904	1.18417	0.0510216				2.3675	0.431061	2.36792	0.383377
		1.185	-0.00810623	1.185	0.0224113	1.18458	0.0138283				1.18458	0.0100136	1.185	0.0567436				2.36917	0.41914	2.36958	0.385761
		1.18583	-0.00667572	1.18583	0.0238419	1.18542	0.0114441				1.18542	0.00953674	1.18583	0.0548363				2.37083	0.413895	2.37125	0.395775
		1.18667	-0.00810623	1.18667	0.014782	1.18625	0.0100136				1.18625	0.00667572	1.18667	0.0500679				2.3725	0.414371	2.37292	0.409126
		1.1875	-0.00762939	1.1875	-0.00286102	1.18708	0.00810623				1.18708	0.00429153	1.1875	0.0462532				2.37417	0.415325	2.37458	0.423908
		1.18833	-0.00429153	1.18833	-0.0224113	1.18792	0.0038147				1.18792	0.00524521	1.18833	0.0424385				2.37583	0.414371	2.37625	0.435352
		1.18917	-0.000953674	1.18917	-0.0371933	1.18875	-0.00429153				1.18875	0.0133514	1.18917	0.0367165				2.3775	0.413895	2.37792	0.438213
		1.19	0.000476837	1.19	-0.0457764	1.18958	-0.0119209				1.18958	0.0228882	1.19	0.0314713				2.37917	0.416279	2.37958	0.432491
		1.19083	0.00286102	1.19083	-0.0500679	1.19042	-0.0152588				1.19042	0.0309944	1.19083	0.0314713				2.38083	0.418186	2.38125	0.422955
		1.19167	0.00905991	1.19167	-0.0481606	1.19125	-0.0157356				1.19125	0.0348091	1.19167	0.0314713				2.3825	0.417709	2.38292	0.414371
		1.1925	0.0162125	1.1925	-0.041008	1.19208	-0.0152588				1.19208	0.0352859	1.1925	0.0252724				2.38417	0.418186	2.38458	0.408649
		1.19333	0.0195503	1.19333	-0.0324249	1.19292	-0.0109673				1.19292	0.0329018	1.19333	0.0152588				2.38583	0.421047	2.38625	0.406265
		1.19417	0.017643	1.19417	-0.026226	1.19375	-0.00286102				1.19375	0.026226	1.19417	0.0128746				2.3875	0.425339	2.38792	0.408173
		1.195	0.0109673	1.195	-0.020504	1.19458	0.0038147				1.19458	0.0209808	1.195	0.0243187				2.38917	0.427246	2.38958	0.41151
		1.19583	0	1.19583	-0.0143051	1.19542	0.00715256				1.19542	0.0219345	1.19583	0.041008				2.39083	0.427246	2.39125	0.41151
		1.19667	-0.0128746	1.19667	-0.0123978	1.19625	0.00619888				1.19625	0.0276566	1.19667	0.0538826				2.3925	0.42963	2.39292	0.408173
		1.1975	-0.023365	1.1975	-0.0133514	1.19708	0.00286102				1.19708	0.0305176	1.1975	0.061512				2.39417	0.438213	2.39458	0.402927
		1.19833	-0.0314713	1.19833	-0.0133514	1.19792	0.000953674				1.19792	0.0290871	1.19833	0.067234				2.39583	0.449181	2.39625	0.397682
		1.19917	-0.0343323	1.19917	-0.0109673	1.19875	0.00190735				1.19875	0.0281334	1.19917	0.0700951				2.3975	0.458241	2.39792	0.392914
		1.2	-0.0305176	1.2	-0.00715256	1.19958	0.00476837				1.19958	0.0300407	1.2	0.0662804				2.39917	0.462055	2.39958	0.39053
		1.20083	-0.0238419	1.20083	-0.00143051	1.20042	0.00715256				1.20042	0.0305176	1.20083	0.0567436				2.40083	0.463486	2.40125	0.39053
		1.20167	-0.0209808	1.20167	0.00858307	1.20125	0.00858307				1.20125	0.0309944	1.20167	0.0491142				2.4025	0.461102	2.40292	0.393867
		1.2025	-0.0219345	1.2025	0.0181198	1.20208	0.0109673				1.20208	0.0324249	1.2025	0.04673				2.40417	0.452518	2.40458	0.39959
		1.20333	-0.0228882	1.20333	0.0181198	1.20292	0.0133514				1.20292	0.0329018	1.20333	0.0448227				2.40583	0.439644	2.40625	0.401974
		1.20417	-0.0238419	1.20417	0.00715256	1.20375	0.0133514				1.20375	0.0309944	1.20417	0.0400543				2.4075	0.427723	2.40792	0.401497
		1.205	-0.026226	1.205	-0.0104904	1.20458	0.0104904				1.20458	0.026226	1.205	0.0324249				2.40917	0.423431	2.40958	0.39959
		1.20583	-0.0271797	1.20583	-0.0276566	1.20542	0.00715256				1.20542	0.0214577	1.20583	0.0295639				2.41083	0.423908	2.41125	0.398636
		1.20667	-0.0214577	1.20667	-0.0400543	1.20625	0.00572205				1.20625	0.0190735	1.20667	0.0338554				2.4125	0.424385	2.41292	0.396729
		1.2075	-0.0114441	1.2075	-0.0457764	1.20708	0.00667572				1.20708	0.0200272	1.2075	0.0405312				2.41417	0.423431	2.41458	0.392437
		1.20833	-0.00333786	1.20833	-0.0452995	1.20792	0.00715256				1.20792	0.0243187	1.20833	0.0481606				2.41583	0.425339	2.41625	0.388622
		1.20917	0.00190735	1.20917	-0.0443459	1.20875	0.00667572				1.20875	0.0295639	1.20917	0.0543594				2.4175	0.431538	2.41792	0.39053
		1.21	0.00667572	1.21	-0.0448227	1.20958	0.00905991				1.20958	0.0300407	1.21	0.058651				2.41917	0.43726	2.41958	0.397205
		1.21083	0.0109673	1.21083	-0.0491142	1.21042	0.014782				1.21042	0.0243187	1.21083	0.0581741				2.42083	0.439167	2.42125	0.402927
		1.21167	0.0104904	1.21167	-0.0576973	1.21125	0.0181198				1.21125	0.0133514	1.21167	0.0529289				2.4225	0.43726	2.42292	0.405312
		1.2125	0.00572205	1.2125	-0.0667572	1.21208	0.0171661				1.21208	0.00333786	1.2125	0.0448227				2.42417	0.432968	2.42458	0.401497
		1.21333	-0.000476837	1.21333	-0.0696182	1.21292	0.0152588				1.21292	-0.000953674	1.21333	0.0367165				2.42583	0.431061	2.42625	0.397682
		1.21417	-0.00810623	1.21417	-0.061512	1.21375	0.0157356				1.21375	-0.000476837	1.21417	0.0324249				2.4275	0.4282	2.42792	0.393867
		1.215	-0.0157356	1.215	-0.0452995	1.21458	0.0171661				1.21458	0.00476837	1.215	0.0324249				2.42917	0.422001	2.42958	0.391006
		1.21583	-0.020504	1.21583	-0.0276566	1.21542	0.0162125				1.21542	0.0143051	1.21583	0.0329018				2.43083	0.413895	2.43125	0.391483
		1.21667	-0.0185966	1.21667	-0.0138283	1.21625	0.0143051				1.21625	0.0267029	1.21667	0.0338554				2.4325	0.41008	2.43292	0.394821
		1.2175	-0.00858307	1.2175	-0.00572205	1.21708	0.014782				1.21708	0.0338554	1.2175	0.0348091				2.43417	0.413895	2.43458	0.404835
		1.21833	0.00524521	1.21833	-0.000953674	1.21792	0.0171661				1.21792	0.0290871	1.21833	0.0362396				2.43583	0.414848	2.43625	0.415325
		1.21917	0.0171661	1.21917	-0.000476837	1.21875	0.0171661				1.21875	0.0157356	1.21917	0.0357628				2.4375	0.414848	2.43792	0.42057
		1.22	0.0257492	1.22	-0.00715256	1.21958	0.0143051				1.21958	0.00286102	1.22	0.0314713				2.43917	0.413418	2.43958	0.41914
		1.22083	0.0276566	1.22083	-0.0162125	1.22042	0.0123978				1.22042	-0.00286102	1.22083	0.0252724				2.44083	0.411987	2.44125	0.413418
		1.22167	0.0185966	1.22167	-0.0243187	1.22125	0.0133514				1.22125	-0.00619888	1.22167	0.0214577				2.4425	0.407219	2.44292	0.41151
		1.2225	-0.00238419	1.2225	-0.0295639	1.22208	0.0109673				1.22208	-0.00858307	1.2225	0.0252724				2.44417	0.401497	2.44458	0.412941
		1.22333	-0.0267029	1.22333	-0.0357628	1.22292	0.0038147				1.22292	-0.00619888	1.22333	0.0348091				2.44583	0.39959	2.44625	0.414848
		1.22417	-0.04673	1.22417	-0.0429153	1.22375	-0.00238419				1.22375	0.000953674	1.22417	0.0419617				2.4475	0.400543	2.44792	0.415802
		1.225	-0.0557899	1.225	-0.0443459	1.22458	-0.00238419				1.22458	0.00715256	1.225	0.0472069				2.44917	0.402927	2.44958	0.415802
		1.22583	-0.0524521	1.22583	-0.0386238	1.22542	0.00238419				1.22542	0.00762939	1.22583	0.0538826				2.45083	0.406265	2.45125	0.416756
		1.22667	-0.0400543	1.22667	-0.0276566	1.22625	0.00953674				1.22625	0.00762939	1.22667	0.0610352				2.4525	0.409126	2.45292	0.414371
		1.2275	-0.0257492	1.2275	-0.0171661	1.22708	0.020504				1.22708	0.00905991	1.2275	0.0634193				2.45417	0.41008	2.45458	0.409603
		1.22833	-0.0157356	1.22833	-0.00858307	1.22792	0.0319481				1.22792	0.0114441	1.22833	0.0596046				2.45583	0.405788	2.45625	0.406742
		1.22917	-0.00953674	1.22917	-0.00190735	1.22875	0.0400543				1.22875	0.014782	1.22917	0.0553131				2.4575	0.399113	2.45792	0.406265
		1.23	-0.00858307	1.23	0	1.22958	0.0429153				1.22958	0.0162125	1.23	0.0538826				2.45917	0.393391	2.45958	0.410557
		1.23083	-0.0152588	1.23083	0	1.23042	0.0400543				1.23042	0.0119209	1.23083	0.0548363				2.46083	0.387669	2.46125	0.417709
		1.23167	-0.0247955	1.23167	0.000476837	1.23125	0.0324249				1.23125	0.00524521	1.23167	0.0581741				2.4625	0.381947	2.46292	0.4282
		1.2325	-0.0281334	1.2325	0	1.23208	0.0238419				1.23208	0.00190735	1.2325	0.0634193				2.46417	0.377655	2.46458	0.43726
		1.23333	-0.0224113	1.23333	-0.00333786	1.23292	0.017643				1.23292	0.00476837	1.23333	0.0696182				2.46583	0.376225	2.46625	0.443459
		1.23417	-0.014782	1.23417	-0.00810623	1.23375	0.0143051				1.23375	0.00715256	1.23417	0.0782013				2.4675	0.377655	2.46792	0.450611
		1.235	-0.0123978	1.235	-0.00715256	1.23458	0.0138283				1.23458	0.00953674	1.235	0.0872612				2.46917	0.380039	2.46958	0.457287
		1.23583	-0.0162125	1.23583	-0.00190735	1.23542	0.0190735				1.23542	0.0152588	1.23583	0.0910759				2.47083	0.380993	2.47125	0.463963
		1.23667	-0.023365	1.23667	-0.00190735	1.23625	0.0257492				1.23625	0.023365	1.23667	0.084877				2.4725	0.379562	2.47292	0.465393
		1.2375	-0.0343323	1.2375	-0.00476837	1.23708	0.0295639				1.23708	0.0286102	1.2375	0.0710487				2.47417	0.375748	2.47458	0.463009
		1.23833	-0.0476837	1.23833	-0.00572205	1.23792	0.0314713				1.23792	0.0286102	1.23833	0.058651				2.47583	0.370979	2.47625	0.455379
		1.23917	-0.0591278	1.23917	-0.00429153	1.23875	0.0348091				1.23875	0.0267029	1.23917	0.0505447				2.4775	0.365257	2.47792	0.444412
		1.24	-0.0677109	1.24	-0.0104904	1.23958	0.0376701				1.23958	0.0252724	1.24	0.0457764				2.47917	0.359058	2.47958	0.434399
		1.24083	-0.0739098	1.24083	-0.0257492	1.24042	0.0348091				1.24042	0.026226	1.24083	0.0452995				2.48083	0.353813	2.48125	0.430107
		1.24167	-0.0758171	1.24167	-0.0391006	1.24125	0.0286102				1.24125	0.0271797	1.24167	0.0491142				2.4825	0.347614	2.48292	0.42963
		1.2425	-0.0729561	1.2425	-0.0457764	1.24208	0.0252724				1.24208	0.0257492	1.2425	0.0538826				2.48417	0.337601	2.48458	0.430107
		1.24333	-0.064373	1.24333	-0.04673	1.24292	0.0238419				1.24292	0.0243187	1.24333	0.0553131				2.48583	0.324726	2.48625	0.433922
		1.24417	-0.0562668	1.24417	-0.0457764	1.24375	0.0190735				1.24375	0.023365	1.24417	0.0534058				2.4875	0.312805	2.48792	0.440598
		1.245	-0.0472069	1.245	-0.041008	1.24458	0.0119209				1.24458	0.017643	1.245	0.0519753				2.48917	0.304699	2.48958	0.44632
		1.24583	-0.0367165	1.24583	-0.0314713	1.24542	0.00667572				1.24542	0.00905991	1.24583	0.0524521				2.49083	0.301838	2.49125	0.443935
		1.24667	-0.0286102	1.24667	-0.0190735	1.24625	0.00333786				1.24625	0.00333786	1.24667	0.0553131				2.4925	0.304699	2.49292	0.436783
		1.2475	-0.0247955	1.2475	-0.00762939	1.24708	-0.00190735				1.24708	0.00572205	1.2475	0.058651				2.49417	0.313759	2.49458	0.432014
		1.24833	-0.0243187	1.24833	-0.00238419	1.24792	-0.00286102				1.24792	0.0123978	1.24833	0.0581741				2.49583	0.324726	2.49625	0.432014
		1.24917	-0.0219345	1.24917	0.000953674	1.24875	0.00286102				1.24875	0.0185966	1.24917	0.0529289				2.4975	0.333786	2.49792	0.434399
		1.25	-0.0185966	1.25	0.0038147	1.24958	0.0100136				1.24958	0.0209808	1.25	0.043869				2.49917	0.339985	2.49958	0.438213
		1.25083	-0.0157356	1.25083	0.00667572	1.25042	0.0128746				1.25042	0.020504	1.25083	0.0348091				2.50083	0.342846	2.50125	0.442505
		1.25167	-0.014782	1.25167	0.00715256	1.25125	0.0104904				1.25125	0.017643	1.25167	0.0276566				2.5025	0.342846	2.50292	0.449657
		1.2525	-0.014782	1.2525	0.00858307	1.25208	0.00810623				1.25208	0.0114441	1.2525	0.0228882				2.50417	0.3438	2.50458	0.457764
		1.25333	-0.0166893	1.25333	0.0162125	1.25292	0.00715256				1.25292	0.00143051	1.25333	0.0219345				2.50583	0.348568	2.50625	0.468254
		1.25417	-0.0195503	1.25417	0.0276566	1.25375	0.00524521				1.25375	-0.00858307	1.25417	0.0209808				2.5075	0.356674	2.50792	0.479221
		1.255	-0.0219345	1.255	0.0362396	1.25458	0				1.25458	-0.0138283	1.255	0.0162125				2.50917	0.36335	2.50958	0.487328
		1.25583	-0.0224113	1.25583	0.0405312	1.25542	-0.00572205				1.25542	-0.0123978	1.25583	0.00858307				2.51083	0.368118	2.51125	0.488758
		1.25667	-0.0214577	1.25667	0.0414848	1.25625	-0.00810623				1.25625	-0.0104904	1.25667	0.00333786				2.5125	0.370502	2.51292	0.48542
		1.2575	-0.0181198	1.2575	0.041008	1.25708	-0.00667572				1.25708	-0.00715256	1.2575	0.00524521				2.51417	0.370026	2.51458	0.481606
		1.25833	-0.0114441	1.25833	0.0391006	1.25792	-0.00667572				1.25792	-0.000476837	1.25833	0.0128746				2.51583	0.367165	2.51625	0.47636
		1.25917	-0.00476837	1.25917	0.0376701	1.25875	-0.0100136				1.25875	0.00905991	1.25917	0.0257492				2.5175	0.361443	2.51792	0.469685
		1.26	-0.00333786	1.26	0.0386238	1.25958	-0.0128746				1.25958	0.017643	1.26	0.0419617				2.51917	0.353336	2.51958	0.464916
		1.26083	-0.00810623	1.26083	0.0414848	1.26042	-0.00858307				1.26042	0.0200272	1.26083	0.0576973				2.52083	0.347614	2.52125	0.466824
		1.26167	-0.0128746	1.26167	0.0429153	1.26125	0.000476837				1.26125	0.0190735	1.26167	0.0662804				2.5225	0.348568	2.52292	0.472546
		1.2625	-0.0104904	1.2625	0.0352859	1.26208	0.00667572				1.26208	0.014782	1.2625	0.0658035				2.52417	0.357151	2.52458	0.475407
		1.26333	-0.00429153	1.26333	0.0200272	1.26292	0.00762939				1.26292	0.00667572	1.26333	0.058651				2.52583	0.366688	2.52625	0.470638
		1.26417	-0.00238419	1.26417	0.00286102	1.26375	0.0109673				1.26375	-0.0038147	1.26417	0.0495911				2.5275	0.372887	2.52792	0.460148
		1.265	-0.00286102	1.265	-0.00905991	1.26458	0.017643				1.26458	-0.0104904	1.265	0.0391006				2.52917	0.379086	2.52958	0.448704
		1.26583	-0.00190735	1.26583	-0.0190735	1.26542	0.0195503				1.26542	-0.0109673	1.26583	0.0300407				2.53083	0.388145	2.53125	0.437737
		1.26667	-0.00238419	1.26667	-0.026226	1.26625	0.014782				1.26625	-0.00953674	1.26667	0.0228882				2.5325	0.396729	2.53292	0.42963
		1.2675	-0.0100136	1.2675	-0.026226	1.26708	0.0104904				1.26708	-0.00905991	1.2675	0.0181198				2.53417	0.400543	2.53458	0.425339
		1.26833	-0.020504	1.26833	-0.020504	1.26792	0.0119209				1.26792	-0.00905991	1.26833	0.020504				2.53583	0.402451	2.53625	0.424862
		1.26917	-0.0252724	1.26917	-0.0133514	1.26875	0.0143051				1.26875	-0.00524521	1.26917	0.0281334				2.5375	0.406742	2.53792	0.427246
		1.27	-0.0238419	1.27	-0.00858307	1.26958	0.0104904				1.26958	0.000476837	1.27	0.0367165				2.53917	0.412464	2.53958	0.432968
		1.27083	-0.0209808	1.27083	-0.00524521	1.27042	0.00286102				1.27042	0.00286102	1.27083	0.0443459				2.54083	0.417233	2.54125	0.440598
		1.27167	-0.017643	1.27167	-0.00190735	1.27125	-0.00286102				1.27125	0.00333786	1.27167	0.0538826				2.5425	0.421524	2.54292	0.445366
		1.2725	-0.0133514	1.2725	0.00143051	1.27208	-0.00572205				1.27208	0.00333786	1.2725	0.0634193				2.54417	0.426292	2.54458	0.44775
		1.27333	-0.0104904	1.27333	0.00429153	1.27292	-0.0104904				1.27292	0.00476837	1.27333	0.067234				2.54583	0.434399	2.54625	0.44775
		1.27417	-0.0114441	1.27417	0.00143051	1.27375	-0.0181198				1.27375	0.00476837	1.27417	0.0638962				2.5475	0.443935	2.54792	0.445843
		1.275	-0.0119209	1.275	-0.0100136	1.27458	-0.023365				1.27458	0.00333786	1.275	0.0610352				2.54917	0.45681	2.54958	0.440598
		1.27583	-0.0123978	1.27583	-0.026226	1.27542	-0.0224113				1.27542	0.0038147	1.27583	0.0605583				2.55083	0.474453	2.55125	0.435352
		1.27667	-0.0123978	1.27667	-0.0405312	1.27625	-0.017643				1.27625	0.00429153	1.27667	0.0605583				2.5525	0.496387	2.55292	0.435829
		1.2775	-0.0138283	1.2775	-0.0514984	1.27708	-0.0123978				1.27708	0.00476837	1.2775	0.0634193				2.55417	0.518322	2.55458	0.442982
		1.27833	-0.014782	1.27833	-0.0567436	1.27792	-0.0038147				1.27792	0.00429153	1.27833	0.0691414				2.55583	0.536919	2.55625	0.454426
		1.27917	-0.0171661	1.27917	-0.0572205	1.27875	0.00905991				1.27875	0.00238419	1.27917	0.0758171				2.5575	0.555038	2.55792	0.46587
		1.28	-0.020504	1.28	-0.0553131	1.27958	0.0209808				1.27958	-0.00333786	1.28	0.079155				2.55917	0.573635	2.55958	0.474453
		1.28083	-0.023365	1.28083	-0.0519753	1.28042	0.0281334				1.28042	-0.0138283	1.28083	0.0782013				2.56083	0.590801	2.56125	0.478745
		1.28167	-0.0238419	1.28167	-0.0443459	1.28125	0.0319481				1.28125	-0.0252724	1.28167	0.0734329				2.5625	0.609398	2.56292	0.476837
		1.2825	-0.0219345	1.2825	-0.0352859	1.28208	0.0333786				1.28208	-0.0338554	1.2825	0.0658035				2.56417	0.635147	2.56458	0.471115
		1.28333	-0.0185966	1.28333	-0.0314713	1.28292	0.0300407				1.28292	-0.0391006	1.28333	0.0596046				2.56583	0.669479	2.56625	0.468254
		1.28417	-0.0157356	1.28417	-0.0343323	1.28375	0.0209808				1.28375	-0.0414848	1.28417	0.0572205				2.5675	0.70715	2.56792	0.471592
		1.285	-0.014782	1.285	-0.0362396	1.28458	0.0109673				1.28458	-0.0405312	1.285	0.0553131				2.56917	0.746727	2.56958	0.482082
		1.28583	-0.0128746	1.28583	-0.0348091	1.28542	0.00762939				1.28542	-0.0343323	1.28583	0.0500679				2.57083	0.792027	2.57125	0.496387
		1.28667	-0.00810623	1.28667	-0.0348091	1.28625	0.0133514				1.28625	-0.0257492	1.28667	0.0452995				2.5725	0.841141	2.57292	0.510693
		1.2875	-0.00143051	1.2875	-0.0376701	1.28708	0.020504				1.28708	-0.0162125	1.2875	0.041008				2.57417	0.890255	2.57458	0.52166
		1.28833	0.00333786	1.28833	-0.0395775	1.28792	0.0228882				1.28792	-0.00905991	1.28833	0.0362396				2.57583	0.939369	2.57625	0.524521
		1.28917	0.00715256	1.28917	-0.0371933	1.28875	0.0195503				1.28875	-0.00572205	1.28917	0.0290871				2.5775	0.990391	2.57792	0.52309
		1.29	0.0123978	1.29	-0.0329018	1.28958	0.0138283				1.28958	-0.00286102	1.29	0.0214577				2.57917	1.0438	2.57958	0.521183
		1.29083	0.0171661	1.29083	-0.0324249	1.29042	0.00715256				1.29042	0.00143051	1.29083	0.0171661				2.58083	1.09577	2.58125	0.524521
		1.29167	0.014782	1.29167	-0.0348091	1.29125	-0.0038147				1.29125	0.00810623	1.29167	0.014782				2.5825	1.14822	2.58292	0.534534
		1.2925	0.00286102	1.2925	-0.0386238	1.29208	-0.0162125				1.29208	0.0143051	1.2925	0.0138283				2.58417	1.20163	2.58458	0.549793
		1.29333	-0.0133514	1.29333	-0.0400543	1.29292	-0.0214577				1.29292	0.0200272	1.29333	0.014782				2.58583	1.25694	2.58625	0.566006
		1.29417	-0.0286102	1.29417	-0.038147	1.29375	-0.0190735				1.29375	0.0252724	1.29417	0.020504				2.5875	1.31559	2.58792	0.580788
		1.295	-0.0400543	1.295	-0.0333786	1.29458	-0.0152588				1.29458	0.026226	1.295	0.0286102				2.58917	1.37472	2.58958	0.591755
		1.29583	-0.0476837	1.29583	-0.0276566	1.29542	-0.0157356				1.29542	0.0195503	1.29583	0.0352859				2.59083	1.43242	2.59125	0.596046
		1.29667	-0.0481606	1.29667	-0.026226	1.29625	-0.0185966				1.29625	0.00715256	1.29667	0.0414848				2.5925	1.48201	2.59292	0.595093
		1.2975	-0.043869	1.2975	-0.0281334	1.29708	-0.0185966				1.29708	-0.00429153	1.2975	0.0476837				2.59417	1.52636	2.59458	0.592232
		1.29833	-0.0367165	1.29833	-0.0319481	1.29792	-0.0162125				1.29792	-0.0100136	1.29833	0.0548363				2.59583	1.56784	2.59625	0.592232
		1.29917	-0.0314713	1.29917	-0.0367165	1.29875	-0.0119209				1.29875	-0.00905991	1.29917	0.0581741				2.5975	1.6098	2.59792	0.595093
		1.3	-0.0276566	1.3	-0.0405312	1.29958	-0.00715256				1.29958	-0.00333786	1.3	0.0600815				2.59917	1.6489	2.59958	0.598907
		1.30083	-0.0252724	1.30083	-0.0405312	1.30042	-0.00238419				1.30042	0.00810623	1.30083	0.058651				2.60083	1.6861	2.60125	0.607014
		1.30167	-0.0243187	1.30167	-0.0352859	1.30125	0				1.30125	0.0209808	1.30167	0.0553131				2.6025	1.71852	2.60292	0.618935
		1.3025	-0.0228882	1.3025	-0.0286102	1.30208	-0.00476837				1.30208	0.0257492	1.3025	0.0491142				2.60417	1.74475	2.60458	0.630379
		1.30333	-0.020504	1.30333	-0.0247955	1.30292	-0.0152588				1.30292	0.0181198	1.30333	0.0395775				2.60583	1.76191	2.60625	0.635624
		1.30417	-0.0185966	1.30417	-0.026226	1.30375	-0.026226				1.30375	0.0038147	1.30417	0.0300407				2.6075	1.7724	2.60792	0.640869
		1.305	-0.0185966	1.305	-0.0329018	1.30458	-0.0305176				1.30458	-0.00667572	1.305	0.023365				2.60917	1.78099	2.60958	0.649929
		1.30583	-0.0209808	1.30583	-0.0414848	1.30542	-0.0257492				1.30542	-0.0123978	1.30583	0.0219345				2.61083	1.78623	2.61125	0.658035
		1.30667	-0.0238419	1.30667	-0.0457764	1.30625	-0.0171661				1.30625	-0.0190735	1.30667	0.023365				2.6125	1.79148	2.61292	0.659466
		1.3075	-0.0271797	1.3075	-0.0452995	1.30708	-0.0100136				1.30708	-0.023365	1.3075	0.0271797				2.61417	1.79863	2.61458	0.659943
		1.30833	-0.0286102	1.30833	-0.0391006	1.30792	-0.00429153				1.30792	-0.0214577	1.30833	0.0357628				2.61583	1.81103	2.61625	0.665188
		1.30917	-0.0257492	1.30917	-0.0281334	1.30875	0.000953674				1.30875	-0.0162125	1.30917	0.04673				2.6175	1.82486	2.61792	0.668049
		1.31	-0.0219345	1.31	-0.0143051	1.30958	0.0038147				1.30958	-0.014782	1.31	0.0572205				2.61917	1.83582	2.61958	0.665188
		1.31083	-0.020504	1.31083	-0.00333786	1.31042	0.000953674				1.31042	-0.0195503	1.31083	0.0653267				2.62083	1.84202	2.62125	0.658989
		1.31167	-0.020504	1.31167	-0.00333786	1.31125	-0.0038147				1.31125	-0.0243187	1.31167	0.0720024				2.6225	1.84345	2.62292	0.653267
		1.3125	-0.023365	1.3125	-0.0119209	1.31208	-0.00286102				1.31208	-0.0276566	1.3125	0.0758171				2.62417	1.83916	2.62458	0.644684
		1.31333	-0.0290871	1.31333	-0.0214577	1.31292	0.00333786				1.31292	-0.0281334	1.31333	0.0724792				2.62583	1.82962	2.62625	0.63324
		1.31417	-0.038147	1.31417	-0.0286102	1.31375	0.00619888				1.31375	-0.0252724	1.31417	0.064373				2.6275	1.8158	2.62792	0.625134
		1.315	-0.0448227	1.315	-0.0329018	1.31458	0.00238419				1.31458	-0.0185966	1.315	0.0572205				2.62917	1.80006	2.62958	0.623226
		1.31583	-0.0448227	1.31583	-0.0362396	1.31542	-0.00238419				1.31542	-0.00953674	1.31583	0.0534058				2.63083	1.78528	2.63125	0.622749
		1.31667	-0.0414848	1.31667	-0.0348091	1.31625	-0.00572205				1.31625	0.00190735	1.31667	0.0514984				2.6325	1.7705	2.63292	0.622749
		1.3175	-0.0362396	1.3175	-0.0290871	1.31708	-0.00905991				1.31708	0.0152588	1.3175	0.0519753				2.63417	1.75667	2.63458	0.624657
		1.31833	-0.0295639	1.31833	-0.0252724	1.31792	-0.0162125				1.31792	0.0257492	1.31833	0.0538826				2.63583	1.74141	2.63625	0.628948
		1.31917	-0.017643	1.31917	-0.0243187	1.31875	-0.0200272				1.31875	0.0305176	1.31917	0.0519753				2.6375	1.72234	2.63792	0.632763
		1.32	-0.00333786	1.32	-0.0219345	1.31958	-0.0162125				1.31958	0.0295639	1.32	0.04673				2.63917	1.69897	2.63958	0.635147
		1.32083	0.00858307	1.32083	-0.0171661	1.32042	-0.00953674				1.32042	0.0247955	1.32083	0.0424385				2.64083	1.66893	2.64125	0.638008
		1.32167	0.0128746	1.32167	-0.0181198	1.32125	-0.00333786				1.32125	0.017643	1.32167	0.0414848				2.6425	1.63555	2.64292	0.638962
		1.3225	0.0114441	1.3225	-0.0271797	1.32208	0				1.32208	0.00905991	1.3225	0.041008				2.64417	1.59883	2.64458	0.638008
		1.32333	0.00762939	1.32333	-0.0367165	1.32292	0.00238419				1.32292	0.00238419	1.32333	0.0414848				2.64583	1.55878	2.64625	0.63467
		1.32417	0.00143051	1.32417	-0.043869	1.32375	0.000953674				1.32375	-0.000476837	1.32417	0.043869				2.6475	1.51491	2.64792	0.630379
		1.325	-0.00524521	1.325	-0.0514984	1.32458	-0.00429153				1.32458	-0.00238419	1.325	0.0457764				2.64917	1.46723	2.64958	0.62418
		1.32583	-0.00953674	1.32583	-0.0605583	1.32542	-0.0100136				1.32542	-0.0038147	1.32583	0.0433922				2.65083	1.41859	2.65125	0.616074
		1.32667	-0.00715256	1.32667	-0.0662804	1.32625	-0.0119209				1.32625	-0.00238419	1.32667	0.0414848				2.6525	1.37186	2.65292	0.608921
		1.3275	0	1.3275	-0.0681877	1.32708	-0.00905991				1.32708	0.00333786	1.3275	0.0443459				2.65417	1.32799	2.65458	0.601768
		1.32833	0.00429153	1.32833	-0.0686646	1.32792	-0.00333786				1.32792	0.00810623	1.32833	0.0524521				2.65583	1.28651	2.65625	0.593185
		1.32917	0.00190735	1.32917	-0.0696182	1.32875	0.00333786				1.32875	0.0104904	1.32917	0.061512				2.6575	1.24836	2.65792	0.583172
		1.33	-0.00524521	1.33	-0.0724792	1.32958	0.00810623				1.32958	0.0119209	1.33	0.0710487				2.65917	1.21307	2.65958	0.572205
		1.33083	-0.0104904	1.33083	-0.0739098	1.33042	0.0128746				1.33042	0.00953674	1.33083	0.0801086				2.66083	1.1797	2.66125	0.558376
		1.33167	-0.0133514	1.33167	-0.0720024	1.33125	0.0143051				1.33125	0.00333786	1.33167	0.082016				2.6625	1.14393	2.66292	0.544071
		1.3325	-0.0162125	1.3325	-0.0667572	1.33208	0.0143051				1.33208	-0.00429153	1.3325	0.0729561				2.66417	1.1034	2.66458	0.532627
		1.33333	-0.0209808	1.33333	-0.0638962	1.33292	0.014782				1.33292	-0.00905991	1.33333	0.0600815				2.66583	1.06096	2.66625	0.528812
		1.33417	-0.0219345	1.33417	-0.0634193	1.33375	0.014782				1.33375	-0.00953674	1.33417	0.0500679				2.6675	1.02091	2.66792	0.527859
		1.335	-0.0190735	1.335	-0.0610352	1.33458	0.0114441				1.33458	-0.0100136	1.335	0.0448227				2.66917	0.984669	2.66958	0.524998
		1.33583	-0.020504	1.33583	-0.0572205	1.33542	0.00572205				1.33542	-0.0119209	1.33583	0.043869				2.67083	0.952244	2.67125	0.522137
		1.33667	-0.0286102	1.33667	-0.0557899	1.33625	0.00238419				1.33625	-0.0143051	1.33667	0.0505447				2.6725	0.921726	2.67292	0.522137
		1.3375	-0.0376701	1.3375	-0.0529289	1.33708	0.00143051				1.33708	-0.017643	1.3375	0.0624657				2.67417	0.891685	2.67458	0.525475
		1.33833	-0.0386238	1.33833	-0.0457764	1.33792	0.00286102				1.33792	-0.0209808	1.33833	0.0739098				2.67583	0.859261	2.67625	0.525951
		1.33917	-0.0367165	1.33917	-0.038147	1.33875	0.00810623				1.33875	-0.0243187	1.33917	0.079155				2.6775	0.822067	2.67792	0.52309
		1.34	-0.0348091	1.34	-0.0371933	1.33958	0.0171661				1.33958	-0.0267029	1.34	0.0786781				2.67917	0.78249	2.67958	0.520229
		1.34083	-0.0309944	1.34083	-0.0419617	1.34042	0.0267029				1.34042	-0.0224113	1.34083	0.0710487				2.68083	0.742912	2.68125	0.518322
		1.34167	-0.023365	1.34167	-0.0462532	1.34125	0.0305176				1.34125	-0.0152588	1.34167	0.0562668				2.6825	0.708103	2.68292	0.515938
		1.3425	-0.0143051	1.3425	-0.0486374	1.34208	0.0290871				1.34208	-0.0128746	1.3425	0.0400543				2.68417	0.678539	2.68458	0.509739
		1.34333	-0.00810623	1.34333	-0.0486374	1.34292	0.0219345				1.34292	-0.017643	1.34333	0.0281334				2.68583	0.654697	2.68625	0.506401
		1.34417	-0.0038147	1.34417	-0.0443459	1.34375	0.0128746				1.34375	-0.0247955	1.34417	0.0224113				2.6875	0.638008	2.68792	0.508308
		1.345	-0.00333786	1.345	-0.0348091	1.34458	0.00762939				1.34458	-0.0290871	1.345	0.0228882				2.68917	0.621319	2.68958	0.515461
		1.34583	-0.00762939	1.34583	-0.0224113	1.34542	0.00429153				1.34542	-0.0314713	1.34583	0.0309944				2.69083	0.601768	2.69125	0.52309
		1.34667	-0.0152588	1.34667	-0.0119209	1.34625	0.00238419				1.34625	-0.0319481	1.34667	0.0433922				2.6925	0.578403	2.69292	0.527859
		1.3475	-0.0219345	1.3475	-0.00286102	1.34708	0.00286102				1.34708	-0.0252724	1.3475	0.0524521				2.69417	0.555515	2.69458	0.529766
		1.34833	-0.0252724	1.34833	0.00286102	1.34792	0.00953674				1.34792	-0.0133514	1.34833	0.0562668				2.69583	0.537872	2.69625	0.527382
		1.34917	-0.0271797	1.34917	0.00715256	1.34875	0.020504				1.34875	0	1.34917	0.0600815				2.6975	0.522614	2.69792	0.52166
		1.35	-0.0281334	1.35	0.00810623	1.34958	0.0267029				1.34958	0.0123978	1.35	0.0624657				2.69917	0.508308	2.69958	0.51403
		1.35083	-0.026226	1.35083	0.00572205	1.35042	0.0257492				1.35042	0.0209808	1.35083	0.061512				2.70083	0.49448	2.70125	0.508308
		1.35167	-0.0243187	1.35167	0.000476837	1.35125	0.0209808				1.35125	0.0228882	1.35167	0.0557899				2.7025	0.482559	2.70292	0.508308
		1.3525	-0.0228882	1.3525	-0.00905991	1.35208	0.0157356				1.35208	0.0195503	1.3525	0.0495911				2.70417	0.472069	2.70458	0.512123
		1.35333	-0.0209808	1.35333	-0.023365	1.35292	0.00905991				1.35292	0.017643	1.35333	0.0457764				2.70583	0.457764	2.70625	0.51403
		1.35417	-0.0152588	1.35417	-0.0391006	1.35375	-0.00286102				1.35375	0.0181198	1.35417	0.041008				2.7075	0.443459	2.70792	0.511646
		1.355	-0.00715256	1.355	-0.0505447	1.35458	-0.0171661				1.35458	0.014782	1.355	0.0362396				2.70917	0.433922	2.70958	0.504017
		1.35583	-0.000476837	1.35583	-0.0557899	1.35542	-0.0276566				1.35542	0.00762939	1.35583	0.0343323				2.71083	0.430107	2.71125	0.492096
		1.35667	0.000476837	1.35667	-0.0548363	1.35625	-0.0300407				1.35625	0.000953674	1.35667	0.038147				2.7125	0.4282	2.71292	0.477314
		1.3575	-0.00286102	1.3575	-0.0481606	1.35708	-0.0267029				1.35708	-0.00476837	1.3575	0.0476837				2.71417	0.424385	2.71458	0.464916
		1.35833	-0.00619888	1.35833	-0.0371933	1.35792	-0.0224113				1.35792	-0.0143051	1.35833	0.0591278				2.71583	0.421524	2.71625	0.459671
		1.35917	-0.0100136	1.35917	-0.0267029	1.35875	-0.0190735				1.35875	-0.0228882	1.35917	0.0696182				2.7175	0.41914	2.71792	0.461102
		1.36	-0.0157356	1.36	-0.0181198	1.35958	-0.0181198				1.35958	-0.026226	1.36	0.079155				2.71917	0.416756	2.71958	0.469208
		1.36083	-0.0195503	1.36083	-0.0119209	1.36042	-0.0185966				1.36042	-0.0224113	1.36083	0.0853539				2.72083	0.414848	2.72125	0.482082
		1.36167	-0.017643	1.36167	-0.00905991	1.36125	-0.0195503				1.36125	-0.0152588	1.36167	0.0853539				2.7225	0.417233	2.72292	0.497818
		1.3625	-0.0123978	1.3625	-0.0100136	1.36208	-0.0238419				1.36208	-0.00667572	1.3625	0.0796318				2.72417	0.422955	2.72458	0.511169
		1.36333	-0.0109673	1.36333	-0.0143051	1.36292	-0.0300407				1.36292	0.000476837	1.36333	0.0700951				2.72583	0.424862	2.72625	0.514507
		1.36417	-0.0143051	1.36417	-0.0195503	1.36375	-0.0343323				1.36375	0	1.36417	0.0629425				2.7275	0.422478	2.72792	0.511169
		1.365	-0.0181198	1.365	-0.0252724	1.36458	-0.0338554				1.36458	-0.00810623	1.365	0.0591278				2.72917	0.421047	2.72958	0.506878
		1.36583	-0.0214577	1.36583	-0.0300407	1.36542	-0.0324249				1.36542	-0.0185966	1.36583	0.0596046				2.73083	0.418186	2.73125	0.50354
		1.36667	-0.0267029	1.36667	-0.0309944	1.36625	-0.0348091				1.36625	-0.0238419	1.36667	0.0619888				2.7325	0.413418	2.73292	0.500202
		1.3675	-0.0329018	1.3675	-0.0305176	1.36708	-0.0400543				1.36708	-0.0252724	1.3675	0.0662804				2.73417	0.41008	2.73458	0.498772
		1.36833	-0.0329018	1.36833	-0.0319481	1.36792	-0.0414848				1.36792	-0.0271797	1.36833	0.0710487				2.73583	0.411987	2.73625	0.506401
		1.36917	-0.0286102	1.36917	-0.0343323	1.36875	-0.038147				1.36875	-0.0267029	1.36917	0.0686646				2.7375	0.422001	2.73792	0.519753
		1.37	-0.0271797	1.37	-0.0362396	1.36958	-0.0314713				1.36958	-0.020504	1.37	0.0572205				2.73917	0.431538	2.73958	0.526428
		1.37083	-0.0295639	1.37083	-0.0371933	1.37042	-0.0219345				1.37042	-0.0109673	1.37083	0.041008				2.74083	0.441074	2.74125	0.522614
		1.37167	-0.0319481	1.37167	-0.0395775	1.37125	-0.00858307				1.37125	-0.00190735	1.37167	0.0309944				2.7425	0.450611	2.74292	0.5126
		1.3725	-0.0371933	1.3725	-0.0433922	1.37208	0.00476837				1.37208	0.000476837	1.3725	0.0286102				2.74417	0.461102	2.74458	0.50211
		1.37333	-0.0481606	1.37333	-0.04673	1.37292	0.0128746				1.37292	0	1.37333	0.0305176				2.74583	0.469685	2.74625	0.489235
		1.37417	-0.0576973	1.37417	-0.0476837	1.37375	0.0143051				1.37375	-0.000476837	1.37417	0.0352859				2.7475	0.475883	2.74792	0.473022
		1.375	-0.0557899	1.375	-0.0472069	1.37458	0.0109673				1.37458	0.00143051	1.375	0.0462532				2.74917	0.480175	2.74958	0.457764
		1.37583	-0.0433922	1.37583	-0.0452995	1.37542	0.00333786				1.37542	0.00238419	1.37583	0.0591278				2.75083	0.483036	2.75125	0.449181
		1.37667	-0.0290871	1.37667	-0.0405312	1.37625	-0.00476837				1.37625	-0.000476837	1.37667	0.0634193				2.7525	0.486374	2.75292	0.449181
		1.3775	-0.014782	1.3775	-0.0324249	1.37708	-0.00667572				1.37708	-0.0038147	1.3775	0.0581741				2.75417	0.49305	2.75458	0.455856
		1.37833	0	1.37833	-0.0247955	1.37792	-0.00524521				1.37792	-0.0038147	1.37833	0.0491142				2.75583	0.504494	2.75625	0.466824
		1.37917	0.0109673	1.37917	-0.0195503	1.37875	-0.00429153				1.37875	-0.00143051	1.37917	0.0395775				2.7575	0.521183	2.75792	0.478268
		1.38	0.00953674	1.38	-0.0171661	1.37958	-0.00333786				1.37958	-0.00143051	1.38	0.0286102				2.75917	0.543118	2.75958	0.488281
		1.38083	-0.00286102	1.38083	-0.014782	1.38042	0				1.38042	-0.00143051	1.38083	0.0185966				2.76083	0.569344	2.76125	0.49448
		1.38167	-0.0152588	1.38167	-0.014782	1.38125	0.0038147				1.38125	0.00286102	1.38167	0.0143051				2.7625	0.597954	2.76292	0.494957
		1.3825	-0.023365	1.3825	-0.0157356	1.38208	0.00286102				1.38208	0.0123978	1.3825	0.0166893				2.76417	0.624657	2.76458	0.491142
		1.38333	-0.0271797	1.38333	-0.0152588	1.38292	-0.000953674				1.38292	0.0219345	1.38333	0.0224113				2.76583	0.644207	2.76625	0.484467
		1.38417	-0.0286102	1.38417	-0.0162125	1.38375	-0.00333786				1.38375	0.023365	1.38417	0.0286102				2.7675	0.654697	2.76792	0.479221
		1.385	-0.0252724	1.385	-0.0185966	1.38458	-0.00190735				1.38458	0.0143051	1.385	0.0333786				2.76917	0.66328	2.76958	0.47636
		1.38583	-0.0152588	1.38583	-0.0209808	1.38542	0.00476837				1.38542	-0.000476837	1.38583	0.0348091				2.77083	0.673771	2.77125	0.480652
		1.38667	-0.00333786	1.38667	-0.0181198	1.38625	0.014782				1.38625	-0.014782	1.38667	0.0357628				2.7725	0.687122	2.77292	0.486851
		1.3875	0.00190735	1.3875	-0.0119209	1.38708	0.0190735				1.38708	-0.023365	1.3875	0.0357628				2.77417	0.700474	2.77458	0.491619
		1.38833	-0.00429153	1.38833	-0.00619888	1.38792	0.0166893				1.38792	-0.0276566	1.38833	0.0338554				2.77583	0.715256	2.77625	0.493526
		1.38917	-0.0162125	1.38917	0.00238419	1.38875	0.0123978				1.38875	-0.026226	1.38917	0.0324249				2.7775	0.730038	2.77792	0.494003
		1.39	-0.0252724	1.39	0.0133514	1.38958	0.00667572				1.38958	-0.017643	1.39	0.0343323				2.77917	0.744343	2.77958	0.49448
		1.39083	-0.0305176	1.39083	0.0209808	1.39042	-0.0038147				1.39042	-0.0038147	1.39083	0.0395775				2.78083	0.757217	2.78125	0.494003
		1.39167	-0.0319481	1.39167	0.0195503	1.39125	-0.0171661				1.39125	0.00858307	1.39167	0.0424385				2.7825	0.771523	2.78292	0.494957
		1.3925	-0.026226	1.3925	0.0123978	1.39208	-0.0252724				1.39208	0.0143051	1.3925	0.041008				2.78417	0.786304	2.78458	0.495434
		1.39333	-0.0114441	1.39333	0.0100136	1.39292	-0.0247955				1.39292	0.0138283	1.39333	0.0352859				2.78583	0.799656	2.78625	0.495911
		1.39417	0.00476837	1.39417	0.0114441	1.39375	-0.0219345				1.39375	0.0104904	1.39417	0.0257492				2.7875	0.809669	2.78792	0.496864
		1.395	0.0157356	1.395	0.0133514	1.39458	-0.0171661				1.39458	0.00715256	1.395	0.0157356				2.78917	0.817776	2.78958	0.499249
		1.39583	0.0200272	1.39583	0.0133514	1.39542	-0.0100136				1.39542	0.0038147	1.39583	0.0100136				2.79083	0.823021	2.79125	0.504494
		1.39667	0.0200272	1.39667	0.014782	1.39625	-0.00333786				1.39625	0.00238419	1.39667	0.0133514				2.7925	0.823498	2.79292	0.512123
		1.3975	0.0166893	1.3975	0.0190735	1.39708	0.000476837				1.39708	0.00429153	1.3975	0.0224113				2.79417	0.82016	2.79458	0.520706
		1.39833	0.0152588	1.39833	0.0219345	1.39792	0.00286102				1.39792	0.00905991	1.39833	0.0300407				2.79583	0.818729	2.79625	0.526428
		1.39917	0.0166893	1.39917	0.0200272	1.39875	0.00810623				1.39875	0.0171661	1.39917	0.0338554				2.7975	0.821114	2.79792	0.526905
		1.4	0.0190735	1.4	0.0133514	1.39958	0.0138283				1.39958	0.023365	1.4	0.0362396				2.79917	0.827312	2.79958	0.525951
		1.40083	0.0157356	1.40083	0.00762939	1.40042	0.0181198				1.40042	0.023365	1.40083	0.0371933				2.80083	0.83065	2.80125	0.522614
		1.40167	0.00953674	1.40167	0.00572205	1.40125	0.020504				1.40125	0.0190735	1.40167	0.0367165				2.8025	0.827789	2.80292	0.514984
		1.4025	0.0038147	1.4025	0.00619888	1.40208	0.0224113				1.40208	0.014782	1.4025	0.0376701				2.80417	0.822067	2.80458	0.506878
		1.40333	-0.0038147	1.40333	0.00476837	1.40292	0.0209808				1.40292	0.0152588	1.40333	0.0448227				2.80583	0.818729	2.80625	0.506401
		1.40417	-0.0162125	1.40417	0.00143051	1.40375	0.0123978				1.40375	0.0171661	1.40417	0.0567436				2.8075	0.816822	2.80792	0.51403
		1.405	-0.0309944	1.405	-0.000476837	1.40458	0				1.40458	0.0185966	1.405	0.0677109				2.80917	0.810146	2.80958	0.524044
		1.40583	-0.0419617	1.40583	-0.00429153	1.40542	-0.0114441				1.40542	0.020504	1.40583	0.0724792				2.81083	0.80204	2.81125	0.532627
		1.40667	-0.0505447	1.40667	-0.0166893	1.40625	-0.0214577				1.40625	0.0224113	1.40667	0.0720024				2.8125	0.798225	2.81292	0.538349
		1.4075	-0.0619888	1.4075	-0.0400543	1.40708	-0.0309944				1.40708	0.020504	1.4075	0.067234				2.81417	0.798702	2.81458	0.54121
		1.40833	-0.0743866	1.40833	-0.067234	1.40792	-0.0333786				1.40792	0.0128746	1.40833	0.0596046				2.81583	0.795364	2.81625	0.538349
		1.40917	-0.0815392	1.40917	-0.0886917	1.40875	-0.0219345				1.40875	0.00190735	1.40917	0.0495911				2.8175	0.785828	2.81792	0.53072
		1.41	-0.0810623	1.41	-0.101566	1.40958	-0.00143051				1.40958	-0.00667572	1.41	0.0405312				2.81917	0.777245	2.81958	0.519753
		1.41083	-0.0767708	1.41083	-0.102997	1.41042	0.0166893				1.41042	-0.0109673	1.41083	0.0333786				2.82083	0.77486	2.82125	0.509262
		1.41167	-0.0715256	1.41167	-0.0953674	1.41125	0.0290871				1.41125	-0.0152588	1.41167	0.0267029				2.8225	0.776768	2.82292	0.503063
		1.4125	-0.067234	1.4125	-0.0824928	1.41208	0.0376701				1.41208	-0.0200272	1.4125	0.0219345				2.82417	0.784874	2.82458	0.50354
		1.41333	-0.0572205	1.41333	-0.0686646	1.41292	0.0419617				1.41292	-0.0228882	1.41333	0.0185966				2.82583	0.80061	2.82625	0.507355
		1.41417	-0.0424385	1.41417	-0.058651	1.41375	0.0362396				1.41375	-0.0224113	1.41417	0.0171661				2.8275	0.823021	2.82792	0.511646
		1.415	-0.0267029	1.415	-0.0534058	1.41458	0.0209808				1.41458	-0.0219345	1.415	0.017643				2.82917	0.849724	2.82958	0.516415
		1.41583	-0.017643	1.41583	-0.0534058	1.41542	0.00619888				1.41542	-0.0257492	1.41583	0.0185966				2.83083	0.876427	2.83125	0.52166
		1.41667	-0.0138283	1.41667	-0.0524521	1.41625	-0.00190735				1.41625	-0.0305176	1.41667	0.014782				2.8325	0.901699	2.83292	0.528336
		1.4175	-0.00619888	1.4175	-0.04673	1.41708	-0.00238419				1.41708	-0.0300407	1.4175	0.00429153				2.83417	0.926971	2.83458	0.535965
		1.41833	0.00286102	1.41833	-0.0376701	1.41792	0				1.41792	-0.0247955	1.41833	-0.00572205				2.83583	0.956535	2.83625	0.546932
		1.41917	0.00572205	1.41917	-0.0281334	1.41875	0.0038147				1.41875	-0.0195503	1.41917	-0.00953674				2.8375	0.992775	2.83792	0.559807
		1.42	-0.00143051	1.42	-0.0200272	1.41958	0.0104904				1.41958	-0.0157356	1.42	-0.0100136				2.83917	1.03569	2.83958	0.57745
		1.42083	-0.00953674	1.42083	-0.0171661	1.42042	0.0171661				1.42042	-0.00858307	1.42083	-0.0128746				2.84083	1.08528	2.84125	0.597
		1.42167	-0.0114441	1.42167	-0.0238419	1.42125	0.023365				1.42125	0.00190735	1.42167	-0.0157356				2.8425	1.14393	2.84292	0.615597
		1.4225	-0.0123978	1.4225	-0.0376701	1.42208	0.0267029				1.42208	0.0109673	1.4225	-0.0123978				2.84417	1.20878	2.84458	0.629425
		1.42333	-0.0185966	1.42333	-0.0548363	1.42292	0.0281334				1.42292	0.014782	1.42333	-0.00619888				2.84583	1.27792	2.84625	0.639439
		1.42417	-0.0276566	1.42417	-0.0724792	1.42375	0.0309944				1.42375	0.017643	1.42417	-0.00429153				2.8475	1.34897	2.84792	0.65136
		1.425	-0.0329018	1.425	-0.0872612	1.42458	0.0343323				1.42458	0.0214577	1.425	-0.00190735				2.84917	1.42574	2.84958	0.665665
		1.42583	-0.0348091	1.42583	-0.0953674	1.42542	0.0362396				1.42542	0.0238419	1.42583	0.00715256				2.85083	1.50919	2.85125	0.67997
		1.42667	-0.0348091	1.42667	-0.0915527	1.42625	0.0314713				1.42625	0.0185966	1.42667	0.0200272				2.8525	1.59836	2.85292	0.689983
		1.4275	-0.0314713	1.4275	-0.0801086	1.42708	0.0228882				1.42708	0.00667572	1.4275	0.0286102				2.85417	1.69516	2.85458	0.699997
		1.42833	-0.0252724	1.42833	-0.064373	1.42792	0.0128746				1.42792	-0.00953674	1.42833	0.0314713				2.85583	1.79815	2.85625	0.71764
		1.42917	-0.0214577	1.42917	-0.04673	1.42875	0.000476837				1.42875	-0.0267029	1.42917	0.0338554				2.8575	1.90592	2.85792	0.739098
		1.43	-0.0200272	1.43	-0.0314713	1.42958	-0.00953674				1.42958	-0.0414848	1.43	0.0367165				2.85917	2.01416	2.85958	0.758171
		1.43083	-0.0171661	1.43083	-0.0228882	1.43042	-0.0109673				1.43042	-0.0510216	1.43083	0.0405312				2.86083	2.12049	2.86125	0.77486
		1.43167	-0.0166893	1.43167	-0.0209808	1.43125	-0.00333786				1.43125	-0.0538826	1.43167	0.0457764				2.8625	2.22349	2.86292	0.793934
		1.4325	-0.0214577	1.4325	-0.0228882	1.43208	0.00572205				1.43208	-0.0514984	1.4325	0.0534058				2.86417	2.32649	2.86458	0.814915
		1.43333	-0.0314713	1.43333	-0.0271797	1.43292	0.0119209				1.43292	-0.0433922	1.43333	0.0624657				2.86583	2.43521	2.86625	0.829697
		1.43417	-0.0376701	1.43417	-0.0338554	1.43375	0.0209808				1.43375	-0.0309944	1.43417	0.0658035				2.8675	2.55013	2.86792	0.840187
		1.435	-0.0371933	1.435	-0.0400543	1.43458	0.0333786				1.43458	-0.0214577	1.435	0.0638962				2.86917	2.66647	2.86958	0.854969
		1.43583	-0.0357628	1.43583	-0.043869	1.43542	0.0448227				1.43542	-0.0157356	1.43583	0.058651				2.87083	2.78091	2.87125	0.877857
		1.43667	-0.0352859	1.43667	-0.0472069	1.43625	0.0495911				1.43625	-0.0104904	1.43667	0.0529289				2.8725	2.89011	2.87292	0.907898
		1.4375	-0.0324249	1.4375	-0.0500679	1.43708	0.0524521				1.43708	-0.00190735	1.4375	0.0472069				2.87417	2.98882	2.87458	0.9408
		1.43833	-0.0252724	1.43833	-0.0491142	1.43792	0.0572205				1.43792	0.00905991	1.43833	0.0424385				2.87583	3.07322	2.87625	0.972748
		1.43917	-0.0171661	1.43917	-0.0443459	1.43875	0.0619888				1.43875	0.0181198	1.43917	0.0433922				2.8775	3.14856	2.87792	0.998974
		1.44	-0.0123978	1.44	-0.0376701	1.43958	0.0600815				1.43958	0.0257492	1.44	0.0476837				2.87917	3.2196	2.87958	1.01614
		1.44083	-0.0104904	1.44083	-0.0295639	1.44042	0.0500679				1.44042	0.0309944	1.44083	0.0505447				2.88083	3.2897	2.88125	1.02663
		1.44167	-0.00810623	1.44167	-0.0185966	1.44125	0.0376701				1.44125	0.0290871	1.44167	0.0495911				2.8825	3.35979	2.88292	1.03426
		1.4425	-0.00572205	1.4425	-0.00524521	1.44208	0.026226				1.44208	0.0200272	1.4425	0.0510216				2.88417	3.42655	2.88458	1.03998
		1.44333	-0.00429153	1.44333	0.00476837	1.44292	0.0123978				1.44292	0.00667572	1.44333	0.0538826				2.88583	3.48806	2.88625	1.04523
		1.44417	-0.00476837	1.44417	0.00762939	1.44375	-0.00524521				1.44375	-0.00715256	1.44417	0.0534058				2.8875	3.54004	2.88792	1.05524
		1.445	-0.0038147	1.445	0.00333786	1.44458	-0.0200272				1.44458	-0.0152588	1.445	0.0491142				2.88917	3.58343	2.88958	1.06907
		1.44583	0.00143051	1.44583	-0.00667572	1.44542	-0.0247955				1.44542	-0.0152588	1.44583	0.0457764				2.89083	3.61633	2.89125	1.08337
		1.44667	0.00858307	1.44667	-0.020504	1.44625	-0.017643				1.44625	-0.00905991	1.44667	0.04673				2.8925	3.63827	2.89292	1.09339
		1.4475	0.0166893	1.4475	-0.0376701	1.44708	-0.00667572				1.44708	-0.00238419	1.4475	0.0510216				2.89417	3.65019	2.89458	1.09768
		1.44833	0.0238419	1.44833	-0.0553131	1.44792	0.0038147				1.44792	0.00429153	1.44833	0.0567436				2.89583	3.65591	2.89625	1.10054
		1.44917	0.0276566	1.44917	-0.0691414	1.44875	0.00953674				1.44875	0.0143051	1.44917	0.0648499				2.8975	3.65543	2.89792	1.10149
		1.45	0.026226	1.45	-0.0724792	1.44958	0.00905991				1.44958	0.0257492	1.45	0.0696182				2.89917	3.64542	2.89958	1.10292
		1.45083	0.020504	1.45083	-0.0629425	1.45042	0.00333786				1.45042	0.0348091	1.45083	0.0658035				2.90083	3.63016	2.90125	1.10197
		1.45167	0.0123978	1.45167	-0.0476837	1.45125	-0.00429153				1.45125	0.0400543	1.45167	0.0538826				2.9025	3.6149	2.90292	1.10054
		1.4525	0.000953674	1.4525	-0.0348091	1.45208	-0.00953674				1.45208	0.0433922	1.4525	0.0371933				2.90417	3.60107	2.90458	1.09911
		1.45333	-0.0143051	1.45333	-0.0257492	1.45292	-0.00810623				1.45292	0.0424385	1.45333	0.0195503				2.90583	3.58629	2.90625	1.10054
		1.45417	-0.0309944	1.45417	-0.017643	1.45375	0.00333786				1.45375	0.038147	1.45417	0.000953674				2.9075	3.57008	2.90792	1.10531
		1.455	-0.0433922	1.455	-0.0123978	1.45458	0.020504				1.45458	0.0290871	1.455	-0.0143051				2.90917	3.55482	2.90958	1.10865
		1.45583	-0.0538826	1.45583	-0.0157356	1.45542	0.0324249				1.45542	0.0166893	1.45583	-0.0195503				2.91083	3.53813	2.91125	1.11103
		1.45667	-0.0634193	1.45667	-0.0238419	1.45625	0.0338554				1.45625	0.00333786	1.45667	-0.0133514				2.9125	3.51715	2.91292	1.11151
		1.4575	-0.0677109	1.4575	-0.0267029	1.45708	0.0295639				1.45708	-0.00858307	1.4575	-0.000476837				2.91417	3.49188	2.91458	1.10912
		1.45833	-0.0638962	1.45833	-0.0228882	1.45792	0.0247955				1.45792	-0.017643	1.45833	0.0138283				2.91583	3.46565	2.91625	1.10292
		1.45917	-0.0553131	1.45917	-0.0181198	1.45875	0.0209808				1.45875	-0.0247955	1.45917	0.026226				2.9175	3.44181	2.91792	1.09434
		1.46	-0.04673	1.46	-0.0166893	1.45958	0.017643				1.45958	-0.0295639	1.46	0.0343323				2.91917	3.41558	2.91958	1.08767
		1.46083	-0.0362396	1.46083	-0.0157356	1.46042	0.0185966				1.46042	-0.0305176	1.46083	0.0352859				2.92083	3.38316	2.92125	1.08433
		1.46167	-0.0214577	1.46167	-0.0128746	1.46125	0.0276566				1.46125	-0.0247955	1.46167	0.0309944				2.9225	3.3474	2.92292	1.08337
		1.4625	-0.00858307	1.4625	-0.0133514	1.46208	0.0376701				1.46208	-0.0128746	1.4625	0.0252724				2.92417	3.31211	2.92458	1.08385
		1.46333	0.00190735	1.46333	-0.0171661	1.46292	0.0419617				1.46292	0.00143051	1.46333	0.0200272				2.92583	3.27969	2.92625	1.08671
		1.46417	0.0133514	1.46417	-0.0252724	1.46375	0.0367165				1.46375	0.0114441	1.46417	0.0166893				2.9275	3.2506	2.92792	1.0891
		1.465	0.0247955	1.465	-0.0357628	1.46458	0.0257492				1.46458	0.0123978	1.465	0.017643				2.92917	3.22866	2.92958	1.091
		1.46583	0.0281334	1.46583	-0.0472069	1.46542	0.0143051				1.46542	0.00858307	1.46583	0.0252724				2.93083	3.21865	2.93125	1.09053
		1.46667	0.023365	1.46667	-0.0591278	1.46625	0.0038147				1.46625	0.00619888	1.46667	0.0333786				2.9325	3.21817	2.93292	1.08862
		1.4675	0.0171661	1.4675	-0.0653267	1.46708	0.00143051				1.46708	0.00762939	1.4675	0.0357628				2.93417	3.22819	2.93458	1.08767
		1.46833	0.0100136	1.46833	-0.0648499	1.46792	0.00953674				1.46792	0.0100136	1.46833	0.0324249				2.93583	3.24726	2.93625	1.09005
		1.46917	0.000476837	1.46917	-0.0548363	1.46875	0.0209808				1.46875	0.0100136	1.46917	0.0309944				2.9375	3.2773	2.93792	1.09625
		1.47	-0.0114441	1.47	-0.0395775	1.46958	0.0290871				1.46958	0.0119209	1.47	0.0324249				2.93917	3.31831	2.93958	1.10769
		1.47083	-0.020504	1.47083	-0.0271797	1.47042	0.0300407				1.47042	0.0152588	1.47083	0.0309944				2.94083	3.37172	2.94125	1.12724
		1.47167	-0.0257492	1.47167	-0.0224113	1.47125	0.0271797				1.47125	0.0138283	1.47167	0.0252724				2.9425	3.43895	2.94292	1.15824
		1.4725	-0.0276566	1.4725	-0.0271797	1.47208	0.0214577				1.47208	0.00572205	1.4725	0.0195503				2.94417	3.52001	2.94458	1.19734
		1.47333	-0.0238419	1.47333	-0.0395775	1.47292	0.0157356				1.47292	-0.00524521	1.47333	0.0185966				2.94583	3.61586	2.94625	1.24216
		1.47417	-0.0114441	1.47417	-0.0557899	1.47375	0.0162125				1.47375	-0.00762939	1.47417	0.0200272				2.9475	3.72314	2.94792	1.29223
		1.475	0.00524521	1.475	-0.0691414	1.47458	0.0238419				1.47458	-0.00286102	1.475	0.023365				2.94917	3.84188	2.94958	1.34516
		1.47583	0.0190735	1.47583	-0.0762939	1.47542	0.0362396				1.47542	0.00286102	1.47583	0.0276566				2.95083	3.97825	2.95125	1.39904
		1.47667	0.0267029	1.47667	-0.0739098	1.47625	0.0495911				1.47625	0.00667572	1.47667	0.0338554				2.9525	4.13132	2.95292	1.45006
		1.4775	0.0276566	1.4775	-0.0619888	1.47708	0.0591278				1.47708	0.00953674	1.4775	0.038147				2.95417	4.29535	2.95458	1.50061
		1.47833	0.020504	1.47833	-0.0452995	1.47792	0.0619888				1.47792	0.0123978	1.47833	0.038147				2.95583	4.4632	2.95625	1.5502
		1.47917	0.00810623	1.47917	-0.0333786	1.47875	0.0576973				1.47875	0.0123978	1.47917	0.0333786				2.9575	4.632	2.95792	1.59836
		1.48	-0.00333786	1.48	-0.0290871	1.47958	0.0524521				1.47958	0.00858307	1.48	0.0276566				2.95917	4.80366	2.95958	1.64843
		1.48083	-0.00858307	1.48083	-0.0257492	1.48042	0.0500679				1.48042	0.00190735	1.48083	0.0267029				2.96083	4.97818	2.96125	1.70708
		1.48167	-0.0138283	1.48167	-0.0238419	1.48125	0.0486374				1.48125	-0.00286102	1.48167	0.0309944				2.9625	5.15795	2.96292	1.77717
		1.4825	-0.0200272	1.4825	-0.0267029	1.48208	0.0443459				1.48208	-0.0038147	1.4825	0.0391006				2.96417	5.34248	2.96458	1.85442
		1.48333	-0.0238419	1.48333	-0.0319481	1.48292	0.0362396				1.48292	-0.00524521	1.48333	0.0433922				2.96583	5.53465	2.96625	1.93548
		1.48417	-0.026226	1.48417	-0.0319481	1.48375	0.0267029				1.48375	-0.00810623	1.48417	0.0433922				2.9675	5.73683	2.96792	2.01941
		1.485	-0.0309944	1.485	-0.026226	1.48458	0.0190735				1.48458	-0.0128746	1.485	0.0395775				2.96917	5.94759	2.96958	2.10667
		1.48583	-0.0362396	1.48583	-0.0214577	1.48542	0.0123978				1.48542	-0.0157356	1.48583	0.0329018				2.97083	6.15454	2.97125	2.1925
		1.48667	-0.0367165	1.48667	-0.017643	1.48625	0.0038147				1.48625	-0.0171661	1.48667	0.0224113				2.9725	6.34766	2.97292	2.27118
		1.4875	-0.0352859	1.4875	-0.0104904	1.48708	-0.00238419				1.48708	-0.0166893	1.4875	0.0100136				2.97417	6.53219	2.97458	2.34556
		1.48833	-0.0343323	1.48833	-0.00333786	1.48792	-0.00143051				1.48792	-0.0157356	1.48833	0.00333786				2.97583	6.70958	2.97625	2.42424
		1.48917	-0.0295639	1.48917	-0.0038147	1.48875	0.00858307				1.48875	-0.014782	1.48917	0.00572205				2.9775	6.8779	2.97792	2.50578
		1.49	-0.0214577	1.49	-0.0114441	1.48958	0.0190735				1.48958	-0.0128746	1.49	0.0128746				2.97917	7.03144	2.97958	2.58303
		1.49083	-0.0143051	1.49083	-0.0185966	1.49042	0.0243187				1.49042	-0.00953674	1.49083	0.0195503				2.98083	7.17497	2.98125	2.65217
		1.49167	-0.00810623	1.49167	-0.0214577	1.49125	0.0238419				1.49125	-0.00667572	1.49167	0.0290871				2.9825	7.31373	2.98292	2.71845
		1.4925	0.00143051	1.4925	-0.0247955	1.49208	0.0209808				1.49208	-0.00429153	1.4925	0.0424385				2.98417	7.44104	2.98458	2.78139
		1.49333	0.0143051	1.49333	-0.026226	1.49292	0.017643				1.49292	-0.00238419	1.49333	0.0581741				2.98583	7.55501	2.98625	2.83527
		1.49417	0.0200272	1.49417	-0.0228882	1.49375	0.0133514				1.49375	-0.00143051	1.49417	0.0705719				2.9875	7.65657	2.98792	2.88391
		1.495	0.0152588	1.495	-0.0171661	1.49458	0.0114441				1.49458	-0.00286102	1.495	0.0748634				2.98917	7.74336	2.98958	2.93112
		1.49583	0.00429153	1.49583	-0.0157356	1.49542	0.0128746				1.49542	-0.00572205	1.49583	0.0715256				2.99083	7.81441	2.99125	2.97785
		1.49667	-0.00667572	1.49667	-0.0200272	1.49625	0.017643				1.49625	-0.00524521	1.49667	0.0648499				2.9925	7.86924	2.99292	3.02076
		1.4975	-0.0166893	1.4975	-0.0243187	1.49708	0.0224113				1.49708	-0.000953674	1.4975	0.0596046				2.99417	7.91502	2.99458	3.05891
		1.49833	-0.0267029	1.49833	-0.0271797	1.49792	0.0209808				1.49792	0.0038147	1.49833	0.0500679				2.99583	7.95174	2.99625	3.09324
		1.49917	-0.0348091	1.49917	-0.0305176	1.49875	0.0123978				1.49875	0.00953674	1.49917	0.0362396				2.9975	7.97796	2.99792	3.11804
		1.5	-0.0333786	1.5	-0.0352859	1.49958	0.00190735				1.49958	0.0157356	1.5	0.0276566				2.99917	7.99656	2.99958	3.13234
		1.50083	-0.023365	1.50083	-0.0386238	1.50042	-0.00286102				1.50042	0.020504	1.50083	0.0281334				3.00083	8.00562	3.00125	3.14045
		1.50167	-0.0123978	1.50167	-0.0400543	1.50125	-0.00143051				1.50125	0.0185966	1.50167	0.0319481				3.0025	8.00276	3.00292	3.14808
		1.5025	-0.00762939	1.5025	-0.041008	1.50208	0.00429153				1.50208	0.0100136	1.5025	0.0333786				3.00417	7.98368	3.00458	3.15523
		1.50333	-0.00953674	1.50333	-0.041008	1.50292	0.0128746				1.50292	0.00476837	1.50333	0.0348091				3.00583	7.95126	3.00625	3.15905
		1.50417	-0.0123978	1.50417	-0.0391006	1.50375	0.0228882				1.50375	0.00762939	1.50417	0.0405312				3.0075	7.90596	3.00792	3.15762
		1.505	-0.0157356	1.505	-0.0367165	1.50458	0.0290871				1.50458	0.0138283	1.505	0.0457764				3.00917	7.84826	3.00958	3.15571
		1.50583	-0.0200272	1.50583	-0.0324249	1.50542	0.0290871				1.50542	0.0214577	1.50583	0.0481606				3.01083	7.78246	3.01125	3.15046
		1.50667	-0.0267029	1.50667	-0.0252724	1.50625	0.0257492				1.50625	0.0309944	1.50667	0.0486374				3.0125	7.71284	3.01292	3.13807
		1.5075	-0.0333786	1.5075	-0.0181198	1.50708	0.0200272				1.50708	0.0395775	1.5075	0.0476837				3.01417	7.64132	3.01458	3.11804
		1.50833	-0.0362396	1.50833	-0.0143051	1.50792	0.0128746				1.50792	0.0405312	1.50833	0.0481606				3.01583	7.56407	3.01625	3.09229
		1.50917	-0.0367165	1.50917	-0.0128746	1.50875	0.00667572				1.50875	0.0300407	1.50917	0.0514984				3.0175	7.47919	3.01792	3.06702
		1.51	-0.0338554	1.51	-0.00810623	1.50958	0.00333786				1.50958	0.0166893	1.51	0.0572205				3.01917	7.38382	3.01958	3.04174
		1.51083	-0.0290871	1.51083	-0.00238419	1.51042	0.00238419				1.51042	0.00476837	1.51083	0.058651				3.02083	7.27654	3.02125	3.01552
		1.51167	-0.0214577	1.51167	-0.00190735	1.51125	0.000953674				1.51125	-0.00572205	1.51167	0.0562668				3.0225	7.15399	3.02292	2.98595
		1.5125	-0.0119209	1.5125	-0.00619888	1.51208	0.000476837				1.51208	-0.0152588	1.5125	0.0529289				3.02417	7.01666	3.02458	2.95448
		1.51333	-0.0038147	1.51333	-0.0123978	1.51292	0.00143051				1.51292	-0.0228882	1.51333	0.0476837				3.02583	6.87075	3.02625	2.92349
		1.51417	0.00143051	1.51417	-0.017643	1.51375	-0.000476837				1.51375	-0.0286102	1.51417	0.0405312				3.0275	6.72102	3.02792	2.89011
		1.515	0.00190735	1.515	-0.0267029	1.51458	-0.00810623				1.51458	-0.0324249	1.515	0.0329018				3.02917	6.57368	3.02958	2.85339
		1.51583	0.000953674	1.51583	-0.0376701	1.51542	-0.0190735				1.51542	-0.0324249	1.51583	0.0300407				3.03083	6.42872	3.03125	2.81048
		1.51667	-0.000953674	1.51667	-0.0433922	1.51625	-0.0290871				1.51625	-0.0281334	1.51667	0.0286102				3.0325	6.28662	3.03292	2.76375
		1.5175	-0.00333786	1.5175	-0.0414848	1.51708	-0.0362396				1.51708	-0.0228882	1.5175	0.0252724				3.03417	6.14357	3.03458	2.71606
		1.51833	-0.00667572	1.51833	-0.0371933	1.51792	-0.0391006				1.51792	-0.0162125	1.51833	0.0247955				3.03583	5.99861	3.03625	2.66933
		1.51917	-0.0123978	1.51917	-0.0357628	1.51875	-0.0376701				1.51875	-0.00572205	1.51917	0.0295639				3.0375	5.84793	3.03792	2.62213
		1.52	-0.0162125	1.52	-0.0357628	1.51958	-0.0290871				1.51958	0.00762939	1.52	0.0367165				3.03917	5.69201	3.03958	2.57349
		1.52083	-0.0157356	1.52083	-0.0343323	1.52042	-0.0181198				1.52042	0.017643	1.52083	0.0414848				3.04083	5.53131	3.04125	2.52438
		1.52167	-0.0114441	1.52167	-0.0376701	1.52125	-0.00619888				1.52125	0.0214577	1.52167	0.0491142				3.0425	5.36966	3.04292	2.47574
		1.5225	-0.00858307	1.5225	-0.0481606	1.52208	0.00667572				1.52208	0.0200272	1.5225	0.0629425				3.04417	5.21088	3.04458	2.42758
		1.52333	-0.00905991	1.52333	-0.0596046	1.52292	0.017643				1.52292	0.0157356	1.52333	0.0743866				3.04583	5.05447	3.04625	2.37942
		1.52417	-0.0104904	1.52417	-0.0629425	1.52375	0.0252724				1.52375	0.00953674	1.52417	0.0748634				3.0475	4.90284	3.04792	2.32983
		1.525	-0.0128746	1.525	-0.0600815	1.52458	0.0295639				1.52458	0.00238419	1.525	0.0677109				3.04917	4.75645	3.04958	2.28167
		1.52583	-0.0190735	1.52583	-0.0572205	1.52542	0.0348091				1.52542	-0.00572205	1.52583	0.0605583				3.05083	4.61674	3.05125	2.23494
		1.52667	-0.0295639	1.52667	-0.0548363	1.52625	0.0362396				1.52625	-0.0138283	1.52667	0.0529289				3.0525	4.48132	3.05292	2.19059
		1.5275	-0.0400543	1.5275	-0.0457764	1.52708	0.0305176				1.52708	-0.0190735	1.5275	0.0448227				3.05417	4.3478	3.05458	2.14672
		1.52833	-0.04673	1.52833	-0.0352859	1.52792	0.0200272				1.52792	-0.0228882	1.52833	0.0376701				3.05583	4.21333	3.05625	2.10142
		1.52917	-0.0519753	1.52917	-0.0319481	1.52875	0.0100136				1.52875	-0.0238419	1.52917	0.0338554				3.0575	4.08125	3.05792	2.0566
		1.53	-0.0567436	1.53	-0.0357628	1.52958	0.0038147				1.52958	-0.023365	1.53	0.0343323				3.05917	3.95298	3.05958	2.00987
		1.53083	-0.0572205	1.53083	-0.0371933	1.53042	-0.000953674				1.53042	-0.0243187	1.53083	0.0362396				3.06083	3.82805	3.06125	1.96218
		1.53167	-0.0519753	1.53167	-0.0319481	1.53125	-0.00286102				1.53125	-0.0295639	1.53167	0.0386238				3.0625	3.70359	3.06292	1.91545
		1.5325	-0.0419617	1.5325	-0.0267029	1.53208	-0.000476837				1.53208	-0.0376701	1.5325	0.0362396				3.06417	3.58391	3.06458	1.87063
		1.53333	-0.0276566	1.53333	-0.023365	1.53292	0.00953674				1.53292	-0.0424385	1.53333	0.0329018				3.06583	3.47328	3.06625	1.82724
		1.53417	-0.00715256	1.53417	-0.0171661	1.53375	0.0214577				1.53375	-0.043869	1.53417	0.0319481				3.0675	3.3679	3.06792	1.78337
		1.535	0.014782	1.535	-0.00810623	1.53458	0.0271797				1.53458	-0.0414848	1.535	0.0314713				3.06917	3.26061	3.06958	1.74093
		1.53583	0.0305176	1.53583	-0.00476837	1.53542	0.0281334				1.53542	-0.0329018	1.53583	0.0290871				3.07083	3.15094	3.07125	1.69802
		1.53667	0.038147	1.53667	-0.00667572	1.53625	0.0267029				1.53625	-0.0181198	1.53667	0.0238419				3.0725	3.04174	3.07292	1.65558
		1.5375	0.0386238	1.5375	-0.0138283	1.53708	0.0257492				1.53708	-0.00286102	1.5375	0.0190735				3.07417	2.93493	3.07458	1.61219
		1.53833	0.0333786	1.53833	-0.0257492	1.53792	0.0224113				1.53792	0.00476837	1.53833	0.0152588				3.07583	2.82907	3.07625	1.57118
		1.53917	0.0190735	1.53917	-0.0424385	1.53875	0.0171661				1.53875	0.0038147	1.53917	0.0157356				3.0775	2.7256	3.07792	1.53399
		1.54	0.00190735	1.54	-0.058651	1.53958	0.0143051				1.53958	0.00143051	1.54	0.0243187				3.07917	2.63166	3.07958	1.49918
		1.54083	-0.00858307	1.54083	-0.0705719	1.54042	0.0109673				1.54042	0.000953674	1.54083	0.0357628				3.08083	2.54631	3.08125	1.46484
		1.54167	-0.0119209	1.54167	-0.0801086	1.54125	0.00524521				1.54125	-0.000476837	1.54167	0.043869				3.0825	2.46906	3.08292	1.4329
		1.5425	-0.0143051	1.5425	-0.0858307	1.54208	0				1.54208	-0.00190735	1.5425	0.0491142				3.08417	2.39325	3.08458	1.40381
		1.54333	-0.0166893	1.54333	-0.0844002	1.54292	-0.00238419				1.54292	0.000953674	1.54333	0.0538826				3.08583	2.31647	3.08625	1.37568
		1.54417	-0.0162125	1.54417	-0.0767708	1.54375	-0.000476837				1.54375	0.00715256	1.54417	0.0557899				3.0875	2.23827	3.08792	1.34659
		1.545	-0.0143051	1.545	-0.0658035	1.54458	0.00238419				1.54458	0.00762939	1.545	0.0510216				3.08917	2.15816	3.08958	1.32084
		1.54583	-0.020504	1.54583	-0.0538826	1.54542	0.00429153				1.54542	0.000476837	1.54583	0.0429153				3.09083	2.08092	3.09125	1.30081
		1.54667	-0.0324249	1.54667	-0.0405312	1.54625	0.00810623				1.54625	-0.00667572	1.54667	0.0376701				3.0925	2.00653	3.09292	1.28222
		1.5475	-0.041008	1.5475	-0.0295639	1.54708	0.0123978				1.54708	-0.00619888	1.5475	0.0357628				3.09417	1.9412	3.09458	1.26362
		1.54833	-0.0433922	1.54833	-0.023365	1.54792	0.0152588				1.54792	-0.00286102	1.54833	0.0352859				3.09583	1.88541	3.09625	1.24311
		1.54917	-0.0433922	1.54917	-0.0228882	1.54875	0.0143051				1.54875	-0.00143051	1.54917	0.0362396				3.0975	1.83439	3.09792	1.22452
		1.55	-0.0424385	1.55	-0.026226	1.54958	0.014782				1.54958	-0.00190735	1.55	0.041008				3.09917	1.78623	3.09958	1.20258
		1.55083	-0.0357628	1.55083	-0.0290871	1.55042	0.0200272				1.55042	-0.000953674	1.55083	0.0491142				3.10083	1.7395	3.10125	1.17493
		1.55167	-0.0243187	1.55167	-0.0295639	1.55125	0.0290871				1.55125	-0.00190735	1.55167	0.058651				3.1025	1.69468	3.10292	1.14346
		1.5525	-0.0162125	1.5525	-0.0267029	1.55208	0.0376701				1.55208	-0.00619888	1.5525	0.0648499				3.10417	1.64557	3.10458	1.11341
		1.55333	-0.0143051	1.55333	-0.0214577	1.55292	0.0419617				1.55292	-0.0123978	1.55333	0.0653267				3.10583	1.59216	3.10625	1.08767
		1.55417	-0.0152588	1.55417	-0.014782	1.55375	0.0448227				1.55375	-0.0181198	1.55417	0.0600815				3.1075	1.53875	3.10792	1.0643
		1.555	-0.0152588	1.555	-0.0109673	1.55458	0.0495911				1.55458	-0.0214577	1.555	0.0534058				3.10917	1.49202	3.10958	1.0438
		1.55583	-0.0181198	1.55583	-0.0162125	1.55542	0.0553131				1.55542	-0.0247955	1.55583	0.0486374				3.11083	1.45102	3.11125	1.02568
		1.55667	-0.0228882	1.55667	-0.0295639	1.55625	0.0557899				1.55625	-0.0267029	1.55667	0.0462532				3.1125	1.41048	3.11292	1.00899
		1.5575	-0.0247955	1.5575	-0.0491142	1.55708	0.0486374				1.55708	-0.0252724	1.5575	0.043869				3.11417	1.36995	3.11458	0.989437
		1.55833	-0.023365	1.55833	-0.0686646	1.55792	0.038147				1.55792	-0.0219345	1.55833	0.0386238				3.11583	1.32799	3.11625	0.968933
		1.55917	-0.0219345	1.55917	-0.0844002	1.55875	0.0252724				1.55875	-0.0185966	1.55917	0.0319481				3.1175	1.28555	3.11792	0.948906
		1.56	-0.0243187	1.56	-0.0915527	1.55958	0.0109673				1.55958	-0.0171661	1.56	0.026226				3.11917	1.24073	3.11958	0.930309
		1.56083	-0.0267029	1.56083	-0.0896454	1.56042	-0.000953674				1.56042	-0.014782	1.56083	0.020504				3.12083	1.19734	3.12125	0.911713
		1.56167	-0.0286102	1.56167	-0.0815392	1.56125	-0.00715256				1.56125	-0.0109673	1.56167	0.0119209				3.1225	1.16348	3.12292	0.892639
		1.5625	-0.0290871	1.5625	-0.0658035	1.56208	-0.00762939				1.56208	-0.00858307	1.5625	0.00429153				3.12417	1.14012	3.12458	0.876904
		1.56333	-0.0276566	1.56333	-0.04673	1.56292	-0.00333786				1.56292	-0.00762939	1.56333	0.00190735				3.12583	1.12247	3.12625	0.861645
		1.56417	-0.0219345	1.56417	-0.0290871	1.56375	0.00476837				1.56375	-0.00476837	1.56417	0.00667572				3.1275	1.10197	3.12792	0.84734
		1.565	-0.0128746	1.565	-0.0162125	1.56458	0.0157356				1.56458	0.000953674	1.565	0.0152588				3.12917	1.07861	3.12958	0.833511
		1.56583	-0.00715256	1.56583	-0.00858307	1.56542	0.0238419				1.56542	0.0038147	1.56583	0.0252724				3.13083	1.05286	3.13125	0.821114
		1.56667	-0.00524521	1.56667	-0.00715256	1.56625	0.0286102				1.56625	0.00238419	1.56667	0.0376701				3.1325	1.02091	3.13292	0.8111
		1.5675	-0.0038147	1.5675	-0.014782	1.56708	0.0319481				1.56708	-0.00143051	1.5675	0.0524521				3.13417	0.984669	3.13458	0.799179
		1.56833	-0.000953674	1.56833	-0.0281334	1.56792	0.0348091				1.56792	-0.00190735	1.56833	0.0653267				3.13583	0.952721	3.13625	0.787258
		1.56917	0.000476837	1.56917	-0.038147	1.56875	0.0343323				1.56875	0.000476837	1.56917	0.0696182				3.1375	0.934124	3.13792	0.772953
		1.57	0	1.57	-0.041008	1.56958	0.0286102				1.56958	0.00429153	1.57	0.0634193				3.13917	0.920773	3.13958	0.756741
		1.57083	0.00143051	1.57083	-0.0395775	1.57042	0.0224113				1.57042	0.00858307	1.57083	0.0514984				3.14083	0.905514	3.14125	0.742435
		1.57167	0.00715256	1.57167	-0.038147	1.57125	0.0185966				1.57125	0.0114441	1.57167	0.0419617				3.1425	0.889301	3.14292	0.733852
		1.5725	0.0162125	1.5725	-0.0357628	1.57208	0.017643				1.57208	0.0143051	1.5725	0.0386238				3.14417	0.874996	3.14458	0.734329
		1.57333	0.0224113	1.57333	-0.0352859	1.57292	0.020504				1.57292	0.0166893	1.57333	0.0424385				3.14583	0.861168	3.14625	0.736237
		1.57417	0.0219345	1.57417	-0.041008	1.57375	0.0300407				1.57375	0.0166893	1.57417	0.0510216				3.1475	0.845909	3.14792	0.735283
		1.575	0.0181198	1.575	-0.0514984	1.57458	0.0448227				1.57458	0.0109673	1.575	0.0605583				3.14917	0.833511	3.14958	0.731945
		1.57583	0.0133514	1.57583	-0.058651	1.57542	0.0572205				1.57542	0.0038147	1.57583	0.0681877				3.15083	0.826836	3.15125	0.729084
		1.57667	0.00810623	1.57667	-0.0557899	1.57625	0.061512				1.57625	0.000476837	1.57667	0.0691414				3.1525	0.823021	3.15292	0.724316
		1.5775	-0.00143051	1.5775	-0.0476837	1.57708	0.058651				1.57708	0.00238419	1.5775	0.0648499				3.15417	0.814438	3.15458	0.715256
		1.57833	-0.0128746	1.57833	-0.0376701	1.57792	0.0491142				1.57792	0.00476837	1.57833	0.0557899				3.15583	0.795841	3.15625	0.706196
		1.57917	-0.0181198	1.57917	-0.0286102	1.57875	0.0333786				1.57875	0.00905991	1.57917	0.0448227				3.1575	0.770569	3.15792	0.699997
		1.58	-0.017643	1.58	-0.0200272	1.57958	0.0143051				1.57958	0.0185966	1.58	0.0371933				3.15917	0.742912	3.15958	0.693321
		1.58083	-0.0143051	1.58083	-0.0128746	1.58042	-0.0038147				1.58042	0.0300407	1.58083	0.0338554				3.16083	0.716209	3.16125	0.683784
		1.58167	-0.0143051	1.58167	-0.0119209	1.58125	-0.0166893				1.58125	0.0352859	1.58167	0.0333786				3.1625	0.690937	3.16292	0.671864
		1.5825	-0.0185966	1.5825	-0.017643	1.58208	-0.0228882				1.58208	0.0357628	1.5825	0.0333786				3.16417	0.673294	3.16458	0.660896
		1.58333	-0.0224113	1.58333	-0.026226	1.58292	-0.0238419				1.58292	0.0367165	1.58333	0.0324249				3.16583	0.667572	3.16625	0.650406
		1.58417	-0.0224113	1.58417	-0.0352859	1.58375	-0.0214577				1.58375	0.0362396	1.58417	0.0343323				3.1675	0.671864	3.16792	0.644207
		1.585	-0.0181198	1.585	-0.0424385	1.58458	-0.0190735				1.58458	0.0319481	1.585	0.0386238				3.16917	0.680923	3.16958	0.648022
		1.58583	-0.0143051	1.58583	-0.0481606	1.58542	-0.0171661				1.58542	0.0276566	1.58583	0.0452995				3.17083	0.69046	3.17125	0.661373
		1.58667	-0.0104904	1.58667	-0.0543594	1.58625	-0.0152588				1.58625	0.0281334	1.58667	0.0543594				3.1725	0.697613	3.17292	0.674725
		1.5875	-0.00333786	1.5875	-0.0591278	1.58708	-0.0171661				1.58708	0.0319481	1.5875	0.064373				3.17417	0.702381	3.17458	0.680447
		1.58833	0.00572205	1.58833	-0.061512	1.58792	-0.0224113				1.58792	0.0333786	1.58833	0.0729561				3.17583	0.704765	3.17625	0.682354
		1.58917	0.00953674	1.58917	-0.0572205	1.58875	-0.0281334				1.58875	0.0314713	1.58917	0.0762939				3.1775	0.706673	3.17792	0.686169
		1.59	0.00333786	1.59	-0.0500679	1.58958	-0.0271797				1.58958	0.0267029	1.59	0.0729561				3.17917	0.705719	3.17958	0.688553
		1.59083	-0.00524521	1.59083	-0.0424385	1.59042	-0.0190735				1.59042	0.0200272	1.59083	0.0634193				3.18083	0.704765	3.18125	0.685215
		1.59167	-0.00905991	1.59167	-0.0324249	1.59125	-0.00905991				1.59125	0.0133514	1.59167	0.0510216				3.1825	0.707626	3.18292	0.678062
		1.5925	-0.00858307	1.5925	-0.0190735	1.59208	0.000476837				1.59208	0.00429153	1.5925	0.0414848				3.18417	0.712872	3.18458	0.671864
		1.59333	-0.00619888	1.59333	-0.00762939	1.59292	0.00858307				1.59292	-0.00715256	1.59333	0.038147				3.18583	0.717163	3.18625	0.667572
		1.59417	-0.00143051	1.59417	-0.00619888	1.59375	0.0133514				1.59375	-0.0181198	1.59417	0.0391006				3.1875	0.717163	3.18792	0.661373
		1.595	0.0038147	1.595	-0.0109673	1.59458	0.0123978				1.59458	-0.0257492	1.595	0.0405312				3.18917	0.715733	3.18958	0.652313
		1.59583	0.00810623	1.59583	-0.0166893	1.59542	0.00810623				1.59542	-0.0290871	1.59583	0.0443459				3.19083	0.714779	3.19125	0.642776
		1.59667	0.00858307	1.59667	-0.0224113	1.59625	0.00524521				1.59625	-0.0309944	1.59667	0.0505447				3.1925	0.712395	3.19292	0.639439
		1.5975	0.00524521	1.5975	-0.0276566	1.59708	0.0104904				1.59708	-0.0333786	1.5975	0.0557899				3.19417	0.707626	3.19458	0.6423
		1.59833	-0.00143051	1.59833	-0.0290871	1.59792	0.0200272				1.59792	-0.0352859	1.59833	0.0605583				3.19583	0.705242	3.19625	0.645638
		1.59917	-0.00762939	1.59917	-0.0228882	1.59875	0.0300407				1.59875	-0.0329018	1.59917	0.0681877				3.1975	0.708103	3.19792	0.647068
		1.6	-0.00953674	1.6	-0.017643	1.59958	0.0333786				1.59958	-0.0214577	1.6	0.0786781				3.19917	0.712395	3.19958	0.645161
		1.60083	-0.00572205	1.60083	-0.0200272	1.60042	0.0295639				1.60042	-0.00429153	1.60083	0.0858307				3.20083	0.716686	3.20125	0.64373
		1.60167	0.000476837	1.60167	-0.0271797	1.60125	0.0185966				1.60125	0.014782	1.60167	0.0915527				3.2025	0.720978	3.20292	0.641823
		1.6025	0.0038147	1.6025	-0.0309944	1.60208	0.00143051				1.60208	0.0305176	1.6025	0.0963211				3.20417	0.7267	3.20458	0.641823
		1.60333	0.00286102	1.60333	-0.0305176	1.60292	-0.0166893				1.60292	0.0433922	1.60333	0.0958443				3.20583	0.730038	3.20625	0.64373
		1.60417	-0.00238419	1.60417	-0.0286102	1.60375	-0.0305176				1.60375	0.0534058	1.60417	0.0863075				3.2075	0.730038	3.20792	0.643253
		1.605	-0.00858307	1.605	-0.0247955	1.60458	-0.0352859				1.60458	0.0581741	1.605	0.0734329				3.20917	0.730991	3.20958	0.641823
		1.60583	-0.014782	1.60583	-0.0181198	1.60542	-0.0343323				1.60542	0.0581741	1.60583	0.0624657				3.21083	0.736237	3.21125	0.646114
		1.60667	-0.0195503	1.60667	-0.0114441	1.60625	-0.0276566				1.60625	0.0529289	1.60667	0.0543594				3.2125	0.746727	3.21292	0.657082
		1.6075	-0.0228882	1.6075	-0.0100136	1.60708	-0.0162125				1.60708	0.0457764	1.6075	0.0486374				3.21417	0.759602	3.21458	0.67234
		1.60833	-0.0243187	1.60833	-0.0128746	1.60792	-0.00238419				1.60792	0.0400543	1.60833	0.04673				3.21583	0.771523	3.21625	0.688076
		1.60917	-0.0247955	1.60917	-0.0166893	1.60875	0.0114441				1.60875	0.0357628	1.60917	0.0481606				3.2175	0.781059	3.21792	0.703335
		1.61	-0.0252724	1.61	-0.0200272	1.60958	0.0219345				1.60958	0.0314713	1.61	0.0476837				3.21917	0.786781	3.21958	0.714779
		1.61083	-0.0257492	1.61083	-0.0228882	1.61042	0.0286102				1.61042	0.0276566	1.61083	0.0457764				3.22083	0.789165	3.22125	0.718594
		1.61167	-0.0238419	1.61167	-0.0252724	1.61125	0.0295639				1.61125	0.0290871	1.61167	0.0476837				3.2225	0.788689	3.22292	0.715256
		1.6125	-0.0166893	1.6125	-0.0271797	1.61208	0.0238419				1.61208	0.0371933	1.6125	0.0519753				3.22417	0.787735	3.22458	0.706673
		1.61333	-0.00953674	1.61333	-0.0290871	1.61292	0.0166893				1.61292	0.0452995	1.61333	0.0548363				3.22583	0.788212	3.22625	0.697613
		1.61417	-0.00762939	1.61417	-0.0333786	1.61375	0.0104904				1.61375	0.0500679	1.61417	0.0557899				3.2275	0.79155	3.22792	0.693321
		1.615	-0.0138283	1.615	-0.0405312	1.61458	0.00572205				1.61458	0.0486374	1.615	0.0576973				3.22917	0.798225	3.22958	0.696659
		1.61583	-0.026226	1.61583	-0.0495911	1.61542	0.00524521				1.61542	0.0448227	1.61583	0.058651				3.23083	0.80204	3.23125	0.705719
		1.61667	-0.0400543	1.61667	-0.0591278	1.61625	0.0104904				1.61625	0.0400543	1.61667	0.0543594				3.2325	0.799179	3.23292	0.71764
		1.6175	-0.0524521	1.6175	-0.0681877	1.61708	0.0200272				1.61708	0.0367165	1.6175	0.0481606				3.23417	0.790119	3.23458	0.729561
		1.61833	-0.0553131	1.61833	-0.0748634	1.61792	0.0243187				1.61792	0.0357628	1.61833	0.0433922				3.23583	0.781059	3.23625	0.738621
		1.61917	-0.0443459	1.61917	-0.0729561	1.61875	0.0190735				1.61875	0.0348091	1.61917	0.0429153				3.2375	0.776291	3.23792	0.740528
		1.62	-0.0243187	1.62	-0.0624657	1.61958	0.00858307				1.61958	0.0324249	1.62	0.043869				3.23917	0.771046	3.23958	0.738144
		1.62083	-0.00429153	1.62083	-0.0505447	1.62042	-0.00238419				1.62042	0.0286102	1.62083	0.0448227				3.24083	0.766754	3.24125	0.733852
		1.62167	0.0100136	1.62167	-0.0414848	1.62125	-0.0109673				1.62125	0.0243187	1.62167	0.0424385				3.2425	0.766277	3.24292	0.729561
		1.6225	0.017643	1.6225	-0.0333786	1.62208	-0.0195503				1.62208	0.0214577	1.6225	0.0367165				3.24417	0.77343	3.24458	0.724792
		1.62333	0.0162125	1.62333	-0.0257492	1.62292	-0.0252724				1.62292	0.0181198	1.62333	0.026226				3.24583	0.782013	3.24625	0.723839
		1.62417	0.00619888	1.62417	-0.0228882	1.62375	-0.0267029				1.62375	0.0166893	1.62417	0.0138283				3.2475	0.783443	3.24792	0.731468
		1.625	-0.00715256	1.625	-0.0247955	1.62458	-0.0247955				1.62458	0.0171661	1.625	0.00762939				3.24917	0.780106	3.24958	0.74482
		1.62583	-0.020504	1.62583	-0.0271797	1.62542	-0.0224113				1.62542	0.0157356	1.62583	0.00810623				3.25083	0.778198	3.25125	0.758648
		1.62667	-0.0314713	1.62667	-0.0271797	1.62625	-0.0195503				1.62625	0.00858307	1.62667	0.0119209				3.2525	0.775814	3.25292	0.768185
		1.6275	-0.0371933	1.6275	-0.026226	1.62708	-0.0133514				1.62708	-0.00286102	1.6275	0.0143051				3.25417	0.766754	3.25458	0.773907
		1.62833	-0.0367165	1.62833	-0.0243187	1.62792	-0.00715256				1.62792	-0.0109673	1.62833	0.0195503				3.25583	0.752449	3.25625	0.774384
		1.62917	-0.0333786	1.62917	-0.0228882	1.62875	-0.00476837				1.62875	-0.0123978	1.62917	0.0309944				3.2575	0.741005	3.25792	0.769138
		1.63	-0.0281334	1.63	-0.0252724	1.62958	-0.00762939				1.62958	-0.00619888	1.63	0.0424385				3.25917	0.733852	3.25958	0.761986
		1.63083	-0.0181198	1.63083	-0.0290871	1.63042	-0.0119209				1.63042	0.00762939	1.63083	0.0500679				3.26083	0.72813	3.26125	0.75531
		1.63167	-0.00524521	1.63167	-0.0295639	1.63125	-0.014782				1.63125	0.0276566	1.63167	0.0557899				3.2625	0.721931	3.26292	0.750542
		1.6325	0.0038147	1.6325	-0.0267029	1.63208	-0.0152588				1.63208	0.0476837	1.6325	0.0624657				3.26417	0.714779	3.26458	0.748158
		1.63333	0.00858307	1.63333	-0.026226	1.63292	-0.0123978				1.63292	0.064373	1.63333	0.0686646				3.26583	0.706196	3.26625	0.747204
		1.63417	0.0114441	1.63417	-0.0305176	1.63375	-0.000953674				1.63375	0.0743866	1.63417	0.0710487				3.2675	0.695229	3.26792	0.750542
		1.635	0.0138283	1.635	-0.0352859	1.63458	0.0190735				1.63458	0.0729561	1.635	0.0705719				3.26917	0.684261	3.26958	0.752926
		1.63583	0.0114441	1.63583	-0.0414848	1.63542	0.041008				1.63542	0.0629425	1.63583	0.0696182				3.27083	0.676155	3.27125	0.755787
		1.63667	0.00429153	1.63667	-0.0495911	1.63625	0.0567436				1.63625	0.0491142	1.63667	0.0700951				3.2725	0.673294	3.27292	0.757694
		1.6375	-0.00667572	1.6375	-0.0548363	1.63708	0.0658035				1.63708	0.0367165	1.6375	0.0686646				3.27417	0.676632	3.27458	0.758648
		1.63833	-0.020504	1.63833	-0.0534058	1.63792	0.0729561				1.63792	0.0252724	1.63833	0.0629425				3.27583	0.681877	3.27625	0.758171
		1.63917	-0.0343323	1.63917	-0.0433922	1.63875	0.0753403				1.63875	0.0123978	1.63917	0.0529289				3.2775	0.683308	3.27792	0.754356
		1.64	-0.0462532	1.64	-0.0305176	1.63958	0.0700951				1.63958	-0.00143051	1.64	0.0429153				3.27917	0.678062	3.27958	0.750065
		1.64083	-0.0548363	1.64083	-0.0181198	1.64042	0.0572205				1.64042	-0.0143051	1.64083	0.0343323				3.28083	0.664234	3.28125	0.743389
		1.64167	-0.0605583	1.64167	-0.0119209	1.64125	0.0433922				1.64125	-0.0247955	1.64167	0.023365				3.2825	0.645161	3.28292	0.739574
		1.6425	-0.0624657	1.6425	-0.0152588	1.64208	0.0348091				1.64208	-0.0338554	1.6425	0.0143051				3.28417	0.624657	3.28458	0.740528
		1.64333	-0.0576973	1.64333	-0.0209808	1.64292	0.0319481				1.64292	-0.0400543	1.64333	0.0152588				3.28583	0.608444	3.28625	0.745773
		1.64417	-0.0452995	1.64417	-0.0228882	1.64375	0.0333786				1.64375	-0.0419617	1.64417	0.0281334				3.2875	0.596523	3.28792	0.751972
		1.645	-0.0295639	1.645	-0.0209808	1.64458	0.0357628				1.64458	-0.0333786	1.645	0.0443459				3.28917	0.586987	3.28958	0.757217
		1.64583	-0.0171661	1.64583	-0.0162125	1.64542	0.0362396				1.64542	-0.0143051	1.64583	0.0548363				3.29083	0.580788	3.29125	0.758171
		1.64667	-0.00715256	1.64667	-0.00858307	1.64625	0.0300407				1.64625	0.00762939	1.64667	0.0596046				3.2925	0.577927	3.29292	0.750542
		1.6475	0.00190735	1.6475	0.000953674	1.64708	0.0143051				1.64708	0.0224113	1.6475	0.0624657				3.29417	0.576973	3.29458	0.740051
		1.64833	0.0104904	1.64833	0.00715256	1.64792	-0.00810623				1.64792	0.0271797	1.64833	0.0610352				3.29583	0.577927	3.29625	0.725269
		1.64917	0.0133514	1.64917	0.00715256	1.64875	-0.0314713				1.64875	0.0276566	1.64917	0.0543594				3.2975	0.577927	3.29792	0.709534
		1.65	0.0109673	1.65	0.00238419	1.64958	-0.0481606				1.64958	0.0247955	1.65	0.0452995				3.29917	0.572205	3.29958	0.698566
		1.65083	0.0109673	1.65083	-0.00333786	1.65042	-0.0514984				1.65042	0.0185966	1.65083	0.0414848				3.30083	0.558376	3.30125	0.696182
		1.65167	0.0157356	1.65167	-0.00858307	1.65125	-0.0405312				1.65125	0.0100136	1.65167	0.0443459				3.3025	0.540733	3.30292	0.699043
		1.6525	0.0200272	1.6525	-0.0109673	1.65208	-0.023365				1.65208	0.00524521	1.6525	0.0476837				3.30417	0.525475	3.30458	0.698566
		1.65333	0.0185966	1.65333	-0.0128746	1.65292	-0.00858307				1.65292	0.00572205	1.65333	0.0491142				3.30583	0.510216	3.30625	0.697136
		1.65417	0.0138283	1.65417	-0.0152588	1.65375	0.00238419				1.65375	0.00762939	1.65417	0.0448227				3.3075	0.495911	3.30792	0.697136
		1.655	0.0104904	1.655	-0.0157356	1.65458	0.0138283				1.65458	0.00762939	1.655	0.0371933				3.30917	0.487328	3.30958	0.695229
		1.65583	0.0104904	1.65583	-0.0128746	1.65542	0.0238419				1.65542	0.00715256	1.65583	0.0309944				3.31083	0.484943	3.31125	0.687122
		1.65667	0.0114441	1.65667	-0.00953674	1.65625	0.0286102				1.65625	0.0133514	1.65667	0.0286102				3.3125	0.481129	3.31292	0.676632
		1.6575	0.0128746	1.6575	-0.0133514	1.65708	0.0300407				1.65708	0.0247955	1.6575	0.0305176				3.31417	0.471115	3.31458	0.668049
		1.65833	0.0181198	1.65833	-0.0219345	1.65792	0.0329018				1.65792	0.0400543	1.65833	0.0329018				3.31583	0.462055	3.31625	0.661373
		1.65917	0.0267029	1.65917	-0.0286102	1.65875	0.0352859				1.65875	0.0538826	1.65917	0.0352859				3.3175	0.459671	3.31792	0.654221
		1.66	0.0338554	1.66	-0.0300407	1.65958	0.0329018				1.65958	0.0600815	1.66	0.0376701				3.31917	0.466347	3.31958	0.646591
		1.66083	0.0343323	1.66083	-0.0257492	1.66042	0.0238419				1.66042	0.0576973	1.66083	0.0352859				3.32083	0.475407	3.32125	0.639439
		1.66167	0.0314713	1.66167	-0.0162125	1.66125	0.0123978				1.66125	0.0505447	1.66167	0.0257492				3.3225	0.48542	3.32292	0.632286
		1.6625	0.0305176	1.6625	-0.00333786	1.66208	0.00333786				1.66208	0.0433922	1.6625	0.0123978				3.32417	0.492096	3.32458	0.624657
		1.66333	0.0333786	1.66333	0.0104904	1.66292	-0.00143051				1.66292	0.038147	1.66333	0.00190735				3.32583	0.494003	3.32625	0.617981
		1.66417	0.0367165	1.66417	0.0209808	1.66375	-0.00286102				1.66375	0.0376701	1.66417	-0.00143051				3.3275	0.489712	3.32792	0.613689
[truncated: 28,004 more rows]
